# Supplementary material for: The radiation continuum and the evolution of frog diversity
Source: Nat Commun. 2023 Nov 4;14:7100. doi: 10.1038/s41467-023-42745-x (PMC10625520; doi:10.1038/s41467-023-42745-x)
Supplement: Supplementary file 4 — Supplementary Data 1 [file 41467_2023_42745_MOESM4_ESM.xlsx]

## Sheet: Data
specimen	species	family	microhabitat	svl	thigh.L	crus.L	tarsus.L	foot.L	head.L	head.W	hand.L	forearm.L	upper.arm.L	thigh.W	thigh.D	crus.W	crus.D	thigh.mass	crus.mass	inner.mtt	foot.web	foot.pad	hand.pad	thigh.v	crus.v
USNM-435236	Acris_crepitans	Hylidae	terrestrial	17.81	9.15	9.76	4.15	9.34	5.75	5.97	4.84	3.12	2.59	2.29	2.35	1.2	2.1	0.027	0.01	0.293	8.057	1.5	0.808	12.8912	6.43901
USNM-435237	Acris_crepitans	Hylidae	terrestrial	18.57	10.23	10.72	5.1	10.1	6.01	6.15	5.12	3.15	2.78	2.85	2.56	1.4	2.41	0.032	0.012	0.341	5.936	1.394	0.877	19.5402	9.4691
USNM-435242	Acris_crepitans	Hylidae	terrestrial	18.82	9.09	10.4	4.77	10.36	6.25	6.81	5.31	2.92	2.85	1.9	2.9	1.34	2.1	0.03	0.013	0.453	8.072	1.5	0.93	13.1125	7.66172
USNM-435244	Acris_crepitans	Hylidae	terrestrial	19.32	10.2	11.06	5.33	10.21	6.16	6.66	5.35	3.11	3.11	2.07	2.91	1.15	2.29	0.037	0.014	0.366	6.792	1.562	1.126	16.0854	7.6253
USNM-435258	Acris_crepitans	Hylidae	terrestrial	17.6	9.32	10.04	4.58	9.61	6.03	6.09	5.09	2.93	2.9	2.11	2.69	1.2	2.06	0.027	0.008	0.322	8.181	1.507	0.842	13.849	6.49757
USNM-526326	Acris_gryllus	Hylidae	terrestrial	18.46	9.63	10.62	5.25	9.92	5.53	6.32	5.05	3.15	3.45	2.06	2	1.18	2.29	0.028	0.011	0.227	5.878	1.13	0.815	10.387	7.51295
USNM-526330	Acris_gryllus	Hylidae	terrestrial	19.94	9.47	10.86	4.81	10.59	5.78	6.22	5.54	3.03	3.09	2.18	2.27	1.36	2.41	0.033	0.017	0.235	7.941	1.502	0.943	12.2688	9.31868
USNM-526372	Acris_gryllus	Hylidae	terrestrial	20.98	10.93	11.83	5.58	11.49	6.96	6.93	5.72	3.57	3.16	2.53	2.43	1.38	2.38	0.035	0.014	0.291	5.016	1.644	1.171	17.592	10.1721
USNM-526380	Acris_gryllus	Hylidae	terrestrial	20.6	10.5	11.65	5.32	10.77	6.11	6.65	5.58	3.16	3.18	2.13	2.26	1.49	2.27	0.031	0.014	0.317	7.398	1.817	1.067	13.2326	10.3159
USNM-526386	Acris_gryllus	Hylidae	terrestrial	19.98	10.57	11.6	6.02	11.95	5.8	6.74	5.93	3.51	2.79	2.38	2.37	1.59	1.99	0.035	0.014	0.424	6.016	1.67	1.057	15.6088	9.60897
LACM-44277	Adelophryne_gutturosa	Eleutherodactylidae	terrestrial	12.79	6.54	6.14	3.44	5.03	3.62	4.36	1.91	2.36	2.73	1.4	1.47	0.55	1.47	NA	NA	0.04	0.221	0.307	0.072	3.52364	1.29962
USNM-549315	Adelophryne_gutturosa	Eleutherodactylidae	terrestrial	17.6	8.83	8.85	5.8	8.66	5.3	5.58	3.55	4.2	2.81	2.1	2.8	0.53	2.57	NA	NA	0.252	0.148	0.866	0.302	13.5927	3.15588
USNM-588639	Adelophryne_gutturosa	Eleutherodactylidae	terrestrial	14.04	6.6	6.87	4.07	6.28	4.26	4.45	2.72	3.34	3.45	1.7	2.15	0.58	1.91	NA	NA	0.202	0.096	0.748	0.211	6.31539	1.99245
CAS-82310	Adelotus_brevis	Myobatrachidae		36.62	15.23	15.69	9.13	17.36	13.66	18.76	8.57	7.03	6.34	3.54	4.57	0.85	3.82	NA	NA	0.827	4.753	0.586	0.741	64.5042	13.3375
CAS-82348	Adelotus_brevis	Myobatrachidae		37.33	16.1	15.93	9.33	18.58	13.49	17.26	9.58	6.67	4.96	4.59	5.97	1.27	4.53	NA	NA	1.039	7.525	1.35	0.73	115.5	23.9931
CAS-82351	Adelotus_brevis	Myobatrachidae		38.07	16.09	16.35	9.45	18.26	13.73	18.79	10.06	6.87	5.57	4.2	5.92	1.27	4.83	NA	NA	0.896	5.097	1.49	1.002	104.736	26.2565
CAS-82353	Adelotus_brevis	Myobatrachidae		41.63	16.78	18.08	11.03	21.92	17.49	21.12	11.39	7.61	7.99	4	5.44	1.54	4	NA	NA	1.38	6.33	1.633	1.078	95.5915	29.1573
CAS-82354	Adelotus_brevis	Myobatrachidae		40.52	17.18	17.57	9.24	20.19	14.71	18.47	11.2	7.02	6.08	5.18	6.58	1.5	5.21	NA	NA	1.263	7.372	1.76	1.387	153.302	35.9476
OMNH-36665	Adelphobates_castaneoticus	Dendrobatidae	terrestrial	14.04	5.78	6.91	3.41	5.75	4.41	4.7	4.06	2.82	3.64	1.2	2.58	0.41	1.73	NA	NA	0.179	0.161	0.668	0.572	4.68487	1.28315
OMNH-37013	Adelphobates_castaneoticus	Dendrobatidae	terrestrial	13.72	6.14	6.4	3.24	5.42	3.39	4.5	3.52	2.74	3.63	1.34	1.99	0.43	1.64	NA	NA	0.152	0.131	0.758	0.466	4.28642	1.18157
OMNH-37014	Adelphobates_castaneoticus	Dendrobatidae	terrestrial	13.07	5.91	5.6	3.44	5.14	4	3.86	3.08	2.79	3.16	1.42	1.65	0.3	1.51	NA	NA	0.105	0.33	0.343	0.235	3.62517	0.664133
OMNH-37015	Adelphobates_castaneoticus	Dendrobatidae	terrestrial	12.98	5.68	5.18	3.45	5.54	3.61	4.43	3.33	2.63	3.2	1.41	2.18	0.31	1.7	NA	NA	0.188	0.046	0.678	0.648	4.5708	0.714676
OMNH-37016	Adelphobates_castaneoticus	Dendrobatidae	terrestrial	15.67	6	7.22	4.09	6.58	3.63	4.13	4.1	3.4	4.05	1.88	1.95	0.48	1.68	NA	NA	0.146	0.116	0.864	0.485	5.75854	1.52425
USNM-222256	Adenomera_andreae	Leptodactylidae	terrestrial	20.43	8.74	9.49	5.2	11.13	7.45	7.5	4.92	4.01	3.56	2.29	2.56	1.61	2.64	0.034	0.015	0.41	0.211	1.267	0.569	13.4139	10.56
USNM-222257	Adenomera_andreae	Leptodactylidae	terrestrial	21.39	9.22	10.29	5.79	11.43	6.28	7.02	4.92	4.59	4.64	2.61	2.9	1.55	2.62	0.032	0.016	0.375	0.173	1.501	0.823	18.27	10.94
USNM-222259	Adenomera_andreae	Leptodactylidae	terrestrial	21.35	8.88	10.28	5.5	11.08	6.93	7.72	5.06	4.02	3.68	2.38	2.83	1.97	2.74	0.035	0.018	0.29	0.261	1.409	0.829	15.6583	14.5271
USNM-222260	Adenomera_andreae	Leptodactylidae	terrestrial	21.25	8.34	9.52	5.38	11.18	7.05	6.91	4.69	4.41	3.15	2.46	3.25	1.61	2.98	0.027	0.014	0.433	0.13	1.209	0.721	17.4563	11.9577
USNM-222261	Adenomera_andreae	Leptodactylidae	terrestrial	22.16	8.82	10.06	5.94	11.64	7.61	7.94	5.28	4.82	3.6	2.62	3.14	1.69	3.26	0.036	0.018	0.418	0.238	1.407	0.799	18.9963	14.5101
DSM-0131	Adenomera_hylaedactyla	Leptodactylidae	terrestrial	23.06	9.52	11.12	5.65	13.7	7.95	8.17	5.55	4.25	4.64	4.6	2.74	3.5	2.14	0.046	0.025	0.317	0.05	2.06606	1.01654	31.4133	21.805
DSM-0176	Adenomera_hylaedactyla	Leptodactylidae	terrestrial	23.16	10.14	11.52	6.29	12.41	7.48	8.7	5.09	4.28	5.23	3.21	4.22	3.25	2.54	0.06	0.027	0.702	0.059	1.607	0.979	35.9604	24.8965
DSM-0177	Adenomera_hylaedactyla	Leptodactylidae	terrestrial	22.69	9.39	10.86	6.01	13.75	6.55	8.07	5.21	4.47	4.63	3.11	3.97	3.46	1.74	0.037	0.018	0.458	0.258	1.87109	0.753891	30.3518	17.1168
DSM-0178	Adenomera_hylaedactyla	Leptodactylidae	terrestrial	25.77	10.52	12.1	7.25	13.77	8.06	8.2	5.58	4.86	5.98	4.95	2.98	2.47	3.57	0.069	0.043	0.529	0.171	2.78918	0.770914	40.6262	27.9331
DSM-0179	Adenomera_hylaedactyla	Leptodactylidae	terrestrial	25.19	10.16	11.58	6.96	13.09	7.27	8.48	5.6	4.68	5.6	3.32	5.47	4.13	2.2	0.061	0.033	0.606	0.199	1.413	0.875	48.3045	27.5455
DSM-0180	Adenomera_hylaedactyla	Leptodactylidae	terrestrial	25.51	11.96	12.36	7.26	11.03	7.88	9.2	6.28	4.55	5.22	5.07	3.28	4.38	2.58	0.076	0.043	0.471	0.234	2.94486	0.956955	52.0693	36.5663
DSM-0185	Adenomera_hylaedactyla	Leptodactylidae	terrestrial	26.04	10.52	11.55	6.35	13.72	8.45	8.82	6.07	4.83	4.57	4.49	2.76	3.54	2.78	0.051	0.031	0.858	0.172	2.378	0.954	34.1303	29.7577
DSM-0186	Adenomera_hylaedactyla	Leptodactylidae	terrestrial	25.38	10.66	12.07	7.18	13.67	8.47	8.8	6.03	4.58	5.55	2.94	4.62	3.93	2.96	0.066	0.036	0.6	0.052	2.03987	1.61479	37.9066	36.7587
DSM-0187	Adenomera_hylaedactyla	Leptodactylidae	terrestrial	26.27	8.74	11.7	6.21	13.66	8.07	8.05	5.84	5.13	4.93	3.3	4.46	3.92	2.41	0.051	0.03	0.809	0.14	1.591	0.981	33.6766	28.9373
CAS-148395	Afrixalus_delicatus	Hyperoliidae	arboreal	18.19	7.17	7.42	4.4	7.02	5.04	5.57	4.47	3.29	3.07	1.13	1.75	1.08	1.55	NA	NA	0.321	2.978	2.202	2.094	3.71197	3.25183
CAS-148405	Afrixalus_delicatus	Hyperoliidae	arboreal	18.47	6.9	8.09	4.7	7.8	4.55	5.08	4.74	3.11	3.43	1.27	1.43	1.04	1.68	NA	NA	0.349106	3.98179	1.34353	1.30407	3.28063	3.70049
CAS-148418	Afrixalus_delicatus	Hyperoliidae	arboreal	20.74	7.97	8.34	5.07	7.91	5.14	5.89	4.77	3.29	3.37	1.45	2.23	1.01	1.75	NA	NA	0.434903	4.6826	2.25117	1.9561	6.74683	3.85917
CAS-148419	Afrixalus_delicatus	Hyperoliidae	arboreal	18.38	7.7	7.59	4.53	7.37	4.57	5.67	4.05	2.74	2.04	1.42	1.74	1.07	1.82	NA	NA	0.30177	3.0544	2.07841	1.84068	4.98078	3.8696
CAS-148426	Afrixalus_delicatus	Hyperoliidae	arboreal	16.69	7.13	7.63	4.58	6.94	4.54	5.51	4.51	3.38	3.38	1.55	2.07	1	1.64	NA	NA	0.33	3.091	1.846	1.611	5.98908	3.27595
CAS-253859	Afrixalus_dorsalis	Hyperoliidae	arboreal	26.47	10.98	11.43	6.08	11.47	6.65	6.99	7.96	5.12	4.77	1.57	2.11	1.36	2.38	NA	NA	0.43	9.188	3.535	3.793	9.52255	9.68569
CAS-253860	Afrixalus_dorsalis	Hyperoliidae	arboreal	26.09	11.12	11.83	5.98	10.66	6.42	6.66	7.45	4.75	5.58	1.56	2.42	1.24	1.97	NA	NA	0.407835	10.695	3.2199	4.26467	10.9904	7.56556
CAS-253862	Afrixalus_dorsalis	Hyperoliidae	arboreal	25.06	10.13	11.41	5.88	10.88	6.1	6.48	6.86	5.11	4.79	1.29	2.11	1.06	1.78	NA	NA	0.324347	6.924	2.81741	4.26467	7.21855	5.63612
CAS-253865	Afrixalus_dorsalis	Hyperoliidae	arboreal	25.87	10.72	11.38	5.53	9.81	6.58	6.64	7.28	4.48	5.19	1.75	2.53	1.42	2.35	NA	NA	0.348729	10.617	4.60874	5.0213	12.4257	9.94185
CAS-253866	Afrixalus_dorsalis	Hyperoliidae	arboreal	24.39	9.85	10.73	6.13	9.87	5.99	6.21	6.86	4.5	6.35	1.56	2.14	1.16	2.03	NA	NA	0.338385	6.289	3.10339	4.17623	8.60881	6.61489
FMNH-205529	Afrixalus_fornasini	Hyperoliidae	arboreal	27.58	11.8	12.44	6.15	11.78	7.26	8.42	8.13	4.36	3.92	2.61	2.23	2.12	1.52	NA	NA	0.74	8.86	3.44	3.86	17.9803	10.4947
FMNH-274840	Afrixalus_fornasini	Hyperoliidae	arboreal	37.54	16.3	18.33	8.72	16.67	9.24	11.45	10.43	6.83	7.58	3.18	1.91	3.55	1.81	NA	NA	1.11	25.46	5.54	6.59	25.9189	30.8346
FMNH-274843	Afrixalus_fornasini	Hyperoliidae	arboreal	36.87	14.77	17.06	7.93	16.77	9.17	11.04	10.93	6.21	6.34	3.19	2.1	3.23	1.84	NA	NA	1.26	29.14	5.54	6.21	25.9035	26.5441
MCZ-A106580	Afrixalus_knysnae	Hyperoliidae		23.13	8.91	10.18	5.65	10.67	5.5	6.2	6.53	3.75	3.3	2.37	1.94	2.03	1.34	NA	NA	0.441	8.557	2.456	1.787	10.725	7.24965
MCZ-A106582	Afrixalus_knysnae	Hyperoliidae		18.27	7.05	8.03	4.61	8.06	4.58	4.95	5.43	3.15	2.65	1.65	1	1.95	0.92	NA	NA	0.291	6.106	1.491	1.344	3.04538	3.77143
MCZ-A106585	Afrixalus_knysnae	Hyperoliidae		18.8	7.95	9.21	4.89	8.82	4.85	5.44	5.91	2.77	3.45	2.01	1.66	2.16	0.94	NA	NA	0.209	8.071	1.746	1.368	6.94448	4.89564
CAS-202032	Afrixalus_laevis	Hyperoliidae	arboreal	20.81	9.72	9.56	5.42	8.84	5.61	7.3	6.51	4.56	4.18	1.6	1.6	1.15	1.9	0.015	0.009	0.37	4.625	4.911	3.638	6.51441	5.46862
CAS-202033	Afrixalus_laevis	Hyperoliidae	arboreal	21.17	10.08	9.59	5.24	9.41	6.06	6.91	6.38	4.8	4.6	1.48	2	0.87	1.79	0.012	0.008	0.533	4.526	4.799	4.322	7.81126	3.90984
CAS-202035	Afrixalus_laevis	Hyperoliidae	arboreal	21.93	10.48	10.13	5.27	9.55	5.74	7.35	6.54	4.3	4.95	1.6	1.87	1.11	1.8	0.012	0.009	0.28	3.886	4.444	4.013	8.20902	5.29875
CAS-202106	Afrixalus_laevis	Hyperoliidae	arboreal	20.03	10.2	9.65	5.57	8.9	5.47	6.96	6.19	4.45	3.56	1.3	1.62	0.9	1.64	0.012	0.007	0.205	3.019	3.978	3.294	5.62377	3.72891
CAS-202108	Afrixalus_laevis	Hyperoliidae	arboreal	20.48	10.27	9.86	4.69	9.24	5.92	6.74	6.41	4.58	3.93	1.6	1.74	1.05	1.58	0.012	0.007	0.288	3.307	3.566	3.265	7.48528	4.28245
TNHC-38605	Afrixalus_paradorsalis	Hyperoliidae		27.03	10.91	12.95	6.66	11.46	5.94	7.63	7.52	5.18	4.75	2.64	1.76	2.08	1.08	NA	NA	0.362	9.596	3.651	3.408	13.2712	7.61597
TNHC-48027	Afrixalus_paradorsalis	Hyperoliidae		28.81	12.06	13.05	5.97	12.72	6.76	8.42	8.89	5.69	5.66	2.44	1.69	1.92	1.18	NA	NA	0.312	13.701	5.295	4.842	13.0194	7.74038
TNHC-48062	Afrixalus_paradorsalis	Hyperoliidae		28.88	11.54	12.65	12.76	6.9	8.16	8.47	8.2	5.43	5.6	3.03	1.68	2.21	1.2	NA	NA	0.412	13.873	5.197	4.817	15.3789	8.78279
CAS-155611	Afrixalus_stuhlmanni	Hyperoliidae		16.99	8.23	7.57	4.35	7.02	4.99	6.04	4.32	3.26	3.24	1.16	1.68	0.45	1.87	NA	NA	0.073	0.926	0.702	0.508	4.1989	1.6677
CAS-155652	Afrixalus_stuhlmanni	Hyperoliidae		18.34	7.67	7.31	4.06	6.89	4.61	5.57	4.47	3.34	3.17	1.38	1.28	0.6	1.62	NA	NA	0.191	2.353	1.259	1.117	3.54693	1.86017
CAS-155947	Afrixalus_stuhlmanni	Hyperoliidae		19.41	7.26	7.89	4.89	6.68	5.89	5.9	5.52	3.1	2.88	0.98	2.02	0.67	1.71	NA	NA	0.098	1.098	1.189	1.003	3.76255	2.36655
LACM-157126	Agalychnis_annae	Hylidae		68.83	29.89	29.94	17.73	24.47	20.12	21.51	20.51	13.49	12.8	3.32	3.76	2.05	3.85	NA	NA	2.825	53.102	37.14	44.552	97.6833	61.8636
LACM-157127	Agalychnis_annae	Hylidae		66.87	32.67	30.68	18.33	24.3	18.95	19.92	20.36	13.74	13.04	3.25	4.38	2.56	3.86	NA	NA	2.638	62.907	41.051	45.954	121.752	79.3691
LACM-157129	Agalychnis_annae	Hylidae		65.11	30.37	32.15	19.45	24.79	18.31	19.24	19.43	13.94	12.56	3.15	4.78	2.25	4.67	NA	NA	2.642	72.993	38.843	32.639	119.716	88.4401
LACM-157130	Agalychnis_annae	Hylidae		63.39	30.41	30.84	17.6	22.74	17.91	18.45	18.2	12.73	12.16	3.24	4.53	2.18	4.82	NA	NA	2.344	67.219	27.15	28.529	116.85	84.8372
LACM-157136	Agalychnis_annae	Hylidae		66.22	26.22	30.26	19.43	25.07	18.57	18.93	19.72	14.9	13.46	3.24	5.47	2.28	4.96	NA	NA	1.927	74.64	47.443	50.774	121.656	89.5889
LSUMZ-38165	Agalychnis_callidryas	Hylidae	arboreal	55.75	27.3	28.13	17.18	18.56	15.28	18.49	15.22	11.66	10.56	4.56	2.65	3.8	2.01	NA	NA	1.305	30.639	17.782	22.029	86.3658	56.2494
LSUMZ-51645	Agalychnis_callidryas	Hylidae	arboreal	54.61	26.87	26.85	17.32	19.31	14.62	17.41	14.8	12.39	11.3	5.53	2.99	4.02	2.42	NA	NA	1.916	25.163	28.913	28.404	116.314	68.384
LSUMZ-66089	Agalychnis_callidryas	Hylidae	arboreal	46.62	20.96	23.94	13.89	16.02	13.59	15.46	12.61	10.8	8.54	3.53	1.92	2.41	1.55	NA	NA	1.376	15.15	10.678	17.158	37.1908	23.4122
TNHC-31913	Agalychnis_moreletii	Hylidae	arboreal	59.59	26.95	28.18	15.9	22.6	16.36	18.04	17.6	12.02	12.94	4.72	3.3	4.33	1.83	NA	NA	2.854	64.555	38.619	39.237	109.896	58.4586
TNHC-31914	Agalychnis_moreletii	Hylidae	arboreal	56.27	25.84	24.79	15.01	21.22	15.96	18.24	15.91	10.03	10.36	4.2	3.08	4.23	2.54	NA	NA	2.414	52.893	29.029	33.365	87.5107	69.7299
TNHC-31915	Agalychnis_moreletii	Hylidae	arboreal	56.52	24.23	23.96	13.72	19.72	16.58	17.65	15.71	10.1	11.67	4.59	2.69	3.92	1.88	NA	NA	1.93	42.172	27.93	30.408	78.3226	46.2274
LACM-156848	Agalychnis_saltator	Hylidae	arboreal	41.92	19.97	20.7	12.54	14.99	12.28	12.37	12	7.69	8.55	2.03	2.6	0.81	2.66	NA	NA	0.913	14.294	10.77	12.054	27.5941	11.6763
LACM-156851	Agalychnis_saltator	Hylidae	arboreal	45.86	21.35	22.77	13.37	15.26	12.84	13.51	13.22	8.77	9.19	2.25	3.55	1.22	3.12	NA	NA	1.179	19.757	13.342	15.056	44.6455	22.6906
LACM-156861	Agalychnis_saltator	Hylidae	arboreal	38	19.74	19.51	11.75	14.67	10.67	10.9	11.56	7.76	8.59	1.86	2.69	0.92	2.79	NA	NA	0.664	14.802	9.941	9.764	25.8572	13.1105
LACM-156863	Agalychnis_saltator	Hylidae	arboreal	41.12	21.24	20.91	12.54	14.62	11.08	12.39	11.43	8.87	8.01	1.87	3.18	1	2.72	NA	NA	0.633	15.416	4.162	4.692	33.0668	14.8899
LACM-156864	Agalychnis_saltator	Hylidae	arboreal	41.51	21.07	21.66	12.94	15.2	11.91	12.84	11.78	8.28	9.37	1.9	3.05	0.82	2.72	NA	NA	0.816	14.87	8.12	9.387	31.9659	12.6476
LACM-156881	Agalychnis_spurrelli	Hylidae	arboreal	54.24	24.1	25.54	14.27	20.43	15.14	16.37	16.38	9.78	9.47	3.13	4.09	1.91	4.36	NA	NA	1.406	86.829	21.506	25.34	80.7706	55.6813
LACM-156882	Agalychnis_spurrelli	Hylidae	arboreal	55.08	26.05	26.25	15.53	21.26	16.36	16.49	17.06	10.28	9.45	3.04	4.26	1.77	4.35	NA	NA	1.625	93.01	24.526	26.358	88.3201	52.9128
LACM-156883	Agalychnis_spurrelli	Hylidae	arboreal	53.08	24.84	26	13.94	20.52	16.41	16.88	16.42	10.21	10.45	3.35	4.46	2.03	4.51	NA	NA	2.073	84.571	28.171	27.41	97.1628	62.3182
LACM-156884	Agalychnis_spurrelli	Hylidae	arboreal	53.39	24.72	25.15	14.43	20.67	15.27	16.5	16.55	9.97	9.91	2.91	4.3	1.92	4.44	NA	NA	1.634	76.236	27.993	32.161	80.9801	56.1295
LACM-156888	Agalychnis_spurrelli	Hylidae	arboreal	52.72	24.57	24.93	14.58	19.88	14.39	15.82	15.76	10.13	10.65	2.47	3.88	1.63	4.05	NA	NA	1.568	73.046	22.998	23.988	61.6457	43.0857
MCZ-A119870	Aglyptodactylus_madagascariensis	Mantellidae	terrestrial	38.69	22.33	25.29	10.94	22.88	14.2	13.8	10.44	8.41	6.83	4.34	5.27	1.92	3.58	0.325	0.087	1.302	59.18	5.622	3.38	133.708	45.5095
MCZ-A119872	Aglyptodactylus_madagascariensis	Mantellidae	terrestrial	38.51	20.95	23.52	9.72	20.31	14.12	13.7	10.71	8.88	7.3	4.18	5.23	1.69	3.55	0.287	0.065	1.592	42.914	5.66	3.578	119.903	36.9421
MCZ-A119888	Aglyptodactylus_madagascariensis	Mantellidae	terrestrial	39.46	21.28	26.05	9.97	23.76	13.97	13.27	11.75	8.89	8.43	4.8	6.23	1.84	3.47	0.401	0.107	1.732	51.874	6.927	4.615	166.598	43.5435
MCZ-A119892	Aglyptodactylus_madagascariensis	Mantellidae	terrestrial	39.1	19.09	24.03	9.82	21.7	13.96	14.47	10.63	7.26	6.49	4.13	5.6	1.76	3.8	0.283	0.065	1.386	36.779	5.504	3.62	115.588	42.0745
MCZ-A119895	Aglyptodactylus_madagascariensis	Mantellidae	terrestrial	35.66	20.82	23.69	9.83	21.5	13.29	13.62	10.91	8.21	7.87	3.97	5.67	1.74	3.56	0.278	0.06	0.854	41.812	5.524	3.209	122.694	38.4178
AMNH-A191749	Aglyptodactylus_securifer	Mantellidae	terrestrial	36.72	16.92	19.57	8.4	18.88	11.98	13.58	9.6	7.59	7.6	5.85	4.28	3.17	1.86	NA	NA	2.711	15.904	1.996	2.507	110.909	30.2087
AMNH-A191750	Aglyptodactylus_securifer	Mantellidae	terrestrial	35.6	16.35	17.7	7.14	16.94	11.14	13.87	8.71	7.63	6.07	4.12	3.34	3.11	1.86	NA	NA	1.258	6.375	1.438	1.289	58.902	26.805
USNM-580563	Alexteroon_obstetricans	Hyperoliidae		17.13	8.46	8.54	4.57	6.68	4.09	5.82	4.05	3.73	3.57	0.9	1.08	0.7	1.31	NA	NA	0.091	2.865	0.628	0.347	2.15281	2.0502
OMNH-34462	Allobates_brunneus	Dendrobatidae	terrestrial	19.91	9.15	8.42	4.57	9.16	5.7	5.92	4.98	3.6	4.63	2.1	2.96	0.65	2.12	NA	NA	0.18	0.297	1.882	1.364	14.8902	3.0376
OMNH-34465	Allobates_brunneus	Dendrobatidae	terrestrial	16.44	7.9	7.68	4.5	7.26	4.49	5.04	4.17	2.94	3.76	1.52	1.92	0.47	2.26	NA	NA	0.175	0.127	1.513	0.855	6.03588	2.13568
OMNH-34467	Allobates_brunneus	Dendrobatidae	terrestrial	18.3	8.71	8.78	5.31	8.42	5.47	5.66	5.04	3.77	4.55	2.11	3.09	0.6	2.02	NA	NA	0.172	0.445	1.217	1.429	14.8671	2.7859
OMNH-34472	Allobates_brunneus	Dendrobatidae	terrestrial	19.83	8.25	8.59	5.23	7.63	5.48	6.03	4.84	3.66	4.32	2.49	3.2	0.82	2.07	NA	NA	0.14	0.113	1.896	1.191	17.2096	3.81721
OMNH-34482	Allobates_brunneus	Dendrobatidae	terrestrial	18.85	8.92	8.69	4.92	8.62	5.21	5.55	5.1	3.13	3.9	2.36	2.91	0.7	1.91	NA	NA	0.169	0.094	1.705	1.137	16.0376	3.04172
DSM-0113	Allobates_femoralis	Dendrobatidae	terrestrial	26.96	10.96	12.66	6.2	11.82	8.78	8.66	6.82	6.2	6.16	5	3.51	4.14	2.46	0.087	0.035	0.761	0.655	5.65983	2.61673	50.3566	33.755
KU-111563	Allobates_insperatus	Dendrobatidae	terrestrial	16.25	7.04	7.65	4.38	6.18	4.3	4.54	3.91	2.68	3.77	1.8	1.46	1.76	0.96	NA	NA	0.112	0.105	0.47	0.45	4.84358	3.38387
KU-122205	Allobates_insperatus	Dendrobatidae	terrestrial	17.93	6.83	7.71	4.49	6.96	3.78	4.88	4.02	3.24	4.03	2.14	1.56	1.57	1.07	NA	NA	0.08	0.1	0.53	0.42	5.96936	3.39083
KU-146212	Allobates_insperatus	Dendrobatidae	terrestrial	16.1	6.84	7.24	4.53	6.42	3.7	4.52	3.55	3.07	3.87	2.11	1.51	1.39	0.99	NA	NA	0.049	0.051	0.372	0.331	5.70537	2.6083
AMNH-A17322	Allobates_kingsburyi	Dendrobatidae	terrestrial	24.03	10.89	10.95	6.17	10.08	6.36	6.92	6.34	5.04	5.44	3.38	2.47	2.58	1.34	NA	NA	0.324	0.184	1.539	0.882	23.8018	9.91077
AMNH-A17381	Allobates_kingsburyi	Dendrobatidae	terrestrial	21.83	10.2	10.38	5.8	10.87	5.72	6.53	6.64	4.75	5.12	2.51	2.57	2.59	1.37	NA	NA	0.298	0.171	1.654	1.179	17.2257	9.64243
AMNH-A17395	Allobates_kingsburyi	Dendrobatidae	terrestrial	23.37	10.08	10.71	6.33	10.28	6.5	6.93	7.08	5.3	4.6	3.03	2.19	2.25	1.18	NA	NA	0.144	0.428	1.706	1.184	17.5112	7.44428
KU-30437	Allobates_talamancae	Dendrobatidae	terrestrial	20.06	8.35	9.05	4.86	8.78	5.63	6.51	4.88	3.79	4.02	2.76	2.2	2.2	1.31	NA	NA	0.223	0.528	1.022	0.565	13.2735	6.82828
KU-34676	Allobates_talamancae	Dendrobatidae	terrestrial	19.44	8.44	8.7	4.56	8.29	5.36	5.99	4.61	3.75	3.65	2.73	1.88	1.99	1.41	NA	NA	0.25	0.13	0.95	0.52	11.3405	6.39087
KU-36740	Allobates_talamancae	Dendrobatidae	terrestrial	19.78	8.25	8.61	4.85	7.81	5.06	6.13	4.83	3.72	4.13	2.35	1.93	1.81	1.21	NA	NA	0.16	0.23	0.76	0.42	9.79598	4.93669
KU-171956	Allobates_trilineatus	Dendrobatidae	terrestrial	15.5	7.35	7.52	3.88	6.35	3.63	4.83	3.75	3.02	3.23	2.2	2.02	1.5	1.06	NA	NA	0.12	0.055	0.457	0.272	8.55126	3.13028
KU-171970	Allobates_trilineatus	Dendrobatidae	terrestrial	15.43	6.76	7.28	3.92	6.33	2.98	4.43	3.74	3.53	3.43	2.23	1.91	1.76	1.06	NA	NA	0.12	0.06	0.34	0.35	7.53796	3.55565
KU-171979	Allobates_trilineatus	Dendrobatidae	terrestrial	15.89	6.81	7.49	3.97	7.02	3.56	4.51	3.6	3.05	3.76	2.12	1.94	1.74	1.09	NA	NA	0.089	0.086	0.523	0.291	7.33252	3.719
AMNH-A159132	Allobates_undulatus	Dendrobatidae	terrestrial	20.29	8.79	9.16	5.53	9.62	5.38	6.12	5.68	4.45	4.16	2.48	1.8	1.88	1.41	NA	NA	0.202	0.108	1.453	0.968	10.2726	6.35684
AMNH-A159134	Allobates_undulatus	Dendrobatidae	terrestrial	21.5	9.38	9.83	5.77	9.77	5.39	6.71	5.77	4.52	4.99	2.67	1.76	1.95	1.19	NA	NA	0.156	0.288	1.884	1.1	11.5397	5.97178
AMNH-A94166	Allobates_zaparo	Dendrobatidae	terrestrial	27.1	12.87	13.82	7.49	11.74	7.23	8.32	6.66	6.23	6.45	3.09	2.68	2.51	1.84	NA	NA	0.306	1.553	3.555	1.464	27.9023	16.7097
AMNH-A94168	Allobates_zaparo	Dendrobatidae	terrestrial	25.67	10.84	12.86	6.9	10.93	7.18	7.69	6.37	5.22	4.95	3.57	2.8	2.25	1.72	NA	NA	0.233	0.233	2.661	1.635	28.3677	13.0293
AMNH-A94172	Allobates_zaparo	Dendrobatidae	terrestrial	26.4	11.06	13.18	7.13	11.53	6.67	7.89	7.08	5.47	5.41	3.81	2.9	2.64	1.74	NA	NA	0.34	0.423	2.935	2.023	31.9924	15.8503
USNM-203843	Allophryne_ruthveni	Allophrynidae	arboreal	20.75	9.17	9.4	4.58	8.37	5.55	6.32	5.62	3.94	4.14	1.67	1.44	0.99	1.73	NA	NA	0.332	3.573	2.181	2.028	5.7732	4.21481
USNM-302392	Allophryne_ruthveni	Allophrynidae	arboreal	23.35	9.03	9.37	4.37	8.87	5.22	6.17	6.45	3.79	4.92	1.57	1.64	1.02	1.88	NA	NA	0.344	5.497	3.145	2.718	6.08695	4.70399
MVZ-188064	Alsodes_gargola	Alsodidae	semi.aquatic	63.23	28.55	33.4	16.62	34.83	16.64	21.34	20.11	13.69	11.04	7.03	14.29	3.41	8.89	NA	NA	4.934	152.927	9.597	6.935	750.866	265.077
TNHC-36504	Alsodes_nodosus	Alsodidae		56.57	26.26	26.6	12.67	29.24	16.45	19.74	16.24	15.58	14.57	6.43	3.98	4.4	2.45	NA	NA	4.246	23.806	3.978	3.75	175.937	75.0705
TNHC-36505	Alsodes_nodosus	Alsodidae		50.1	22.29	23.52	12.05	26.83	14.71	18.85	15.09	15.02	12.59	6.47	3.27	3.92	2.67	NA	NA	3.759	11.072	3.337	3.409	123.461	64.4471
TNHC-36506	Alsodes_nodosus	Alsodidae		71.64	32.09	33.51	19.28	35.5	19.56	25.79	19.54	21.03	18.53	8.75	4.31	5.51	3.2	NA	NA	8.763	48.697	12.217	7.897	316.828	154.684
MVZ-127683	Alsodes_tumultuosus	Alsodidae	terrestrial	56.28	31.27	28.74	16.32	33.36	16.19	20.27	17.67	13.38	12.86	10.22	10.59	2.62	7.2	NA	NA	4.733	85.144	9.663	5.442	886.02	141.935
MVZ-127684	Alsodes_tumultuosus	Alsodidae	terrestrial	58.91	30.32	29.45	15.92	36.13	16.54	20.8	19.3	12.95	10.32	11.02	10.4	3.89	7.83	NA	NA	5.09	75.597	10.606	8.459	909.731	234.836
MVZ-127685	Alsodes_tumultuosus	Alsodidae	terrestrial	60.62	31.03	29.22	16.27	34.32	17.17	21.61	18.31	11.71	9.91	9.5	9.14	3.55	6.8	NA	NA	4.748	52.021	7.596	9.338	705.375	184.666
KU-162206	Alsodes_vanzolinii	Alsodidae	terrestrial	57.11	26.74	27.3	13.28	28.98	16.78	22.07	16.13	13.58	9.68	6.8	7.61	3.56	5.78	NA	NA	4.598	20.557	6.921	7.073	362.263	147.065
KU-162207	Alsodes_vanzolinii	Alsodidae	terrestrial	49.82	23.61	23.33	11.66	27.42	15.75	19.07	16.19	11.35	9.31	6.45	6.2	2.69	4.85	NA	NA	4.25	8.96824	8.27643	8.07561	247.182	79.6851
KU-162209	Alsodes_vanzolinii	Alsodidae	terrestrial	44.35	20.29	20.19	10.34	23.48	14.83	17.88	13.36	9.45	7.74	5.63	5.8	3.09	5.13	NA	NA	2.711	9.31859	4.78937	3.96146	173.455	83.7878
KU-162222	Alsodes_vanzolinii	Alsodidae	terrestrial	57.97	29.48	28.01	15.3	31.76	18.32	21.52	17.57	12.51	10.47	7.7	8.18	4.19	6.77	NA	NA	5.122	37.9147	7.93693	7.87393	486.116	208.01
MVZ-188076	Alsodes_verrucosus	Alsodidae	terrestrial	49.97	22.5	23.18	12.55	26.86	15.47	18.34	14.36	11.49	8.07	5.76	8.16	1.76	5.42	NA	NA	3.267	20.118	4.863	4.482	276.862	57.8887
MVZ-188078	Alsodes_verrucosus	Alsodidae	terrestrial	53.88	22.02	25.63	14.45	30.31	15.72	18.96	16.75	11.42	9.31	6.54	9.42	2.85	7.98	NA	NA	4.523	47.429	6.576	3.791	355.152	152.604
MVZ-177920	Alytes_maurus	Alytidae	terrestrial	35.35	14.14	13.43	8.25	11.93	10.83	12.72	8.65	7.53	5.63	2.76	4.92	1.11	3.12	NA	NA	1.163	10.236	1.368	1.17	50.2681	12.1765
AMNH-A146042	Alytes_muletensis	Alytidae		25.23	10.54	11.25	7.17	9.77	7.03	9.49	7.08	5.97	3.88	2.81	2.16	1.95	1.38	NA	NA	0.658	2.375	1.233	0.96	16.7482	7.92565
AMNH-A146044	Alytes_muletensis	Alytidae		27.3	10.37	12.14	8.05	10.66	8.12	8.88	7.57	6.51	4.89	2.98	2.41	2.55	2.23	NA	NA	1.498	1.575	2.558	1.707	19.4976	18.0731
CAS-71302	Alytes_obstetricans	Alytidae		40.89	16.28	17.12	9.63	16.69	12.28	15.95	10.79	8.24	6.15	5.88	4.25	4.21	2.77	NA	NA	1.287	19.484	3.77	2.933	106.51	52.2678
CAS-71303	Alytes_obstetricans	Alytidae		43.97	18.98	18.25	10.72	17.32	12.38	16.73	11.44	9.29	7.75	5.84	4.59	4.69	3.26	NA	NA	1.702	23.209	4.403	3.459	133.196	73.0503
CAS-90745	Alytes_obstetricans	Alytidae		39.22	16	15.27	9.57	14.05	11.03	14.28	9.67	8.06	5.21	4.86	3.84	3.37	2.1	NA	NA	0.824	2.21	1.59	1.264	78.1729	28.2916
CAS-90747	Alytes_obstetricans	Alytidae		40.94	14.17	15.78	9.45	14.34	11.2	14.86	9.16	6.32	5.02	4.37	3.11	4.23	2.28	NA	NA	1.247	2.508	1.718	1.438	50.4174	39.8429
CAS-SUA21698	Alytes_obstetricans	Alytidae		40.85	16.77	16.24	9.8	15	10.99	15.49	10.51	7.78	5.07	4.94	4.44	4.75	3	NA	NA	1.35	14.95	2.908	2.605	96.2967	60.5856
LACM-72660	Ameerega_bilinguis	Dendrobatidae	terrestrial	20.28	9.07	9.32	5.09	8.38	4.68	5.65	4.99	4.28	4.7	2.39	2.57	0.58	1.31	NA	NA	0.177	0.093	1.448	1.006	14.585	1.85389
LACM-72661	Ameerega_bilinguis	Dendrobatidae	terrestrial	18.57	9.45	9.78	4.97	8.44	4.61	5.83	4.77	4.17	4.92	2.19	2.25	0.58	1.87	NA	NA	0.258	0.168	1.329	1.095	12.1907	2.77701
LACM-72663	Ameerega_bilinguis	Dendrobatidae	terrestrial	18.09	8.09	8.68	4.85	7.88	4.45	5.34	4.56	3.99	4.15	1.75	2.24	0.62	1.56	NA	NA	0.199	0.133	1.002	0.721	8.30239	2.19788
LACM-72666	Ameerega_bilinguis	Dendrobatidae	terrestrial	19.65	9.34	9.28	5.05	8.15	5.51	6.1	4.84	4.6	4.91	2.65	2.14	0.75	1.29	NA	NA	0.149	0.281	1.462	0.898	13.8668	2.35054
LACM-72670	Ameerega_bilinguis	Dendrobatidae	terrestrial	20.08	8.07	9.78	5.5	8.38	5.78	5.5	4.95	4.69	4.95	2.19	2.73	0.55	1.65	NA	NA	0.267	0.11	1.591	1.008	12.6313	2.32356
USNM-247114	Ameerega_picta	Dendrobatidae	terrestrial	19.96	8.69	9.66	5.92	9.21	5.76	5.41	5.44	4.68	4.65	1.87	2.3	1.04	1.72	0.019	0.006	0.205	0.208	1.539	1.239	9.78493	4.52384
USNM-268838	Ameerega_picta	Dendrobatidae	terrestrial	19.08	8.89	9.27	4.59	8.36	5.71	5.2	5.48	4.17	4.72	2.02	2.1	0.99	1.54	0.02	0.006	0.303	0.16	1.568	1.472	9.87282	3.70002
USNM-268839	Ameerega_picta	Dendrobatidae	terrestrial	17.52	8.28	8.75	5.08	8.37	4.95	4.66	4.86	4.13	4.94	1.86	2.14	0.98	1.46	0.012	0.004	0.293	0.204	1.255	1.004	8.62831	3.2776
USNM-268840	Ameerega_picta	Dendrobatidae	terrestrial	19.01	9.4	9.96	5.33	9.08	5.84	5.58	5.49	4.8	5.46	1.96	2.03	1.18	1.49	0.017	0.005	0.344	0.285	1.629	1.237	9.79149	4.58455
USNM-342507	Ameerega_picta	Dendrobatidae	terrestrial	19.6	9.56	9.59	5.56	8.51	5.91	5.69	5.53	4.57	5.45	2.18	2.13	1.04	1.97	0.015	0.006	0.421	0.132	1.45	1.045	11.6215	5.14383
AMNH-A94803	Ameerega_silverstonei	Dendrobatidae		30.25	14.03	16.51	8.67	15.57	8.18	10.51	9.45	6.84	7.51	4.22	2.97	2.98	1.66	NA	NA	1.055	0.089	4.236	2.084	46.0357	21.3816
AMNH-A94804	Ameerega_silverstonei	Dendrobatidae		28.03	12.43	14.44	7.61	14.01	7.4	9.38	8.72	6.36	6.63	3.67	3.27	2.77	1.45	NA	NA	0.667	0.287	1.159	1.097	39.0529	15.1839
AMNH-A94805	Ameerega_silverstonei	Dendrobatidae		31.7	15.05	15.81	8.93	15.55	8.61	10.28	9.65	6.65	8.33	4.54	2.85	2.61	1.7	NA	NA	0.772	0.943	1.443	0.826	50.9807	18.365
DSM-0086	Ameerega_trivittata	Dendrobatidae	terrestrial	42.96	19.67	21.63	11.01	19.82	9.87	11.07	11.52	10.74	10.72	5.48	4.61	4.5	3.06	0.251	0.088	1.575	0.550346	7.996	4.904	130.093	77.9757
DSM-0128	Ameerega_trivittata	Dendrobatidae	terrestrial	41.87	19.44	21.13	11.31	19.39	11.05	11.52	11.64	10.02	10.7	7.18	5.4	5	4.07	0.304	0.122	1.78	0.399	8.65415	5.7089	197.325	112.573
DSM-0129	Ameerega_trivittata	Dendrobatidae	terrestrial	36.07	16.22	19.36	10.21	17.03	10	10.28	10.39	9.7	9.61	5.97	4.44	4.12	2.86	0.19	0.073	1.471	0.337	8.25549	4.87232	112.558	59.7224
CAS-177181	Amietia_angolensis	Pyxicephalidae	semi.aquatic	47.35	25.71	28.53	12.01	29.46	16.14	15.02	13.48	9.58	9.15	6.48	8.58	3.41	5.28	0.935	0.298	1.227	92.725	3.645	3.694	374.225	134.48
CAS-177182	Amietia_angolensis	Pyxicephalidae	semi.aquatic	46.31	25.19	27.45	11.71	29.57	14.68	14.39	14.23	9.02	10.12	5.92	7.18	2.93	4.52	0.745	0.225	1.412	88.105	2.923	2.446	280.313	95.1737
CAS-177191	Amietia_angolensis	Pyxicephalidae	semi.aquatic	46.86	26.56	30.61	13.06	29.64	15.33	15.31	13.56	9.44	9.67	6.3	7.9	3.12	5.04	0.862	0.253	1.378	67.076	1.841	1.538	346.07	126.014
CAS-202040	Amietia_angolensis	Pyxicephalidae	semi.aquatic	45.88	26.94	29.69	13.33	31.77	16.01	15.07	14.14	9.6	7.64	5.7	6.44	2.59	4.05	0.658	0.226	1.721	93.078	3.274	3.61	258.897	81.533
USNM-118769	Amietia_fuscigula	Pyxicephalidae		41.42	19.27	23.19	11.29	24.83	15.35	15.57	12.81	8.69	6.65	5.22	7.03	1.64	4.92	NA	NA	1.436	82.724	1.33	0.939	185.13	48.9867
CAS-156462	Amietia_quecketti	Pyxicephalidae		49.32	24.17	26.69	12.43	26.27	15.79	17.08	13	9.01	7.52	6.05	7.72	1.67	5.53	NA	NA	1.605	116.364	2.437	1.705	295.541	64.5296
USNM-163330	Amietia_ruwenzorica	Pyxicephalidae	semi.aquatic	46.74	27.37	31.87	14.4	31.99	15.84	14.75	14.59	9.84	8	5.48	8.33	1.7	5.27	NA	NA	1.86	66.936	5.053	2.738	327.091	74.7498
USNM-163334	Amietia_ruwenzorica	Pyxicephalidae	semi.aquatic	41.85	26.11	30.33	12.93	30.64	13.49	13.91	13.17	8.81	7.36	5.86	6.62	1.65	5.02	NA	NA	1.469	60.015	3.363	3.54	265.174	65.7701
USNM-163335	Amietia_ruwenzorica	Pyxicephalidae	semi.aquatic	41.2	23.28	27.17	12.91	29.26	13.14	13.09	11.56	9.03	6.73	5.09	6.1	1.27	4.17	NA	NA	1.205	43.894	3.394	3.331	189.234	37.6702
USNM-163337	Amietia_ruwenzorica	Pyxicephalidae	semi.aquatic	34.88	20.1	22.66	9.96	22.47	11.9	10.74	9.83	6.69	6.43	4.09	5.1	1.14	4.18	NA	NA	1.198	29.583	2.782	2.129	109.764	28.2689
NCSM-78931	Amietophrynus_camerunensis	Bufonidae	terrestrial	40.9	16.97	15.6	8.11	16.64	10.39	14.43	10.36	9.25	8.51	3.86	3.92	1.13	3.34	NA	NA	1.082	5.305	1.012	1.01	67.2239	15.4141
NCSM-78933	Amietophrynus_camerunensis	Bufonidae	terrestrial	47.15	19.23	18.05	10.08	19.39	12.53	16.89	12.96	9.27	9.25	4.72	5.13	1.35	4.31	NA	NA	2.099	12.444	1.503	1.178	121.901	27.4952
NCSM-78936	Amietophrynus_camerunensis	Bufonidae	terrestrial	18.63	19.04	16.62	9.44	18.11	12.35	15.26	12.26	9.2	10.28	5.55	5.65	1.79	4.11	NA	NA	1.691	17.358	1.087	1.043	156.306	32.0107
NCSM-78937	Amietophrynus_camerunensis	Bufonidae	terrestrial	48.68	19.01	18.41	9.88	18.17	12.27	17.61	12.25	10	11.12	4	5.43	1.61	4.33	NA	NA	1.611	14.352	1.308	1.253	108.096	33.5998
NCSM-78940	Amietophrynus_camerunensis	Bufonidae	terrestrial	45.45	20.29	18.5	9.84	19.68	11.92	16.56	12.29	10.25	8.45	6.16	4.69	1.79	3.87	NA	NA	1.632	15.35	1.619	1.338	153.463	33.5509
NCSM-78916	Amietophrynus_gracilipes	Bufonidae	terrestrial	28.03	12.4	12.45	6.91	12.98	8.35	10.15	8.02	6.75	6.03	4.47	2.95	2.22	1.76	NA	NA	0.781	4.123	0.976	0.577	42.8075	12.7351
NCSM-78917	Amietophrynus_gracilipes	Bufonidae	terrestrial	27.01	12.22	12.3	6.24	12.13	7.27	9.46	7.49	6.53	5.96	3.46	3.01	2.09	1.72	NA	NA	0.452	1.758	0.868	0.675	33.3183	11.5757
NCSM-78918	Amietophrynus_gracilipes	Bufonidae	terrestrial	25.57	12.1	11.59	6.29	13.62	6.77	9.63	7.48	6.42	6.61	3.17	2.91	1.29	1.45	NA	NA	0.636	3.553	1.038	0.608	29.2218	5.67557
USNM-157093	Amietophrynus_gutturalis	Bufonidae		72.54	33.18	28.99	16.06	34.82	20.99	28.76	19.7	17.12	12.47	8.11	8.66	3.18	7.95	NA	NA	4.911	61.741	6.818	4.239	610.076	191.872
USNM-157096	Amietophrynus_gutturalis	Bufonidae		71.88	29.18	27.22	15.13	30.01	19.24	26.35	17.6	15.16	11.38	8.6	9.93	3.93	8.84	NA	NA	3.966	35.611	4.662	3.707	652.381	247.572
USNM-200119	Amietophrynus_gutturalis	Bufonidae		56.44	19.75	21.43	12.12	24.1	16.09	20.76	15.13	11.99	9.46	6.19	9.54	2.04	6.58	NA	NA	2.26	17.877	5.613	4.838	305.334	75.309
USNM-226758	Amietophrynus_gutturalis	Bufonidae		73.37	26.51	25.01	13.99	24.92	18.82	24.17	16.67	14.49	12.28	8.47	9.66	3.54	7.57	NA	NA	3.649	19.695	5.444	6.177	567.857	175.461
CAS-176985	Amietophrynus_kisoloensis	Bufonidae	terrestrial	74.67	29.78	29.74	17.19	34.65	17.3	24.94	19.61	18.33	12.8	8.65	9.86	4.97	8.31	1.555	0.518	5.479	36.191	7.812	6.815	664.946	321.564
CAS-176994	Amietophrynus_kisoloensis	Bufonidae	terrestrial	67.16	29.24	27.97	14.4	33.62	15.81	23.56	17.33	17.73	14.22	8.9	9.86	4.73	7.37	1.2	0.433	5.132	60.03	5.265	4.004	671.758	255.264
CAS-176995	Amietophrynus_kisoloensis	Bufonidae	terrestrial	66.66	27.73	28.04	16.89	32.86	16.13	24.08	17.86	16.57	10.96	8.37	9.07	4.37	6.83	1.366	0.419	3.965	39.769	7.208	3.799	551.126	219.103
CAS-176996	Amietophrynus_kisoloensis	Bufonidae	terrestrial	63.44	27.4	27.16	13.66	20.55	15.91	22.42	16.26	16.28	11.61	8.52	8.27	4.27	7.27	1.083	0.383	3.794	37.726	5.228	3.551	505.434	220.73
CAS-176999	Amietophrynus_kisoloensis	Bufonidae	terrestrial	67.52	28.48	27.39	14.17	30.74	16.96	24.31	16.67	15.98	12.47	7.8	8.83	4.19	8.12	1.271	0.416	6.629	52.542	5.202	3.944	513.528	243.967
TNHC-39461	Amietophrynus_maculatus	Bufonidae	terrestrial	45.24	15.82	17.99	10.24	20	12.19	15.11	11.77	10.07	7.58	2.64	6.45	1.25	3.52	NA	NA	0.96	5.086	0.627	0.673	70.5243	20.723
TNHC-39466	Amietophrynus_maculatus	Bufonidae	terrestrial	52.42	19.51	21.68	12.8	23.6	14.02	17.7	13.4	11.77	11.65	3.74	6.77	1.49	4.46	NA	NA	2.103	23.837	0.954	0.603	129.326	37.718
TNHC-39473	Amietophrynus_maculatus	Bufonidae	terrestrial	49.19	19.42	20.09	11.16	20.61	13.11	17.28	12.77	11.44	9.62	3.88	6.53	1.65	4.26	NA	NA	1.909	13.882	1.273	0.772	128.814	36.9694
TNHC-39474	Amietophrynus_maculatus	Bufonidae	terrestrial	49.08	21.66	20.93	11.9	22.18	12.44	17.1	13.24	12.35	9.01	3.63	4.21	1.35	3.73	NA	NA	1.694	14.748	1.022	1.201	86.6594	27.5918
CAS-138810	Amietophrynus_mauritanicus	Bufonidae	terrestrial	89.58	29.43	35.74	19.23	37.66	21.21	29.78	21.69	17.77	14.9	14.1	11.33	11.18	7.24	NA	NA	10.581	32.949	10.071	13.662	1230.86	757.362
CAS-138811	Amietophrynus_mauritanicus	Bufonidae	terrestrial	77.34	31.56	32.33	17.81	33.96	18.04	28.42	20.07	14.5	11.25	12.62	9.17	8.58	6.03	NA	NA	7.69	22.24	12.801	12.867	956.168	437.904
CAS-138815	Amietophrynus_mauritanicus	Bufonidae	terrestrial	86.07	42.18	39.24	19.62	42.61	21.2	31.09	25.67	20.32	16.93	14.68	10.6	9.64	7.75	NA	NA	9.08	28.296	16.448	13.972	1718.33	767.496
CAS-138817	Amietophrynus_mauritanicus	Bufonidae	terrestrial	80.95	29.84	34.94	17.4	36.63	19.63	29.2	21.83	16.68	12.13	12.79	10.23	9.86	6.01	NA	NA	13.742	25.35	15.5	15.038	1022.15	542.054
CAS-138818	Amietophrynus_mauritanicus	Bufonidae	terrestrial	83.01	32.32	34.59	17.8	35.85	17.94	27.11	22.11	16.74	14.91	13.12	9.98	9.7	6.94	NA	NA	9.116	40.77	21.417	20.744	1107.91	609.608
CAS-242125	Amolops_bellulus	Ranidae	torrential	44.05	24.72	26.97	12.05	24.33	12.51	13.35	12.43	8.64	8.53	7.03	5.11	4.89	3.15	NA	NA	1.45	73.46	13.63	8.74	232.484	108.76
CAS-242126	Amolops_bellulus	Ranidae	torrential	41.64	24.04	26.79	12.79	25.08	11.51	13.32	12.31	9.13	7.81	7.62	5.2	4.94	2.95	NA	NA	2.22	86.43	12.62	6.13	249.38	102.209
CAS-242127	Amolops_bellulus	Ranidae	torrential	43.64	24.42	26.55	12.81	24.44	11.53	13.48	13.11	9.34	9.61	7.83	5.4	4.99	3.17	NA	NA	3.27	73.68	13.82	8.02	270.315	109.949
CAS-242128	Amolops_bellulus	Ranidae	torrential	41.16	24.6	27.08	12	25.62	11.07	13.81	13.14	9.5	8.88	7.56	5.16	4.7	3.42	NA	NA	2.26	87.17	10.16	4.48	251.232	113.957
CAS-242129	Amolops_bellulus	Ranidae	torrential	39.23	23.85	26.55	12.29	24.16	11.07	13.21	11.62	9.06	10.56	7.17	5.37	5	2.65	NA	NA	2.14	63.19	9.12	5.83	240.409	92.0978
USNM-124550	Amolops_chunganensis	Ranidae	torrential	37.4	19.79	21.94	10.86	21.11	13.55	12.38	11.29	7.96	8.52	3.84	5.12	2.3	3.85	NA	NA	0.694	39.284	5.87	4.954	101.863	50.862
USNM-124553	Amolops_chunganensis	Ranidae	torrential	46.73	26.16	28.84	13.04	23.76	15.46	14.88	13.1	10.83	10.01	4.06	5.75	2.26	4.76	NA	NA	1.863	79.051	8.715	9.075	159.882	81.223
USNM-124554	Amolops_chunganensis	Ranidae	torrential	46.08	24.72	27.74	13.09	25.04	13.17	14.8	13.01	9.67	8.5	5.17	5.86	2.28	4.87	NA	NA	2.039	75.974	10.596	10.998	196.067	80.6378
NCSM-79692	Amolops_compotrix	Ranidae	torrential	35.94	20.04	21.98	10.23	19	10.86	11.11	11.33	7.69	7.39	3.57	4.4	0.9	3.56	NA	NA	0.84	47.675	5.213	4.953	82.4114	18.4369
NCSM-79693	Amolops_compotrix	Ranidae	torrential	36.97	20.8	22.74	10.78	19.18	11.47	11.95	10.75	7.57	7.86	3.98	4.46	1.13	4.02	NA	NA	1.364	54.576	6.466	5.752	96.6607	27.0435
NCSM-79694	Amolops_compotrix	Ranidae	torrential	37.38	20.56	22.78	10.59	19.53	10.94	11.08	11.54	7.9	7.55	4.32	4.59	1.28	3.98	NA	NA	1.04	53.72	8.949	5.906	106.73	30.3819
NCSM-79695	Amolops_compotrix	Ranidae	torrential	35.99	20.83	22.51	11.19	18.58	10.78	10.63	10.57	8.09	8.18	3.5	4.36	0.91	3.05	NA	NA	1.54	51.943	10.036	8.851	83.2171	16.3563
NCSM-79696	Amolops_compotrix	Ranidae	torrential	36.92	19.95	22.56	10.74	18.68	11.58	11.65	11.07	7.66	7.79	3.98	4.79	1.44	3.42	NA	NA	0.728	52.031	9.768	9.252	99.5704	29.0868
NCSM-77803	Amolops_cremnobatus	Ranidae	torrential	31.54	17.71	19.06	8.36	15.62	9.29	10	10.04	6.56	6.76	4.18	2.95	2.97	2.27	NA	NA	1.179	53.928	8.343	11.442	57.1723	33.6414
NCSM-77804	Amolops_cremnobatus	Ranidae	torrential	33.1	17.94	20.09	8.75	17.7	8.97	10.34	10.36	6.57	6.94	4.13	3.02	2.73	2.02	NA	NA	1.601	66.939	12.4	14.956	58.5798	29.0043
NCSM-77809	Amolops_cremnobatus	Ranidae	torrential	33.86	18.21	20.35	8.99	17.76	9.83	10.26	10.15	7.24	7.38	4.47	3.64	2.88	2.36	NA	NA	1.049	47.311	7.176	14.889	77.5689	36.2108
NCSM-77814	Amolops_daorum	Ranidae		40.13	21.02	24.42	10.66	22.41	10.54	12.19	13.25	9.44	9.89	5.18	4.45	3.07	2.35	NA	NA	1.2	49.6	6.17	6.69	126.85	46.1233
NCSM-77815	Amolops_daorum	Ranidae		35.46	21.36	23.93	11.59	20.81	10.49	10.97	12.95	7.84	8.43	4.43	3.67	3.41	1.83	NA	NA	0.95	30.94	4.35	4.16	90.9159	39.0946
NCSM-77816	Amolops_daorum	Ranidae		34.27	21.09	23.24	9.88	19.72	10.04	10.98	11.03	7.39	7.33	4.37	3.66	2.9	1.8	NA	NA	0.925	23.376	3.676	4.266	88.3096	31.7596
MVZ-230383	Amolops_hainanensis	Ranidae	torrential	82.14	32.8	40.45	18.9	34.52	27.11	32.75	24.6	13.82	14.12	12.37	18.61	4.62	12.18	NA	NA	8.255	205.443	45.099	41.07	1976.78	595.904
MVZ-217680	Amolops_hongkongensis	Ranidae		49.8	25.29	24.76	13.46	22.73	16.18	19.17	14.52	9.79	8.7	5.04	9.83	2.26	7.08	NA	NA	1.684	136.745	18.484	19.808	328.021	103.72
MVZ-217681	Amolops_hongkongensis	Ranidae		49.5	25.41	26.37	14.9	21.33	16.38	19.4	14.9	9.07	10.88	5.88	9.49	2.02	6.98	NA	NA	1.509	139.95	19.759	23.775	371.208	97.3387
BPBM-45250	Amolops_larutensis	Ranidae	torrential	35.59	17.62	20.92	10.26	17.41	11.27	10.74	10.4	8.76	8.72	3.53	5.31	1.3	4.04	NA	NA	1.15	75.038	6.993	7.693	86.4657	28.7644
BPBM-45251	Amolops_larutensis	Ranidae	torrential	34.32	18.16	20.09	9.39	16.15	10.51	10.48	11.12	8.07	8.05	4.25	6.11	1.45	4.45	NA	NA	0.933	66.719	7.563	7.447	123.457	33.9372
BPBM-45327	Amolops_larutensis	Ranidae	torrential	35.36	17.54	21.42	9.94	17.76	10.8	10.6	10.32	8.29	7.89	4.13	5.3	1.22	3.8	NA	NA	1.501	69.508	7.532	8.178	100.513	25.9975
USNM-124560	Amolops_lifanensis	Ranidae	semi.aquatic	55.2	31.48	32.39	15.22	32.14	17.82	18.46	16.98	11.44	10.59	6.7	10.38	2.64	7.18	NA	NA	3.345	190.169	7.805	5.876	573.16	160.734
CAS-194756	Amolops_loloensis	Ranidae	semi.aquatic	39.71	18.4	22.81	9.94	23.16	11.44	12.35	12.73	8.3	6.62	7.11	3.57	3.25	2.15	NA	NA	2.76	42.632	8.764	8.402	122.271	41.7269
CAS-194817	Amolops_loloensis	Ranidae	semi.aquatic	62.13	31.97	37.15	17.15	35.52	17.08	19.3	20.75	12.56	12.51	10.23	6.03	6.25	3.39	NA	NA	3.087	94.855	25.419	22.324	516.302	206.066
USNM-124555	Amolops_mantzorum	Ranidae	torrential	64.06	34.54	37	17.84	34.06	17.78	20.22	19.52	13.42	11.5	5.96	9.21	3.64	6.82	NA	NA	3.77	78.955	19.243	18.305	496.36	240.467
USNM-124556	Amolops_mantzorum	Ranidae	torrential	65.47	31.47	34.98	16.93	30.82	17.15	18.51	17.26	12.07	12.24	5.59	8.81	3.43	6.56	NA	NA	3.215	107.63	24.31	24.289	405.745	206.057
USNM-124557	Amolops_mantzorum	Ranidae	torrential	51.21	29.7	31.58	16.11	27.61	14.72	15.42	15.87	11.53	11.79	5.25	6.96	2.77	5.43	NA	NA	4.002	112.805	24.125	25.098	284.115	124.354
USNM-564959	Amolops_marmoratus	Ranidae	torrential	41.7	21.67	24.17	11.48	19.6	13.93	14.06	12.28	9.39	8.11	3.69	5.81	2.53	3.81	NA	NA	1.549	55.855	9.302	9.052	121.627	60.9945
USNM-564960	Amolops_marmoratus	Ranidae	torrential	36.73	18.71	20.97	10.17	17.28	13.14	12.08	9.74	6.96	7.18	3.14	5.29	1.93	3.54	NA	NA	0.978	35.681	7.109	6.703	81.3631	37.5083
USNM-564966	Amolops_marmoratus	Ranidae	torrential	47.98	24.41	27.62	13.28	22.52	16.79	16.94	13.48	8.79	10.51	4.95	8.17	3.29	5.23	NA	NA	2.633	72.556	12.378	11.899	258.442	124.42
USNM-564967	Amolops_marmoratus	Ranidae	torrential	75.04	37.56	42.8	19.27	34.83	24.71	26.66	21.22	15.23	14.09	8.57	14.55	5.65	9.11	NA	NA	6.221	181.875	34.287	35.506	1226.13	576.739
USNM-564968	Amolops_marmoratus	Ranidae	torrential	46.95	22.41	25.34	11.91	21.05	15.07	15.83	14.2	10.32	8.89	4.51	7.49	3.09	5.03	NA	NA	2.628	87.733	14.837	17.323	198.184	103.11
USNM-564969	Amolops_marmoratus	Ranidae	torrential	83.35	41.67	46.78	21.41	38.04	27.86	30.47	23.01	15.45	16.39	10.22	14.31	5.83	10.73	NA	NA	7.758	231.334	46.88	42.721	1595.45	766.121
USNM-564970	Amolops_marmoratus	Ranidae	torrential	80.14	39.55	44.9	20.11	36.53	26.17	28.74	22.71	15.32	14.5	10.75	15.84	6.66	9.8	NA	NA	8.163	201.208	32.626	32.996	1763.11	767.212
USNM-564972	Amolops_marmoratus	Ranidae	torrential	79.96	41.62	46.39	21.19	36.17	25.35	27.87	21.51	15.47	12.57	9.25	15.17	5.7	9.86	NA	NA	8.254	191.539	38.622	37.935	1528.97	682.566
MVZ-223907	Amolops_ricketti	Ranidae	torrential	45.13	23.6	25.28	12.85	22.39	13.37	15.64	13.45	8.67	9	6.3	8.39	2.23	6.29	NA	NA	3.269	97.277	14.573	9.154	326.575	92.8327
MVZ-223910	Amolops_ricketti	Ranidae	torrential	45.9	23.53	23.92	10.78	21.86	14.84	15.84	12.45	8.47	7.47	5.16	9.17	1.66	6.38	NA	NA	1.676	92.811	13.827	9.62	291.481	66.3221
MVZ-223911	Amolops_ricketti	Ranidae	torrential	44.69	20.92	24.05	11.88	21.08	12.11	14.8	12.87	7.9	7.43	4.77	7.35	1.61	5.41	NA	NA	1.52	79.181	9.329	9.335	192.015	54.8412
MVZ-223919	Amolops_ricketti	Ranidae	torrential	46.09	24.02	24.01	11.54	22.52	13.29	14.81	12.75	8.75	8.25	4.8	8.11	1.78	6.32	NA	NA	2.51	96.053	12.049	10.44	244.796	70.7128
MVZ-223926	Amolops_ricketti	Ranidae	torrential	44.67	25.68	24.81	11.56	22.03	13.31	15.37	13.16	8.84	8.14	6.1	10.03	2.14	6.42	NA	NA	2.053	96.629	15.65	11.74	411.334	89.2368
MVZ-236645	Amolops_torrentis	Ranidae	semi.aquatic	27.67	15.65	16.43	7.8	14.33	8.56	9.05	8.65	5.32	5.8	3.39	4.45	1.06	3.34	NA	NA	0.806	43.053	4.756	3.528	61.8077	15.2285
MVZ-241439	Amolops_torrentis	Ranidae	semi.aquatic	27.5	14.04	16.2	8.57	12.53	7.91	8.66	8.19	4.86	5.66	2.93	4.73	1.07	3.36	NA	NA	0.349	20.928	1.486	1.511	50.9407	15.2478
MVZ-241441	Amolops_torrentis	Ranidae	semi.aquatic	28.03	14.03	16.36	7.06	14.45	8.62	8.84	8.42	5.51	4.94	3.02	4.64	0.89	2.86	NA	NA	0.669	40.789	3.564	2.475	51.4697	10.902
CAS-242142	Amolops_viridimaculatus	Ranidae	torrential	70.59	36.82	41.34	18.79	38.95	16.62	21.61	24.55	15.06	12.3	10.68	7.84	8.18	5.38	NA	NA	3.324	267.978	37.433	43.709	807.123	476.294
CAS-242143	Amolops_viridimaculatus	Ranidae	torrential	71.79	40.35	43.92	19.74	42.75	18.94	23.67	26.87	16.56	14.95	12.62	8.06	8.6	5.5	NA	NA	8.02	316.899	54.546	59.268	1074.5	543.866
CAS-242144	Amolops_viridimaculatus	Ranidae	torrential	68.51	38.77	42.04	20.03	41.73	16.6	22.02	23.45	15.21	12.24	11.54	9.67	9.02	5.26	NA	NA	3.23	162.61	23.9	26.32	1132.65	522.184
CAS-242214	Amolops_viridimaculatus	Ranidae	torrential	73.59	39.19	44.58	20.76	43.52	19.08	24.4	26.72	16.47	13.25	12.68	8.38	8.42	5.52	NA	NA	6.55	231.6	52.17	54.17	1090.2	542.45
CAS-194436	Amolops_wuyiensis	Ranidae	torrential	50.17	21.86	24.44	11.83	22.25	12.76	15.16	12.47	9.11	10.32	7.38	4.42	4.62	2.72	NA	NA	2.403	53.643	17.078	16.132	186.68	80.4046
CAS-194441	Amolops_wuyiensis	Ranidae	torrential	39.07	19.53	22.22	10.45	20.28	12.18	12.72	10.75	8.16	7.9	3.59	7.63	2.06	4.33	NA	NA	1.522	46.58	16.85	11.39	140.052	51.8881
CAS-194442	Amolops_wuyiensis	Ranidae	torrential	46.86	22.51	22.53	10.21	20.68	12.42	13.47	11.57	8.23	7.8	6.74	3.87	5.08	2.63	NA	NA	1.914	49.23	16.666	9.274	153.715	78.8042
USNM-528746	Anaxyrus_americanus	Bufonidae	terrestrial	62	22.29	23.56	13.22	25.32	16.33	22.65	15.29	16.2	11.88	6.28	7.63	3.64	5.95	0.727	0.202	5.949	25.313	5.601	3.975	279.617	133.586
USNM-528748	Anaxyrus_americanus	Bufonidae	terrestrial	59.74	21.79	23.23	12.44	25.47	15.98	21.62	15.47	15.48	12.29	5.54	8.28	3.29	5.41	0.668	0.193	4.298	41.018	4.434	4.061	261.677	108.246
USNM-528750	Anaxyrus_americanus	Bufonidae	terrestrial	58.48	21.02	21.62	10.72	23.47	16.82	22.08	14.69	14.58	12.95	5.8	8.34	3.72	5.44	0.593	0.17	6.374	32.818	4	3.592	266.192	114.542
USNM-528752	Anaxyrus_americanus	Bufonidae	terrestrial	57.45	20.47	21.09	11.43	23.99	15.89	21.42	15.1	14.53	12.88	5.56	8.57	3.42	5.85	0.55	0.158	9.104	35.09	3.642	3.386	255.354	110.466
USNM-528756	Anaxyrus_americanus	Bufonidae	terrestrial	58.1	21.98	22.44	12.23	26.37	15.67	21.85	15.03	13.39	13.26	5.91	8.08	3.37	4.52	0.548	0.17	8.528	39.871	5.405	3.917	274.786	89.487
OSU-A349	Anaxyrus_boreas	Bufonidae	semi.burrowing	90.77	37.11	32.96	17.73	46.12	21.94	30.15	24.86	17.91	15.78	11.14	13.83	6.63	9.8	NA	NA	16.392	235.96	13.156	12.147	1496.81	560.655
OSU-A350	Anaxyrus_boreas	Bufonidae	semi.burrowing	83.49	35.6	30.23	17.68	40.81	20.04	28.57	22.31	18.74	16.33	12.45	12.52	7.32	9.69	NA	NA	16.0373	209.637	10.4121	12.1684	1452.75	561.36
OSU-A351	Anaxyrus_boreas	Bufonidae	semi.burrowing	85.46	37.92	32.56	20.24	45.23	22.31	29.89	24.37	20.75	17.99	11.55	13.47	6.69	9.83	NA	NA	12.3751	242.787	10.9516	12.0566	1544.5	560.574
OSU-A360	Anaxyrus_canorus	Bufonidae	terrestrial	39.3	13.74	12.07	5.92	14.6	9.67	12.41	8.63	6.23	6.05	3.47	4.57	2.52	3.39	NA	NA	2.111	13.425	2.504	2.131	57.0428	26.9946
OSU-A361	Anaxyrus_canorus	Bufonidae	terrestrial	49.65	17.14	17.01	10.07	22.12	12.25	15.84	12.26	9.86	9.76	3.79	5.65	2.95	4.53	NA	NA	4.05989	41.5773	4.64942	2.8655	96.0875	59.5104
KU-11527	Anaxyrus_debilis	Bufonidae	semi.burrowing	39.28	12.13	13.18	7.57	12.81	7.55	12.84	8.29	6.17	3.19	7.33	5.23	3.95	3.18	NA	NA	0.593	4.674	1.021	0.91	121.741	43.3419
KU-312317	Anaxyrus_debilis	Bufonidae	semi.burrowing	38.8	14.2	13.99	6.73	13.38	8.73	13.47	8.95	6.09	3.73	6.41	4.82	3.46	3.26	NA	NA	0.94	3.608	1.087	0.984	114.858	41.3124
MCZ-A48719	Anaxyrus_exsul	Bufonidae	semi.aquatic	50.47	19.78	19.78	10.63	24.71	14.42	18.55	12.49	10.96	8.31	7.14	5.2	5.19	3.04	NA	NA	3.268	43.235	4.421	3.034	192.263	81.7026
MCZ-A48720	Anaxyrus_exsul	Bufonidae	semi.aquatic	52.04	22.69	20.89	12.83	24.99	14.57	19.29	13.5	11.32	10.52	6.52	5.51	5.13	3.1	NA	NA	3.506	34.216	6.583	4.06	213.404	86.9733
MCZ-A48721	Anaxyrus_exsul	Bufonidae	semi.aquatic	46.67	21.88	19.87	12.84	23.89	13.23	17.25	11.71	10.73	7.25	5.53	5.55	4.5	3.93	NA	NA	1.91	24.977	3.498	3.054	175.806	91.9966
MCZ-A48722	Anaxyrus_exsul	Bufonidae	semi.aquatic	47.69	19.98	18.52	10.26	21.87	12.29	17.28	12.27	9.23	7.68	5.07	3.73	3.57	2.77	NA	NA	2.194	17.228	4.231	2.687	98.9193	47.9466
MCZ-A48723	Anaxyrus_exsul	Bufonidae	semi.aquatic	43.56	19.6	16.73	10.56	22.05	11.6	15.4	11.74	9.6	7.25	4.68	3.34	3.57	2.6	NA	NA	1.634	14.635	2.572	2.171	80.2079	40.6543
USNM-528968	Anaxyrus_fowleri	Bufonidae	burrowing	49.97	20.41	20.81	10.76	22.33	14.75	19.14	13.4	12.2	10.65	4.76	6.66	2.83	4.95	0.393	0.119	8.312	18.286	3.353	2.61	169.392	76.3189
USNM-528969	Anaxyrus_fowleri	Bufonidae	burrowing	47.53	21.25	19.94	10.1	20.86	13.67	18.17	13.11	11.09	10.29	6.71	4.69	3.15	4.58	0.376	0.126	6.486	14.012	2.751	2.519	175.075	75.313
USNM-528970	Anaxyrus_fowleri	Bufonidae	burrowing	52.07	21.08	22	11.63	23.87	14.77	19.46	14.45	11.69	11.38	5.5	5.82	3.06	5.04	0.411	0.131	8.65	24.103	4.132	3.181	176.655	88.8266
USNM-528971	Anaxyrus_fowleri	Bufonidae	burrowing	49.18	20.41	20.35	10.62	22.5	14.76	19.17	13.54	10.55	10.26	4.42	5.93	2.71	4.25	0.335	0.089	6.268	14.479	2.903	3.41	140.052	61.3608
USNM-528972	Anaxyrus_fowleri	Bufonidae	burrowing	52.61	22.81	21.78	11.45	24.19	15.17	20.37	15.38	12.2	11.38	5.09	6.3	3.5	4.77	0.452	0.163	8.089	28.879	4.33	4.29	191.493	95.1947
OSU-A6151	Anaxyrus_hemiophrys	Bufonidae	semi.burrowing	59.29	24.18	17.86	11.53	27.86	13.94	19.11	16.06	11.68	9.64	9.53	8.64	4.35	6.24	NA	NA	12.577	71.989	6.655	4.768	521.233	126.918
OSU-A6152	Anaxyrus_hemiophrys	Bufonidae	semi.burrowing	62.81	27.86	24.28	12.99	31.43	15.57	22.35	17.12	13.63	10.48	8.43	8.22	5.77	7.92	NA	NA	18.475	57.74	5.30856	4.84686	505.416	290.481
UTA-A40638	Anaxyrus_houstonensis	Bufonidae	terrestrial	55.82	24.34	22.32	12.27	21	14.3	21.19	14.13	11.21	9.9	7.86	7.59	5.61	3.52	NA	NA	3.775	19.687	2.974	2.869	380.149	115.39
UTA-A41633	Anaxyrus_houstonensis	Bufonidae	terrestrial	55.78	20.53	21.68	11.71	22.89	13.65	20.96	14.74	11.57	9.57	8.31	7.41	5.34	4.06	NA	NA	6.644	19.579	3	2.662	330.961	123.054
UTA-A42209	Anaxyrus_houstonensis	Bufonidae	terrestrial	54.57	21.3	21.89	12	21.53	13.57	22.35	13.72	11.22	9.99	8.52	6.44	5.66	3.87	NA	NA	4.098	26.565	2.723	1.978	305.966	125.528
KU-18447	Anaxyrus_microscaphus	Bufonidae	terrestrial	39.05	16.46	15.97	8.39	18.01	10.17	16.07	10.21	7.68	4.61	7.37	5.34	4.36	2.95	NA	NA	4.07	11	2.49	1.81	169.593	53.7752
KU-5929	Anaxyrus_microscaphus	Bufonidae	terrestrial	42.99	17.84	16.46	8.67	17.78	11.07	17.73	11.59	7.28	6.19	5.28	5.61	3.86	2.82	NA	NA	5.09	13.01	1.76	1.59	138.344	46.9067
KU-5932	Anaxyrus_microscaphus	Bufonidae	terrestrial	43.73	19.07	17.09	9.36	19.4	10.74	16.94	12.54	8.66	5.31	6.91	5.3	4.96	3.53	NA	NA	5.428	14.64	2.296	1.571	182.841	78.337
KU-56171	Anaxyrus_punctatus	Bufonidae	terrestrial	50.28	22.88	22.39	11.18	21.38	12.52	20.27	13.81	10.96	7.18	8.7	5.76	5.56	3.86	NA	NA	2.1	8.15	2.56	2.2	300.169	125.801
KU-56174	Anaxyrus_punctatus	Bufonidae	terrestrial	53.55	21.74	21.92	10.83	21.44	10.27	19.99	12.55	10.24	6.6	8.65	5.59	5.6	3.94	NA	NA	1.88	14.42	2.46	2.27	275.205	126.617
KU-56175	Anaxyrus_punctatus	Bufonidae	terrestrial	50.49	21.73	20.03	10.5	19.73	10.37	19.66	12.94	9.54	6.98	6.83	5.84	4.99	3.13	NA	NA	1.44	9.02	1.66	2.15	226.914	81.902
OSU-A626	Anaxyrus_quercicus	Bufonidae	semi.burrowing	27.89	9.61	8.49	5.56	8.66	5.67	8.86	6.11	5.69	4.38	2.84	2.94	2.71	0.98	NA	NA	1.096	0.548	0.825	0.736	21.0067	5.90299
OSU-A627	Anaxyrus_quercicus	Bufonidae	semi.burrowing	27.31	11.05	9.08	5.79	9.58	6.37	9.17	7.21	4.83	4.29	2.88	2.91	3.3	0.79	NA	NA	1.04331	1.24192	0.737069	0.520862	24.2447	6.1972
OSU-A630	Anaxyrus_quercicus	Bufonidae	semi.burrowing	26.24	9.49	7.85	5.21	8.81	6.15	8.74	5.83	4.88	3.93	2.72	2.63	2.23	0.9	NA	NA	1.06589	0.616095	0.856034	0.602388	17.7729	4.12464
OSU-A970	Anaxyrus_quercicus	Bufonidae	semi.burrowing	27.79	10.55	8.9	5.6	8.4	4.33	9.19	6.7	5.03	3.83	2.81	2.94	2.49	0.95	NA	NA	1.02675	0.885636	0.868966	0.656738	22.8179	5.51165
OSU-A971	Anaxyrus_quercicus	Bufonidae	semi.burrowing	27.9	9.78	7.96	5.55	8.78	6.41	9.21	6.09	4.88	4.11	2.98	2.98	2.31	0.75	NA	NA	0.769308	0.718642	0.863793	0.885465	22.7374	3.6104
KU-145455	Anaxyrus_speciosus	Bufonidae	semi.burrowing	57.25	21.03	20.93	20.31	32.73	13.61	20.26	13.03	13.33	8.54	9.01	6.86	6.2	4.32	NA	NA	11.877	18.282	2.687	2.342	340.296	146.762
KU-312354	Anaxyrus_speciosus	Bufonidae	semi.burrowing	56.46	23.53	22.7	12.62	23.17	13.06	21.43	15.19	11.36	10.7	8.36	6.99	6.6	4.65	NA	NA	14.65	20.15	4.88	5.23	359.976	182.386
KU-33551	Anaxyrus_speciosus	Bufonidae	semi.burrowing	64.51	26.03	23.56	14.62	25.69	12.28	23.8	16.43	11.13	6.85	10.78	8.24	6.83	5.3	NA	NA	14.708	18.825	3.933	4.1	605.325	223.275
OSU-A427	Anaxyrus_terrestris	Bufonidae	terrestrial	66.95	27.8	24.94	15.17	28.28	19.76	24.97	18.57	13.46	12.89	9.18	8.66	4.11	7.1	NA	NA	7.532	42.244	5.178	4.121	578.594	190.531
OSU-A428	Anaxyrus_terrestris	Bufonidae	terrestrial	78.71	28.19	30.39	17.47	31.92	22.32	30.43	20.98	14.78	14.9	9.22	13.07	5.58	7.89	NA	NA	5.62	48.2915	6.05459	4.98011	889.345	350.276
OSU-A429	Anaxyrus_terrestris	Bufonidae	terrestrial	64.41	18.98	21.01	13.52	27.76	18.65	25.84	17.84	12.91	11.28	7.78	9.97	3.74	6.19	NA	NA	4.936	24.9757	4.45226	3.64353	385.425	127.338
OSU-A431	Anaxyrus_terrestris	Bufonidae	terrestrial	56.04	21.69	19.39	12.32	22.83	16.23	22.04	15.3	12.41	10.82	6.55	8.46	3.44	5.7	NA	NA	4.033	21.1103	2.97633	2.52257	314.659	99.5359
OSU-A432	Anaxyrus_terrestris	Bufonidae	terrestrial	77.75	25.34	27.08	15.22	31.56	22.13	29.68	19.77	15.83	13.96	8.81	11.73	4.9	8.07	NA	NA	6.919	30.0656	4.89668	4.4821	685.566	280.341
TNHC-38679	Anhydrophryne_rattrayi	Pyxicephalidae	terrestrial	17.51	7.46	6.49	3.42	5.41	5.26	5.8	4.05	3.13	3.06	1.14	1.73	0.85	1.42	NA	NA	0.105	0.179	0.186	0.105	3.85175	2.05079
TNHC-38681	Anhydrophryne_rattrayi	Pyxicephalidae	terrestrial	18.05	6.37	7.16	3.44	6.86	5.79	6.22	4.06	3.55	3.96	1.81	2.34	0.98	1.5	NA	NA	0.074	0.101	0.147	0.071	7.06322	2.75549
TNHC-47980	Anhydrophryne_rattrayi	Pyxicephalidae	terrestrial	16.45	5.75	6.39	3.74	6.21	5.59	5.8	3.8	2.86	3.14	1.41	2.5	0.89	1.62	NA	NA	0.099	0.089	0.297	0.13	5.30635	2.41198
AMNH-A173843	Anodonthyla_boulengerii	Microhylidae	arboreal	18.02	8.32	8.9	4.5	7.31	4.02	5.45	4.77	3.54	2.87	2.33	2.17	1.81	1.24	NA	NA	0.245	0.797	1.186	1.51	11.013	5.22948
AMNH-A173845	Anodonthyla_boulengerii	Microhylidae	arboreal	18.17	7.93	8.23	4.22	7.02	3.96	5.01	4.42	3.64	3.09	2.04	2.35	1.83	1.02	NA	NA	0.258	0.63	1.189	1.364	9.95268	4.02179
AMNH-A173851	Anodonthyla_boulengerii	Microhylidae	arboreal	17.35	7.08	8.29	4.05	7.48	3.26	4.66	4.71	3.46	3.4	2.32	1.7	1.82	1.07	NA	NA	0.314	0.368	1.022	1.268	7.31036	4.22648
UMMZ-211140	Anodonthyla_montana	Microhylidae	terrestrial	29.93	12.86	10.81	7.17	11.09	7.39	9.65	7.9	5.48	5.68	2.37	3.72	1.41	3.82	NA	NA	1.368	4.922	1.437	2.117	29.6825	15.2432
UMMZ-211141	Anodonthyla_montana	Microhylidae	terrestrial	30.36	13.22	11.78	7.71	12.9	6.99	9.26	8.77	6.73	5.62	3.42	4.03	1.7	3.54	NA	NA	0.721	2.921	1.506	2.418	47.7014	18.5595
UMMZ-228071	Anodonthyla_nigrigularis	Microhylidae	arboreal	17.41	7.9	7.45	4.47	6.66	4.3	5.38	4.64	3.57	3.56	1.8	2.46	0.7	2.13	NA	NA	0.081	0.749	0.69	0.825	9.15806	2.90805
UMMZ-228072	Anodonthyla_nigrigularis	Microhylidae	arboreal	19.85	8.2	8.57	4.91	7.95	4.31	5.89	5.61	3.74	3.66	2.15	2.68	0.83	2.48	NA	NA	0.226	1.056	1.043	1.256	12.3696	4.61827
CAS-86700	Anodonthyla_rouxae	Microhylidae	arboreal	17.74	8.89	8.17	5.09	8.2	4.21	5.26	5.01	3.94	3.22	2.58	2.77	0.55	2.05	NA	NA	0.228	0.581	1.537	2.001	16.633	2.41161
USNM-218651	Anodonthyla_rouxae	Microhylidae	arboreal	27.4	11.23	10.82	7.25	12.59	6.36	9.21	8.41	5.89	4.7	2.88	3.91	1.12	2.73	NA	NA	0.47	5.79	3.638	2.87	33.1068	8.66117
AMNH-A140655	Anomaloglossus_baeobatrachus	Dendrobatidae	terrestrial	18.6	7.69	8.11	4.55	7.68	5.15	5.99	4.21	3.23	3.44	2.87	2.02	1.89	1.33	NA	NA	0.594	0.179	0.968	0.475	11.6715	5.33707
AMNH-A140656	Anomaloglossus_baeobatrachus	Dendrobatidae	terrestrial	18.51	7.75	8.39	4.56	7.43	5.37	5.79	4.48	3.42	3.93	2.43	1.69	1.78	1.18	NA	NA	0.113	0.266	0.966	0.463	8.33227	4.61352
AMNH-A140669	Anomaloglossus_baeobatrachus	Dendrobatidae	terrestrial	19.01	7.42	7.22	4.67	8.49	5.09	6.05	4.68	3.33	4.02	2.56	2.63	2.27	1.29	NA	NA	0.245	0.388	0.898	0.64	13.0788	5.53505
AMNH-A90862	Anomaloglossus_degranvillei	Dendrobatidae		14.29	6.91	7.67	3.95	5.46	4.3	4.68	3.44	2.89	2.76	2.47	1.91	1.95	1.13	NA	NA	0.071	0.195	0.589	0.306	8.53448	4.42463
AMNH-A90864	Anomaloglossus_degranvillei	Dendrobatidae		14.56	6.97	7.35	4.36	6.3	4.37	4.51	3.59	2.87	2.37	2.08	1.57	1.55	1.18	NA	NA	0.139	0.093	0.564	0.311	5.95888	3.51941
OMNH-35863	Anomaloglossus_stepheni	Dendrobatidae	terrestrial	16.7	6	5.43	4.36	6.32	4.32	5.59	3.48	3.34	3.31	1.52	2.22	0.58	1.93	NA	NA	0.126	0.294	0.933	0.673	5.3005	1.59131
OMNH-35864	Anomaloglossus_stepheni	Dendrobatidae	terrestrial	16.17	6.96	7.02	4.59	5.96	3.93	4.56	3.26	2.69	2.71	1.51	2.05	0.71	1.62	NA	NA	0.151	0.196	0.721	0.597	5.64038	2.11387
OMNH-35865	Anomaloglossus_stepheni	Dendrobatidae	terrestrial	16.09	8.09	7.5	4.03	6.92	4.34	5.21	3.7	3.34	3.15	1.68	3	0.61	1.83	NA	NA	0.178	0.088	0.841	0.547	10.6745	2.19185
OMNH-35866	Anomaloglossus_stepheni	Dendrobatidae	terrestrial	16.03	7.28	7.33	4.37	6.05	4.67	5.01	3.43	3.12	3.11	1.69	2.33	0.51	1.96	NA	NA	0.154	0.199	0.946	0.346	7.50486	1.91822
AMNH-A164824	Anomaloglossus_tepuyensis	Dendrobatidae	terrestrial	23.17	10.87	11.44	5.85	10.63	6.07	7.67	6.44	4.67	4.9	3.38	2.21	2.33	1.42	NA	NA	0.305	1.15	1.868	1.193	21.2573	9.90921
AMNH-A164828	Anomaloglossus_tepuyensis	Dendrobatidae	terrestrial	21.89	10.36	11.05	5.71	10.07	5.62	6.79	6.15	4.18	4.47	3	2.28	2.03	1.25	NA	NA	0.28	1.791	1.441	1.031	18.5517	7.34069
AMNH-A164829	Anomaloglossus_tepuyensis	Dendrobatidae	terrestrial	22.73	10.04	11.32	5.98	9.41	6.07	7.21	5.88	4.01	5.18	3.19	2.35	2.16	1.36	NA	NA	0.316	0.963	2.209	1.651	19.7043	8.70578
LACM-119247	Anotheca_spinosa	Hylidae	arboreal	53.42	27.95	26.43	14.47	23.58	17.39	19.61	19.09	10.69	9.74	5.4	5.48	2.86	5.36	NA	NA	3.206	26.529	17.19	17.785	216.533	106.071
LACM-119252	Anotheca_spinosa	Hylidae	arboreal	61	31.22	29.39	18.17	24.41	18.41	20.84	20.41	12	8.3	6.07	5.75	3.21	5.07	NA	NA	2.62	10.13	12.1	14.397	285.271	125.222
LACM-119260	Anotheca_spinosa	Hylidae	arboreal	54.56	28.7	27.38	15.96	22.47	15.88	20.27	19.02	11.86	9.36	4.72	5.34	3.02	5.18	NA	NA	3.425	9.455	20.193	24.976	189.38	112.134
FMNH-221830	Ansonia_albomaculata	Bufonidae	terrestrial	24.16	13.05	13.89	7.22	9.38	5.22	6.37	6.25	5.94	5.85	3.06	1.91	1.22	0.76	NA	NA	0.38	7.376	0.86	0.711	19.968	3.37166
FMNH-221862	Ansonia_albomaculata	Bufonidae	terrestrial	24.51	12.96	14.17	7.38	9.3	5.17	6.44	6.5	5.9	5.42	2.82	2.96	1.54	0.94	NA	NA	0.67	5.26	1.31	0.95	28.3214	5.37016
FMNH-221952	Ansonia_albomaculata	Bufonidae	terrestrial	24.61	13.3	13.67	7.4	9.99	5.46	6.6	6.87	6.26	6	2.77	2.46	1.45	0.92	NA	NA	0.66	11.98	1.48	1.02	23.7266	4.77412
FMNH-242526	Ansonia_hanitschi	Bufonidae	terrestrial	24.36	11.76	12.6	7.2	10.05	5.7	6.11	7.08	5.49	5.63	3.56	2.56	1.75	1.09	NA	NA	0.4	4.74	1.16	0.83	28.0586	6.29222
FMNH-250854	Ansonia_hanitschi	Bufonidae	terrestrial	25.01	12.32	13.29	6.8	10.88	5.62	6.6	7.2	5.52	5.25	3.27	2.34	1.94	1.21	NA	NA	0.45	6.94	1.61	1.11	24.6799	8.16734
FMNH-250860	Ansonia_hanitschi	Bufonidae	terrestrial	26.9	12.44	13.1	7.5	10.73	6.07	6.3	7.7	6.03	5.87	3.33	2.29	1.51	1.31	NA	NA	0.65	5.85	1.7	1.26	24.8353	6.78404
CAS-73718	Ansonia_kraensis	Bufonidae	arboreal	23.04	10.22	11.3	6.64	8.77	6.17	6.79	5.57	5.68	4.67	2.01	3.1	0.79	1.78	NA	NA	0.339	2.973	0.564	0.371	16.6716	4.16001
FMNH-138821	Ansonia_leptopus	Bufonidae	terrestrial	34.5	16.18	17.67	9.41	12.99	7.96	9.25	9.68	9.21	8.54	NA	NA	NA	NA	0.104	0.022	0.981	3.627	3.606	2.445	53.0537	19.5454
FMNH-138833	Ansonia_leptopus	Bufonidae	terrestrial	33.36	14.31	16.43	9.54	11.94	8.71	9.34	8.6	8.24	7.44	NA	NA	NA	NA	0.059	0.013	0.61	2.501	2.857	2.189	31.4767	12.7688
FMNH-194730	Ansonia_leptopus	Bufonidae	terrestrial	31.5	16.88	16.25	9.6	11.61	9.03	8.9	8.75	8.81	7.07	NA	NA	NA	NA	0.084	0.013	0.785	2.766	3.125	2.393	47.6192	12.629
FMNH-194748	Ansonia_leptopus	Bufonidae	terrestrial	30.58	14.45	15.35	8.34	11.17	8.29	8	8.19	7.19	6.39	NA	NA	NA	NA	0.07	0.012	0.754	1.917	2.885	2.116	35.8517	11.3058
FMNH-195108	Ansonia_leptopus	Bufonidae	terrestrial	33.24	15.23	17.4	9.22	12.24	8.55	8.84	8.91	8.28	7.62	NA	NA	NA	NA	0.067	0.014	0.614	3.935	3.506	2.983	36.639	14.2121
FMNH-250861	Ansonia_longidigita	Bufonidae	semi.arboreal	35.84	18.43	18.56	10.58	13.3	7.95	9.69	10.86	9.43	8.42	3.63	4.25	1.63	2.07	NA	NA	2.193	9.908	3.903	2.993	74.4371	16.3947
FMNH-250862	Ansonia_longidigita	Bufonidae	semi.arboreal	35.45	19.77	19.84	10.81	14.42	7.83	9.52	11.13	9.45	9.93	4.04	4.56	1.69	2.78	NA	NA	1.83658	9.23522	3.35024	2.37627	95.3502	24.4029
FMNH-250863	Ansonia_longidigita	Bufonidae	semi.arboreal	39.54	20.41	19.86	11.92	15.83	9.41	10.65	12.03	9.53	9.33	4.19	4.51	1.48	2.6	NA	NA	2.32913	16.9265	4.92154	3.07173	100.972	20.007
FMNH-250865	Ansonia_longidigita	Bufonidae	semi.arboreal	36.55	20.71	19.85	10.74	15.93	8.11	10.11	11.57	10	9.67	4.01	4.2	1.46	2.53	NA	NA	1.7846	16.2774	4.66761	2.84389	91.3151	19.1956
FMNH-250866	Ansonia_longidigita	Bufonidae	semi.arboreal	35.04	19.22	19.92	10.59	15.17	8.7	9.43	10.24	10.73	8.23	3.7	4.41	1.4	2.39	NA	NA	1.71529	9.13718	4.0924	2.20449	82.1036	17.4495
FMNH-250867	Ansonia_longidigita	Bufonidae	semi.arboreal	34.8	19.09	19.34	10.65	13.81	8.15	10.2	11.21	9.42	9.35	4.55	3.79	1.64	2.4	NA	NA	1.58287	11.1657	4.65498	2.29634	86.1837	19.9288
FMNH-250868	Ansonia_longidigita	Bufonidae	semi.arboreal	33.98	19.12	18.37	9.69	13.44	8.53	8.84	10.86	9.26	8.91	3.1	3.62	1.47	2.39	NA	NA	1.40095	8.51173	3.16786	2.04822	56.1729	16.8964
USNM-34793	Ansonia_muelleri	Bufonidae	semi.aquatic	27.41	12.52	13.65	6.91	10.77	6.14	5.96	7.36	5.9	5.75	2.06	3.73	1.2	2.2	NA	NA	0.621	15.663	1.217	1.285	25.1854	9.4342
USNM-34800	Ansonia_muelleri	Bufonidae	semi.aquatic	26.46	13.44	13.47	6.99	10.56	6.82	6.45	7.5	6.07	4.97	1.75	3.86	1.19	2.44	NA	NA	0.469	14.678	1.463	1.129	23.768	10.2394
USNM-34811	Ansonia_muelleri	Bufonidae	semi.aquatic	25.53	12.28	13.25	6.71	10.4	5.8	6.54	7.76	6.15	5.59	1.61	3.49	0.97	1.96	NA	NA	0.512	13.613	1.422	1.246	18.0642	6.59496
USNM-34879	Ansonia_muelleri	Bufonidae	semi.aquatic	26.97	13.27	13.68	7.27	11.49	6.29	7.15	7.68	7.06	5.83	2.24	3.32	1.22	1.97	NA	NA	0.656	15.056	1.443	1.25	25.836	8.60757
BPBM-7276	Ansonia_penangensis	Bufonidae	semi.aquatic	31.12	14.83	15.95	10.21	11.09	7.92	8.78	7.83	7.73	7.75	3.45	4.33	1.02	2.42	NA	NA	0.952	6.479	1.986	1.6	57.9985	10.3073
BPBM-7277	Ansonia_penangensis	Bufonidae	semi.aquatic	32.49	15.34	16.27	10.19	11.75	8.27	9.17	9.69	7.93	8.38	3.61	4.74	1.22	2.69	NA	NA	0.986	5.328	2.103	1.921	68.7194	13.9787
BPBM-8178	Ansonia_penangensis	Bufonidae	semi.aquatic	36.67	15.79	17.81	10.74	12.59	8.95	10.23	10.25	8.81	8.13	3.48	4.38	1.38	2.88	NA	NA	0.717	6.049	2.743	1.812	63.0092	18.5312
BPBM-8235	Ansonia_penangensis	Bufonidae	semi.aquatic	37.4	16.13	16.62	10.07	12.47	9.39	10.17	9.77	8.81	8.56	5	5.15	1.27	3.01	NA	NA	0.754	5.725	2.387	1.56	108.738	16.633
FMNH-250870	Ansonia_platysoma	Bufonidae	terrestrial	22.4	11.81	11.73	5.93	9.34	4.86	5.49	6.36	4.96	5.52	3.49	2.56	2.01	1.19	NA	NA	0.234	3.372	1.406	0.874	27.6238	7.3453
FMNH-250882	Ansonia_platysoma	Bufonidae	terrestrial	21.49	11.33	11.54	6.79	10.05	5.17	5.4	6.37	4.96	4.16	2.43	2.26	1.49	1.26	NA	NA	0.5	5.89	1.03	0.71	16.2897	5.67194
FMNH-250883	Ansonia_platysoma	Bufonidae	terrestrial	22.2	10.74	11.37	6.54	9.15	5.59	5.65	5.67	4.91	5.25	2.93	2.35	1.52	1.16	NA	NA	0.08	3.467	1.087	0.688	19.3601	5.24845
FMNH-250884	Ansonia_platysoma	Bufonidae	terrestrial	20.77	9.57	10.52	6.17	8.47	5.38	5.43	5.96	4.46	5.24	2.99	2.38	1.72	1.18	NA	NA	0.12	3.71	0.68	0.57	17.8291	5.58978
FMNH-231222	Ansonia_spinulifer	Bufonidae	terrestrial	34.46	17.41	17.36	9.66	14.34	7.57	10.16	10.24	9.57	8.7	3.74	3.18	2.1	1.54	NA	NA	1.84	2.74	2.59	2.15	54.2083	14.698
FMNH-231225	Ansonia_spinulifer	Bufonidae	terrestrial	35.37	18.62	18.12	11.04	15.26	8.57	10.07	11.6	10.58	8.86	3.3	3.8	1.66	2.11	NA	NA	2.049	2.499	4.14	2.878	61.1288	16.6157
FMNH-231227	Ansonia_spinulifer	Bufonidae	terrestrial	34.8	16.99	17.92	9.63	14.93	7.96	11.06	10.64	8.05	7.43	4.56	3.8	2.26	1.77	NA	NA	1.54	2.02	3.19	2.81	77.0745	18.7667
FMNH-231228	Ansonia_spinulifer	Bufonidae	terrestrial	35.97	19.29	18.41	10.61	16.2	7.97	9.96	11.6	9.81	8.63	3.19	3.78	1.71	2.06	NA	NA	1.55543	4.38477	3.69786	2.7045	60.8952	16.978
FMNH-231232	Ansonia_spinulifer	Bufonidae	terrestrial	35.93	17.72	18.52	10.67	15.27	8.59	9.99	11.91	9.56	10.25	3.26	3.93	1.68	2.24	NA	NA	2.63329	2.68591	5.28428	4.1712	59.435	18.246
FMNH-231235	Ansonia_spinulifer	Bufonidae	terrestrial	35.74	18.29	18.58	10.4	15.67	8.33	9.82	10.96	9.13	8.97	3.19	3.84	1.71	2.12	NA	NA	1.82356	5.3219	3.96164	3.46993	58.6549	17.6338
FMNH-231239	Ansonia_spinulifer	Bufonidae	terrestrial	34.59	18.07	18.01	10.71	14.63	8.58	9.95	11.04	9.91	8.21	2.86	4.11	1.61	2.24	NA	NA	1.78487	2.73584	3.66018	2.83864	55.6077	17.0042
BPBM-13749	Ansonia_tiomanica	Bufonidae	torrential	30.79	12.78	12.38	8.08	9.78	6.7	7.5	7.86	8.16	7.8	2.09	3.19	0.67	1.58	NA	NA	0.455	1.691	0.565	0.969	22.3068	3.431
BPBM-23879	Aphantophryne_pansa	Microhylidae		18.63	5.73	5	3.57	6.44	5.07	6.99	4.01	3.65	3.08	2.06	2.21	0.71	1.8	NA	NA	0.235	0.482	0.634	0.403	6.8294	1.6729
BPBM-23882	Aphantophryne_pansa	Microhylidae		18.88	6.1	5.22	2.98	6.15	4.64	6.37	3.77	3.29	3.37	1.95	2.52	0.75	1.84	NA	NA	0.263	0.204	0.604	0.406	7.84754	1.8859
BPBM-23903	Aphantophryne_pansa	Microhylidae		20.28	6.39	5.94	3.55	7.05	4.88	6.89	4.35	3.69	3.09	2.63	2.66	0.87	2.08	NA	NA	0.228	0.359	0.702	0.482	11.7033	2.81409
BPBM-23904	Aphantophryne_pansa	Microhylidae		16.45	4.93	5.26	3.02	5.87	4.73	5.95	3.78	3.16	3.12	2.89	2.09	0.74	1.48	NA	NA	0.495	0.129	0.386	0.313	7.79578	1.50816
BPBM-43961	Aphantophryne_pansa	Microhylidae		17.49	7.06	5.33	3.52	6.55	4.49	6.29	3.79	3.2	2.71	2.23	2.55	1.07	1.99	NA	NA	0.562	0.226	0.69	0.599	10.5104	2.97121
USNM-81116	Aplastodiscus_albofrenatus	Hylidae	arboreal	41.26	20.38	20.49	11.68	17.19	12.39	12.48	12.31	7.64	5.88	2.46	3.59	1.01	3.41	NA	NA	1.27	31.329	5.391	5.066	47.1197	18.4751
USNM-208735	Aplastodiscus_arildae	Hylidae	arboreal	38.61	19.36	19.54	10.91	15.45	12.31	12.81	11.42	7.22	6.15	2.61	2.33	1.55	2.52	0.076	0.032	1.103	12.007	11.316	10.316	30.8227	19.9814
USNM-247814	Aplastodiscus_arildae	Hylidae	arboreal	40.53	18.83	19.01	10.38	16.01	13.76	13.13	11.67	7.45	7.22	2.67	2.72	1.62	2.48	0.072	0.029	1.343	13.744	11.251	11.351	35.8013	19.9948
USNM-247815	Aplastodiscus_arildae	Hylidae	arboreal	39.73	19.48	19.95	11.28	15.53	12.61	12.36	11.02	7.69	7.84	3.15	2.97	1.78	2.88	0.085	0.032	1.113	17.471	11.009	11.307	47.7117	26.7747
USNM-303021	Aplastodiscus_arildae	Hylidae	arboreal	38.53	18.39	19.11	10.2	16.39	12.97	12.88	11.16	7.74	8.52	2.52	2.4	1.5	2.07	0.078	0.032	1.04	16.897	12.059	11.168	29.118	15.5343
USNM-217670	Aplastodiscus_cochranae	Hylidae		40.93	20.65	20.13	12.23	19.5	13.03	15.12	13.47	8.69	6.98	3.94	4.66	1.45	4.58	NA	NA	1.496	6.771	6.788	7.208	99.2592	34.9982
USNM-208406	Aplastodiscus_leucopygius	Hylidae	burrowing-semi.arboreal	43.7	21.41	21.49	12.77	19.2	14.02	14.47	13.97	8.01	6.12	4.44	4.38	1.73	4.04	NA	NA	1.673	33.508	17.174	18.324	109.004	39.3217
USNM-208407	Aplastodiscus_leucopygius	Hylidae	burrowing-semi.arboreal	42.57	20.67	21.17	11.98	18.96	13.34	14.94	13.44	7.79	6.37	4.3	4.27	1.16	3.89	NA	NA	1.516	23.741	13.844	13.307	99.3586	25.009
USNM-208742	Aplastodiscus_leucopygius	Hylidae	burrowing-semi.arboreal	39.57	19.11	19.1	10.81	17.46	12.34	12.78	11.68	7.15	6.05	3.53	3.76	1.45	3.71	NA	NA	1.588	18.816	13.586	11.397	66.4036	26.8995
USNM-303037	Aplastodiscus_leucopygius	Hylidae	burrowing-semi.arboreal	42.44	20.63	20.45	11.03	18.71	12.63	13.65	12.27	8.1	7.5	4.48	4.13	1.33	3.6	NA	NA	1.449	31.258	15.396	14.905	99.93	25.634
USNM-303038	Aplastodiscus_leucopygius	Hylidae	burrowing-semi.arboreal	39.59	19.71	18.83	10.65	16.9	11.7	12.96	11.91	7.86	6.28	3.85	3.7	1.23	3.72	NA	NA	1.575	20.752	12.227	10.512	73.5051	22.5563
LACM-73459	Argenteohyla_siemersi	Hylidae		55.04	23.64	24.13	12.79	24.75	16.51	19.06	16.93	8.3	8.48	4.61	5	1.42	4.22	NA	NA	2.506	17.493	9.475	8.678	142.655	37.8553
LACM-73463	Argenteohyla_siemersi	Hylidae		50.05	21.19	21.1	11.76	18.45	15.55	17.59	15.05	8.92	7.55	4.24	4.6	1.16	4.26	NA	NA	2.012	16.791	7.322	6.344	108.199	27.2972
CAS-193248	Arthroleptella_drewesii	Pyxicephalidae	terrestrial	13.58	5.85	6.3	4.33	6.73	4.49	4.54	3.51	3.39	2.98	1.67	1.8	0.85	1.46	NA	NA	0.141	0.166	0.819	0.485	4.60377	2.04683
MCZ-A26183	Arthroleptella_lightfooti	Pyxicephalidae	terrestrial	12.54	4.8	5.08	2.89	5.25	3.22	3.8	3.15	2.37	1.97	1.9	1.53	1.26	1.05	NA	NA	0.15	0.309	0.267	0.221	3.65304	1.75951
TNHC-38498	Arthroleptides_martiensseni	Petropedetidae	terrestrial-torrential	56.71	31.08	32.79	14.64	29.4	20.02	25.01	16.14	13.63	12.73	5.41	3.66	4.02	2.25	NA	NA	3.486	13.55	15.229	10.597	161.112	77.6459
TNHC-38500	Arthroleptides_martiensseni	Petropedetidae	terrestrial-torrential	32.35	17.74	19.14	8.86	16.52	10.69	11.89	9.38	6.01	5.94	2.27	3.17	1.28	2.27	NA	NA	0.413	0.363	1.347	1.351	33.4201	14.5595
TNHC-38501	Arthroleptides_martiensseni	Petropedetidae	terrestrial-torrential	79.83	39.5	44.44	19.85	42.23	26	34.16	24.03	16.99	17.07	10.82	6.86	6.46	4.66	NA	NA	9.321	64.872	27.583	15.715	767.568	350.236
MCZ-A10420	Arthroleptides_yakusini	Petropedetidae	terrestrial-torrential	26.96	16.56	17.73	7.62	14.15	9.29	10.5	7.65	5.94	5.58	3.13	2.03	2.16	1.11	NA	NA	0.492	9.996	2.308	1.9	27.5467	11.1289
LACM-125684	Arthroleptis_adelphus	Arthroleptidae	terrestrial	27.8	13.93	14.09	6.92	13.76	8.8	10.44	9.82	7.57	5.96	2.97	3.99	1.72	3.31	NA	NA	0.624	1.399	2.113	1.193	43.2164	21.0008
LACM-125790	Arthroleptis_adelphus	Arthroleptidae	terrestrial	32.75	15.6	15.12	8.58	15.78	10.81	11.77	9.08	7.84	6.96	4.25	4.79	2.02	3.59	NA	NA	1.02	0.455	2.217	1.514	83.1415	28.7056
LACM-125901	Arthroleptis_adelphus	Arthroleptidae	terrestrial	27.22	13.36	13.34	7.07	13.23	8.77	9.96	7.79	6.29	5.21	3.14	4.4	1.92	3.38	NA	NA	0.699	0.434	1.751	0.969	48.3234	22.6643
LACM-125926	Arthroleptis_adelphus	Arthroleptidae	terrestrial	27.2	13.18	13.01	6.73	13.26	8.59	9.5	9.87	7.57	6.42	3.11	3.35	1.85	3.35	NA	NA	0.604	0.226	1.658	1.307	35.9492	21.1087
LACM-125927	Arthroleptis_adelphus	Arthroleptidae	terrestrial	26.43	15.16	15.54	7.92	14.71	8.42	10.02	8.1	7.48	6.44	3.52	4	1.82	3.03	NA	NA	0.485	0.556	1.635	1.179	55.8818	22.4354
MCZ-A137169	Arthroleptis_affinis	Arthroleptidae	terrestrial	31.13	13.54	15.05	7.29	14.7	8.75	8.7	9.67	7	5.92	4.17	3	2.65	1.76	NA	NA	0.634	1.912	1.532	1.229	44.345	18.3765
MCZ-A138241	Arthroleptis_affinis	Arthroleptidae	terrestrial	37.69	17.84	21	10.04	20.64	11.11	14.51	10.65	8.38	7.62	5.42	4.14	4.19	2.25	NA	NA	0.832	0.476	1.638	0.942	104.8	51.8304
MCZ-A138242	Arthroleptis_affinis	Arthroleptidae	terrestrial	34.72	15.66	18.77	9.63	18.9	10.46	13.11	9.85	7.52	6.87	5.43	3.37	3.9	2.26	NA	NA	1.584	0.613	2.293	1.288	75.0223	43.3118
MCZ-A138243	Arthroleptis_affinis	Arthroleptidae	terrestrial	43.75	19.45	21.74	10.71	21.72	12.88	17.43	11.38	9.77	8.61	6.63	4.5	4.92	2.68	NA	NA	1.917	0.741	3.09	1.636	151.92	75.0461
MCZ-A138244	Arthroleptis_affinis	Arthroleptidae	terrestrial	37.64	18	21.66	10.12	20.43	10.97	15.62	10.46	8.92	7.1	5.97	4.43	4.52	2.64	NA	NA	1.647	1.249	2.628	1.19	124.629	67.6658
CAS-230187	Arthroleptis_aureoli	Arthroleptidae	terrestrial	24.42	10.49	10.78	5.47	10.44	6.49	7.61	6.39	6	4.96	1.86	3.55	0.85	2.59	NA	NA	0.42	0.23	0.948	0.489	18.1337	6.21307
MCZ-A137038	Arthroleptis_francei	Arthroleptidae	semi.arboreal	38.38	17.15	17.62	9.11	18.27	10.56	14.97	10.18	7.78	6.36	5.53	4.02	4.09	2.55	NA	NA	1.14	1.31	2.7	1.946	99.8123	48.1103
MCZ-A137041	Arthroleptis_francei	Arthroleptidae	semi.arboreal	25.86	12.05	12.91	6.09	12.32	7.29	9.06	7.12	4.73	5.03	3.24	2.42	2.22	1.43	NA	NA	0.697	0.432	1.638	0.985	24.7352	10.7296
MCZ-A137244	Arthroleptis_francei	Arthroleptidae	semi.arboreal	27.06	12.2	12.47	5.61	12.27	6.85	8.62	8.45	5.61	3.65	3.63	2.89	2.15	1.57	NA	NA	0.558	2.239	1.168	1.128	33.5068	11.0198
MCZ-A27463	Arthroleptis_francei	Arthroleptidae	semi.arboreal	28.59	12.95	13.6	5.1	14.33	8.05	10.01	9.61	6.82	5.65	3.47	2.42	2.38	1.72	NA	NA	0.603	0.631	0.97	1.1	28.4697	14.5751
MCZ-A27464	Arthroleptis_francei	Arthroleptidae	semi.arboreal	28.49	13.25	12.33	5.72	12.85	7.11	8.97	7.85	5.02	4.63	3.78	3.81	2.83	2.17	NA	NA	0.635	0.456	1.893	1.32	49.9576	19.8234
CAS-254029	Arthroleptis_poecilonotus	Arthroleptidae	terrestrial	16.69	8.54	9.32	3.72	9.12	5.15	5.79	4.99	3.53	4.68	2.36	1.46	1.56	0.98	NA	NA	0.165	0.063	0.221	0.175	7.70356	3.73023
CAS-254030	Arthroleptis_poecilonotus	Arthroleptidae	terrestrial	19.2	8.74	10.57	4.91	10.31	5.12	6.58	5.82	4.11	4.47	2.53	1.48	1.51	1	NA	NA	0.251	0.181	0.751	0.294	8.56766	4.1785
CAS-254031	Arthroleptis_poecilonotus	Arthroleptidae	terrestrial	17.11	8.31	8.62	3.23	8.81	4.51	5.13	4.59	3.68	3.19	2.03	1.27	1.42	0.79	NA	NA	0.153	0.231	0.63	0.233	5.60879	2.53158
CAS-254032	Arthroleptis_poecilonotus	Arthroleptidae	terrestrial	18.14	8.67	9.45	4.42	9.67	4.71	6.2	5.31	3.72	3.49	2.24	1.53	1.6	0.96	NA	NA	0.248	0.151	0.64	0.295	7.77906	3.80007
CAS-254033	Arthroleptis_poecilonotus	Arthroleptidae	terrestrial	12.74	6.52	6.98	3.28	6.71	3.28	4.09	3.28	2.57	2.25	1.61	1.23	1.09	0.82	NA	NA	0.201	0.063	0.269	0.258	3.38024	1.63329
MCZ-A138365	Arthroleptis_reichei	Arthroleptidae	terrestrial	23.68	10.16	13.25	6.46	12.48	7.67	8	6.78	5.42	4.71	2.05	2.67	1.11	1.92	NA	NA	0.587	0.187	1.532	1.234	14.5589	7.3928
MCZ-A139922	Arthroleptis_reichei	Arthroleptidae	terrestrial	20.23	9.6	10.37	5.42	10.87	6.61	6.95	6.77	4.63	4.55	1.32	2.09	1.14	1.63	NA	NA	0.398	0.641	1.827	1.579	6.93362	5.04475
MCZ-A139923	Arthroleptis_reichei	Arthroleptidae	terrestrial	24.63	12.24	12.7	6.37	13.05	7.91	8.79	9.03	5.92	5.5	2.08	2.89	1.62	2.07	NA	NA	0.514359	0.613067	3.10131	2.59987	19.2624	11.1496
MCZ-A139924	Arthroleptis_reichei	Arthroleptidae	terrestrial	30.09	10.93	13.75	6.2	14.06	8.57	9.52	11.84	7.12	6.1	2.1	3	1.59	2.35	NA	NA	0.901781	0.699807	3.56065	3.14519	18.0272	13.4504
CAS-201717	Arthroleptis_schubotzi	Arthroleptidae	terrestrial	18.57	8.8	8.93	4.97	8.44	5.27	6.28	9.4	5.78	5.75	1.81	1.89	0.89	1.44	0.014	0.006	0.124	0.075	1.904	0.934	7.88119	2.99621
CAS-201719	Arthroleptis_schubotzi	Arthroleptidae	terrestrial	17.25	8.75	8.89	4.79	9.01	5.52	6.21	9.13	6.06	4.8	1.74	1.82	0.94	1.41	0.009	0.004	0.158	0.027	1.484	0.703	7.25433	3.08473
CAS-201737	Arthroleptis_schubotzi	Arthroleptidae	terrestrial	19.27	8.79	8.73	4.66	8.97	5.76	6.27	9.73	5.84	5.19	1.78	1.96	1	1.56	0.014	0.004	0.193	0.035	2.218	1.142	8.02848	3.56539
CAS-201738	Arthroleptis_schubotzi	Arthroleptidae	terrestrial	18	8.19	8.93	4.7	8.79	5.2	6.21	8.82	5.3	4.8	1.87	2.1	0.95	1.82	0.012	0.006	0.161	0.023	1.582	0.712	8.42003	4.04217
CAS-201739	Arthroleptis_schubotzi	Arthroleptidae	terrestrial	20.02	9.26	9.49	5.31	9.22	5.62	6.45	9.97	6.16	5.76	1.89	2.28	1.09	1.57	0.015	0.007	0.204	0.012	1.987	0.974	10.4466	4.25168
CAS-156605	Arthroleptis_stenodactylus	Arthroleptidae	terrestrial	18.63	7.07	7.4	3.9	8.26	4.4	6.18	5.92	4.54	3.68	2.15	1.52	1.64	1.07	NA	NA	0.219	0.587	0.848	0.597	6.04881	3.3996
CAS-156606	Arthroleptis_stenodactylus	Arthroleptidae	terrestrial	26.89	10.17	10.85	5.96	11.2	7.73	10.17	6.77	6.33	5.3	2.93	2.67	2.44	1.69	NA	NA	0.758	0.297	1.539	1.053	20.829	11.7132
CAS-156609	Arthroleptis_stenodactylus	Arthroleptidae	terrestrial	23.75	9.88	9.7	5.2	10.21	6.77	8.97	6.12	5.84	3.95	2.5	2.44	2.37	1.49	NA	NA	0.568	0.422	1.172	0.678	15.7781	8.96757
CAS-168455	Arthroleptis_stenodactylus	Arthroleptidae	terrestrial	33.63	15.62	15.5	6.78	15.22	9.99	12.97	14.66	10.29	9.27	4.54	3.09	3.48	2.44	NA	NA	2.46	2.196	2.062	1.963	57.3672	34.4564
CAS-195972	Arthroleptis_stenodactylus	Arthroleptidae	terrestrial	34.83	14.64	13.86	6.06	15.19	8.82	11.95	13.2	9.3	8.99	4.24	2.73	2.99	2.34	NA	NA	2.056	0.593	1.087	0.663	44.3648	25.3874
CAS-158964	Arthroleptis_sylvaticus	Arthroleptidae	terrestrial	16.95	9.08	9.21	4.44	9.31	4.02	5.41	5.45	4.27	3.57	2.22	1.83	2.13	1.26	NA	NA	0.203	0.22	0.512	0.358	9.65736	6.4711
CAS-253373	Arthroleptis_sylvaticus	Arthroleptidae	terrestrial	22.32	10.26	10.95	5.74	10.64	4.89	6.24	5.39	4.72	4.89	2.76	1.99	2.26	1.55	NA	NA	0.607	0.079	1.248	0.572	14.7529	10.0421
CAS-253602	Arthroleptis_sylvaticus	Arthroleptidae	terrestrial	15.95	6.38	7.44	3.88	7.2	4.07	4.57	5.08	3.64	3.86	2.23	1.47	1.97	1.07	NA	NA	0.094	0.053	0.492	0.243	5.47535	4.10574
CAS-260144	Arthroleptis_sylvaticus	Arthroleptidae	terrestrial	14.21	7.08	7.41	3.75	7.7	3.98	4.82	5.47	3.33	3.25	1.89	1.43	1.56	0.96	NA	NA	0.1	0.18	0.269	0.262	5.00956	2.90524
CAS-260145	Arthroleptis_sylvaticus	Arthroleptidae	terrestrial	15.41	7.49	8.08	4.16	8.1	4.47	4.95	5.98	3.76	3.3	2.13	1.48	1.56	0.98	NA	NA	0.129	0.052	0.393	0.194	6.18147	3.23393
CAS-168823	Arthroleptis_tanneri	Arthroleptidae	terrestrial	42.58	19.14	20.24	10.44	21.95	15.21	17.56	14.97	9.87	9.87	4.82	6.68	1.53	5.48	NA	NA	1.928	5.077	2.778	1.853	161.337	44.4274
CAS-168826	Arthroleptis_tanneri	Arthroleptidae	terrestrial	43.66	21.09	20.62	11.28	22.19	16.27	17.55	15.57	11.28	8.99	4.55	6.89	2.13	5.68	NA	NA	2.111	6.184	2.808	1.554	173.092	65.3108
CAS-258030	Arthroleptis_variabilis	Arthroleptidae	terrestrial	15.37	7.25	8.67	3.96	8.46	3.65	5.13	4.31	3.75	3.53	1.71	1.24	1.28	0.85	NA	NA	0.224	0.193	0.744	0.245	4.02462	2.46954
CAS-258034	Arthroleptis_variabilis	Arthroleptidae	terrestrial	16.11	7.3	8.19	4.33	7.67	4.73	5.66	4.88	4.18	3.68	2.25	1.28	1.87	1.13	NA	NA	0.219	0.126	0.561	0.354	5.50407	4.53078
CAS-258054	Arthroleptis_variabilis	Arthroleptidae	terrestrial	23.2	10.92	12.05	5.45	12.58	6.68	7.88	6.55	5.07	5.16	3.2	2.68	2.46	1.58	NA	NA	0.445	0.377	1.231	0.8	24.5175	12.2616
CAS-258093	Arthroleptis_variabilis	Arthroleptidae	terrestrial	20.08	10.1	10.68	5.18	10.42	6.12	6.96	5.94	4.4	3.78	2.73	1.81	2.22	1.24	NA	NA	0.28	0.19	0.81	0.464	13.0657	7.69688
CAS-258104	Arthroleptis_variabilis	Arthroleptidae	terrestrial	21.62	9.75	11.35	5.13	11.47	5.75	7.33	6.29	4.52	4.78	2.79	2.23	2.34	1.26	NA	NA	0.339	0.138	0.489	0.325	15.8812	8.76094
MCZ-A99852	Arthroleptis_wahlbergii	Arthroleptidae	terrestrial	23.35	8.96	9.17	4.85	10.05	6.45	8.57	7.55	6.03	4.38	3.37	2.2	2.28	1.38	NA	NA	0.445	0.37	1.397	0.965	17.3912	7.55356
MCZ-A99854	Arthroleptis_wahlbergii	Arthroleptidae	terrestrial	24.12	8.37	9.41	5.23	10.34	6.62	7.84	8.09	6.22	5.19	2.77	1.69	2.09	1.12	NA	NA	0.44	1.117	1.269	0.906	10.2579	5.76664
MCZ-A99859	Arthroleptis_wahlbergii	Arthroleptidae	terrestrial	23.29	9.16	9.4	5.05	9.99	5.82	7.37	7.44	6.02	4.5	2.79	1.9	2.07	1.34	NA	NA	0.685	0.521	1.159	0.84	12.7122	6.82608
MCZ-A99861	Arthroleptis_wahlbergii	Arthroleptidae	terrestrial	24.22	10.2	9.69	4.66	10.39	6.72	8.14	7.49	6.97	4.87	2.87	2.22	2.17	1.61	NA	NA	0.482	0.606	1.405	1.031	17.0139	8.86294
MCZ-A99864	Arthroleptis_wahlbergii	Arthroleptidae	terrestrial	24.49	9.02	9.25	4.74	10.33	6.68	8.31	7.84	5.73	4.55	2.51	1.54	1.9	1.16	NA	NA	0.333	0.609	1.119	0.813	9.12787	5.3373
CAS-162624	Arthroleptis_xenodactyloides	Arthroleptidae	terrestrial	21.83	8.63	9.26	4.56	8.61	4.9	5.98	4.57	4.08	4.13	2.81	2.16	1.94	0.99	NA	NA	0.263	0.225	0.961	0.675	13.7132	4.65604
CAS-162625	Arthroleptis_xenodactyloides	Arthroleptidae	terrestrial	16.53	7.12	8.1	3.96	7.94	4.35	4.62	3.89	3.09	2.88	1.96	1.68	1.48	1.06	NA	NA	0.166	0.15	0.745	0.458	6.13782	3.32676
CAS-162628	Arthroleptis_xenodactyloides	Arthroleptidae	terrestrial	16.57	6.87	8.36	4.5	8.83	4.26	4.6	4.61	2.98	2.64	2.52	2.04	1.72	1.21	NA	NA	0.104	0.254	0.706	0.495	9.24605	4.555
CAS-168460	Arthroleptis_xenodactyloides	Arthroleptidae	terrestrial	18.86	8.7	9.24	4.49	8.76	5.07	5.61	6.23	3.98	4.15	2.39	1.75	1.53	1.17	NA	NA	0.207	0.148	1.203	0.77	9.52629	4.3303
CAS-173015	Arthroleptis_xenodactyloides	Arthroleptidae	terrestrial	19.31	8.74	9.28	4.25	9.31	4.6	5.67	4.97	3.45	4.34	2.49	1.95	1.91	0.99	NA	NA	0.174	0.25	1.372	0.735	11.11	4.59394
DSM-832	Ascaphus_montanus	Ascaphidae	semi.aquatic	37.39	19.17	19.29	11.21	15.5	10.94	13.07	9.75	7.75	8.14	3.4	4.41	2.16	3.98	NA	NA	1.786	40.991	3.122	1.599	75.2503	43.4148
DSM-845	Ascaphus_montanus	Ascaphidae	semi.aquatic	37.54	18.43	19.37	10.94	14.65	10.65	13.23	9.61	7.65	8.46	3.05	4.5	2.08	4.58	NA	NA	2.084	36.919	3.316	2.059	66.2226	48.3089
OSU-A659	Ascaphus_truei	Ascaphidae	semi.aquatic	34.59	16.99	18.23	10.84	15.26	11.35	12.09	10.71	7.85	7.03	5.47	4.45	4.28	2.2	NA	NA	2.104	30.854	3.668	2.137	108.27	44.9388
OSU-A660	Ascaphus_truei	Ascaphidae	semi.aquatic	33.63	17.31	18.07	10.63	14.24	10.78	12.3	9.96	8.38	5.81	5.08	3.62	3.86	1.55	NA	NA	2.17865	27.371	4.20292	2.23453	83.337	28.3039
OSU-A661	Ascaphus_truei	Ascaphidae	semi.aquatic	34.03	16.83	18.22	11.09	15.07	11.25	12.47	10.08	7.52	6.66	5.04	3.98	4.39	2.09	NA	NA	1.79656	36.304	3.78061	2.3878	88.3825	43.7651
OSU-A663	Ascaphus_truei	Ascaphidae	semi.aquatic	34.53	17.13	17.09	10.27	14.41	10.28	11.82	7.27	6.69	7.63	5.41	4.4	3.72	1.58	NA	NA	1.82313	28.243	3.74039	2.01857	106.752	26.2973
OSU-A668	Ascaphus_truei	Ascaphidae	semi.aquatic	32.96	17.32	18.07	10.43	14.36	11.08	12.07	9.21	7.53	6.88	5.95	4.15	4.37	2.04	NA	NA	1.06149	33.02	3.76453	1.73642	111.965	42.1734
MCZ-A79928	Asterophrys_turpicola	Microhylidae	terrestrial	46.98	21.03	21.14	11.08	22.02	15.52	23.29	13.3	11.62	9	6.35	3.74	3.75	2.15	NA	NA	3.103	2.403	4.656	2.661	130.753	44.6214
MCZ-A92648	Asterophrys_turpicola	Microhylidae	terrestrial	20.34	8.34	8.59	4.75	8.92	6.57	8.34	4.66	3.87	3.27	1.8	1.43	1.3	0.96	NA	NA	0.155	0.202	0.762	0.396	5.62009	2.80657
MCZ-A92649	Asterophrys_turpicola	Microhylidae	terrestrial	51.59	25.16	24.08	13.13	23.48	17.81	26.48	14.35	12.6	9.4	9.1	6.49	5.77	4.41	NA	NA	2.673	2.515	6.857	5.134	389.014	160.413
USNM-584066	Astylosternus_batesi	Arthroleptidae	aquatic	45.73	20.55	24.5	11.35	22.9	17.16	18.78	11.17	10.26	9.03	5.33	7.56	3.44	5.77	NA	NA	2.023	2.602	2.321	2.364	216.785	127.312
USNM-584067	Astylosternus_batesi	Arthroleptidae	aquatic	46.71	22.2	25.64	10.73	23.56	16.49	18.97	11.56	9.57	8.95	5.14	7.21	3.27	5.97	NA	NA	1.26	1.302	1.532	1.753	215.387	131.041
USNM-571038	Astylosternus_diadematus	Arthroleptidae	aquatic	43.88	19.3	22.85	9.71	23.03	15.66	17.58	11.68	9.66	7.92	5.12	7.75	3.63	5.34	NA	NA	1.66	6.924	2.514	2.705	200.492	115.959
USNM-571040	Astylosternus_diadematus	Arthroleptidae	aquatic	48.23	21.89	26.02	11.52	23.07	16.44	21.45	11.73	10.63	10.03	3.98	7.82	2.86	6.51	NA	NA	2.093	8.689	2.893	2.456	178.363	126.83
USNM-571041	Astylosternus_diadematus	Arthroleptidae	aquatic	47	22.5	26.9	12.16	25.62	16.63	18.58	12.67	11.06	9.89	5.66	8.43	3.96	5.54	NA	NA	2.347	6.352	2.931	3.723	281.057	154.499
UTA-A35288	Astylosternus_schioetzi	Arthroleptidae	semi.aquatic	42.25	22.04	22.86	9.27	21.02	13.4	15.16	10.63	9.02	8.39	7.69	5.17	5.62	3.74	NA	NA	2.135	1.456	3.271	1.946	229.402	125.792
UTA-A35289	Astylosternus_schioetzi	Arthroleptidae	semi.aquatic	41.2	21.9	22.73	9.33	20.68	14.91	16.5	10.69	9.43	8.77	7.51	6.25	5.94	3.86	NA	NA	2.267	2.384	2.234	1.909	269.112	136.44
UTA-A35293	Astylosternus_schioetzi	Arthroleptidae	semi.aquatic	41.94	22.17	22.6	9.58	21.87	14.23	16.08	11.35	9.16	7.36	7.04	5.74	5.24	3.41	NA	NA	2.108	4.386	2.215	1.703	234.541	105.721
USNM-209431	Atelopus_chiriquiensis	Bufonidae	terrestrial	30.76	12.47	12.95	6.92	13.2	8.93	8.3	7.59	7.9	8.61	2.28	2.83	1.54	2.22	NA	NA	0.246	8.725	1.398	0.77	21.0648	11.5908
USNM-209432	Atelopus_chiriquiensis	Bufonidae	terrestrial	28.33	11.27	11.39	6.72	11.23	7.73	7.77	7.62	7.51	7.45	1.51	2.34	0.92	1.69	NA	NA	0.151	3.301	0.821	0.555	10.4252	4.63625
USNM-331416	Atelopus_flavescens	Bufonidae	terrestrial	31.51	13.71	15.36	8.36	12.64	7.65	8.9	8.03	9.1	8.32	3.07	3.81	0.86	2.52	NA	NA	0.922	5.175	2.366	1.855	41.9826	8.71483
USNM-331419	Atelopus_flavescens	Bufonidae	terrestrial	25.28	10.93	10.6	6.22	8.87	5.95	7.07	6.09	6.14	6.52	2.26	3.42	0.59	1.96	NA	NA	0.404	2.4	0.918	0.628	22.1169	3.2091
USNM-331421	Atelopus_flavescens	Bufonidae	terrestrial	26.55	11.68	11.01	5.93	8.66	6.48	7.68	5.61	6.06	6.64	2.71	3.11	0.71	2.49	NA	NA	0.283	5.562	1.435	0.999	25.7716	5.09581
USNM-331424	Atelopus_flavescens	Bufonidae	terrestrial	26.68	8.54	11.38	6.87	8.88	7.07	8.16	5.93	6.24	5.6	2.68	3.96	0.71	2.87	NA	NA	0.542	5.771	1.023	0.994	23.7277	6.07087
USNM-331425	Atelopus_flavescens	Bufonidae	terrestrial	26.31	12.92	11.99	6.01	9.66	6.4	7.62	6.68	6.9	7.75	2.39	3.01	0.68	2.13	NA	NA	0.267	7.908	1.363	1.236	24.333	4.54649
MCZ-A105013	Atelopus_longirostris	Bufonidae	terrestrial	32.32	15.78	16.62	9.33	13.56	8.12	8.1	8.71	8.4	7.39	3.93	2.31	2.11	1.45	NA	NA	1.787	7.982	2.349	1.689	37.5042	13.3122
MCZ-A105014	Atelopus_longirostris	Bufonidae	terrestrial	33.21	15.74	15.56	8.96	14.03	7.85	8.21	8.22	8.78	7.73	4.18	2.88	1.99	1.45	NA	NA	0.953	11.613	2.764	2.099	49.6069	11.7544
MCZ-A105017	Atelopus_longirostris	Bufonidae	terrestrial	41.55	19.94	19.77	10.82	16.93	8.57	9.68	10.38	10.38	9.93	5.03	3.45	2.53	1.59	NA	NA	1.771	18.53	5.024	3.233	90.5901	20.8206
MCZ-A105019	Atelopus_longirostris	Bufonidae	terrestrial	32.15	14.43	16.09	9.1	13.36	8.01	8.32	8.57	7.87	7.48	4.49	2.66	2.01	1.35	NA	NA	1.496	8.857	2.393	1.57	45.1194	11.4302
MCZ-A105461	Atelopus_longirostris	Bufonidae	terrestrial	34.2	14.4	15.61	8.16	12.74	8.18	8.09	8.48	8.2	6.99	4.24	3.02	2.19	1.39	NA	NA	1.415	10.636	2.445	1.677	48.273	12.4403
KU-211634	Atelopus_peruensis	Bufonidae		37.3	13.52	12.9	7.12	14.23	6.7	10.28	9.63	7.46	6.78	3.54	3.08	3.38	2.37	NA	NA	1.96	7.64	2.4	1.76	38.5922	27.0535
KU-211641	Atelopus_peruensis	Bufonidae		32.57	12.15	11.75	6.63	13.11	6.13	9.67	9.35	6.8	6.17	4.09	2.54	3.26	1.72	NA	NA	2.02	7.08	2.45	1.63	33.0447	17.2485
KU-211651	Atelopus_peruensis	Bufonidae		34.02	12.03	11.73	6.23	13.03	6.29	9.38	8.4	7.56	6.91	3.99	3.02	2.92	2.15	NA	NA	1.45	6.57	2.08	1.7	37.9502	19.2792
KU-103513	Atelopus_senex	Bufonidae		27.5	9.84	11.25	7.19	11.69	5.93	8.06	7.58	6.04	6.59	3.45	1.71	1.84	0.97	NA	NA	0.42	6.68	1.52	0.84	15.1977	5.25667
KU-103519	Atelopus_senex	Bufonidae		28.26	10.31	10.88	6.33	10.75	6.62	8.31	7.02	6.26	5.93	2.97	1.93	2.11	1.34	NA	NA	0.46	4.38	1.86	1.18	15.4718	8.0535
KU-103544	Atelopus_senex	Bufonidae		37.12	12.73	13.22	8.49	12.82	7.38	9.52	9.07	8.19	7.25	3.78	2.71	2.24	1.54	NA	NA	0.45	7.868	2.313	1.666	34.1396	11.939
KU-129954	Atelopus_spumarius	Bufonidae	terrestrial	38.17	15.5	16.04	8.67	13.86	7.98	10.38	9.63	9.27	9.66	4.95	3.96	3.09	1.65	NA	NA	0.567	5.734	2.458	2.488	79.5428	21.4099
KU-129955	Atelopus_spumarius	Bufonidae	terrestrial	31.81	12.9	13.38	8.03	11.26	6.31	9	7.95	7.63	8.2	4.06	2.6	2.15	1.44	NA	NA	0.98	2.87	1.37	1.33	35.6499	10.8449
KU-129957	Atelopus_spumarius	Bufonidae	terrestrial	29.79	12.71	13.66	8.3	11.32	6.22	7.89	7.49	7.19	7.74	4.09	2.74	2.52	1.44	NA	NA	0.33	1.97	1.283	0.948	37.2896	12.9772
CAS-119348	Atelopus_spurrelli	Bufonidae	terrestrial	23.17	9.24	9.09	5.39	7.53	5.26	6.32	6.21	4.93	5.13	2.59	1.7	1.34	0.87	NA	NA	0.694	2.96	1.862	1.209	10.651	2.77432
CAS-119364	Atelopus_spurrelli	Bufonidae	terrestrial	22.76	9.84	9.71	6.12	8.19	5.4	6.07	5.53	5.26	5.46	2.38	1.6	1.16	0.82	NA	NA	0.508	3.522	1.198	0.943	9.80981	2.41802
CAS-119375	Atelopus_spurrelli	Bufonidae	terrestrial	23.42	8.06	9.96	4.96	7.99	5.56	6.15	5.39	5.18	4.81	2.74	1.9	1.48	1.1	NA	NA	0.579	3.592	1.298	1.325	10.9852	4.24505
CAS-119410	Atelopus_spurrelli	Bufonidae	terrestrial	21.82	9.94	10.32	6.12	8.51	5.18	5.9	5.75	5.9	5.41	1.97	1.51	1.33	0.7	NA	NA	0.469	3.501	1.124	0.882	7.74102	2.51535
CAS-119419	Atelopus_spurrelli	Bufonidae	terrestrial	22.61	8.57	9.91	5.84	8.64	5.18	6.01	6.59	5.31	4.75	2.43	1.26	1.41	0.76	NA	NA	0.434	1.956	0.762	0.432	6.86952	2.78019
UTA-A53331	Atelopus_tricolor	Bufonidae	arboreal	49.6	20.05	17.35	9.07	17.49	12.3	14.86	11.28	9.4	11.94	8.58	6.05	5.82	3.1	NA	NA	0.156	3.58	0.486	0.266	272.474	81.9507
LACM-169645	Atelopus_varius	Bufonidae	terrestrial	30.14	13.37	13.2	7.69	11.16	7.43	8.12	7.81	7.62	7.41	3.12	3.51	0.79	2.37	NA	NA	0.728	13.25	2.088	1.485	38.332	6.4702
LACM-169661	Atelopus_varius	Bufonidae	terrestrial	28.48	11.46	12.16	6.89	11.21	6.46	7.76	7.4	6.61	6.42	3.46	3.48	0.7	2.58	NA	NA	0.771	14.044	1.996	1.275	36.1251	5.74937
LACM-169665	Atelopus_varius	Bufonidae	terrestrial	28.52	11.41	11.79	6.85	10.65	7.19	7.66	7.41	6.27	7.19	2.77	3.42	0.8	2.28	NA	NA	0.721	10.782	1.677	1.131	28.2983	5.62999
KU-294396	Atelopus_zeteki	Bufonidae	terrestrial	48.13	20.04	20.22	12.11	17.47	9.76	11.82	13.41	11.22	9.57	5.37	4.17	3.38	2.05	NA	NA	1.174	19.155	3.915	2.614	117.483	36.6792
KU-294397	Atelopus_zeteki	Bufonidae	terrestrial	43.07	17.57	19.61	10.51	18.07	9.55	12.1	13.52	10.55	8.54	5.93	3.85	3.35	2.39	NA	NA	2.89	10.16	4.01	2.9	105.016	41.1045
KU-294398	Atelopus_zeteki	Bufonidae	terrestrial	46.48	19.13	20	11.1	18.53	9.5	12.01	13.4	9.94	8.92	5.96	4.62	3.71	2.36	NA	NA	1.86	18.22	3.42	2.33	137.902	45.8442
CAS-103836	Aubria_subsigillata	Pyxicephalidae		47.13	17.2	17.01	11.5	21.4	13.93	15.42	10.54	7.42	5.79	5.9	8.83	2.4	6.09	NA	NA	1.209	50.118	4.047	3.339	234.59	65.0881
CAS-145276	Aubria_subsigillata	Pyxicephalidae		75.46	25.15	27.79	15.69	34.4	27.6	25.45	16.43	13.18	9.67	9.05	14.89	3.72	9.31	NA	NA	3.825	145.865	8.558	8.57	887.258	251.971
CAS-146051	Aubria_subsigillata	Pyxicephalidae		66.03	26.02	27.19	15.35	32.2	23.62	23.54	16.43	10.84	9.38	8.27	14.71	3.59	9.37	NA	NA	3.711	92.795	5.213	5.942	828.694	239.448
BPBM-14280	Austrochaperina_palmipes	Microhylidae	semi.aquatic	29.23	12	12.57	7.28	13.19	8.06	9.19	7.17	4.93	4.62	4.02	5.57	1.51	3.96	NA	NA	0.694	18.095	4.557	3.317	70.3447	19.6778
BPBM-14282	Austrochaperina_palmipes	Microhylidae	semi.aquatic	29.2	12.98	12.05	6.72	12.43	8.4	9.83	7.8	4.89	4.39	3.71	5.26	1.44	3.87	NA	NA	0.673	15.978	5.309	3.403	66.3137	17.5804
BPBM-41573	Austrochaperina_palmipes	Microhylidae	semi.aquatic	20.28	9.48	8.78	4.5	8.55	6.02	7.09	5.23	3.21	3.77	2.6	3.5	0.85	2.67	NA	NA	0.24	5.25	2.482	1.72	22.5849	5.21667
NCSM-99506	Babina_chapaensis	Ranidae	semi.aquatic	58.99	31.07	32.32	16.19	34.96	18.84	18.4	16.32	10.16	10.37	7.02	8.53	2.26	7.25	NA	NA	1.802	101.165	5.83	3.584	487.075	138.639
NCSM-99507	Babina_chapaensis	Ranidae	semi.aquatic	60.13	31.43	31.65	15.12	35.16	18.59	18.5	15.93	10.71	10.37	8.14	8.87	2.47	8.19	NA	NA	2.293	68.903	7.891	4.057	594.102	167.619
NCSM-99510	Babina_chapaensis	Ranidae	semi.aquatic	58.01	28.18	28.45	13.76	30.09	17	17.48	14.04	9.78	9.3	7.02	7.39	2.11	6.88	NA	NA	2	58.298	6.762	3.19	382.729	108.124
USNM-160129	Babina_okinavana	Ranidae		35.35	13.07	14.07	7.79	15.6	11.35	11.01	7.21	5.51	4.1	4.86	6.57	1.83	5.02	NA	NA	1.007	17.144	1.493	1.058	109.256	33.839
USNM-160133	Babina_okinavana	Ranidae		39.8	15.11	17.92	8.49	19.13	12.97	12.7	9.61	6.3	6.36	5.15	7.66	2.32	5.81	NA	NA	1.787	19.575	1.409	0.948	156.052	63.2369
USNM-160139	Babina_okinavana	Ranidae		41.34	14.46	16.49	8.99	19.86	11.22	12.31	9.31	6.33	6.17	4.71	7.02	1.75	5.73	NA	NA	1.112	15.057	1.034	1.1	125.168	43.2894
USNM-160140	Babina_okinavana	Ranidae		41.26	14.5	17.13	8.18	19.67	12.6	12.38	8.9	7.06	5.36	5.02	7.04	2.07	5.51	NA	NA	1.361	19.676	1.243	1.59	134.157	51.1503
CAS-167436	Balebreviceps_hillmani	Brevicipitidae	terrestrial	33.33	10.23	9.92	5.81	10.47	5.26	10.35	7.74	5.88	4.38	3.53	3.55	3.01	2.19	NA	NA	1.949	0.222	2.477	2.42	33.562	17.1195
MVZ-241541	Barbarophryne_brongersmai	Bufonidae	terrestrial	26.98	11.23	10.48	5.89	9.33	7.6	8.78	7.67	5.93	6.24	1.53	1.79	0.78	1.67	NA	NA	0.616	2.629	0.444	0.507	8.0518	3.57389
CAS-157355	Barbourula_busuangensis	Bombinatoridae	aquatic	34.41	16.12	14.5	7.73	10.72	8.29	11.4	8.24	5.93	4.44	5.9	3.61	3.93	2.1	NA	NA	2.02	23.88	2.08	1.46	89.8862	31.3291
CAS-21220	Barbourula_busuangensis	Bombinatoridae	aquatic	42.66	20.43	19.14	10.33	14.98	12.41	15.82	10.49	8.11	3.99	9.62	5.68	4.01	3.03	NA	NA	3.98	75.12	5.11	2.43	292.254	60.8832
MCZ-A91644	Barycholos_pulcher	Strabomantidae	terrestrial	21.56	9.34	11.64	5.21	10.88	5.63	7.13	5.49	4.45	3.98	2.67	1.78	1.99	1.09	NA	NA	0.352	0.479	1.642	1.105	11.6211	6.61
MCZ-A91648	Barycholos_pulcher	Strabomantidae	terrestrial	20.8	9.44	11.27	5.78	10.63	5.65	6.31	5.2	4.24	3.78	2.91	2.07	2.08	1.11	NA	NA	0.215	0.157	0.961	0.752	14.8869	6.81207
MCZ-A91649	Barycholos_pulcher	Strabomantidae	terrestrial	20.22	9.11	10.96	5.5	10.74	5.71	6.72	5.41	4.17	4.02	2.96	1.97	1.97	1.19	NA	NA	0.215	0.189	1.552	1	13.9074	6.72655
USNM-130182	Barycholos_ternetzi	Strabomantidae	terrestrial	24.45	13.91	15.09	7.79	12.79	8.01	8.28	6.4	5.69	4.29	3.08	3.63	1.26	3.35	NA	NA	0.318	1.363	0.426	0.364	40.7149	16.6753
USNM-130183	Barycholos_ternetzi	Strabomantidae	terrestrial	24.92	14.31	14.47	7.53	13.67	7.39	7.86	6.16	5.32	4.34	3.12	4.29	1.14	3.54	NA	NA	0.383	1.198	0.652	0.395	50.1441	15.2878
USNM-130184	Barycholos_ternetzi	Strabomantidae	terrestrial	32.56	14.1	16.74	8.48	14.4	9.94	9.66	7.08	6.49	6.18	2.78	4.73	1.47	3.36	NA	NA	0.639	1.777	1.629	1.014	48.5393	21.6462
BPBM-20131	Barygenys_exsul	Microhylidae	burrowing	23.8	10.51	8.39	4.76	9.22	3.44	4.96	4.49	5.03	4.14	3.76	5.22	0.93	3.03	NA	NA	0.087	0.655	0.792	0.289	54.0045	6.18951
BPBM-20133	Barygenys_exsul	Microhylidae	burrowing	26.63	11.86	8.63	4.68	8.77	4.5	6.24	4.33	3.8	3.8	3.72	3.93	0.8	3.33	NA	NA	0.408	0.353	1.26	0.467	45.393	6.01885
BPBM-20134	Barygenys_exsul	Microhylidae	burrowing	24	9.02	8.41	4.63	9.05	3.54	5.59	3.67	4.29	4.38	3.26	4.14	0.93	3.05	NA	NA	0.091	0.555	0.913	0.378	31.8708	6.24522
BPBM-20135	Barygenys_exsul	Microhylidae	burrowing	23.92	9.09	7.87	5.4	8.07	3.59	5.09	3.14	4.2	2.73	4.27	4.94	0.9	3.17	NA	NA	0.167	0.415	0.856	0.376	50.1981	5.87821
BPBM-14377	Barygenys_flavigularis	Microhylidae	terrestrial	23.35	9.61	7.32	4.9	7.78	4.74	7.59	4.01	4.73	2.73	3.56	4.14	1.55	2.85	NA	NA	0.112	0.378	0.564	0.425	37.0802	8.46557
BPBM-14379	Barygenys_flavigularis	Microhylidae	terrestrial	26.29	9.64	7.42	5.17	8.22	5.96	8.82	4.23	4.81	2.96	3.59	4.07	1.21	2.89	NA	NA	0.211	0.172	0.797	0.586	36.8752	6.79291
BPBM-24134	Barygenys_flavigularis	Microhylidae	terrestrial	26.11	9.42	7.3	4.88	7.63	5.01	8.02	4.09	4.26	2.57	2.66	3.4	1.43	2.92	NA	NA	0.105	0.213	0.564	0.362	22.3039	7.98014
BPBM-8641	Barygenys_flavigularis	Microhylidae	terrestrial	24.14	9.21	7.11	3.85	8.12	5.01	7.76	4.59	4.73	2.48	3.24	3.78	1.09	2.97	NA	NA	0.167	0.255	1.02	0.543	29.5301	6.02589
FMNH-154816	Batrachyla_leptopus	Batrachylidae	terrestrial	24.5	10.53	12.27	6.49	13.86	6.73	7.98	9.24	5.05	5.07	2.61	2.09	1.65	1.33	NA	NA	0.49	0.375	1.836	1.562	15.0378	7.04935
FMNH-216627	Batrachyla_leptopus	Batrachylidae	terrestrial	27.14	11.36	13.21	7.19	14.01	7.81	9.59	9.14	6.06	5.28	3.04	2.18	2.04	1.37	NA	NA	0.25	0.46	1.97	1.57	19.7096	9.66545
FMNH-216629	Batrachyla_leptopus	Batrachylidae	terrestrial	23.67	10.23	12.59	6.85	14.16	6.36	7.79	9.13	5.03	5.28	2.61	2.17	1.55	1.31	NA	NA	0.41	0.79	1.26	1.29	15.1686	6.69264
CM-147566	Batrachyla_taeniata	Batrachylidae	terrestrial	28.91	12.42	14.12	7.96	16.78	7.49	9.22	10.32	5.76	4.23	2.9	2.01	1.77	1.52	NA	NA	1.207	2.912	2.126	2.152	18.9533	9.94535
CM-57174	Batrachyla_taeniata	Batrachylidae	terrestrial	24.25	9.86	11.47	5.94	13.48	6.34	7.36	7.05	4.62	3.54	2.69	1.65	1.52	1.38	NA	NA	0.309	1.014	0.354	0.502	11.4573	6.29876
CM-63867	Batrachyla_taeniata	Batrachylidae	terrestrial	23.86	10.94	12.23	6.48	13.7	7.03	7.23	7.47	4.72	3.48	2.95	2.22	1.88	1.33	NA	NA	0.525	0.196	0.67	0.663	18.7569	8.0058
USNM-120854	Batrachylodes_vertebralis	Ceratobatrachidae	arboreal	25.33	11.21	12.17	6.56	10.78	7.33	7.71	5.96	3.91	4.78	2.14	3.54	1.3	2.55	NA	NA	0.376	0.584	2.681	3.664	22.2327	10.5619
USNM-120855	Batrachylodes_vertebralis	Ceratobatrachidae	arboreal	23.52	10.36	10.68	6.25	10.32	6.6	7.48	6.12	3.78	3.66	2.18	3.81	1.39	2.42	NA	NA	0.588	0.216	2.656	3.149	22.5273	9.40524
USNM-120856	Batrachylodes_vertebralis	Ceratobatrachidae	arboreal	25.62	10.79	11.9	6.18	10.67	7.09	7.46	6.39	4.96	3.75	2.01	3.26	1.19	2.26	NA	NA	0.669	0.229	1.788	3.163	18.5099	8.37859
USNM-120857	Batrachylodes_vertebralis	Ceratobatrachidae	arboreal	21.89	9.02	10.4	5.64	9.65	6.33	7.17	5.79	4.6	3.86	1.75	2.97	0.95	2.23	NA	NA	0.145	0.223	1.821	2.663	12.2735	5.76807
MCZ-A136667	Blommersia_blommersae	Mantellidae	arboreal	17.76	9.67	9.96	4.96	9.56	5.86	5.88	5.41	3.93	3.56	2.08	2.04	0.98	1.83	0.019	0.005	0.195	0.736	2.501	3.482	10.7421	4.67633
MCZ-A136670	Blommersia_blommersae	Mantellidae	arboreal	17.9	7.96	9.42	4.43	8.43	5.97	5.28	5.16	3.32	3.11	1.57	2.7	0.89	1.65	0.017	0.005	0.187	0.702	1.886	2.44	8.83375	3.62154
USNM-499407	Blommersia_blommersae	Mantellidae	arboreal	17.87	8.33	8.28	4.87	8.65	5.69	5.45	4.98	3.76	3.32	2.2	2.79	0.84	1.85	NA	NA	0.235	0.315	1.133	1.059	13.3857	3.3686
USNM-499412	Blommersia_blommersae	Mantellidae	arboreal	17.13	8.72	8.69	4.49	8.81	5.07	5.43	4.73	3.26	3.59	2.62	2.21	0.68	2.34	NA	NA	0.259	0.164	1.234	0.833	13.2184	3.62004
USNM-499421	Blommersia_blommersae	Mantellidae	arboreal	16.87	7.83	7.8	4.16	7.86	5.4	5.14	4.72	3.02	3.49	2.09	2.34	0.6	2	NA	NA	0.226	0.094	1.023	0.784	10.0252	2.45044
USNM-499422	Blommersia_blommersae	Mantellidae	arboreal	16.85	8.37	8.52	4.28	8.23	5.77	5.31	4.74	4.02	3.98	2.32	2.5	0.86	2.14	NA	NA	0.263	0.297	1.167	0.829	12.7093	4.10507
AMNH-A174081	Blommersia_wittei	Mantellidae	arboreal	22.15	9.32	10.78	4.99	9.69	5.99	5.75	5.84	3.9	3.41	2.36	2.2	1.76	1.12	NA	NA	0.215	4.525	2.11	1.865	12.6683	5.56312
AMNH-A174083	Blommersia_wittei	Mantellidae	arboreal	19.38	9.62	10.29	5.39	8.47	5.1	5.41	5.32	3.81	3.83	2.67	1.78	1.87	0.95	NA	NA	0.196	3.675	1.132	1.845	11.9695	4.78574
AMNH-A181775	Blommersia_wittei	Mantellidae	arboreal	24.1	10.84	11.86	5.63	11.59	6.37	5.94	6.84	4.63	3.98	2.63	1.91	1.94	1.12	NA	NA	0.308	5.079	2.009	2.593	14.2557	6.74642
USNM-499333	Boehmantis_microtympanum	Mantellidae	torrential	54.72	30.51	28.35	13.04	26.31	17.91	19.01	16.3	10.92	10.73	7.1	8.75	3.18	6.93	NA	NA	4.266	96.872	14.074	13.528	496.223	163.562
USNM-499335	Boehmantis_microtympanum	Mantellidae	torrential	55.95	31.3	29.15	13.07	26.43	17.93	20.27	16.4	10.75	11.34	6.65	7.45	3.78	7.08	NA	NA	3.957	86.578	13.837	14.643	405.967	204.236
USNM-499538	Boehmantis_microtympanum	Mantellidae	torrential	54.79	30.7	29.62	13.16	27.14	17.99	19.46	16.42	11.28	10.66	8.3	7.25	5.67	6.98	NA	NA	3.445	74.305	12.441	12.478	483.641	306.897
USNM-208775	Bokermannohyla_astartea	Hylidae	semi.arboreal	40.75	21.21	22	12.57	16.81	13.93	14.58	12.86	8.1	6.69	3.58	3.82	1.02	3.49	NA	NA	1.302	12.948	13.219	10.813	75.9374	20.503
USNM-243564	Bokermannohyla_astartea	Hylidae	semi.arboreal	41.92	21.16	21.73	12.21	16.71	13.52	13.75	12.49	8.48	6.31	3.3	3.54	1.09	3.57	NA	NA	1.353	17.74	12.801	12.508	64.7145	22.1372
USNM-243566	Bokermannohyla_astartea	Hylidae	semi.arboreal	38.73	19.46	19.13	11.23	15.56	12.03	13.65	11.98	7.49	5.24	3.28	3.94	1	3.09	NA	NA	1.051	18.803	6.404	5.987	65.8387	15.4754
USNM-303032	Bokermannohyla_astartea	Hylidae	semi.arboreal	39.77	19.38	19.78	10.71	15.85	13.15	14.06	12.21	6.93	8.07	3.87	3.66	0.86	3.48	NA	NA	1.449	14.679	12.873	12.277	71.8645	15.4979
USNM-303033	Bokermannohyla_astartea	Hylidae	semi.arboreal	38.13	18.92	20.29	11.44	15.99	13.12	13.64	12.71	7.67	7.27	3.49	4.16	0.84	3.51	NA	NA	1.134	17.104	14.083	13.419	71.9132	15.6616
USNM-208745	Bokermannohyla_circumdata	Hylidae	arboreal	58.41	30.21	30.58	17.19	25.61	19.6	21.47	18.1	11.1	10.06	5.53	5.88	3.94	5.72	0.468	0.274	4.474	45.292	35.958	27.292	257.171	180.426
USNM-208752	Bokermannohyla_circumdata	Hylidae	arboreal	62.14	31.79	33.81	17.98	28.44	21.36	23.71	20.33	11.79	11.5	6.35	7.02	3.85	6.4	0.65	0.354	5.598	53.261	42.136	36.648	370.997	218.099
USNM-208755	Bokermannohyla_circumdata	Hylidae	arboreal	64.83	34.45	34.66	19.62	30.3	19.87	23.32	20.81	11.78	11.67	6.65	6.01	3.73	6.4	0.673	0.336	4.314	61.816	37.195	34.665	360.457	216.614
USNM-208756	Bokermannohyla_circumdata	Hylidae	arboreal	59.22	32.08	32.19	18.11	27.21	19.94	22.04	19.53	11.08	10.92	5.28	5.54	3.1	5.59	0.415	0.218	3.615	55.98	30.11	26.205	245.667	146.037
USNM-208783	Bokermannohyla_circumdata	Hylidae	arboreal	58.82	30.66	31.84	17.84	26.91	18.79	20.57	19.42	11.53	11.7	5.5	6	3.49	5.26	0.441	0.23	3.019	41.119	26.988	27.887	264.883	153.022
USNM-129107	Bokermannohyla_hylax	Hylidae	arboreal	56.42	27.31	30.99	16.43	23.23	19.07	20.06	18.22	10.6	9.66	3.67	5.79	3.03	4.71	0.412	0.218	2.6	51.319	25.417	22.98	151.927	115.785
USNM-208777	Bokermannohyla_hylax	Hylidae	arboreal	40.68	21.8	22.78	12.59	17.29	13.01	14.09	12.89	7.87	6.76	3.36	2.58	1.97	2.37	0.103	0.06	1.112	13.689	13.185	12.331	49.4748	27.8443
USNM-208780	Bokermannohyla_hylax	Hylidae	arboreal	35.71	17.42	19.69	10.57	15.34	12.13	12.54	10.56	6.25	6.51	2.57	2.24	1.51	2.26	0.068	0.034	1.384	12.662	10.83	10.205	26.2541	17.5914
USNM-247811	Bokermannohyla_hylax	Hylidae	arboreal	55.89	27.74	29.2	16.11	23.55	17.36	19.91	17.69	11.42	10.66	5.03	4.46	3.17	4.6	0.344	0.197	3.465	44.968	33.467	32.111	162.921	111.473
USNM-247812	Bokermannohyla_hylax	Hylidae	arboreal	58.97	27.77	30.84	17.55	23.78	19.67	21.16	16.54	11.33	10.64	4.31	4.61	2.72	4.69	0.328	0.178	4.003	32.459	40.046	25.443	144.452	102.997
CAS-144401	Bombina_bombina	Bombinatoridae	aquatic	40.56	14.03	12.76	8.98	16.39	9.57	11.8	8.85	5.52	4.37	3.18	5.79	1.71	4.38	NA	NA	0.167	31.524	1.823	1.528	67.6288	25.0201
CAS-144408	Bombina_bombina	Bombinatoridae	aquatic	39.72	16.93	14.69	9.42	15.6	10.69	12.77	8.86	6.98	6.13	5.22	5.99	1.96	4.58	NA	NA	0.557	36.782	2.04	1.294	138.587	34.5233
CAS-144414	Bombina_bombina	Bombinatoridae	aquatic	38.5	13.39	13.08	8.4	16.09	9.05	11.97	8.77	5.78	4.77	3.52	6.04	1.54	4.27	NA	NA	0.395	25.579	1.784	1.688	74.5296	22.5177
CAS-144419	Bombina_bombina	Bombinatoridae	aquatic	39.88	14.82	13.85	9.27	17.09	9.74	12.54	9.14	6.02	5.84	4.62	6.3	1.83	5.05	NA	NA	0.307	30.2	1.758	1.205	112.927	33.509
CAS-SUA19672	Bombina_bombina	Bombinatoridae	aquatic	37.51	12.76	12.36	8.98	14.63	8.82	11.03	7.57	4.94	4.42	3.29	5.39	1.31	4.17	NA	NA	0.376	47.149	1.267	0.748	59.2385	17.6764
CAS-194864	Bombina_maxima	Bombinatoridae	semi.aquatic	56.09	21.19	22.05	13.01	21.23	11.82	18.23	11.39	11.66	8.97	9.57	5.47	8.26	5.36	NA	NA	4.942	45.542	6.207	4.207	290.401	255.577
CAS-194868	Bombina_maxima	Bombinatoridae	semi.aquatic	59.1	24.1	24.33	14.63	23.26	12.55	19.64	12.98	12.1	10.28	9.5	5.17	8.32	5.43	NA	NA	3.117	67.313	5.4	3.854	309.884	287.762
CAS-194871	Bombina_maxima	Bombinatoridae	semi.aquatic	60.51	24.81	25.76	14.87	22.97	13.25	20.68	13.17	12.54	10.29	10.82	5.63	7.06	5.25	NA	NA	3.178	116.587	9.717	5.615	395.668	249.965
CAS-194881	Bombina_maxima	Bombinatoridae	semi.aquatic	55.88	25.53	22.82	13.44	20.42	11.85	18.66	11.75	12.06	8.01	8.48	4.7	6.38	3.59	NA	NA	1.635	45.148	6.456	4.461	266.387	136.836
CAS-194886	Bombina_maxima	Bombinatoridae	semi.aquatic	58.18	22.35	25.34	14.78	22.36	12.07	19.77	11.97	13.02	11.04	9.09	6.14	8.47	5.91	NA	NA	3.366	42.974	2.319	2.294	326.572	332.083
CAS-242133	Bombina_microdeladigitora	Bombinatoridae	arboreal	66.2	33.07	28.48	17.38	26.99	16.09	21.85	14.48	15.07	12.69	9.51	11.99	6.21	10.09	NA	NA	3.635	78.512	8.135	4.893	987.194	467.188
CAS-245424	Bombina_microdeladigitora	Bombinatoridae	arboreal	68.6	31.99	29.39	15.69	27.89	16.51	22.72	14.97	13.12	10.73	10.09	12.79	4.97	9.37	NA	NA	5.152	164.175	5.161	3.316	1080.8	358.314
CAS-245440	Bombina_microdeladigitora	Bombinatoridae	arboreal	52.09	24.37	21.8	12.52	20.62	13.91	18.1	12.5	11.13	8.94	5.5	8.98	2.64	7.87	NA	NA	1.349	93.714	5.583	3.12	315.111	118.578
OSU-A477	Bombina_orientalis	Bombinatoridae	semi.aquatic	44.47	14.95	15.11	9.04	15.61	10.82	13.08	9.14	7.39	5.44	3.8	5.02	2.29	3.72	NA	NA	2.363	20.548	4.235	2.594	74.6616	33.6986
OSU-A478	Bombina_orientalis	Bombinatoridae	semi.aquatic	45.34	13.26	16.93	10.68	16.97	11.63	13.79	8.93	8.08	7.32	4.04	6.76	3.65	4.77	NA	NA	4.07798	61.133	3.55561	1.80787	94.807	77.1679
OSU-A479	Bombina_orientalis	Bombinatoridae	semi.aquatic	47.71	17.29	18.32	10.36	17.23	12.02	14.17	9.7	8.69	7.61	3.77	6.09	2.72	4.22	NA	NA	4.67036	21.966	4.30195	2.7418	103.926	55.0523
OSU-A480	Bombina_orientalis	Bombinatoridae	semi.aquatic	40.88	17.13	15.9	8.47	16.27	10.41	11.93	9.87	6.64	5.21	3.34	4.36	2.25	3.37	NA	NA	2.83102	19.246	2.98533	1.28522	65.3069	31.563
OSU-A481	Bombina_orientalis	Bombinatoridae	semi.aquatic	47.11	14.66	17.3	10.33	18.07	11.57	13.7	10.28	7.86	6.65	3.48	5.77	2.97	4.09	NA	NA	4.15652	42.259	4.69123	2.65398	77.0651	55.0167
CAS-164370	Bombina_variegata	Bombinatoridae	terrestrial	37.22	15.47	15.14	9.57	15.53	9.13	12.36	8.91	6.47	6.69	4.44	5.81	1.48	4.22	NA	NA	0.756	72.115	1.38	0.922	104.476	24.7553
CAS-164371	Bombina_variegata	Bombinatoridae	terrestrial	37.65	17.76	15.72	9.82	15.92	8.89	12.48	8.59	7.43	7.28	4.01	6.56	2.26	4.28	NA	NA	0.889	80.271	1.659	0.871	122.309	39.8083
CAS-164372	Bombina_variegata	Bombinatoridae	terrestrial	37.42	16.54	14.87	9.66	14.72	9.98	12.82	8.56	6.74	6.32	3.86	6.59	1.87	5.03	NA	NA	0.545	72.961	1.427	1.061	110.148	36.6175
CAS-215222	Bombina_variegata	Bombinatoridae	terrestrial	40.52	18.49	16.21	9.59	16.36	8.55	12.13	9.02	6.89	7.88	3.38	6.45	1.37	4.77	NA	NA	0.39	56.571	1.333	0.82	105.531	27.7326
CAS-215223	Bombina_variegata	Bombinatoridae	terrestrial	42.64	18.95	17.14	10.45	17.87	10.79	14	10.06	7.25	8.16	5.33	6.9	2.16	5.78	NA	NA	0.874	71.624	1.502	0.95	182.454	56.0223
OSU-A1002	Bombina_variegata	Bombinatoridae	terrestrial	41.74	17.47	14.97	9.43	16.02	9.31	13.71	9.2	7.33	5.45	5.11	5.76	3.16	4.39	NA	NA	1.703	45.472	3.811	2.555	134.619	54.3678
OSU-A1004	Bombina_variegata	Bombinatoridae	terrestrial	36.39	15.69	13.49	8.07	16.54	8.81	11.62	8.47	6.95	6.34	4.41	4.48	2.43	3.52	NA	NA	1.10341	50.577	2.60509	1.22742	81.1537	30.2085
UMMZ-201438	Boophis_albilabris	Mantellidae	arboreal	77.85	39.13	37.48	21.17	36.35	22.38	27.37	23.8	14.58	10.59	7.07	9.11	2.34	7.88	NA	NA	5.445	315.065	35.331	26.981	659.806	180.93
UMMZ-201440	Boophis_albilabris	Mantellidae	arboreal	84.49	39.53	41.42	22.97	39.45	25	30.42	26.31	15	13.35	6.16	9.98	2.77	8.41	NA	NA	3.062	388.694	39.99	29.874	636.219	252.612
UMMZ-201441	Boophis_albilabris	Mantellidae	arboreal	72.7	36.15	34.87	20.56	34.66	21.73	26.25	21.09	14.54	10.17	7.45	7.85	2.48	6.81	NA	NA	4.901	219.85	31.534	22.644	553.481	154.177
UMMZ-201442	Boophis_albilabris	Mantellidae	arboreal	76.75	31.66	37.15	20.48	35.36	24.68	26.39	24.73	12.89	11.15	6.06	10.46	2.41	7.09	NA	NA	4.187	302.746	40.247	31.129	525.392	166.185
UMMZ-201443	Boophis_albilabris	Mantellidae	arboreal	86.64	42.99	43.41	23.48	41.5	25.88	30.69	27.23	16.78	13.59	7.03	10.15	2.83	7.8	NA	NA	6.471	347.693	35.042	27.542	803.077	250.865
UMMZ-214286	Boophis_albipunctatus	Mantellidae	arboreal	31.59	16.46	17.02	8.16	14.34	9.11	11.93	9.99	5.82	6.21	2.29	3.26	1.12	2.6	NA	NA	0.472	26.086	3.378	3.264	32.17	12.9754
UMMZ-214807	Boophis_albipunctatus	Mantellidae	arboreal	30.86	16.05	15.94	8.59	12.81	8.85	11.22	8.66	6	5.96	1.94	3.24	1.17	2.44	NA	NA	0.51	22.597	3.488	3.465	26.4113	11.9133
UMMZ-214816	Boophis_albipunctatus	Mantellidae	arboreal	31.12	15.6	15.62	8.35	13.14	9.04	10.98	9.06	5.48	5.62	1.88	2.98	0.73	2.44	NA	NA	0.94	28.723	4.715	4.432	22.8806	7.28387
UMMZ-221700	Boophis_albipunctatus	Mantellidae	arboreal	30.71	15.89	15.51	7.98	13.16	8.94	10.71	9	5.56	5.51	1.99	2.92	0.92	2.12	NA	NA	0.614	24.34	3.627	2.653	24.1729	7.91962
UMMZ-221704	Boophis_albipunctatus	Mantellidae	arboreal	28.52	15.02	14.84	7.51	13.33	8.46	10.12	8.96	5.02	4.94	1.86	2.86	0.74	2.27	NA	NA	0.832	24.194	2.97	3.305	20.9179	6.5262
KU-336830	Boophis_ankaratra	Mantellidae	arboreal	26.19	12.84	12.41	6.73	11.12	6.63	9.5	7.13	5.22	4.76	1.16	2.46	0.65	1.96	NA	NA	0.355	12.982	4.51	3.053	9.59239	4.13914
KU-340724	Boophis_ankaratra	Mantellidae	arboreal	21.45	12.81	11.91	6.17	10.19	6.8	8.97	7.43	4.55	4.64	1.5	1.79	0.4	2.22	NA	NA	0.244	14.991	4.792	5.372	9.00455	2.76881
KU-340881	Boophis_ankaratra	Mantellidae	arboreal	23.22	11.81	11.6	5.96	10.72	7.37	8.44	7.15	4.71	3.7	1.46	2.07	0.54	1.38	NA	NA	0.324	8.694	3.465	3.239	9.34419	2.26308
KU-342846	Boophis_ankaratra	Mantellidae	arboreal	24.57	12.86	12.76	6.44	10.82	7.33	7.98	6.63	5.14	6.01	1.45	2.13	0.41	1.47	NA	NA	0.378	13.018	3.208	3.083	10.3982	2.01336
KU-347265	Boophis_ankaratra	Mantellidae	arboreal	24.26	12.34	11.98	5.96	10.23	6.87	8.77	7.47	4.84	4.24	1.73	2.65	0.43	1.88	NA	NA	0.343	10.519	6.436	4.48	14.8107	2.53543
AMNH-A168196	Boophis_englaenderi	Mantellidae	arboreal	33.19	17.14	16.95	8.48	14.04	9.58	11.83	9.41	6.62	5.68	2.98	2.68	2.34	1.56	NA	NA	0.315	29.338	3.791	3.615	35.8369	16.1986
AMNH-A168197	Boophis_englaenderi	Mantellidae	arboreal	32.56	18.26	17.84	8.91	14.55	9.67	12.07	9.74	6.58	4.83	3.72	2.71	2.73	1.76	NA	NA	0.731	32.919	4.806	5.115	48.1927	22.4408
AMNH-A168198	Boophis_englaenderi	Mantellidae	arboreal	31.72	17.69	17.74	9.24	14.33	8.95	9.94	8.69	6.2	4.78	3.21	2.18	2.58	1.46	NA	NA	0.518	29.558	4.848	3.462	32.4084	17.4942
AMNH-A50325	Boophis_goudotii	Mantellidae	semi.arboreal	61.64	39.48	40.2	21.97	36.8	18.73	22.04	21.65	12.35	8.03	9.06	8.64	7.41	4.36	NA	NA	4.168	211.993	19.617	17.74	809.073	340.016
AMNH-A50327	Boophis_goudotii	Mantellidae	semi.arboreal	66	39.1	42.03	21.6	36.45	19.56	24.75	20.37	13.54	10.5	10.28	6.87	10.83	7.55	NA	NA	3.402	144.432	13.81	16.103	722.928	899.712
AMNH-A50340	Boophis_goudotii	Mantellidae	semi.arboreal	56.24	35.21	35.68	18.85	30.46	18.45	20.24	18.67	10.88	9.7	7.45	6.18	6.41	3.65	NA	NA	2.996	114.232	14.887	9.319	424.404	218.547
UMMZ-225873	Boophis_idae	Mantellidae	arboreal	18.79	9.97	10.46	4.97	9.31	5.34	6.36	6.07	3.63	3.63	1.67	1.97	0.52	2.02	NA	NA	0.221	12.036	1.333	1.503	8.5871	2.87644
UMMZ-225874	Boophis_idae	Mantellidae	arboreal	21.38	10.07	10.63	4.75	9.6	5.76	7.04	6.43	3.56	3.88	1.7	2.84	0.42	1.94	NA	NA	0.259	13.089	1.731	1.631	12.7282	2.26753
UMMZ-225875	Boophis_idae	Mantellidae	arboreal	20.03	10.92	11.23	5.49	9.03	5.87	6.85	6.17	4.31	3.64	1.97	2.02	0.47	1.76	NA	NA	0.205	10.708	1.641	1.437	11.3765	2.43197
UMMZ-225876	Boophis_idae	Mantellidae	arboreal	18.35	9.22	10.41	5.05	8.65	4.74	5.97	5.78	3.79	3.81	2	2.43	0.48	2.25	NA	NA	0.237	7.508	1.353	1.909	11.731	2.94336
MCZ-A119958	Boophis_madagascariensis	Mantellidae	arboreal	51.12	26.3	27.36	14.67	23.33	16.72	18.09	15.99	10.13	9.02	3.83	4.91	1.72	4.32	0.275	0.095	2.095	38.781	20.757	22.507	129.481	53.2227
MCZ-A119965	Boophis_madagascariensis	Mantellidae	arboreal	51.23	26.24	29.39	15.7	24.19	17.77	18.78	17.82	10.74	8.62	3.17	5.7	2.15	3.99	0.319	0.113	3.245	67.409	28.402	29.535	124.127	66.0054
MCZ-A120143	Boophis_madagascariensis	Mantellidae	arboreal	52.6	28.97	29.7	15.65	22.63	19.6	20.39	15.68	9.96	8.1	3.71	5.02	1.94	4.29	0.27	0.103	2.648	60.12	20.258	18.608	141.252	64.7119
AMNH-A168251	Boophis_mandraka	Mantellidae	arboreal	21.88	11.24	10.9	5.39	9.21	5.65	3.07	6.05	7.43	6.1	1.98	1.37	1.25	0.66	NA	NA	0.308	7.978	1.892	1.438	7.98216	2.35423
AMNH-A168254	Boophis_mandraka	Mantellidae	arboreal	20.97	10.79	11.14	5.4	9.49	5.97	7.67	6.49	3.79	3.33	2.44	1.26	1.86	0.86	NA	NA	0.403	9.126	1.772	1.743	8.68461	4.66515
AMNH-A168261	Boophis_mandraka	Mantellidae	arboreal	21.08	10.77	11.31	5.81	8.42	5.28	7.5	6.24	3.78	2.83	2.09	1.34	1.82	0.69	NA	NA	0.412	9.37	2.127	1.801	7.89651	3.71836
AMNH-A157287	Boophis_marojezensis	Mantellidae	arboreal	23.58	13.08	12.89	6.49	9.95	6.86	8.51	6.98	4.09	3.94	2.24	1.18	1.75	0.81	NA	NA	0.513	9.295	1.8	1.412	9.0512	4.78349
AMNH-A157295	Boophis_marojezensis	Mantellidae	arboreal	21.87	11.25	11.3	5.48	9.61	6.13	7.53	6.57	3.64	3.25	2.21	1.16	1.26	0.83	NA	NA	0.287	6.905	1.831	1.601	7.55043	3.09382
AMNH-A157298	Boophis_marojezensis	Mantellidae	arboreal	22.08	10.72	12.42	6	9.78	5.77	7.45	6.87	4.06	3.47	2.12	1.12	1.61	0.73	NA	NA	0.426	6.5	2.183	1.793	6.66373	3.82154
AMNH-A187121	Boophis_microtympanum	Mantellidae	semi.arboreal	26.58	13.93	13.17	7.43	14.22	6.51	7.48	8.07	5.89	4.61	2.84	2.02	1.88	1.19	NA	NA	0.482	13.098	2.049	2.19	20.9213	7.71364
AMNH-A192971	Boophis_microtympanum	Mantellidae	semi.arboreal	35.4	17.98	15.93	10.22	16.86	8.95	10.1	10.75	7.74	5.66	2.61	2.28	2.25	1.37	NA	NA	0.702	25.383	1.735	1.198	28.0113	12.8555
MCZ-A120340	Boophis_miniatus	Mantellidae	arboreal	29.08	14.18	15.64	8.57	12.53	9.88	10.94	8.37	5.78	5.03	1.92	2.79	1.2	2.53	0.047	0.015	0.55	10.17	7.22	5.024	19.8861	12.431
MCZ-A120547	Boophis_miniatus	Mantellidae	arboreal	29.28	14.31	15.61	8.62	11.81	10.63	10.59	9.19	5.18	4.35	1.58	2.26	1.17	1.85	0.034	0.013	0.658	13.95	6.525	7.509	13.3775	8.84564
MCZ-A120576	Boophis_miniatus	Mantellidae	arboreal	28.67	13.73	14.64	7.8	12.05	10.28	10.08	7.71	5.29	4.1	1.85	2.58	1.11	2.21	0.032	0.013	0.739	6.362	7.435	8.137	17.1566	9.4021
MCZ-A120660	Boophis_miniatus	Mantellidae	arboreal	29.54	14.72	15.7	8.96	11.61	10.3	10.97	9.22	6.03	4.98	1.74	2.39	1.17	2.26	0.033	0.014	1.077	6.984	7.998	7.579	16.0259	10.8683
MCZ-A120664	Boophis_miniatus	Mantellidae	arboreal	28.7	14.37	15.59	8.42	12.87	10.42	10.47	8.71	5.68	4.78	1.64	2.52	1.11	1.85	0.038	0.013	0.933	9.428	7.48	8.452	15.5478	8.38126
AMNH-A187073	Boophis_occidentalis	Mantellidae	arboreal	43.76	22.16	20.44	11.29	17.84	11.62	14.5	12.19	7.43	6.72	4.35	3.12	2.66	1.84	NA	NA	0.786	49.448	4.285	3.645	78.7376	26.1908
AMNH-A187074	Boophis_occidentalis	Mantellidae	arboreal	50.2	25.5	23.08	12.17	21.05	12.48	17.91	14.22	8.01	6.3	5.68	4.13	4.18	2.17	NA	NA	1.612	86.182	11.956	9.175	156.606	54.8076
UMMZ-213865	Boophis_rappiodes	Mantellidae	arboreal	23.58	13.96	13.43	6.59	10.37	7.46	8.54	6.68	4.43	3.78	1.96	2.33	0.52	2.06	NA	NA	0.225	12.009	1.714	1.427	16.6904	3.7663
UMMZ-213866	Boophis_rappiodes	Mantellidae	arboreal	24.65	14.58	14.32	7.54	10.39	7.1	8.51	6.95	4.69	4.47	1.81	2.36	0.71	1.93	NA	NA	0.349	17.259	1.637	1.112	16.3048	5.13721
UMMZ-213867	Boophis_rappiodes	Mantellidae	arboreal	24.97	14.21	13.83	7.08	11.3	7.13	8.5	7.26	4.56	4.07	2.16	2.59	0.73	1.91	NA	NA	0.287	16.15	1.815	2.123	20.8121	5.04832
UMMZ-213868	Boophis_rappiodes	Mantellidae	arboreal	26.2	13.77	13.61	7.3	9.97	7.3	8.72	7.15	4.33	4.54	1.97	2.61	0.69	2.2	NA	NA	0.421	17.413	1.941	2.34	18.5357	5.40877
UMMZ-213874	Boophis_rappiodes	Mantellidae	arboreal	22.27	13.7	13.58	6.48	10.68	6.83	8.15	7.04	4.19	4.11	1.47	2.42	0.73	1.83	NA	NA	0.262	14.34	1.911	1.28	12.7592	4.74944
MCZ-A120389	Boophis_reticulatus	Mantellidae	arboreal	29.74	15.96	17.23	9.35	13.23	10.12	10.05	10.13	6.47	5.17	1.65	2.91	1.18	2.51	0.038	0.015	0.794	11.732	8.426	7.617	20.0622	13.3601
MCZ-A120391	Boophis_reticulatus	Mantellidae	arboreal	31.05	17.07	18.09	10.11	14.07	10.61	11.1	10.32	7.62	5.14	1.83	2.97	1.23	2.48	0.052	0.02	0.731	29.964	9.814	9.266	24.289	14.4465
MCZ-A120623	Boophis_reticulatus	Mantellidae	arboreal	32.5	16.92	17.83	9.64	15.19	10.95	11.73	10.32	6.3	5.33	2.02	3.19	1.32	2.91	0.062	0.021	1.117	21.779	11.216	8.986	28.5438	17.9303
USNM-495815	Boophis_tephraeomystax	Mantellidae	arboreal	39.38	18.69	19.89	9.2	17.59	12.96	13.29	11.93	6.83	6.79	3.99	4.41	2.46	3.78	NA	NA	1.35	29.001	5.988	5.642	86.0973	48.4206
USNM-495816	Boophis_tephraeomystax	Mantellidae	arboreal	34.19	17.13	18.39	8.38	16.59	11.05	12.06	10.97	6.33	6.47	3.38	4.3	2.08	3.1	NA	NA	1.211	16.976	5.981	6.177	65.1795	31.0438
USNM-495817	Boophis_tephraeomystax	Mantellidae	arboreal	42.19	20.42	21.01	9.99	19.5	13.68	14.49	11.49	7.19	8.08	3.87	3.74	2.39	3.51	NA	NA	1.428	30.841	7.752	7.883	77.3761	46.1423
USNM-495819	Boophis_tephraeomystax	Mantellidae	arboreal	35.76	18.06	18.45	9.03	17.54	11.8	12.41	10.62	6.68	6.01	3.86	4.7	2.58	3.3	NA	NA	1.175	29.461	7.003	7.202	85.7771	41.1243
USNM-495820	Boophis_tephraeomystax	Mantellidae	arboreal	38.58	18.53	19.22	8.82	17.5	12.14	12.81	11	7.08	7.72	3.48	3.08	2.09	3.33	NA	NA	0.916	27.64	5.63	5.608	51.9965	35.0197
UMMZ-213967	Boophis_viridis	Mantellidae	arboreal	29.59	16.96	16.62	9.22	12.39	9.11	10.53	8.64	5.51	5.92	1.7	2.96	0.87	1.87	NA	NA	0.402	26.232	2.542	2.465	22.3427	7.07881
UMMZ-213973	Boophis_viridis	Mantellidae	arboreal	29.16	16.93	16.7	8.66	12.12	9.63	10.9	7.98	5.57	5.29	1.85	2.65	0.59	2.24	NA	NA	0.509	21.942	1.911	2.129	21.7292	5.7781
UMMZ-213974	Boophis_viridis	Mantellidae	arboreal	24.12	14.22	14.04	7.06	10.69	7.55	8.66	7.16	5.03	4.55	1.08	1.94	0.49	1.32	NA	NA	0.284	12.906	1.994	1.61	7.79998	2.37742
UMMZ-213977	Boophis_viridis	Mantellidae	arboreal	29.19	15.39	15.31	7.87	11.94	8.48	10.56	8.37	5.72	5.6	1.46	2.41	0.76	2.56	NA	NA	0.363	16.302	2.236	2.627	14.1768	7.79825
UMMZ-213981	Boophis_viridis	Mantellidae	arboreal	27.92	15.61	15.11	8.2	12.12	8.84	10.51	8.51	5.83	5.47	2.05	2.36	0.8	2.09	NA	NA	0.536	16.774	3.055	2.334	19.7714	6.61408
AMNH-A168137	Boophis_vittatus	Mantellidae	arboreal	22.16	11.28	11.79	5.69	9.81	6.08	7.19	6.34	4.11	3.95	2.05	1.23	1.61	0.95	NA	NA	0.495	6.296	1.508	1.585	7.44623	4.72098
AMNH-A168138	Boophis_vittatus	Mantellidae	arboreal	22.65	11.55	12.4	6.68	9.49	6.16	7.35	6.63	3.9	3.24	2.3	1.03	1.75	0.68	NA	NA	0.32	6.081	1.919	1.873	7.16334	3.86311
AMNH-A168139	Boophis_vittatus	Mantellidae	arboreal	23.59	12.49	12.4	6.5	10	6.31	8.18	6.36	4.31	3.52	2.16	1.34	1.3	0.72	NA	NA	0.547	7.674	2.061	1.014	9.46432	3.03855
CAS-173486	Brachycephalus_ephippium	Brachycephalidae	terrestrial	13.37	4.78	4.75	3.16	3.36	2.46	4.63	2.37	2.28	1.77	1.97	1.88	1.33	0.99	NA	NA	0.08	0.04	0.14	0.11	4.63469	1.63738
CAS-173487	Brachycephalus_ephippium	Brachycephalidae	terrestrial	16.2	5.9	6.1	3.44	5.23	2.68	5.11	2.81	3.88	2.07	2	1.65	1.53	0.84	NA	NA	0.16	0.1	0.14	0.11	5.09723	2.05243
CAS-173489	Brachycephalus_ephippium	Brachycephalidae	terrestrial	17.1	5.22	5.73	3.45	5.27	2.99	4.94	2.97	2.93	2.27	2.27	1.69	1.49	0.87	NA	NA	0.11	0.05	0.24	0.1	5.24266	1.94459
CAS-173491	Brachycephalus_ephippium	Brachycephalidae	terrestrial	14.97	5.56	5.42	3.14	4.47	2.65	4.83	2.66	2.69	2.3	2.67	1.82	1.53	0.96	NA	NA	0.16	0.04	0.13	0.13	7.07336	2.08416
CAS-173492	Brachycephalus_ephippium	Brachycephalidae	terrestrial	13.84	5.19	5.06	3.06	4.51	2.5	4.83	2.43	2.83	2.35	2.01	2	1.47	0.81	NA	NA	0.17	0.02	0.14	0.08	5.46213	1.57733
USNM-507743	Brachycephalus_hermogenesi	Brachycephalidae	terrestrial	8.85	3.45	3.64	2.68	3.26	2.03	2.82	0.99	1.83	1.75	0.79	1.67	0.37	1.12	NA	NA	0.016	0.043	0.109	0.021	1.1916	0.394902
USNM-507745	Brachycephalus_hermogenesi	Brachycephalidae	terrestrial	7.94	3.12	3.4	2.53	2.8	2.42	2.7	1.29	1.69	1.26	0.86	1.24	0.33	1	NA	NA	0.03	0.043	0.141	0.033	0.871051	0.293739
USNM-507746	Brachycephalus_hermogenesi	Brachycephalidae	terrestrial	9.09	4.08	3.88	3.06	3.28	2.55	2.78	1.37	2.21	1.65	1.16	1.59	0.55	1.55	NA	NA	0.028	0.039	0.183	0.029	1.97008	0.865954
BPBM-4637	Brachytarsophrys_carinense	Megophryidae	terrestrial	111.64	46.81	41.89	22.86	41.13	39.18	53.3	28.65	18.45	24.89	13.53	22.14	6.77	15.24	NA	NA	7.501	116.816	32.276	18.918	3670.99	1131.49
LACM-177824	Brachytarsophrys_feae	Megophryidae		90.28	38.98	37.44	17.83	36.62	28.55	39.38	22.01	15.17	8.76	9.82	14.56	4.87	13.36	NA	NA	17.952	32.731	29.058	19.902	1459.09	637.734
MVZ-225134	Brachytarsophrys_feae	Megophryidae		80.13	32.73	31.22	16.31	33.26	26.87	37.3	20.33	13.23	11.96	6.8	9.31	3.32	8.11	NA	NA	6.942	35.333	10.158	4.53	542.467	220.07
MVZ-226277	Brachytarsophrys_feae	Megophryidae		79.84	33.47	32.19	17.41	32.97	27.53	38.82	20.8	15.27	8.83	7.91	12.33	5.72	8.41	NA	NA	5.829	11.851	6.809	5.993	854.602	405.398
NCSM-77352	Brachytarsophrys_intermedia	Megophryidae		102.91	45.91	39.95	17.95	43.61	35.3	51.63	28.49	19.15	14.56	15.97	13.34	10.65	8.29	NA	NA	18.709	38.595	28.068	14.604	2560.57	923.399
NCSM-77353	Brachytarsophrys_intermedia	Megophryidae		103.76	43.93	37.81	17.37	41.28	33.88	49.97	26.77	18.56	14.8	15.02	11.27	10.51	7.74	NA	NA	12.723	37.218	29.735	13.507	1946.81	805.228
NCSM-78472	Brachytarsophrys_intermedia	Megophryidae		107.97	43.34	37.98	17.24	43.12	37.54	51.75	26.86	18.27	16.83	16.06	12.42	11.17	8.53	NA	NA	25.405	25.454	37.996	19.284	2263.21	947.383
CAS-200128	Breviceps_adspersus	Brevicipitidae	burrowing	33.41	12.39	8.49	4.87	12.21	4.38	7.09	7.76	5.18	4.98	NA	NA	NA	NA	0.12	0.032	3.957	0.889	2.353	1.699	44.9345	12.0752
CAS-200129	Breviceps_adspersus	Brevicipitidae	burrowing	38.87	13.35	10.22	6.97	14.22	6.16	9.21	9.54	7.11	4.31	NA	NA	NA	NA	0.18	0.056	4.158	0.808	2.847	2.329	64.4187	21.1592
CAS-200131	Breviceps_adspersus	Brevicipitidae	burrowing	38.44	12.67	7.26	5.01	12.81	6.02	9.01	8.77	6.26	4.42	NA	NA	NA	NA	0.134	0.047	4.762	0.883	3.621	2.327	49.6636	13.3639
CAS-SU9530	Breviceps_fuscus	Brevicipitidae	burrowing	37.88	12.21	6.94	7.1	13.44	8.59	11.77	10.7	7.31	4.89	6.68	7.34	3.78	5.36	NA	NA	8.54	2.479	2.122	1.988	156.732	36.8116
CAS-SU9531	Breviceps_fuscus	Brevicipitidae	burrowing	48.75	9.01	7.19	7.58	13.16	8.08	11.32	10.17	7.47	4.96	8.29	8.87	4.54	5.06	NA	NA	8.955	4.628	2.353	1.658	173.449	43.2418
MCZ-A27675	Breviceps_mossambicus	Brevicipitidae	burrowing	35.75	13.84	10.99	9.59	13.39	5.57	7.29	9.85	8.45	5.52	4.54	5.45	2.18	4.73	NA	NA	5.18	0.818	1.717	1.284	89.6514	29.6677
MCZ-A27682	Breviceps_mossambicus	Brevicipitidae	burrowing	30.25	8.93	5.98	5.58	11.98	4.7	6.15	7.77	6.49	5.25	4.22	5.43	2.27	3.86	NA	NA	4.403	0.606	1.8	1.346	53.5713	13.7178
USNM-559742	Bromeliohyla_bromeliacia	Hylidae	arboreal	28.88	12.22	14.08	7.95	11.19	9.69	10.22	7.43	5.6	4.61	2.05	3.07	1.13	3.31	NA	NA	0.603	9.54	3.212	2.263	20.1341	13.7873
USNM-563418	Bromeliohyla_bromeliacia	Hylidae	arboreal	26.57	12.65	13.68	7.21	10.67	8.83	9.7	8.11	4.33	4.01	1.83	2.53	1	2.7	NA	NA	0.343	7.096	2.341	2.715	15.3331	9.66982
USNM-245124	Buergeria_buergeri	Rhacophoridae		40.78	17.54	21.21	10.2	19.67	12.68	14.13	12.54	8.62	6.64	2.65	5.33	2.09	3.63	NA	NA	1.382	52.648	6.74	6.399	64.8592	42.1272
USNM-245128	Buergeria_buergeri	Rhacophoridae		43.39	20.66	22.52	10.08	21.49	12.38	13.65	11.93	8.7	7.17	3.36	5.58	2.18	4.19	NA	NA	1.751	80.978	8.546	8.289	101.408	53.8527
USNM-245129	Buergeria_buergeri	Rhacophoridae		41.9	20.67	22.33	9.96	21.92	12.7	14.03	13.21	8.76	7.57	3.13	6.04	2.12	4.21	NA	NA	1.288	62.104	6.691	5.993	102.303	52.1765
USNM-245131	Buergeria_buergeri	Rhacophoridae		40.16	18.63	21.57	10.2	19.22	12.73	12.96	11.67	7.47	6.66	2.65	4.93	2.03	3.98	NA	NA	1.169	56.184	6.07	7.628	63.7198	45.6245
USNM-245134	Buergeria_buergeri	Rhacophoridae		42.4	20.7	21.59	10.14	19.63	12.35	12.91	12.71	8.66	6.73	3.07	5.49	2.11	4.23	NA	NA	1.563	67.383	8.504	7.487	91.3376	50.448
KU-153169	Buergeria_japonica	Rhacophoridae	terrestrial	27.33	17.06	17.99	8.07	16.1	7.66	8.65	8.21	5.23	6.32	3.59	4.1	1.8	2.83	NA	NA	0.88	40.581	7.35	5.318	65.7394	23.9916
KU-153170	Buergeria_japonica	Rhacophoridae	terrestrial	28.17	16.92	17.45	7.6	15.65	9.19	8.41	7.59	5.73	4.98	3.64	3.76	1.56	2.84	NA	NA	0.924	33.559	6.75905	4.85323	60.6259	20.2398
AMNH-A26898	Buergeria_oxycephala	Rhacophoridae	torrential	30.25	17.48	17.88	7.76	15.35	9.41	9.47	9.61	6.81	5.33	3.94	2.44	2.75	1.61	NA	NA	0.384	33.491	3.939	3.289	43.9943	20.725
AMNH-A26906	Buergeria_oxycephala	Rhacophoridae	torrential	32.2	17.26	17.8	7.52	14.96	8.24	9.55	8.58	6.36	5.78	3.97	2.42	3.12	2.27	NA	NA	0.596	31.81	3.864	3.063	43.4125	33.0042
AMNH-A26923	Buergeria_oxycephala	Rhacophoridae	torrential	34.42	17.06	19.12	8.33	16.31	11.25	10.71	9.87	6.76	5.2	4.97	2.73	2.91	1.93	NA	NA	0.789	42.587	4.427	3.501	60.5992	28.113
CAS-211364	Buergeria_robusta	Rhacophoridae		44.54	23.59	24.13	10.38	23.46	13.26	15.15	13.46	9.34	8.35	5.43	4.55	4.33	2.4	NA	NA	2.11	52.9	12.68	12.93	152.584	65.6485
KU-69947	Bufo_bankorensis	Bufonidae	terrestrial	65.08	27.8	28.92	17.54	32.53	15.73	22.52	18.73	17.7	13.64	12.77	8.33	8.71	6.02	NA	NA	5.3	44.7	5.24	2.95	774.193	396.992
KU-69949	Bufo_bankorensis	Bufonidae	terrestrial	61.96	23.89	24.89	15.43	28.63	14.15	20.14	16.19	16.04	12.91	10.88	6.72	7.43	4.51	NA	NA	3.7	39.21	4.16	2.95	457.281	218.353
KU-69951	Bufo_bankorensis	Bufonidae	terrestrial	62.57	28.51	26.45	15.6	31.59	14.51	22.04	17.41	17.28	13.86	11.6	8.22	7.36	5.5	NA	NA	4.076	51.172	5.21	3.582	711.698	280.308
CM-54215	Bufo_bufo	Bufonidae	terrestrial	58.68	22.2	21.82	12.96	25.83	14.32	20.22	15.8	15.69	12.35	6.02	7.97	3.36	5.73	0.402	0.15	6.281	24.413	5.661	4.329	278.854	109.981
CM-54705	Bufo_bufo	Bufonidae	terrestrial	79.52	32.88	31.18	19.46	36.83	18.23	23.75	20.78	20.48	16.3	9.05	12.07	5.43	8.86	1.545	0.482	9.781	51.825	9.225	7.322	940.278	392.716
CM-54705B	Bufo_bufo	Bufonidae	terrestrial	70.95	28.06	27.44	15.47	31.11	15.93	23.51	18.53	18.22	12.39	7.58	11.84	5.2	7.44	1.113	0.369	7.666	52.335	9.842	6.477	659.291	277.926
CM-55750	Bufo_bufo	Bufonidae	terrestrial	62.76	25.76	24.16	13.57	27.22	16.06	21.31	15.5	17.31	12.39	6.33	8.39	4.05	6.44	0.587	0.179	7.216	40.713	5.126	4.015	358.163	164.971
CAS-194319	Bufo_gargarizans	Bufonidae	terrestrial	65.73	28.13	25.39	15.13	30.3	17.13	24.71	14.85	18.67	13.1	10.17	8.16	6.72	4.13	NA	NA	5.888	28.569	4.187	3.394	611.152	184.481
CAS-194321	Bufo_gargarizans	Bufonidae	terrestrial	79.39	27.47	26.68	18.12	30.67	19.06	30.21	18.78	20.03	11.37	10.34	9.36	6.45	5.34	NA	NA	6.841	41.696	7.312	4.975	696.023	240.578
CAS-194322	Bufo_gargarizans	Bufonidae	terrestrial	75.65	26.74	28.66	18.09	35.28	17.3	28.11	19.09	18.85	14.26	12.16	8.98	5.99	4.55	NA	NA	9.546	49.62	5.237	4.39	764.434	204.495
CAS-194323	Bufo_gargarizans	Bufonidae	terrestrial	74.81	27.85	27.42	17.6	34.4	17.6	28.2	17.22	21.19	11.57	10.05	9.14	6.06	5.14	NA	NA	11.04	58.409	9.002	6.353	669.74	223.6
CAS-194324	Bufo_gargarizans	Bufonidae	terrestrial	67.7	28.09	26.56	16.57	34.35	17.19	27.91	17.72	19.59	10.97	10.6	8.82	8.25	6.11	NA	NA	10.291	51.838	7.287	6.035	687.535	350.503
LACM-141172	Bufo_japonicus	Bufonidae	terrestrial	87.86	35.46	31.15	22.73	35.31	24.26	33.09	24.89	21.64	17.2	9.77	13.02	6.69	8.74	NA	NA	11.278	56.237	10.182	8.017	1180.9	476.831
LACM-143226	Bufo_japonicus	Bufonidae	terrestrial	99.12	34.06	35.42	24.6	40.71	27.35	35.58	25.36	25.12	17.96	9.96	12.67	7.18	10.22	NA	NA	19.989	36.01	11.982	9.567	1125.25	680.444
LACM-143228	Bufo_japonicus	Bufonidae	terrestrial	90.31	31.05	34.31	23.5	39.7	24.84	33.76	24.44	24.14	20.47	10.34	14.11	6.79	9.97	NA	NA	10.973	51.232	13.653	7.778	1185.98	608.071
LACM-143768	Bufo_japonicus	Bufonidae	terrestrial	95.6	33.2	36.31	23.77	42.87	25.2	36.24	25.52	24.89	19.22	9.18	13.47	7.11	9.36	NA	NA	10.884	74.28	7.985	6.777	1074.77	632.616
LACM-144319	Bufo_japonicus	Bufonidae	terrestrial	87.2	29.7	34.57	23.75	40.18	24.26	31.57	23.4	21.82	23.53	12.27	13.56	6.62	9.97	NA	NA	8.666	47.35	6.003	5.098	1293.69	597.339
LACM-126250	Bufo_stejnegeri	Bufonidae	terrestrial	41.74	17.29	17.84	10.82	20.99	10.62	13.87	11.4	10.69	9.67	4.29	6.21	1.86	3.89	NA	NA	1.883	46.231	1.866	1.288	120.59	33.7929
LACM-126251	Bufo_stejnegeri	Bufonidae	terrestrial	45.26	18.64	18.83	10.77	22.26	12.05	14.64	11.42	10.72	8.62	4.66	6.6	1.68	4.16	NA	NA	2.056	35.672	2.216	1.709	150.087	34.4526
CAS-234004	Bufo_tuberospinius	Bufonidae		73.39	33.57	29.19	17.37	38.56	18.63	25.68	20.97	19.45	13.39	10.48	10.42	6.8	10.02	NA	NA	7.871	113.208	6.245	5.309	959.73	520.69
CAS-234005	Bufo_tuberospinius	Bufonidae		62.94	26.46	24.24	14.49	30.18	16.84	20.79	18.28	16.18	11.17	8.97	9.21	4.64	7.8	NA	NA	5.246	51.012	3.777	2.549	572.283	229.675
CAS-242154	Bufo_tuberospinius	Bufonidae		34.32	13.42	12.24	7.26	15.34	8.97	11.44	10.17	8.4	6.74	3.67	4.83	1.34	3.56	NA	NA	2.013	10.011	1.325	1.408	62.278	15.2864
MVZ-219523	Bufo_verrucosissimus	Bufonidae	terrestrial	75.79	30.25	31.6	20.93	42.42	18.66	26.91	20.77	23.48	20.26	9.68	16.85	5.14	10.34	NA	NA	8.538	122.658	7.326	8.707	1291.72	439.683
MVZ-249160	Bufotes_pewzowi	Bufonidae	terrestrial	73.47	30.17	28.99	16.2	35.25	19.13	26.08	18.4	16.67	13.21	8.59	12.65	5.44	10.09	NA	NA	4.925	56.588	7.561	5.925	858.277	416.588
MVZ-249161	Bufotes_pewzowi	Bufonidae	terrestrial	65.46	23.87	23.97	13.48	30.38	17.21	22.58	16.97	14.6	11.47	6.91	10.66	3.64	7.52	NA	NA	4.787	50.982	9.118	4.362	460.316	171.773
MVZ-249162	Bufotes_pewzowi	Bufonidae	terrestrial	71.59	26.32	25.78	13.38	30.56	18.12	22.23	17.7	14.86	13.41	7.63	12.35	3.52	7.25	NA	NA	5.074	72.08	6.556	6.959	649.301	172.239
MVZ-250746	Bufotes_pewzowi	Bufonidae	terrestrial	67.22	23.25	24.67	14.18	30.13	16.82	21.94	16.99	14.14	11.45	7.51	9.89	2.61	7.01	NA	NA	5.753	61.067	9.253	8.022	452.093	118.167
OSU-A229	Bufotes_viridis	Bufonidae	terrestrial	65.23	25.35	24.61	13.2	32.45	16.41	22.4	17.66	13.89	10.41	7.99	7.33	5	6.44	NA	NA	6.19	72.324	7.592	6.185	388.685	207.461
CAS-125871	Cacosternum_boettgeri	Pyxicephalidae	terrestrial	19.81	6.43	7.46	4.28	9.19	4.09	6.19	4.26	2.98	2.49	2.95	2.22	2.32	1.57	NA	NA	0.22	0.36	0.73	0.46	11.0244	7.11369
CAS-125872	Cacosternum_boettgeri	Pyxicephalidae	terrestrial	19.28	6.67	7.86	4.74	8.99	4.64	5.73	4.89	2.91	2.35	2.81	2.13	2.29	1.74	NA	NA	0.21	1.63	0.77	0.32	10.4515	8.19928
CAS-125877	Cacosternum_boettgeri	Pyxicephalidae	terrestrial	18.97	6.18	6.74	4.59	8.86	4.12	6	4.38	3.29	2.71	3.19	1.81	2.36	1.49	NA	NA	0.16	0.67	0.42	0.3	9.34171	6.20479
CAS-158270	Cacosternum_boettgeri	Pyxicephalidae	terrestrial	16.61	5.83	6.3	3.81	7.65	3.95	4.93	3.75	2.19	2.2	1.92	1.03	1.69	1.11	NA	NA	0.13	0.31	0.22	0.18	3.01839	3.09399
CAS-158272	Cacosternum_boettgeri	Pyxicephalidae	terrestrial	21.32	7.16	8.3	4.67	9.39	4.56	5.99	4.41	3.27	2.81	2.75	2.13	2.4	1.72	NA	NA	0.27	1.05	0.88	0.53	10.9798	8.96988
MCZ-A106526	Cacosternum_capense	Pyxicephalidae	semi.burrowing	27.98	10.77	10.59	5.98	11.16	8.08	10.28	8.4	5.02	4.3	3.01	2.95	2.6	1.27	NA	NA	0.666	1.535	1.839	2.013	25.0365	9.15465
MCZ-A106527	Cacosternum_capense	Pyxicephalidae	semi.burrowing	24.18	9.59	9.11	4.94	10.4	6.66	9.41	6.8	4.69	4.53	2.92	1.69	2.11	1.36	NA	NA	0.688	1.473	1.57	1.237	12.3896	6.84397
MCZ-A11046	Cacosternum_capense	Pyxicephalidae	semi.burrowing	27.62	10.18	10.39	4.3	11.53	7.15	8.8	7.95	4.61	4.77	2.64	2.07	1.86	1.17	NA	NA	0.881	3.066	1.072	1.201	14.5643	5.91947
CAS-156972	Cacosternum_namaquense	Pyxicephalidae	terrestrial	23.11	8.58	8.23	4.74	10.45	4.32	7.26	5.32	4.08	4.38	2.6	1.85	1.82	1.03	NA	NA	0.33	0.494	0.461	0.306	10.8044	4.03903
CAS-156974	Cacosternum_namaquense	Pyxicephalidae	terrestrial	24.56	8.94	9.05	5.58	10.12	6.36	8.48	5.55	4.38	5.32	1.48	2.81	1.14	1.94	NA	NA	0.441	0.941	0.614	0.383	9.73362	5.23991
CAS-156976	Cacosternum_namaquense	Pyxicephalidae	terrestrial	23.79	8	8.1	5.14	10.5	5.57	7.83	5.02	3.73	4.87	2.07	2.9	1.21	2.26	NA	NA	0.349	1.795	0.627	0.425	12.5727	5.79892
CAS-193533	Cacosternum_namaquense	Pyxicephalidae	terrestrial	25.06	9.26	9.98	5.29	12.29	5.73	8.39	6.45	4.01	3.95	3.44	2.42	2.72	1.51	NA	NA	0.7	1.5	1.42	1.21	20.1815	10.7311
CAS-193539	Cacosternum_namaquense	Pyxicephalidae	terrestrial	23.09	9.87	9.22	5.42	11.5	5.74	8.32	6.35	4.04	4.24	2.98	2.13	2.29	1.13	NA	NA	0.54	1.25	1.16	1.26	16.4014	6.24617
FMNH-261599	Calluella_guttulata	Microhylidae		42.13	15.84	16.82	9.47	19.84	9.34	14.07	12.36	7.25	5.19	4.1	6.2	1.79	5.47	NA	NA	3.429	12.836	2.043	1.667	105.414	43.1157
FMNH-261600	Calluella_guttulata	Microhylidae		38.53	17.2	17.07	8.02	19.52	8.66	12.55	12.02	7.36	5.54	5.05	5.97	1.96	5.21	NA	NA	3.909	9.921	2.325	1.556	135.757	45.6348
FMNH-261601	Calluella_guttulata	Microhylidae		39.18	19.06	17.16	9.76	19.77	9.41	13.04	12.41	7.25	7.61	4.95	5.93	2.24	4.73	NA	NA	4.122	8.599	2.828	1.959	146.471	47.5987
FMNH-263316	Calluella_guttulata	Microhylidae		34.69	15.07	13.97	7.11	15.82	8.29	12.24	9.96	5.83	5.06	4.36	5.71	1.71	3.98	NA	NA	2.565	7.341	1.152	0.65	98.221	24.8911
CAS-168807	Callulina_kisiwamsitu	Brevicipitidae	arboreal	29.56	11.82	9.45	6.83	9.31	5.15	9.24	7.85	7.65	5.72	2.72	3.8	0.96	2.48	NA	NA	0.828	0.694	2.35	1.547	31.9844	5.89011
CAS-168817	Callulina_kisiwamsitu	Brevicipitidae	arboreal	36.25	12.9	11.38	8.02	11.55	6.83	10.01	9.3	7.72	7.35	3.45	5.59	1.45	3.64	NA	NA	1.807	0.571	5.155	3.997	65.1312	15.7246
CAS-168819	Callulina_kisiwamsitu	Brevicipitidae	arboreal	32.88	12.36	9.8	7.34	10.29	4.83	9.53	8.78	7.04	5.93	2.93	4.45	0.94	3.26	NA	NA	1.3	0.89	3.233	2.367	42.1905	7.86213
MCZ-A13611	Callulina_kreffti	Brevicipitidae	semi.arboreal	21.88	7.66	6.46	4.05	6.75	4.19	6.17	5.64	4.63	3.92	1.65	3.03	1.17	1.9	NA	NA	0.259	0.621	2.046	2.058	10.0259	3.75959
MCZ-A13631	Callulina_kreffti	Brevicipitidae	semi.arboreal	25.29	9.27	7.87	4.87	7.56	3.65	6.31	5.91	4.9	5.38	2.34	2.64	1.24	2.18	NA	NA	0.558	0.113286	2.93997	2.06112	14.9923	5.56957
MCZ-A25494	Callulina_kreffti	Brevicipitidae	semi.arboreal	22.41	5.51	5.71	3.7	6.05	4.1	5.16	4.61	4.75	4.65	1.42	3.36	1.06	1.68	NA	NA	0.385	0.0221046	2.34487	1.91133	6.88253	2.66207
AMNH-A72557	Callulops_robustus	Microhylidae	burrowing	57.97	23.38	24.63	14.66	25.54	12.79	19.6	15.07	10.22	7.1	9.18	7.55	7.24	4.55	NA	NA	1.777	1.54	3.041	2.613	424.231	212.414
AMNH-A81061	Callulops_robustus	Microhylidae	burrowing	57.65	25.83	24.3	14.19	26.52	14.22	20.42	14.54	10.97	7.27	9.31	6.97	7.81	5.17	NA	NA	3.04	3.178	7.46	4.135	438.809	256.872
AMNH-A81062	Callulops_robustus	Microhylidae	burrowing	56.77	23.24	24.19	13.22	26.4	13.48	21.3	14.35	10.88	9.81	9.04	6.81	7.35	4.85	NA	NA	2.1	1.735	6.305	3.47	374.559	225.753
FMNH-187210	Capensibufo_rosei	Bufonidae		24.38	8.69	8.55	4.96	9.42	6.72	7.86	6.2	4.95	4.44	2.72	2.27	2.17	1.5	NA	NA	0.466	0.482	0.655	0.544	14.047	7.28594
FMNH-187212	Capensibufo_rosei	Bufonidae		23.72	9.29	8.85	4.92	9.93	6.23	7.64	6.18	5.24	5.9	2.19	2.22	2.23	1.42	NA	NA	0.539	0.496	0.759	0.639	11.8245	7.33677
FMNH-187257	Capensibufo_rosei	Bufonidae		24.32	7.11	8.77	5.82	9.99	6.23	7.8	5.77	5.37	4.47	3.5	2.63	2.17	2	NA	NA	0.675	0.463	0.609	0.457	17.1341	9.96456
USNM-563691	Cardioglossa_gracilis	Arthroleptidae	semi.arboreal	31.63	15.69	18.96	8.53	15.58	9.04	9.57	9.84	7.91	7.4	3.25	3.82	1.92	3.02	NA	NA	0.742	0.888	3.357	2.631	50.9963	28.7816
USNM-563693	Cardioglossa_gracilis	Arthroleptidae	semi.arboreal	30.5	16.35	16.97	8.39	16.12	9.5	8.7	9.23	7.26	7.57	3.01	3.25	1.52	3.21	NA	NA	0.825	1.833	2.499	1.692	41.8732	21.677
USNM-563694	Cardioglossa_gracilis	Arthroleptidae	semi.arboreal	25.83	11.51	14.95	7.12	12.78	8.03	8.03	8.65	6.1	5.81	2.6	3.33	0.99	2.14	NA	NA	0.32	1.639	2.113	1.347	26.0892	8.29199
USNM-563695	Cardioglossa_gracilis	Arthroleptidae	semi.arboreal	27.77	14.8	15.41	7.27	13.72	8.85	7.51	8.73	5.67	8.24	2.46	2.76	1.32	2.9	NA	NA	0.582	1.702	1.587	1.401	26.3072	15.4434
USNM-563701	Cardioglossa_leucomystax	Arthroleptidae	terrestrial	27.78	15.38	16.82	8.34	15.27	8.74	8.46	9.42	6.22	8.16	2.84	3.31	1.87	3.06	NA	NA	0.353	1.263	2.371	1.505	37.8505	25.1975
USNM-563703	Cardioglossa_leucomystax	Arthroleptidae	terrestrial	28.67	16.28	16.14	8.31	14.91	10.3	10.17	8.81	7.23	7.83	3.43	3.21	1.49	3.31	NA	NA	0.422	0.752	2.068	1.108	46.9269	20.8395
USNM-563704	Cardioglossa_leucomystax	Arthroleptidae	terrestrial	24.87	14.56	15.4	7.82	14.65	8.13	8.36	8.12	6.39	5.88	2.5	2.64	1.45	1.93	NA	NA	0.413	0.824	1.404	1.122	25.1579	11.2827
USNM-563699	Cardioglossa_melanogaster	Arthroleptidae	terrestrial	29.38	13.88	16.08	7.9	15.32	8.87	8.34	9.39	6.91	7.16	3.84	4.73	1.09	3.19	NA	NA	0.729	0.564	1.128	0.986	66.001	14.6377
MCZ-A137919	Cardioglossa_oreas	Arthroleptidae	semi.arboreal	16.6	7.51	8.08	4.57	8.14	4.5	5.32	4.42	3.08	3.13	1.92	1.85	1.6	0.9	NA	NA	0.216	0.214	0.731	0.613	6.98363	3.04609
MCZ-A137920	Cardioglossa_oreas	Arthroleptidae	semi.arboreal	19.79	9.14	9.99	5.27	10.75	4.93	6.13	5.89	4.24	4.16	2.1	1.65	1.68	1.24	NA	NA	0.363	0.474	1.343	0.766	8.29121	5.44835
MCZ-A137921	Cardioglossa_oreas	Arthroleptidae	semi.arboreal	16.61	7.23	7.71	4.32	8.13	5.03	5.35	4.84	3.06	2.93	1.89	1.25	1.32	0.86	NA	NA	0.282	0.433	0.805	0.444	4.47176	2.29137
KU-169675	Centrolene_bacatum	Centrolenidae	arboreal	20.4	11.92	12.5	6.46	9.76	5.69	6.85	6.81	4.02	4.18	1.54	1.75	1.01	1.67	NA	NA	0.224	8.078	2.524	2.891	8.41015	5.51971
KU-169676	Centrolene_bacatum	Centrolenidae	arboreal	20.91	12.25	12.58	7	10.92	5.91	6.77	7.24	3.81	4.2	1.4	1.84	0.9	1.74	NA	NA	0.288556	8.398	2.56364	3.10278	8.26134	5.15752
KU-169677	Centrolene_bacatum	Centrolenidae	arboreal	20.21	10.83	11.13	5.93	10.16	6.09	6.51	6.8	3.68	4.36	1.42	1.73	0.89	1.73	NA	NA	0.334	8.465	3.038	2.789	6.96517	4.48642
KU-169679	Centrolene_bacatum	Centrolenidae	arboreal	19.7	11.43	12.01	6.47	10.2	5.97	6.82	6.76	4.02	3.63	1.17	1.5	0.91	1.49	NA	NA	0.168778	6.96	2.37143	2.77205	5.2516	4.26324
KU-169682	Centrolene_bacatum	Centrolenidae	arboreal	19.92	11.58	12.2	6.17	9.96	5.79	6.72	7.47	4.15	3.91	1.23	1.69	1.04	1.73	NA	NA	0.170333	7.23	2.50358	3.16226	6.30186	5.74656
KU-200273	Centrolene_ballux	Centrolenidae	arboreal	19.9	11.44	11.84	6.05	9.16	5.83	6.68	6.36	3.98	4.51	1.34	1.51	1.08	1.52	NA	NA	0.459	5.208	2.084	2.077	6.06005	5.08848
KU-200275	Centrolene_ballux	Centrolenidae	arboreal	20.85	12.34	12.59	6.5	9.85	6.53	6.95	7.58	4.15	3.99	1.21	1.77	0.73	1.65	NA	NA	0.911961	7.024	3.06807	2.68467	6.91899	3.9701
KU-200276	Centrolene_ballux	Centrolenidae	arboreal	21.01	11.83	12.14	6.18	9.35	6.46	7.18	6.96	4.1	3.36	1.52	1.54	0.99	1.29	NA	NA	0.471079	7.498	2.95743	2.86492	7.24966	4.05894
KU-200281	Centrolene_ballux	Centrolenidae	arboreal	21.11	11.84	12.59	6.42	10.33	6.29	7.07	7.07	4.48	4.22	1.3	1.81	0.97	1.52	NA	NA	0.779092	8.225	2.40421	2.41429	7.29361	4.8597
KU-202798	Centrolene_ballux	Centrolenidae	arboreal	23.04	13.14	13.31	7.18	11.8	6.13	7.89	8.25	5.3	4.44	1.71	1.98	1.15	1.7	NA	NA	0.385	9.346	2.963	3.116	11.6473	6.81229
USNM-286626	Centrolene_buckleyi	Centrolenidae	semi.arboreal	30.6	16.22	16.96	8.97	14.49	8.34	10.12	9.87	6.26	6.03	1.69	2.54	1.45	2.18	NA	NA	0.564	13.205	5.247	5.812	18.228	14.0352
USNM-286628	Centrolene_buckleyi	Centrolenidae	semi.arboreal	35.56	17.33	17.44	10.19	17.91	8.44	11.34	13.08	6.99	7.13	2.66	3.21	2.09	2.85	NA	NA	1.494	21.512	15.394	15.606	38.7395	27.1961
USNM-286629	Centrolene_buckleyi	Centrolenidae	semi.arboreal	29.82	15.64	15.09	8.16	13.78	7.1	8.68	9.87	5.82	6.64	2.01	2.21	1.39	2.32	NA	NA	0.583	14.479	6.869	6.77	18.1884	12.7397
USNM-286630	Centrolene_buckleyi	Centrolenidae	semi.arboreal	30.36	16.78	16.6	8.89	15.15	7.43	9.67	9.73	6.1	6.78	1.71	2.45	1.59	2.04	NA	NA	0.439	18.799	9.485	8.282	18.4044	14.0963
USNM-286631	Centrolene_buckleyi	Centrolenidae	semi.arboreal	26.88	16.5	16.28	9.13	13.96	7.62	8.13	9.59	5.39	6.42	1.78	1.71	1.34	1.96	NA	NA	0.562	9.053	7.801	7.456	13.1483	11.194
KU-164692	Centrolene_lynchi	Centrolenidae	arboreal	26.43	15.69	15.79	8.52	13.31	7.11	9.03	9.74	4.74	3.98	1.81	2.43	0.83	2.47	NA	NA	0.245	19.57	3.232	3.641	18.0666	8.47473
KU-164693	Centrolene_lynchi	Centrolenidae	arboreal	26.18	13.77	14.59	7.9	12.32	7.01	8.53	9.05	4.85	4.6	2.18	2.98	0.81	2.43	NA	NA	0.345	22.165	3.686	4.05	23.4194	7.51822
KU-164694	Centrolene_lynchi	Centrolenidae	arboreal	25.14	14.52	14.47	7.74	12.55	6.77	7.84	8.98	4.55	5.49	1.91	2.65	0.56	2.28	NA	NA	0.256	19.969	3.346	3.424	19.2404	4.83682
KU-164696	Centrolene_lynchi	Centrolenidae	arboreal	25.03	13.82	13.73	6.91	11.76	6.18	7.9	7.9	4.49	5.14	1.83	2.4	0.63	2.23	NA	NA	0.262	13.587	3.791	3.525	15.8906	5.04992
KU-164698	Centrolene_lynchi	Centrolenidae	arboreal	25.58	14.53	14.56	7.83	12.47	6.48	8.48	8.47	4.71	5.03	2.37	2.68	0.71	2.44	NA	NA	0.348	16.764	2.965	3.218	24.1611	6.60356
USNM-222264	Ceratophrys_cornuta	Ceratophryidae	terrestrial	73.24	29.97	25.85	14.01	30.47	31.92	42.62	23.27	16.38	10.36	7.23	7.88	4.14	5.71	0.887	0.263	12.715	33.276	6.111	7.667	447.013	159.98
USNM-342848	Ceratophrys_cornuta	Ceratophryidae	terrestrial	69.6	27.25	23.79	12.24	29.11	30.77	41.22	21.58	14.7	9.49	6.88	7.41	3.85	4.63	0.74	0.242	6.881	38.054	4.924	7.606	363.699	111.021
USNM-343238	Ceratophrys_cornuta	Ceratophryidae	terrestrial	67.78	31.14	27	14.15	31.29	29.73	42.87	24.07	17.14	12.62	9.1	7.56	4.87	6.62	1.006	0.338	8.56895	44.83	9.302	11.668	560.855	227.887
FMNH-231113	Chaperina_fusca	Microhylidae	terrestrial	17.9	9.8	10.07	5.36	10.11	4.84	5.49	4.67	3.82	3.43	2.16	2.7	1.11	2.22	NA	NA	0.182	0.578	1.905	0.867	14.9628	6.49642
FMNH-231118	Chaperina_fusca	Microhylidae	terrestrial	19.22	9.66	10.08	5.51	9.77	4.63	5.39	4.72	3.84	3.38	2.21	3.18	1.1	2.34	NA	NA	0.155	0.537	2.434	1.415	17.7732	6.79263
FMNH-231119	Chaperina_fusca	Microhylidae	terrestrial	18.97	10.29	9.43	5.3	9.78	4.95	5.43	4.57	4.24	3.78	2.87	2.9	1.1	2.54	NA	NA	0.282	0.525	2.657	1.422	22.4215	6.89774
FMNH-231134	Chaperina_fusca	Microhylidae	terrestrial	19.28	10.48	9.77	5.8	10.05	4.26	5.34	4.96	4.16	3.87	2.29	3.15	0.87	1.94	NA	NA	0.277	0.448	2.094	1.079	19.7914	4.31702
FMNH-231136	Chaperina_fusca	Microhylidae	terrestrial	17.68	9.04	10.03	5.81	9.11	4.8	5.82	4.58	3.45	3.22	2.18	3.05	1.08	2.1	NA	NA	0.258	0.24	2.644	1.229	15.736	5.95542
MVZ-106857	Charadrahyla_taeniopus	Hylidae	arboreal	59.96	28.34	31.41	15.43	27.46	17.45	19.81	21.1	10.78	10.29	4.5	7.31	2.5	6.52	NA	NA	3.236	140.938	34.236	30.079	244.061	134.037
MVZ-107173	Charadrahyla_taeniopus	Hylidae	arboreal	53.38	22.93	26.5	14.29	21.89	15.53	16.57	15.73	10.67	7.76	3.59	5.41	1.64	4.5	NA	NA	1.688	60.102	14.191	13.523	116.591	51.2001
MVZ-107174	Charadrahyla_taeniopus	Hylidae	arboreal	53.34	19.38	25.43	13.87	23.38	15.65	16.03	16.05	10.33	8.06	3.32	5.5	1.73	4.43	NA	NA	1.61	68.895	16.272	17.418	92.6453	51.0229
UF-70089	Chiasmocleis_albopunctata	Microhylidae		25.93	7.67	8.5	5.22	8.6	4.45	5.84	5.75	4.62	4.23	3.56	2.27	3.08	1.49	NA	NA	0.305	0.438	0.641	0.452	16.2271	10.2123
UF-70092	Chiasmocleis_albopunctata	Microhylidae		25.46	8.8	8.83	4.69	8.1	4.58	5.49	5.45	4.75	4.46	3.04	2.39	2.69	1.34	NA	NA	0.15	0.299	0.797	0.531	16.7387	8.33271
UF-70093	Chiasmocleis_albopunctata	Microhylidae		20.64	6.5	7.17	4.7	7.18	4.18	5.34	4.61	3.94	3.35	3.16	1.83	2.43	1.38	NA	NA	0.119	0.377	0.416	0.349	9.84057	6.29467
MVZ-247573	Chiasmocleis_shudikarensis	Microhylidae	terrestrial	20.1	9.25	9.16	5.29	8.32	3.95	4.75	4.74	4.15	3.35	2.08	2.86	0.83	2.21	NA	NA	0.158	7.163	0.506	0.298	14.4059	4.3988
MVZ-247574	Chiasmocleis_shudikarensis	Microhylidae	terrestrial	20.43	8.84	9.45	5.32	8.97	3.93	5.78	4.7	4.22	3.84	2.4	3.1	0.79	2.29	NA	NA	0.099	8.858	0.584	0.543	17.2184	4.47572
MVZ-247575	Chiasmocleis_shudikarensis	Microhylidae	terrestrial	20.66	8.55	9.91	5.79	9.97	4.47	5.66	5.15	4.84	4.24	2.3	3	0.61	2.21	NA	NA	0.18	6.028	1.03	0.485	15.4449	3.49755
MVZ-247576	Chiasmocleis_shudikarensis	Microhylidae	terrestrial	21.64	7.89	9.43	5.49	10.14	4.55	6	5.09	4.15	3.66	2.4	3.05	0.97	2.32	NA	NA	0.238	11.63	1.183	0.678	15.1202	5.55572
MVZ-247577	Chiasmocleis_shudikarensis	Microhylidae	terrestrial	21.27	9.72	10.69	6.15	10.36	4.62	6.32	5.27	4.31	4.53	2.58	3.07	0.58	2.35	NA	NA	0.18	7.988	1.823	0.797	20.1555	3.81454
OMNH-41410	Chiasmocleis_ventrimaculata	Microhylidae	semi.arboreal	25.48	11.71	10.86	6.55	11.74	5.13	6.58	6.23	4.72	5.16	3.31	3.95	1.04	3.4	NA	NA	0.339	11.466	1.867	0.538	40.0821	10.0533
OMNH-41412	Chiasmocleis_ventrimaculata	Microhylidae	semi.arboreal	24.25	10.94	10.61	5.69	10.59	5.12	5.92	5.2	4.65	4.36	3.64	3.87	1.15	3.22	NA	NA	0.26	8.569	1.202	0.413	40.3458	10.2858
OMNH-41414	Chiasmocleis_ventrimaculata	Microhylidae	semi.arboreal	24.97	10.62	9.9	6.11	11.2	5.35	5.92	5.74	3.94	4.41	3.4	3.67	1	2.72	NA	NA	0.295	7.306	1.532	0.582	34.6927	7.04973
OMNH-41415	Chiasmocleis_ventrimaculata	Microhylidae	semi.arboreal	25.68	11.58	11.04	6.54	11.74	4.88	6.49	6.04	5.13	4.72	2.96	3.61	0.88	3.1	NA	NA	0.304	9.758	1.723	0.807	32.3949	7.88464
OMNH-41431	Chiasmocleis_ventrimaculata	Microhylidae	semi.arboreal	26.33	11.66	11.8	6.97	11.15	5.69	6.58	5.96	5.05	5.36	3.2	4.44	1.27	3.54	NA	NA	0.287	4.124	1.347	0.548	43.3711	13.8886
NCSM-76462	Chiromantis_nongkhorensis	Rhacophoridae		29.92	15.47	15.52	7.81	12.73	8.06	9.17	8.98	5.09	5.87	2.63	3.07	0.91	2.12	NA	NA	0.514	17.643	7.332	7.232	32.7004	7.83858
NCSM-76463	Chiromantis_nongkhorensis	Rhacophoridae		29.95	15.11	15.94	7.49	12.36	8.84	9.9	8.92	5.37	5.46	2.64	2.76	0.77	2.16	NA	NA	0.508	15.093	5.279	4.876	28.8235	6.94067
NCSM-76464	Chiromantis_nongkhorensis	Rhacophoridae		28.91	15.18	15.41	7.53	12.35	8.26	9.06	8.89	4.99	4.98	2.43	2.66	0.7	2.6	NA	NA	0.493	12.968	5.454	6.557	25.6879	7.34248
NCSM-76465	Chiromantis_nongkhorensis	Rhacophoridae		27.49	14.95	15.32	7.26	11.98	7.55	8.34	7.85	4.67	5.08	2.07	2.95	0.68	2.21	NA	NA	0.485	9.478	3.476	3.532	23.9002	6.02738
NCSM-85332	Chiromantis_nongkhorensis	Rhacophoridae		27.29	13.86	13.72	7.35	11.48	7.35	8.61	8.44	4.62	4.97	2.18	2.13	0.6	2.7	NA	NA	0.523	13.906	5.499	6.322	16.8488	5.81886
CAS-148131	Chiromantis_petersii	Rhacophoridae		50.02	26.52	24.8	12.24	20.53	13.5	16.92	14.59	9.22	9.57	5.67	5.36	4.64	2.45	NA	NA	1.73	29.77	12.57	12.3	211.004	73.8082
CAS-148132	Chiromantis_petersii	Rhacophoridae		48.56	25.38	23.31	12.63	18.2	12.57	15.58	14.23	9.03	10.06	5.31	4.14	4.7	2.2	NA	NA	1.54	17.51	8.86	10.81	146.068	63.1003
CAS-148133	Chiromantis_petersii	Rhacophoridae		44.57	21.1	21.67	11.32	16.21	11.06	14.17	12.74	7.86	6.07	4.74	3.68	3.94	2.05	NA	NA	0.88	25.913	7.542	10.018	96.3557	45.8224
CAS-212509	Chiromantis_petersii	Rhacophoridae		42.05	20.75	18.41	9.67	14.12	10.67	14.19	12.11	7.21	6.29	4.54	3.44	4.13	2.14	NA	NA	1.638	13.742	6.476	7.554	84.8401	42.5977
CAS-254025	Chiromantis_rufescens	Rhacophoridae		45.17	20.49	22.62	11.16	18.47	11.11	13.56	12.72	6.43	7.38	4.05	3.09	3.31	1.64	NA	NA	1.09	30.39	10.79	13.46	67.1312	32.1465
CAS-254027	Chiromantis_rufescens	Rhacophoridae		46.46	21.54	24.53	12.05	18.84	12.39	13.42	13.1	8.31	9.62	4.8	2.87	2.89	1.55	NA	NA	0.76	34.7	8.74	9.48	77.6851	28.7671
CAS-258009	Chiromantis_rufescens	Rhacophoridae		47.01	20.22	22.82	10.96	18.48	12.08	13.71	12.61	8.12	9.61	4.27	2.93	2.85	1.85	NA	NA	1.12	45.66	11.13	8.77	66.2286	31.4993
CAS-258060	Chiromantis_rufescens	Rhacophoridae		49	23.43	23.94	11.72	19.97	14.64	15.03	12.78	9.47	10.34	4.95	3.99	3.86	2.36	NA	NA	1.28	53.22	14.82	13.01	121.149	57.0942
CAS-258061	Chiromantis_rufescens	Rhacophoridae		47.6	20.38	20.98	9.65	18.3	12.71	13.74	13.92	7.12	8.05	4.86	3.43	4.05	1.89	NA	NA	0.95	39.57	11.98	13.9	88.9412	42.0427
USNM-194586	Chiromantis_xerampelina	Rhacophoridae	arboreal	56.52	26.45	27.32	13.57	21.4	17.42	17.63	17.22	10.56	9.82	4.61	5.79	2.6	4.84	NA	NA	1.067	39.043	7.193	10.754	184.831	90.0053
USNM-194587	Chiromantis_xerampelina	Rhacophoridae	arboreal	57.57	25.93	28.4	14.68	19.82	16.95	17.68	14.99	10	8.93	6.46	4.03	2.43	4.92	NA	NA	1.381	43.179	8.464	12.834	176.729	88.8911
USNM-200122	Chiromantis_xerampelina	Rhacophoridae	arboreal	58.02	25.8	27.43	14.57	21.08	16.78	17.73	17.32	10.3	9.62	4.91	4.44	2.9	4.95	NA	NA	1.734	67.171	14.382	18.09	147.249	103.086
USNM-226767	Chiromantis_xerampelina	Rhacophoridae	arboreal	65.17	26.35	29.56	14.03	25.25	18.18	18.7	16.04	9.95	12.17	4.13	7.48	2.82	5.62	NA	NA	1.341	94.011	15.803	15.754	213.109	122.647
BPBM-13815	Choerophryne_rostellifer	Microhylidae	semi.arboreal	14.9	4.86	5.48	3.06	4.08	3.79	4.58	2.06	2.62	1.8	1.26	1.89	0.57	1.1	NA	NA	0.073	0.11	1.049	0.644	3.02996	0.899532
BPBM-13817	Choerophryne_rostellifer	Microhylidae	semi.arboreal	14.86	5.29	5.65	2.68	3.8	4.25	4.04	2.13	2.56	2.07	1.18	1.65	0.61	1.02	NA	NA	0.069	0.138	0.595	0.32	2.69644	0.920337
BPBM-13820	Choerophryne_rostellifer	Microhylidae	semi.arboreal	14.15	4.85	5.29	2.59	4.13	3.95	4.39	2.57	2.62	2.52	1.2	1.52	0.48	0.98	NA	NA	0.079	0.155	0.538	0.47	2.31598	0.651466
BPBM-22677	Choerophryne_rostellifer	Microhylidae	semi.arboreal	14.29	6.9	6.21	3.23	4.67	4.63	4.26	2.46	3.1	2.43	1.24	1.71	0.52	1.36	NA	NA	0.078	0.111	1.045	0.571	3.83032	1.14975
BPBM-22679	Choerophryne_rostellifer	Microhylidae	semi.arboreal	13.6	5.83	6.03	3.47	4.33	3.79	4.48	2.64	2.66	2.52	1.74	1.66	0.65	1.45	NA	NA	0.082	0.126	0.924	0.451	4.40854	1.48788
USNM-164536	Clinotarsus_alticola	Ranidae		48.94	26.55	27.45	13.52	27.77	17.05	19.47	15.21	10.49	7.99	6.82	8.82	2.62	7.19	NA	NA	1.732	107.609	3.829	3.417	418.106	135.376
USNM-164537	Clinotarsus_alticola	Ranidae		49.29	17.97	25.16	12.86	24.66	17.28	16.93	13.88	9.49	7.65	8.12	10.32	2.66	6.68	NA	NA	1.759	96.969	6.6	4.729	394.233	117.041
USNM-164538	Clinotarsus_alticola	Ranidae		46.11	25	24.96	12.27	24.63	17.03	16.65	13.46	9.29	7.66	6.1	8.78	2.2	6.3	NA	NA	1.665	110.723	3.286	2.535	350.536	90.5683
USNM-164541	Clinotarsus_alticola	Ranidae		53.55	25.42	29.06	12.76	28.09	18.12	18.66	14.96	10.65	9.03	7.49	9.87	2.64	7.37	NA	NA	1.827	113.734	4.856	2.57	491.975	148.025
CM-151844	Clinotarsus_curtipes	Ranidae	terrestrial	47.91	19.39	21.9	9.83	19.67	18.19	17.75	13.66	10.89	9.67	3.77	5.39	1.62	3.73	NA	NA	1.707	37.258	8.535	5.86	103.152	34.6447
CM-152000	Clinotarsus_curtipes	Ranidae	terrestrial	44.09	20.05	19.43	9.58	18.36	16.4	16.15	11.85	10.17	7.21	5.27	3.88	1.37	3.76	NA	NA	1.856	55.563	8.14	5.995	107.331	26.2029
CM-152002	Clinotarsus_curtipes	Ranidae	terrestrial	42.9	19.48	19.54	9.31	19.09	15.8	15.69	12.97	10.46	7.2	4.6	6.5	1.62	3.96	NA	NA	2.042	47.435	8.412	6.472	152.486	32.8173
CM-152005	Clinotarsus_curtipes	Ranidae	terrestrial	52.08	21.61	21.98	11.42	20.82	17.7	18.94	14.76	11.99	8.37	4.74	6.35	1.97	4.46	NA	NA	2.645	67.817	8.683	6.585	170.285	50.5589
USNM-219304	Cochranella_granulosa	Centrolenidae	arboreal	24.32	13.4	13.25	6.55	11	6.04	7.89	6.81	4.42	4.85	1.89	2.15	1.23	2.31	NA	NA	0.262	10.864	2.566	2.251	14.2552	9.85602
USNM-559083	Cochranella_granulosa	Centrolenidae	arboreal	27.26	14.8	14.59	8.03	12.99	7.36	8.08	6.75	5.47	4.9	1.79	1.81	1.29	1.91	NA	NA	0.496	13.856	2.766	2.257	12.5534	9.41124
USNM-559084	Cochranella_granulosa	Centrolenidae	arboreal	28.76	14.54	14.15	7.23	12.47	6.98	8.68	7.68	4.86	4.86	1.9	2.06	1.39	1.93	NA	NA	0.506	15.285	3.078	2.63	14.8989	9.93796
USNM-563401	Cochranella_granulosa	Centrolenidae	arboreal	26.31	13.37	13.88	6.63	11.62	6.95	8.03	6.58	4.72	5.01	1.36	2.5	1.37	2.09	NA	NA	0.492	13.454	2.972	2.46	11.9009	10.4046
USNM-563403	Cochranella_granulosa	Centrolenidae	arboreal	25.45	13.8	13.87	6.44	11.45	6.13	8.04	6.55	4.86	4.2	1.44	2.4	1.14	2.43	NA	NA	0.424	9.82	2.584	2.066	12.4859	10.059
USNM-282828	Colostethus_fugax	Dendrobatidae		19.45	8.24	8.24	4.47	7.01	5.3	5.59	4.57	3.9	4.61	2.14	2.68	0.54	1.85	NA	NA	0.117	0.543	0.727	0.495	12.3721	2.15507
USNM-282829	Colostethus_fugax	Dendrobatidae		19.16	8.59	8.31	4.63	7.3	5.4	6.17	4.67	3.68	4.08	2.45	2.88	0.56	1.9	NA	NA	0.229	0.176	1.834	0.919	15.8679	2.31479
USNM-282832	Colostethus_fugax	Dendrobatidae		18.93	8.46	8.53	4.57	7.13	4.99	6.52	4.69	3.75	4.62	2.98	2.67	0.56	1.97	NA	NA	0.331	0.184	1.748	0.942	17.6225	2.46361
USNM-282837	Colostethus_fugax	Dendrobatidae		19.37	6.92	7.96	4.44	7.51	6.05	6.12	3.74	3.66	4.49	2.24	2.84	0.5	2.01	NA	NA	0.238	0.199	1.542	0.957	11.525	2.09434
USNM-282838	Colostethus_fugax	Dendrobatidae		19.6	8.33	9	4.77	7.87	5.71	6.29	5.02	3.98	4.47	2.4	2.46	0.5	1.77	NA	NA	0.091	0.142	1.344	0.736	12.8754	2.08523
LACM-42325	Colostethus_inguinalis	Dendrobatidae	terrestrial	26.22	13.15	11.7	4.82	11.3	6.42	8.35	6.67	5.42	4.88	3.99	4.21	1.01	2.94	NA	NA	0.29	1.452	2.568	1.908	57.8295	9.09543
LACM-42335	Colostethus_inguinalis	Dendrobatidae	terrestrial	26.35	12.59	11.96	6.53	11.5	6.59	7.6	6.88	5	5.71	3.45	3.98	0.8	3.23	NA	NA	0.559	2.926	2.485	1.855	45.2581	8.09082
LACM-42405	Colostethus_inguinalis	Dendrobatidae	terrestrial	24.82	10.8	10.53	5.52	10.53	5.52	6.77	6.4	5.2	5.38	3.02	3.16	0.76	2.55	NA	NA	0.418	1.72	3.357	1.979	26.9828	5.34258
LACM-42434	Colostethus_inguinalis	Dendrobatidae	terrestrial	24.77	12.3	11.37	6.04	10.92	7.13	7.16	6.9	5.13	5.65	3.51	3.72	0.89	2.82	NA	NA	0.51	0.647	2.848	2.139	42.0459	7.47082
LACM-72003	Colostethus_inguinalis	Dendrobatidae	terrestrial	26.15	12.44	12.2	5.97	11.99	6.78	7.39	7.05	5.16	6.02	3.15	3.92	0.85	3.72	NA	NA	0.52	1.981	4.309	2.09	40.2148	10.0993
MCZ-A33257	Colostethus_latinasus	Dendrobatidae	terrestrial	22.04	7.61	8.78	3.96	10.26	5.46	6.42	5.49	4.35	3.35	3.2	2.29	2.13	1.38	NA	NA	0.31	0.172	0.945	0.602	14.5995	6.7565
MCZ-A33259	Colostethus_latinasus	Dendrobatidae	terrestrial	18.76	8.12	8.4	4.24	8.92	4.81	6.19	5.43	3.48	3.47	2.56	1.92	1.65	1.19	NA	NA	0.188	0.031	0.365	0.444	10.4488	4.31796
MCZ-A33261	Colostethus_latinasus	Dendrobatidae	terrestrial	21.82	7.82	8.56	4.9	8.92	5.03	6.26	5.23	4.42	2.08	2.61	2.22	1.95	1.37	NA	NA	0.25	0.225	1.118	0.908	11.8623	5.98684
MCZ-A91234	Colostethus_latinasus	Dendrobatidae	terrestrial	21.21	10.07	10.61	5.33	8.69	5.02	6.07	5.68	4.14	4.89	2.61	2.13	1.84	1.19	NA	NA	0.341	0.453	1.434	0.717	14.6561	6.08203
MCZ-A91235	Colostethus_latinasus	Dendrobatidae	terrestrial	18.06	7.65	9.03	4.6	8.42	4.88	4.86	5.33	3.69	3.59	2.6	1.81	1.66	1.11	NA	NA	0.14	0.41	0.59	0.49	9.42501	4.356
LACM-43971	Colostethus_pratti	Dendrobatidae	terrestrial	16.19	7.98	7.52	4.44	6.13	5.59	5.48	4.04	3.5	4.33	1.98	2.06	0.45	1.66	NA	NA	0.135	0.198	0.591	0.523	8.52126	1.47064
LACM-43986	Colostethus_pratti	Dendrobatidae	terrestrial	17.92	8.4	8.01	5.05	7.33	4.98	5.97	4.15	3.45	4.35	2.04	2.33	0.72	1.78	NA	NA	0.181	0.314	0.694	0.537	10.4528	2.68753
LACM-44106	Colostethus_pratti	Dendrobatidae	terrestrial	19.06	9.51	8.75	4.45	8.29	6.5	6.63	5.03	4.42	5.11	2.2	2.42	0.7	1.82	NA	NA	0.274	0.449	1.734	1.018	13.2552	2.91841
LACM-44122	Colostethus_pratti	Dendrobatidae	terrestrial	18.54	9.18	8.56	4.89	8.47	5.97	6.05	4.8	3.98	4.47	2.17	2.32	0.57	1.93	NA	NA	0.295	0.3	1.718	0.787	12.0993	2.46533
LACM-72011	Colostethus_pratti	Dendrobatidae	terrestrial	17.81	8.29	8.43	4.53	7.13	5.12	5.86	4.55	3.59	4.62	2.1	2.46	0.87	1.88	NA	NA	0.179	0.234	1.354	0.764	11.2119	3.60972
CAS-258084	Conraua_crassipes	Conrauidae	semi.aquatic	51.7	24.74	23.09	9.94	22.01	16.04	19.6	13.4	8.37	8.75	10.18	7.66	7.52	4.24	NA	NA	2.148	84.189	3.054	1.068	505.062	192.742
CAS-258277	Conraua_crassipes	Conrauidae	semi.aquatic	35.93	18.37	18.02	7.69	16.84	10.83	14.12	9.64	5.83	5.91	7.21	5.14	5.07	2.89	NA	NA	1.451	59.684	2.331	0.709	178.228	69.1241
CAS-258278	Conraua_crassipes	Conrauidae	semi.aquatic	48.13	23.23	23.3	9.19	22.76	15.14	18.2	13.07	8.46	8.02	9.87	7.53	6.81	3.91	NA	NA	2.762	97.892	4.489	1.355	451.991	162.423
CAS-258317	Conraua_crassipes	Conrauidae	semi.aquatic	54.37	27.93	26.74	12.31	25.61	15.1	21.15	14.63	10.19	9.68	10.75	7.54	7.85	5.02	NA	NA	4.107	136.795	6.866	2.668	592.679	275.869
CAS-258318	Conraua_crassipes	Conrauidae	semi.aquatic	56.99	29.35	27.65	9.99	26.35	17.52	22.44	14.79	10.62	10.05	9.87	7.5	7.55	4.69	NA	NA	3.39	126.158	6.27	3.588	568.794	256.321
UTA-A34614	Conraua_robusta	Conrauidae	semi.aquatic	82.95	48.67	44.13	20.02	41.48	25.57	28.07	25.64	14.44	16.28	15.7	13.05	11.29	8.64	NA	NA	13.258	315.656	34.754	7.608	2610.6	1126.96
UTA-A34615	Conraua_robusta	Conrauidae	semi.aquatic	116.09	61.74	58.35	23.44	57.41	33.88	45	35.54	19.97	20.53	27.02	15.5	19.45	11.36	NA	NA	26.898	559.309	83.842	15.132	6769.43	3375.26
UTA-A44401	Conraua_robusta	Conrauidae	semi.aquatic	111.88	59.87	55.85	22.31	54.44	32.38	42.58	32.85	18.58	16.82	28.35	15.21	18.56	11.65	NA	NA	23.42	588.44	67.54	9.68	6758.65	3161.52
BPBM-16590	Cophixalus_balbus	Microhylidae	arboreal	30.7	11.27	14.35	7.31	13.1	7.62	9	8.52	6.38	6.67	2.73	3.73	1.55	2.89	NA	NA	1.13	1.938	5.798	8.004	30.0444	16.8287
BPBM-16591	Cophixalus_balbus	Microhylidae	arboreal	29.37	11.56	14.02	7.19	12.64	7.81	9.86	8.2	5.77	5.17	2.45	4.04	1.3	2.86	NA	NA	1.424	0.64	4.439	6.281	29.9553	13.6466
BPBM-35458	Cophixalus_balbus	Microhylidae	arboreal	25.94	12.63	13.17	7.25	11.35	6.57	8.9	6.05	5.56	4.52	2.43	3.56	1.87	2.7	NA	NA	0.755583	0.278	4.18984	4.61945	28.6041	17.4084
BPBM-35459	Cophixalus_balbus	Microhylidae	arboreal	25.75	12.93	12.7	5.75	11.45	6.78	8.65	6.06	5.59	4.42	2.62	3.33	1.65	2.68	NA	NA	1.24489	0.087	3.72977	4.23859	29.5333	14.7025
BPBM-35460	Cophixalus_balbus	Microhylidae	arboreal	25.5	13.53	13.3	6.91	12.15	6.84	8.79	6.43	5.57	5.06	2.75	3.27	1.52	2.43	NA	NA	0.919134	0.697	3.88207	3.27894	31.8527	12.8609
BPBM-35461	Cophixalus_balbus	Microhylidae	arboreal	25.79	13.04	13.07	6.35	11.51	6.38	8.67	6	5.66	4.21	2.8	3.19	1.64	2.52	NA	NA	0.790726	1.477	3.5854	2.78887	30.4926	14.1413
BPBM-35462	Cophixalus_balbus	Microhylidae	arboreal	31.28	16.37	15.69	9.46	13.62	7.33	10.01	8.01	6.75	5.69	3.08	3.67	1.92	2.76	NA	NA	1.499	1.133	6.468	6.076	48.4433	21.7672
BPBM-35464	Cophixalus_balbus	Microhylidae	arboreal	25.77	13.36	12.45	6.72	11.24	6.53	7.6	6.69	5.02	4.99	3.27	3.35	1.22	3.24	NA	NA	0.969	0.841	3.287	3.703	38.3149	12.8838
BPBM-35465	Cophixalus_balbus	Microhylidae	arboreal	24.91	12.72	12.4	6.74	10.96	6.43	7.34	6.35	5.21	4.07	2.81	3.61	1.04	3.32	NA	NA	0.771	0.213	2.877	3.258	33.7807	11.2089
BPBM-35468	Cophixalus_balbus	Microhylidae	arboreal	24.71	12.92	12.65	6.66	11.07	6.64	7.72	6.04	5	3.88	3.59	3.4	1.22	3.26	NA	NA	0.528	0.488	3.149	2.669	41.2862	13.1715
BPBM-35469	Cophixalus_balbus	Microhylidae	arboreal	27.3	13.18	12.88	6.55	11.32	6.92	9.05	6.35	5.19	4.57	2.88	3.53	1.32	3.53	NA	NA	0.756	1.299	4.205	3.261	35.0793	15.7121
MCZ-A98838	Cophixalus_cheesmanae	Microhylidae	arboreal	30.21	13.21	14.99	7.26	13.59	7.85	9.03	7.62	5.15	4.43	2.8	4.13	1.6	3.11	NA	NA	0.741	0.765	4.808	5.198	39.9926	19.5277
MCZ-A98839	Cophixalus_cheesmanae	Microhylidae	arboreal	31.91	14.49	15.07	7.71	14.53	8.44	9.91	8.32	5.57	4.4	3.39	3.27	1.76	3.91	NA	NA	0.870103	0.745	5.15373	5.63172	42.0518	27.1501
MCZ-A98850	Cophixalus_cheesmanae	Microhylidae	arboreal	26.43	12.72	13.38	6.69	11.77	6.9	9.25	7.29	5.02	3.72	2.59	3.28	1.52	2.6	NA	NA	0.508345	0.411	4.70669	4.60974	28.2898	13.8434
USNM-197462	Cophixalus_cryptotympanum	Microhylidae	arboreal	31.12	13.71	14.72	7.89	15.92	8.29	10.68	9.95	7.4	5.91	3.12	3.89	1.72	2.96	NA	NA	0.369	0.67	5.053	7.862	43.5622	19.6199
USNM-197463	Cophixalus_cryptotympanum	Microhylidae	arboreal	34.21	15.69	15.65	8.63	17.15	9.12	12.01	10.77	6.54	7.58	2.92	3.69	2.12	2.97	NA	NA	0.883	1.127	6.576	9.154	44.2589	25.7974
BPBM-23769	Cophixalus_sphagnicola	Microhylidae	terrestrial	16.88	6.86	5.92	3.12	6.55	4.44	5.56	3.36	3.48	3.48	1.72	1.67	0.5	1.73	NA	NA	0.038	0.809	0.389	0.261	5.15867	1.34062
BPBM-23878	Cophixalus_sphagnicola	Microhylidae	terrestrial	15.74	5.48	5.51	3.74	6.77	4.56	6.02	3.23	2.76	2.64	1.65	2.32	0.62	1.74	NA	NA	0.045	0.766	0.343	0.194	5.49188	1.55618
BPBM-23880	Cophixalus_sphagnicola	Microhylidae	terrestrial	18.53	4.62	5.94	4.22	6.46	4.79	5.7	3.38	3.08	3.25	1.75	2.12	0.54	1.37	NA	NA	0.043	0.257	0.289	0.149	4.48729	1.15045
BPBM-23881	Cophixalus_sphagnicola	Microhylidae	terrestrial	18.84	5.8	5.9	3.83	7.3	5.13	6.42	3.73	3.93	3.04	2.31	1.8	0.64	1.85	NA	NA	0.103	0.49	0.299	0.146	6.31366	1.82883
BPBM-23909	Cophixalus_sphagnicola	Microhylidae	terrestrial	19.63	6.11	6.58	4.14	8.14	5.82	6.84	4.15	3.55	3.55	3	2.23	0.61	2.29	NA	NA	0.095	0.475	0.499	0.291	10.7013	2.40636
AMNH-A23709	Cophyla_phyllodactyla	Microhylidae	arboreal	25.3	10.52	11.03	6.22	9.94	5.26	7.3	6.44	4.16	3.85	2.91	2.41	2.38	1.62	NA	NA	1.285	2.097	3.53	3.216	19.315	11.1336
USNM-219920	Craugastor_andi	Craugastoridae	arboreal	40.89	22.83	26.76	13.15	22.62	13.89	14.19	13.08	8.72	7.71	3.65	4.33	1.76	3.69	NA	NA	0.859	9.667	4.207	4.559	94.4616	45.4982
LACM-161075	Craugastor_angelicus	Craugastoridae		44.26	25.65	29.4	13.43	25.97	14.79	16.89	13.52	9.68	7.95	5.28	6.69	1.77	4.71	NA	NA	1.664	8.366	10.877	6.58	237.201	64.1668
LACM-161318	Craugastor_angelicus	Craugastoridae		47.31	25.82	24.71	13.26	25.81	15.64	16.88	13.25	10.27	9.16	5.84	6.98	1.92	5.39	NA	NA	2.55	7.777	9.366	7.022	275.545	66.947
LACM-168896	Craugastor_angelicus	Craugastoridae		57.78	35.18	35.98	15.94	35.09	19.45	22.35	16.7	12.42	9.29	8.2	8.93	2.99	6.64	NA	NA	3.607	16.334	20.788	12.006	674.419	187.012
LACM-168897	Craugastor_angelicus	Craugastoridae		55.58	33.48	35.1	16.58	31.1	18.24	20.15	15.82	10.36	9.92	7.58	9.36	2.65	6.65	NA	NA	2.834	12.884	14.183	10.851	621.869	161.936
LACM-168898	Craugastor_angelicus	Craugastoridae		53.41	32	35.06	15.47	32.49	18.15	21.47	15.14	11.34	9.87	6.35	8.86	2.14	7.51	NA	NA	2.694	10.453	8.313	5.497	471.331	147.514
OSU-A289	Craugastor_augusti	Craugastoridae	terrestrial	83.29	30.67	34.25	17.85	33.15	25.54	32.92	23.86	16.92	12.46	7.74	9.78	4.66	8.38	NA	NA	11.227	19.861	12.436	14.366	607.802	350.154
OMNH-33374	Craugastor_bransfordii	Craugastoridae	terrestrial	24.74	10.43	11.96	6.55	11.6	8.19	9.43	6.38	5.01	4.28	2.46	3.57	1.44	2.63	NA	NA	0.447	0.13	1.812	1.288	23.9804	11.8582
OMNH-33375	Craugastor_bransfordii	Craugastoridae	terrestrial	16.43	8.25	8.24	4.14	7.58	5.43	5.9	4.28	3.53	2.83	1.96	2.2	0.58	1.97	NA	NA	0.177	0.161	0.616	0.266	9.31325	2.46485
OMNH-33377	Craugastor_bransfordii	Craugastoridae	terrestrial	19.57	10.92	11.03	5.24	10.33	6.64	6.98	5.27	3.71	2.99	2.94	2.63	1.1	2.65	NA	NA	0.215	0.354	0.697	0.335	22.1052	8.41749
OMNH-33379	Craugastor_bransfordii	Craugastoridae	terrestrial	17.86	9.48	10.15	4.88	10.19	6.49	6.99	4.68	3.76	3.42	2.63	2.49	0.72	2.32	NA	NA	0.211	0.116	1.405	0.628	16.2529	4.43869
OMNH-33384	Craugastor_bransfordii	Craugastoridae	terrestrial	16.12	8.29	8.74	4.16	8.48	6.26	6.12	3.9	3.08	3.04	1.81	2.56	0.7	1.38	NA	NA	0.157	0.355	0.475	0.159	10.0564	2.21033
LACM-147211	Craugastor_cuaquero	Craugastoridae	arboreal	34.15	17.4	23.16	11.45	18.33	11.7	11.85	10.49	7.13	6.39	3.63	3.95	1.27	3.55	NA	NA	0.828	3.38	3.586	3.526	65.3163	27.3363
OMNH-33407	Craugastor_fitzingeri	Craugastoridae		25.88	13.85	15.61	7.79	14.42	9.13	9.32	7.7	4.87	4.25	3.33	3.71	0.79	2.55	NA	NA	0.64	2.88	3.044	2.467	44.7957	8.23263
OMNH-33412	Craugastor_fitzingeri	Craugastoridae		31.81	16.69	17.38	7.94	16.16	10.63	10.62	8.07	5.41	5.35	3.51	4.37	0.8	3.14	NA	NA	0.817	3.821	3.432	2.069	67.0214	11.4298
OMNH-33418	Craugastor_fitzingeri	Craugastoridae		27.58	15.35	16.74	8.14	15.23	10.81	9.92	7.72	5.8	5.41	3.62	4.07	1.07	3.31	NA	NA	0.615	4.566	2.797	1.905	59.2079	15.5216
OMNH-33422	Craugastor_fitzingeri	Craugastoridae		25.75	14.74	16.35	7.77	14.45	9.07	8.99	7.85	4.94	4.46	3.44	3.81	0.87	2.7	NA	NA	0.722	4.807	3.104	2.786	50.5766	10.0547
OMNH-33441	Craugastor_fitzingeri	Craugastoridae		25.91	14.41	16.26	7.94	14.39	8.85	9.26	7.12	4.7	5.27	3.6	3.32	0.67	2.41	NA	NA	0.388	5.799	1.267	0.763	45.0893	6.87355
LACM-173548	Craugastor_fleischmanni	Craugastoridae		68.35	30.92	40.57	20.14	38.38	23.18	26.4	18.75	13.97	11.29	7.38	10.31	3.56	8.23	NA	NA	5.076	13.742	22.016	14.039	615.918	311.188
LACM-173582	Craugastor_fleischmanni	Craugastoridae		63.71	36.99	37.11	15.85	35.48	22.5	25.62	17.98	13.06	8.78	8.56	10.3	3.96	8.91	NA	NA	4.889	40.012	17.178	10.503	853.815	342.793
LACM-173584	Craugastor_fleischmanni	Craugastoridae		65.47	34.25	40.95	19.01	36.18	22.76	25.31	18.49	12.88	11.59	6.3	11.08	2.88	8.51	NA	NA	3.812	34.522	14.792	8.016	625.907	262.751
UF-150146	Craugastor_laticeps	Craugastoridae	terrestrial	34.55	18.05	20.43	9.74	18.25	12.32	13.56	9.51	6.71	6.08	4.55	2.59	3	1.84	NA	NA	0.645	1.125	1.962	1.458	55.6874	29.5241
UF-150147	Craugastor_laticeps	Craugastoridae	terrestrial	38.94	20.06	23.15	11.4	20.43	13.96	14.79	10.35	7.12	6.85	4.39	3.73	2.83	2.23	NA	NA	0.928	1.742	2.494	1.461	85.9949	38.2482
UF-157236	Craugastor_laticeps	Craugastoridae	terrestrial	30.68	16.24	18.92	8.33	14.21	9.91	10.84	8.08	5.82	5.53	3.44	2.52	2.29	1.51	NA	NA	0.467	0.329	1.19	0.834	36.8565	17.1278
KU-186165	Craugastor_lineatus	Craugastoridae	terrestrial	32.51	17.3	18.92	9.59	17.32	13.1	14.68	8.57	6.59	5.09	3.7	3.45	2.02	2.95	0.133	0.044	1.166	1.186	6.689	3.841	57.8143	29.5164
KU-186172	Craugastor_lineatus	Craugastoridae	terrestrial	30.73	16.18	18.04	8.83	15.82	13.75	14.52	8.29	6.43	5.04	3.39	3.71	1.77	3.36	0.119	0.038	1.247	1.111	6.069	3.492	53.2747	28.0878
KU-186181	Craugastor_lineatus	Craugastoridae	terrestrial	38.63	21.61	23.04	11.82	19.58	15.51	16.62	10.63	7.61	6.25	4.06	4.07	2.08	3.04	0.208	0.07	1.903	1.981	6.091	3.681	93.4854	38.1406
KU-186184	Craugastor_lineatus	Craugastoridae	terrestrial	30.68	17.02	17.61	9.54	15.81	13.26	14.58	8.05	5.82	5.65	3.11	3.36	1.66	2.53	0.091	0.03	1.126	1.907	5.798	3.479	46.5616	19.3623
KU-189670	Craugastor_lineatus	Craugastoridae	terrestrial	30.32	15.14	17.75	8.21	14.68	12.22	12.63	7.3	6.14	5.07	2.79	3.14	1.35	2.7	0.106	0.034	0.997	0.557	5.132	2.384	34.7239	16.9381
MVZ-270076	Craugastor_loki	Craugastoridae	terrestrial	24.64	13.7	14.62	6.92	13.81	9.29	10.09	7.17	5.26	5.31	3.34	3.91	0.67	2.58	NA	NA	0.779	1.111	0.785	0.584	46.8395	6.61623
USNM-147342	Craugastor_longirostris	Craugastoridae	terrestrial	32.95	14.73	20.26	9.69	16.96	13.14	12.26	8.34	7.28	6.57	2.82	4.58	1.43	3.01	NA	NA	0.708	6.625	2.053	1.868	49.8065	22.8302
USNM-147343	Craugastor_longirostris	Craugastoridae	terrestrial	31.67	16.22	19.57	9.03	15.87	11.99	11.71	7.25	6.49	5.43	3.19	4.24	1.51	2.87	NA	NA	0.616	4.265	2.917	2.263	57.4349	22.2033
USNM-147345	Craugastor_longirostris	Craugastoridae	terrestrial	32.47	15.56	19.99	9.85	16.35	11.79	11.96	7.65	6.69	5.76	3.27	4.32	1.43	2.85	NA	NA	0.726	6.094	3.065	2.063	57.5453	21.3286
USNM-147357	Craugastor_longirostris	Craugastoridae	terrestrial	30.96	16.5	19.92	9.46	15.93	11.06	10.74	7.78	7.03	5.47	2.84	3.98	1.51	2.97	NA	NA	0.691	4.015	2.241	1.496	48.8263	23.3879
USNM-147360	Craugastor_longirostris	Craugastoridae	terrestrial	30.42	15.51	18.56	8.47	14.98	10.81	10.77	8.01	6.63	6.47	2.75	3.93	1.38	2.72	NA	NA	1.054	4.525	3.71	2.219	43.8839	18.2387
UF-31350	Craugastor_megacephalus	Craugastoridae	terrestrial	25.54	12.14	13	6.23	11.12	7.9	11.49	6.56	4.82	4.92	2.56	2.2	1.98	1.16	NA	NA	0.513	0.323	0.962	0.728	17.8999	7.81691
UF-32133	Craugastor_megacephalus	Craugastoridae	terrestrial	24.72	11.14	12.22	5.91	10.9	8.34	11.46	6	5.12	5.66	2.41	1.7	1.71	1.15	NA	NA	0.454	0.645	1.041	0.726	11.9487	6.2912
UF-32439	Craugastor_megacephalus	Craugastoridae	terrestrial	24.4	12.43	12.8	5.92	10.3	8.7	10.78	6.19	5.93	5.43	2.67	1.86	1.89	0.86	NA	NA	0.712	0.304	0.831	0.797	16.1608	5.44677
AMNH-A114667	Craugastor_obesus	Craugastoridae	torrential	43.35	23.24	25.65	10.93	22.45	12.04	15.69	12.61	8.31	7.25	7.45	5.34	5.21	3.4	NA	NA	2.418	25.798	8.187	5.12	242.048	118.952
AMNH-A95012	Craugastor_obesus	Craugastoridae	torrential	50.37	26.01	25.97	12.93	24.79	14.06	18.81	14.23	9.23	7.33	9.42	5.97	6.85	4.3	NA	NA	3.221	29.797	11.334	8.617	382.943	200.262
AMNH-A95016	Craugastor_obesus	Craugastoridae	torrential	46.17	23.71	27.3	12.37	24.87	15.13	18.79	13.93	9.02	6.71	8.08	6.01	8.17	5.6	NA	NA	2.367	37.978	8.958	6.311	301.43	326.995
USNM-572280	Craugastor_punctariolus	Craugastoridae		50.89	24.49	25.38	11.49	22.11	16.14	18.44	13.47	8.7	8.41	5.62	6.88	3.19	5.36	NA	NA	2.676	32.025	8.249	7.926	247.903	113.61
USNM-572282	Craugastor_punctariolus	Craugastoridae		46.11	24.65	25.51	11.74	21.61	15.97	17.95	13.45	9.3	9.49	4.52	6.71	2.32	4.75	NA	NA	1.965	33.664	8.556	7.05	195.725	73.5971
USNM-572283	Craugastor_punctariolus	Craugastoridae		50.14	25.14	25.59	11.13	24.37	17.11	18.65	14.19	9.44	9.06	5.41	8.83	3.96	5.81	NA	NA	3.337	36.577	13.308	10.679	314.407	154.138
USNM-572284	Craugastor_punctariolus	Craugastoridae		42.35	19.79	22.45	10.26	20.78	13.34	16.14	12.33	8.81	8.86	4.52	5.93	2.4	4.78	NA	NA	1.508	29.196	8.786	6.885	138.87	67.4255
USNM-572291	Craugastor_punctariolus	Craugastoridae		45.66	23.82	25.33	10.3	22.72	13.5	16.5	12.88	8.99	10.38	4.31	6.37	2.63	4.61	NA	NA	2.236	31.188	11.818	6.285	171.209	80.4008
USNM-151404	Craugastor_raniformis	Craugastoridae	semi.arboreal	32.83	14.24	18.37	8.17	17.45	11.61	10.49	8.71	7.11	5.73	2.54	3.9	1.37	2.66	NA	NA	0.854	7.824	2.917	2.737	36.9298	17.5259
USNM-151416	Craugastor_raniformis	Craugastoridae	semi.arboreal	34.18	19.75	20.69	9.58	18.31	11.19	12.38	9.12	7.56	5.97	3.43	4.59	1.92	3.71	NA	NA	0.621	8.111	3.716	2.356	81.4034	38.5837
USNM-151439	Craugastor_raniformis	Craugastoridae	semi.arboreal	31.65	16.02	20.61	9.2	16.24	11.05	11.47	8.85	5.94	5.56	2.55	4.02	1.55	2.9	NA	NA	0.683	4.342	2.367	1.798	42.993	24.2536
USNM-151441	Craugastor_raniformis	Craugastoridae	semi.arboreal	37.39	19.58	23.21	10.11	20.13	12.75	13.29	10.69	8.34	7.14	2.97	4.49	2.06	3.51	NA	NA	0.967	10.747	3.135	2.564	68.3572	43.9358
USNM-151445	Craugastor_raniformis	Craugastoridae	semi.arboreal	33.73	18.73	21.56	10.19	18.03	11.89	11.91	8.67	6.03	5.91	2.96	3.97	1.68	3.23	NA	NA	0.666	6.873	3.743	2.664	57.622	30.6287
USNM-117042	Craugastor_rupinius	Craugastoridae		40.33	21.84	22.92	10.5	21.37	12.05	14.81	11.28	8.52	7.32	4.38	4.41	1.96	4.23	NA	NA	1.87	8.039	5.395	3.601	110.442	49.7485
USNM-117055	Craugastor_rupinius	Craugastoridae		37.2	21.08	21.92	10.02	19.78	12.76	14.52	10.58	7.8	7.27	4.66	5.29	2.2	3.75	NA	NA	1.328	3.698	4.674	3.928	136.044	47.3438
USNM-117061	Craugastor_rupinius	Craugastoridae		40.85	21.39	22.91	10.83	21.56	13.15	15.91	11.38	7.4	7.59	4.12	5.15	2.08	4.01	NA	NA	1.339	2.872	4.548	2.951	118.818	50.0267
USNM-117069	Craugastor_rupinius	Craugastoridae		37.17	21.26	22.08	9.83	19.12	13.69	14.23	10.3	7.77	7.46	4.54	4.92	2.02	4.12	NA	NA	1.365	5.556	3.429	2.663	124.323	48.1079
MVZ-269950	Craugastor_sandersoni	Craugastoridae	terrestrial	45.72	23.22	26.57	12.65	23.92	16.14	17.94	13.22	8.86	7.89	5.52	6.8	1.66	4.65	NA	NA	1.544	15.982	4.829	3.554	228.181	53.6934
MVZ-269952	Craugastor_sandersoni	Craugastoridae	terrestrial	39.92	20.45	22.25	10.72	19.93	13.8	13.91	10.47	7.15	7.15	3.93	6.18	1.28	4.64	NA	NA	0.997	11.672	4.967	3.608	130.03	34.5961
MVZ-269955	Craugastor_sandersoni	Craugastoridae	terrestrial	41.13	20.63	23.52	10.81	20.98	13.91	14.96	11.23	8.38	7.12	4.58	6.1	1.46	4.54	NA	NA	1.431	12.116	4.965	2.758	150.891	40.8145
MVZ-269577	Craugastor_stuarti	Craugastoridae	terrestrial	30.16	17.2	18.04	8.97	14.88	9.89	11.02	10.08	7.15	7.03	2.83	3.3	1.12	2.86	NA	NA	1.32	0.85	2.669	3.034	42.053	15.1283
MVZ-270098	Craugastor_stuarti	Craugastoridae	terrestrial	34.83	21.2	21.31	10.38	18.62	11.11	11.75	11.83	8.61	7.71	3.36	3.65	1.25	3.2	NA	NA	1.417	1.529	2.728	3.032	68.067	22.3158
USNM-572294	Craugastor_tabasarae	Craugastoridae	arboreal	49.47	24.91	28.06	14.2	27.3	16.5	19.75	14.05	10.33	9.33	4.06	6.74	2.33	3.98	NA	NA	1.973	6.198	9.247	10.702	178.455	68.1232
USNM-572296	Craugastor_tabasarae	Craugastoridae	arboreal	51.38	24.67	28.99	15.84	30.58	18.35	22.19	17.79	10.97	10.25	6.51	5.15	2.8	5.14	NA	NA	1.853	8.787	13.746	14.812	216.534	109.229
USNM-572298	Craugastor_tabasarae	Craugastoridae	arboreal	36.05	16.77	17.23	8.38	17.36	11.83	14.06	10.61	7.43	6.47	3.13	4.4	2.42	3.41	NA	NA	0.678	3.14	2.562	4.126	60.4643	37.2241
AMNH-A67148	Crinia_deserticola	Myobatrachidae	terrestrial	15.57	5.41	6.2	3.24	6.94	3.63	5.07	3.07	2.37	1.85	1.67	1.43	1.37	1.06	NA	NA	0.063	0.158	0.157	0.057	3.38235	2.35715
AMNH-A67149	Crinia_deserticola	Myobatrachidae	terrestrial	15.58	5.18	5.74	3.12	7.37	4.31	5.35	3.62	2.26	1.88	2.2	1.84	1.43	1.18	NA	NA	0.116	0.177	0.177	0.147	5.48958	2.5357
AMNH-A67150	Crinia_deserticola	Myobatrachidae	terrestrial	14.18	5.94	6.86	3.58	7.22	4.1	5.05	3.51	2.22	1.83	2.06	1.49	1.38	1.03	NA	NA	0.119	0.229	0.084	0.05	4.77319	2.55275
OMNH-33341	Cruziohyla_calcarifer	Hylidae	arboreal	57.74	31.27	29.6	16.14	20.4	17.4	20.26	17.6	10.99	13.8	3.56	5.3	1.24	5.15	NA	NA	2.346	96.601	25.752	26.453	154.462	49.4868
USNM-220073	Cycloramphus_bandeirensis	Cycloramphidae		32.64	16.35	14.97	7.1	14.06	8.78	11.88	7.76	5.87	5.28	3.43	3.62	1.33	4.69	NA	NA	1.361	2.72	1.97	1.499	53.1483	24.4464
USNM-217943	Cycloramphus_boraceiensis	Cycloramphidae	torrential	20.72	11.17	9.62	4.84	9.19	6.42	8.05	5.05	4.23	3.52	2.69	3.28	0.92	2.33	NA	NA	0.555	9.515	0.97	0.57	25.8017	5.39868
USNM-217946	Cycloramphus_boraceiensis	Cycloramphidae	torrential	25.83	12.87	12.29	5.96	11.83	7.76	9.41	6.48	4.48	4.28	3.46	4.31	0.95	3.15	NA	NA	0.866	10.159	1.36	0.966	50.2459	9.62841
USNM-217951	Cycloramphus_boraceiensis	Cycloramphidae	torrential	21.04	9.56	9.26	4.41	9.41	7.02	7.6	5.11	3.57	3.47	2.39	3.18	0.75	2.3	NA	NA	0.557	9.587	0.889	0.746	19.0218	4.18185
USNM-217952	Cycloramphus_boraceiensis	Cycloramphidae	torrential	25.36	12.82	11.57	5.49	11.86	8.02	9.61	6.47	4.05	4.38	3.25	3.5	0.95	2.97	NA	NA	0.696	14.83	1.203	0.836	38.1776	8.54638
USNM-217966	Cycloramphus_boraceiensis	Cycloramphidae	torrential	27.42	13.8	12.64	6.06	11.61	8.17	10.89	6.49	5.06	5.03	3.48	4.49	1.23	3.01	NA	NA	0.68	14.937	1.305	0.958	56.4512	12.2514
USNM-217897	Cycloramphus_eleutherodactylus	Cycloramphidae	terrestrial	34.98	17.61	19.11	9.21	20.7	11.42	14.99	10.88	7.91	8.02	4.12	3.7	1	3.05	NA	NA	0.972	0.552	1.95	1.915	70.2792	15.2591
UMMZ-202117	Cyclorana_alboguttata	Hylidae	burrowing	53.07	23.81	26.79	13.02	27.03	20.17	21.37	13.82	9.81	8.29	6.12	8.63	2.26	7.11	NA	NA	3.252	35.815	2.539	1.771	329.223	112.699
UMMZ-202123	Cyclorana_alboguttata	Hylidae	burrowing	51.36	24.2	25.9	12.37	26.15	19.73	21.5	13.51	10.12	9.56	5.95	7.81	2.19	6.29	NA	NA	4.037	32.426	2.071	1.119	294.41	93.4035
UMMZ-202129	Cyclorana_alboguttata	Hylidae	burrowing	55.18	23.68	26.05	13.78	24.81	19.24	20.88	13.2	9.7	8.34	6.55	8.96	2.5	6.67	NA	NA	3.516	19.905	2.649	1.91	363.831	113.721
UMMZ-202134	Cyclorana_alboguttata	Hylidae	burrowing	52.67	24.86	25.79	13.01	24.24	18.05	20.44	12.41	10.66	8.07	6.54	8.43	2.37	6.53	NA	NA	3.997	33.851	2.131	1.491	358.819	104.492
UMMZ-202143	Cyclorana_alboguttata	Hylidae	burrowing	51.41	24.11	24.98	13.48	23	19.58	19.59	13.57	9.49	8.46	5.1	8.6	1.75	5.46	NA	NA	3.483	23.244	1.802	1.638	276.844	62.4873
DSM-0207	Cyclorana_australis	Hylidae	burrowing	66.37	33.09	31.37	15.37	27.86	25.31	29.57	16.91	15.42	11.43	NA	NA	NA	NA	1.109	0.415	7.185	19.943	8.126	5.613	574.633	248.988
DSM-0208	Cyclorana_australis	Hylidae	burrowing	62.8	32.92	30.88	14.65	25.24	25.28	29.52	15.26	14.56	11.71	NA	NA	NA	NA	1.209	0.499	5.787	15.537	8.543	5.397	607.521	277.365
DSM-0209	Cyclorana_australis	Hylidae	burrowing	68.66	34.36	31.71	17.2	28.7	26.92	30.58	16.96	14.83	11.11	NA	NA	NA	NA	1.401	0.58	7.37	22.396	7.415	4.403	703.459	315.065
DSM-0210	Cyclorana_australis	Hylidae	burrowing	71.61	37.4	35.6	17.97	30.56	28.46	32.67	18.87	15.79	13.16	NA	NA	NA	NA	1.76	0.768	8.131	26.542	9.592	6.751	899.158	427.034
DSM-0211	Cyclorana_australis	Hylidae	burrowing	67.04	32	29.73	15.07	26.25	26.41	28.55	15.22	14.72	10.66	NA	NA	NA	NA	0.857	0.377	4.715	23.111	7.432	5.461	463.443	221.247
DSM-0236	Cyclorana_australis	Hylidae	burrowing	66.97	33.42	30.97	15.39	26.66	25.38	29.83	16	13.25	12.91	NA	NA	NA	NA	1.145	0.447	6.527	27.673	9.622	5.464	593.57	258.374
DSM-0237	Cyclorana_australis	Hylidae	burrowing	67.59	33.41	31.87	15.93	27.43	27.03	29.44	16.27	13.56	12.17	NA	NA	NA	NA	1.122	0.434	5.738	13.542	6.937	5.547	584.972	260.669
DSM-0292	Cyclorana_australis	Hylidae	burrowing	73.73	35.08	33.04	16.57	29.62	26.64	31.08	17.5	13.67	11.72	NA	NA	NA	NA	2.106	0.837	6.637	34.85	11.217	8.361	957.022	419.877
MCZ-A74040	Cyclorana_australis	Hylidae	burrowing	74.76	32.36	29.14	15.76	28.44	27.07	34.08	18.8	14.1	11.75	8.16	9.73	3.93	7.74	NA	NA	5.706	8.963	10.078	8.136	672.636	232.055
DSM-0238	Cyclorana_longipes	Hylidae	burrowing	38.19	16.53	15.43	8.19	14.92	12.76	15.6	8.63	8.84	5.82	NA	NA	NA	NA	0.111	0.051	2.177	2.105	2.579	2.358	56.7459	30.0028
DSM-0239	Cyclorana_longipes	Hylidae	burrowing	46.62	20.19	18.08	9.08	18.85	14.89	17.76	11.32	10.43	7.14	NA	NA	NA	NA	0.264	0.097	2.799	3.846	4.965	3.395	127.59	54.1153
DSM-0256	Cyclorana_longipes	Hylidae	burrowing	44.61	19.81	17.58	8.78	18.56	14.77	17.62	10.69	11.06	5.61	NA	NA	NA	NA	0.22	0.088	2.308	4.467	3.983	3.076	110.102	49.291
DSM-0279	Cyclorana_longipes	Hylidae	burrowing	38.06	16.92	14.75	7.29	15.44	13.24	16.59	9.02	8.89	6.78	NA	NA	NA	NA	0.129	0.044	1.95	6.035	3.349	3.665	64.5699	25.9759
DSM-0280	Cyclorana_longipes	Hylidae	burrowing	40.74	17.65	15.79	9.12	16.63	13.76	16.95	9.94	8.9	6.01	NA	NA	NA	NA	0.135	0.051	2.613	4.877	3.531	3.289	69.5473	30.7028
DSM-0281	Cyclorana_longipes	Hylidae	burrowing	41.77	18.63	17.07	9.86	17.54	14.96	16.97	10.39	10.66	6.41	NA	NA	NA	NA	0.194	0.062	2.365	3.659	3.856	3.771	94.7664	37.839
AMNH-A67235	Cyclorana_maculosa	Hylidae		27.62	12.8	11.56	6.27	12.39	8.64	11.79	6.89	5.48	2.84	3.13	2.82	2.42	1.92	NA	NA	1.095	1.961	0.607	0.676	29.5782	14.0619
AMNH-A67243	Cyclorana_maculosa	Hylidae		30.03	14.48	12.47	6.9	12.74	9.85	12.05	8.02	5.74	3.88	3.75	3.35	3.23	2.01	NA	NA	2.051	2.658	1.134	1.311	47.6226	21.195
AMNH-A67246	Cyclorana_maculosa	Hylidae		27.52	13.53	11.83	6.57	11.56	8.72	11.63	7.36	4.81	3.43	3.36	2.91	2.93	1.6	NA	NA	2.467	1.338	0.386	0.778	34.6337	14.5191
AMNH-A67226	Cyclorana_maini	Hylidae		36.98	17.03	15.87	8.78	17.22	10.56	15.13	9.3	6.6	4.58	5.1	4.2	3.15	2	NA	NA	2.147	6.511	1.369	1.294	95.4999	26.175
AMNH-A67228	Cyclorana_maini	Hylidae		34.86	15.1	14.96	8.34	15.2	11.04	13.76	8.45	7.16	4.38	4.37	3.79	3.74	2.69	NA	NA	2.587	4.152	1.373	1.595	65.4736	39.4025
AMNH-A67229	Cyclorana_maini	Hylidae		34.36	14.92	14.77	8.12	14.32	10.59	13.91	8.77	8.05	4.7	4.62	5.03	3.46	2.44	NA	NA	2.178	1.192	0.816	0.913	90.7711	32.6449
MCZ-A72836	Cyclorana_novaehollandiae	Hylidae	burrowing	56.58	25.51	24.16	11.91	22.99	22.05	27.29	14.45	10.76	8.98	5.86	6.37	2.79	5.87	NA	NA	4.074	13.538	2.483	2.819	249.296	103.588
MCZ-A72837	Cyclorana_novaehollandiae	Hylidae	burrowing	63.23	29.03	25.74	13.23	22.46	23.82	31.82	15.02	12.48	12.1	6.38	7.47	2.83	6.97	NA	NA	5.869	13.147	3.17	2.746	362.207	132.922
MCZ-A72838	Cyclorana_novaehollandiae	Hylidae	burrowing	65.82	28.83	26.81	14.4	23.68	25.49	31.98	16.17	12.19	8.84	7.2	8.91	3.34	7.22	NA	NA	3.637	20.754	3.569	3.275	484.199	169.258
MCZ-A72839	Cyclorana_novaehollandiae	Hylidae	burrowing	68.52	28.21	27.44	13.7	25.79	27.37	33.54	16.79	14.98	9.22	8.57	9.47	3.6	8.06	NA	NA	8.108	16.614	3.123	3.295	599.38	208.444
USNM-347943	Dendrobates_auratus	Dendrobatidae	semi.arboreal	30.65	14.37	13.94	8.44	13	7.17	7.88	8.88	8.31	9.14	3.12	1.93	1.27	1.92	NA	NA	0.819	0.153	1.725	2.598	22.6536	8.8989
USNM-347944	Dendrobates_auratus	Dendrobatidae	semi.arboreal	30.43	13.23	13.01	6.94	11.7	7.1	7.87	9.29	7	7.29	3.19	3.11	1.99	2.61	NA	NA	0.908	0.153786	2.749	4.317	34.3621	17.6905
USNM-347945	Dendrobates_auratus	Dendrobatidae	semi.arboreal	30.74	13.67	13.76	8.04	12.52	7.1	8.16	9.54	7.11	7.7	3.02	3.09	1.91	2.95	NA	NA	0.604	0.16	2.847	5.966	33.3966	20.2975
USNM-347946	Dendrobates_auratus	Dendrobatidae	semi.arboreal	30.09	13.41	13.24	7.87	12.16	7.57	7.35	8.81	7.47	7.94	2.33	2.05	1.4	1.86	NA	NA	0.645	0.150368	2.302	3.492	16.769	9.02605
USNM-165019	Dendrobates_leucomelas	Dendrobatidae	terrestrial	35.42	13.16	13.09	6.8	11.86	8.58	9.14	8.98	7.71	7.31	3.42	3.99	1.45	2.61	NA	NA	0.556	0.257	2.188	4.083	47.0136	12.9693
USNM-216632	Dendrobates_leucomelas	Dendrobatidae	terrestrial	31.36	13.77	12.76	6.81	11.08	7.23	8.02	7.81	7.29	7.75	2.93	3.18	1.77	2.32	NA	NA	0.525	0.143	2.301	2.956	33.589	13.7177
USNM-216635	Dendrobates_leucomelas	Dendrobatidae	terrestrial	31.43	12.4	12.7	7.25	11.49	7.54	8.06	8.69	7.3	7.78	2.81	3.35	1.57	2.54	NA	NA	0.479	0.282	2.173	3.548	30.5592	13.2588
USNM-83941	Dendrobates_leucomelas	Dendrobatidae	terrestrial	32.43	14.73	13.98	7.84	13.21	8.11	8.74	9.22	7.8	8.2	2.46	4.56	1.51	3.74	NA	NA	0.45	0.403	2.578	2.959	43.2585	20.6692
NCSM-606	Dendrobates_tinctorius	Dendrobatidae	terrestrial	30.97	11.99	13.67	7.67	12.19	7.78	7.81	8.6	6.47	7.01	3.73	3.01	2.49	1.73	NA	NA	0.674	0.196	2.988	3.357	35.2422	15.4164
NCSM-607	Dendrobates_tinctorius	Dendrobatidae	terrestrial	29.74	11.64	13.42	7.04	11.58	8.34	8.21	8.64	6.53	7.19	3.3	2.63	2.47	1.75	NA	NA	0.573	0.19	2.699	3.098	26.4479	15.1864
NCSM-614	Dendrobates_tinctorius	Dendrobatidae	terrestrial	28.24	11.1	12.18	6.64	11.47	7.1	8.47	8.38	5.98	6.54	3.32	2.62	2.31	1.3	NA	NA	0.426	0.229	2.294	3.195	25.2773	9.57572
UF-107198	Dendrobates_tinctorius	Dendrobatidae	terrestrial	45.55	16.94	18.38	10.98	16.63	8.11	11.36	12.16	10.44	10.63	5.86	3.74	2.84	2.26	NA	NA	1.46	0.14	2.18	1.97	97.1966	30.8845
UF-107199	Dendrobates_tinctorius	Dendrobatidae	terrestrial	39.57	15.82	17.69	8.03	15.61	7.89	10.21	12.07	9.82	10.76	4.05	2.7	2.67	1.3	NA	NA	0.498	0.191	1.91	4.068	45.2891	16.075
UF-63175	Dendrobates_tinctorius	Dendrobatidae	terrestrial	43.23	16.86	17.13	11.56	15.92	9.23	10.79	12.75	9.88	10.93	5.07	4.07	3.07	2.09	NA	NA	1.537	0.569	6.463	10.512	91.0812	28.7747
LACM-114618	Dendrobates_truncatus	Dendrobatidae		27.47	11.82	11.75	6.89	11	6.44	7.27	7.25	6.24	6.3	3.46	3.95	1.68	2.85	NA	NA	0.802	1.323	1.396	1.67	42.2921	14.7286
LACM-114619	Dendrobates_truncatus	Dendrobatidae		29.89	14.5	15.42	8.66	13.89	9.79	10.2	9	5.9	4.53	2.47	3.5	1.67	2.81	NA	NA	0.57	0.099	1.302	1.736	32.8172	18.9442
LACM-114624	Dendrobates_truncatus	Dendrobatidae		29.89	14.5	15.42	8.66	13.89	9.79	10.2	9	5.9	4.53	2.47	3.5	1.67	2.81	NA	NA	0.535	0.449	0.949	1.482	32.8172	18.9442
LACM-114631	Dendrobates_truncatus	Dendrobatidae		26.64	11.4	12.03	7.37	11	6.53	7.19	7.32	6.46	6.29	3.54	4.17	1.65	2.4	NA	NA	0.517	0.2	1.304	1.44	44.0568	12.4718
LACM-114633	Dendrobates_truncatus	Dendrobatidae		26.98	11.86	12.38	7.06	11.44	6.97	7.5	7.5	6.81	6.32	3.36	3.63	1.77	2.53	NA	NA	0.615	0.224	1.719	1.417	37.8703	14.5139
UMMZ-204310	Dendrophryniscus_brevipollicatus	Bufonidae	semi.arboreal	20.51	7.13	8.33	5.47	7.83	5.48	5.78	5.44	3.99	3.79	1.87	2.21	0.6	1.39	NA	NA	0.445	0.777	1.258	1.248	7.71422	1.81878
UMMZ-204311	Dendrophryniscus_brevipollicatus	Bufonidae	semi.arboreal	18.21	5.5	8.06	4.61	6.48	4.53	4.94	4.04	3.63	1.45	1.85	1.84	0.53	1	NA	NA	0.532	0.542	0.831	0.848	4.90141	1.11835
UMMZ-204313	Dendrophryniscus_brevipollicatus	Bufonidae	semi.arboreal	20.77	7.9	9.11	5.58	8.81	5.43	6.3	5.87	4.46	5.02	1.57	2.31	0.55	1.28	NA	NA	0.477	0.709	1.05	1.117	7.5008	1.67903
UMMZ-204316	Dendrophryniscus_brevipollicatus	Bufonidae	semi.arboreal	20.41	7.85	8.23	4.72	7.71	5.14	5.85	5.49	4.62	4.74	1.53	2.26	0.43	1.48	NA	NA	0.386	0.607	1.029	0.872	7.10621	1.37119
UMMZ-204319	Dendrophryniscus_brevipollicatus	Bufonidae	semi.arboreal	17.68	6.62	6.99	4.17	5.96	4.07	4.85	4.42	3.59	3.89	1.41	1.89	0.43	1.26	NA	NA	0.466	0.371	0.467	0.596	4.61857	0.991482
USNM-345118	Dendrophryniscus_leucomystax	Bufonidae	terrestrial	18.15	7.99	8.35	4.38	6.7	4.96	5.73	4.69	3.9	4.48	2.27	2.04	0.43	1.3	NA	NA	0.147	1.126	0.731	0.826	9.6866	1.22199
USNM-345119	Dendrophryniscus_leucomystax	Bufonidae	terrestrial	17.81	8.11	8.26	4.49	7.18	3.77	4.68	4.48	3.93	4.3	1.81	2.2	0.45	1.23	NA	NA	0.201	0.941	0.616	0.879	8.45455	1.19692
USNM-345121	Dendrophryniscus_leucomystax	Bufonidae	terrestrial	19.15	8.72	8.71	4.81	7.7	4.46	5.32	5.41	4.64	4.68	1.76	2.52	0.57	1.71	NA	NA	0.336	1.472	0.747	0.626	10.1251	2.22258
USNM-147950	Dendropsophus_berthalutzae	Hylidae	arboreal	19.26	8.98	9.08	5.2	7.18	5.6	5.96	5.61	3.06	4.1	1.41	1.83	0.78	1.82	NA	NA	0.157	2.682	2.165	2.102	6.06618	3.37459
USNM-162173	Dendropsophus_berthalutzae	Hylidae	arboreal	19.42	9.5	9.83	5.56	7.61	5.8	5.78	5.44	3.31	3.76	1.64	1.72	0.75	1.67	NA	NA	0.29	4.545	3.212	2.286	7.0156	3.22329
USNM-208153	Dendropsophus_berthalutzae	Hylidae	arboreal	20.72	10.21	10.38	6.2	8.84	6.75	6.94	6.49	4.02	4.47	1.91	2.15	0.64	1.78	NA	NA	0.651	8.045	3.653	2.9	10.9766	3.09575
USNM-257214	Dendropsophus_berthalutzae	Hylidae	arboreal	19.07	9.13	9.42	5.03	7.56	5.73	7.06	5.53	3.32	3.22	1.37	1.56	0.51	1.79	NA	NA	0.857	5.542	1.544	1.486	5.1084	2.25135
MVZ-162768	Dendropsophus_bifurcus	Hylidae	arboreal	24.49	11.1	12.54	7.1	11.1	7.25	7.87	7.71	4.36	4.33	1.84	2.6	1.03	2.99	NA	NA	0.31	18.628	4.14	3.246	13.9022	10.1105
MVZ-162774	Dendropsophus_bifurcus	Hylidae	arboreal	23.13	11.49	12.12	6.61	10.42	6.83	7.07	7.23	5.05	4.71	1.53	2.59	1	2.2	NA	NA	0.353	8.319	2.167	2.128	11.9201	6.98062
MVZ-162778	Dendropsophus_bifurcus	Hylidae	arboreal	22.76	10.46	11.89	6.69	10.13	6.61	7.63	7.4	4.66	4.79	1.62	2.56	0.97	2.59	NA	NA	0.264	10.246	2.237	2.309	11.3568	7.82027
MVZ-174158	Dendropsophus_bifurcus	Hylidae	arboreal	22.24	10.35	12.23	6.43	9.88	6.62	7.48	7.31	4.24	4.82	1.64	2.41	1.15	2.21	NA	NA	0.121	9.212	1.908	1.936	10.7095	8.13739
MVZ-174161	Dendropsophus_bifurcus	Hylidae	arboreal	23.76	10.84	12.45	6.95	10.53	6.65	7.94	7.2	4.43	4.91	1.51	2.31	0.73	2.35	NA	NA	0.158	12.204	2.908	2.253	9.8989	5.5915
USNM-234925	Dendropsophus_carnifex	Hylidae	arboreal	25.68	10.77	11.82	6.47	10.43	6.9	7.78	7.44	4.4	4.07	1.59	2.85	0.68	2.52	NA	NA	0.461	8.392	4.138	3.332	12.7769	5.30268
USNM-234927	Dendropsophus_carnifex	Hylidae	arboreal	23.19	10.26	11.26	6.22	9.23	6.7	7.34	7.03	4.42	3.93	1.65	2.6	0.53	2.44	NA	NA	0.431	8.406	3.989	3.448	11.5232	3.81217
USNM-234948	Dendropsophus_carnifex	Hylidae	arboreal	25.67	11.82	12.05	6.31	11.13	7.08	7.7	7.22	5.36	4.7	1.93	2.69	0.67	2.81	NA	NA	0.612	10.687	3.945	3.816	16.0656	5.93932
USNM-285837	Dendropsophus_carnifex	Hylidae	arboreal	24.82	11.59	12.56	6.1	10.9	7.02	7.99	7.75	4.26	3.92	2.05	2.58	0.91	2.61	NA	NA	0.487	12.73	6.296	3.723	16.0482	7.8098
USNM-285838	Dendropsophus_carnifex	Hylidae	arboreal	23.8	12.12	11.66	5.84	9.74	5.69	7.75	7.01	4.89	5.28	1.63	2.38	0.71	2.31	NA	NA	0.404	9.277	4.021	4.334	12.3094	5.00654
MVZ-203872	Dendropsophus_ebraccatus	Hylidae	arboreal	24.1	12.72	12.87	7.65	10.37	7.12	7.99	7.35	4.31	4.43	1.74	2.15	0.92	2.36	NA	NA	0.283	14.955	2.997	2.686	12.4579	7.31555
MVZ-219603	Dendropsophus_ebraccatus	Hylidae	arboreal	24.08	11.66	12.33	6.93	10.06	6.98	8.07	11.45	4.14	4.09	2.13	2.45	1	2.16	NA	NA	0.374	16.074	2.959	2.627	15.9299	6.97245
MVZ-264260	Dendropsophus_ebraccatus	Hylidae	arboreal	25.92	12.35	13.2	7.45	10.98	6.75	8.12	7.37	4.89	4.98	1.78	2.22	1.06	2.18	NA	NA	0.246	13.991	3.051	3.254	12.7764	7.98555
MVZ-66575	Dendropsophus_ebraccatus	Hylidae	arboreal	25.52	13.03	13.98	7.68	11.4	6.59	7.97	8.68	4.46	4.82	1.96	2.62	0.98	2.78	NA	NA	0.541	23.772	3.622	3.161	17.5174	9.97118
MVZ-66577	Dendropsophus_ebraccatus	Hylidae	arboreal	26.23	12.53	13.08	7.18	11.81	7.39	8.47	8.01	4.71	5.62	2.49	3.26	1	3.31	NA	NA	0.829	19.541	4.799	4.554	26.6279	11.3346
USNM-123575	Dendropsophus_elegans	Hylidae	arboreal	25.38	11.75	7.3	10.74	6	7.8	7.39	4.44	3.84	4.39	2.14	2.72	0.64	2.89	NA	NA	0.577	16.886	4.197	4.497	17.9056	3.53484
USNM-70522	Dendropsophus_elegans	Hylidae	arboreal	25.12	11.01	13.15	7.48	10.72	6.66	8.36	7.35	4.31	4.52	2.11	2.28	0.5	2.56	NA	NA	0.87	17.224	4.666	3.472	13.8667	4.40661
USNM-70523	Dendropsophus_elegans	Hylidae	arboreal	26.34	11.27	13.55	7.82	11.41	7.06	7.22	7.4	5.51	4.71	2.47	2.94	0.52	2.91	NA	NA	0.332	18.112	4.408	3.831	21.4258	5.3679
USNM-70524	Dendropsophus_elegans	Hylidae	arboreal	26	9.71	11.39	7.35	11.07	6.34	8.61	7.82	4.05	4.19	2.39	2.59	0.54	2.64	NA	NA	0.797	9.668	5.014	2.768	15.7357	4.25099
USNM-97358	Dendropsophus_elegans	Hylidae	arboreal	26.35	10.17	13.34	7	11.57	6.17	7.83	8.11	4.12	3.55	2.18	2.68	0.89	2.87	NA	NA	0.58	15.344	5.279	4.468	15.5554	8.92065
USNM-268889	Dendropsophus_koechlini	Hylidae	arboreal	22.14	10.74	10.35	5.77	8.73	5.64	6.6	5.93	4.38	3.4	1.71	2.04	0.65	1.87	NA	NA	0.471	4.569	3.461	3.051	9.80842	3.29355
USNM-284263	Dendropsophus_koechlini	Hylidae	arboreal	20.13	10.64	10.55	5.99	8.13	5.57	6.3	5.33	4.01	3.73	1.63	1.82	0.74	1.89	NA	NA	0.239	2.941	2.389	2.001	8.2636	3.86291
USNM-343206	Dendropsophus_koechlini	Hylidae	arboreal	21.47	10.52	10.49	6.32	8.61	5.49	6.73	6.15	4.19	4.52	1.9	1.84	0.91	1.96	NA	NA	0.496	6.404	3.307	2.251	9.62844	4.89826
USNM-343207	Dendropsophus_koechlini	Hylidae	arboreal	19.67	9.95	9.92	5.14	8.04	5.41	6.16	5.56	4.17	4.06	1.73	1.8	0.78	1.81	NA	NA	0.413	3.736	2.53	2.35	8.11167	3.66652
MVZ-63258	Dendropsophus_labialis	Hylidae		34.62	15.97	16.14	8.15	14.26	9.13	11.44	10.53	6.13	4.98	3.55	3.56	1.09	3.24	NA	NA	1.147	26.556	3.844	3.331	52.8387	14.9226
MVZ-63259	Dendropsophus_labialis	Hylidae		32.9	16.24	15.86	8.29	15.67	8.74	10.83	10.88	6.12	5.94	3.67	3.48	0.88	3.22	NA	NA	0.893	25.608	3.716	3.165	54.3	11.7655
MVZ-63260	Dendropsophus_labialis	Hylidae		34.96	17.46	16.84	8.92	16.14	10.13	11.95	10.99	5.14	5.27	4.47	3.97	1.1	3.96	NA	NA	1.242	38.465	4.54	3.906	81.1168	19.2043
MVZ-63273	Dendropsophus_labialis	Hylidae		34.24	15.34	15.19	8.87	14.35	9.12	11.04	10.06	5.68	5.22	3.56	3.5	0.96	3.79	NA	NA	0.706	26.232	3.701	2.978	50.0394	14.4689
MVZ-63275	Dendropsophus_labialis	Hylidae		32.07	14.5	14.53	8.51	14.24	9.08	10.5	10.35	5.5	5.89	3.89	4.03	1	3.19	NA	NA	0.751	20.37	3.232	2.701	59.5102	12.1346
OMNH-33642	Dendropsophus_leali	Hylidae	arboreal	18.88	9.48	9.66	5.75	8.13	5.37	5.65	5.6	3.48	3.6	1.41	1.64	0.65	2.02	NA	NA	0.28	6.82	2.118	1.453	5.73905	3.32055
OMNH-33644	Dendropsophus_leali	Hylidae	arboreal	18.86	9.48	9.58	5.3	7.56	5.05	5.66	5.26	3.89	3.74	1.81	1.81	0.69	2.24	NA	NA	0.224	4.031	2.59	2.254	8.13082	3.87642
OMNH-33646	Dendropsophus_leali	Hylidae	arboreal	18.12	8.8	9.08	5.58	7.61	5.18	5.65	4.79	3.43	2.58	1.67	1.91	0.5	1.33	NA	NA	0.317	5.893	2.95	2.463	7.34854	1.5808
OMNH-33652	Dendropsophus_leali	Hylidae	arboreal	21.46	10.54	10.47	5.69	8.27	6.02	6.75	5.85	3.84	3.51	1.85	1.87	1.02	2.23	NA	NA	0.36	12.079	3.981	3.042	9.54603	6.23477
OMNH-33686	Dendropsophus_leali	Hylidae	arboreal	18.22	8.07	8.18	4.36	6.16	5.09	4.52	4.73	3.57	3.25	1.64	2.25	0.6	1.88	NA	NA	0.249	3.149	1.29	1.957	7.79594	2.41563
MVZ-174233	Dendropsophus_marmoratus	Hylidae	arboreal	36.98	14.67	16.97	8.94	14.81	9.36	11.2	11.09	5.63	5.57	2.49	3.3	1.3	3.5	NA	NA	1.046	45.874	7.987	6.794	31.5582	20.2144
MVZ-174256	Dendropsophus_marmoratus	Hylidae	arboreal	35.85	14.12	16.57	9.14	14.98	8.62	10.52	11.16	6.27	6.41	2.33	3.2	1.32	3.88	NA	NA	1.182	47.517	6.509	7.966	27.5619	22.2176
MVZ-174264	Dendropsophus_marmoratus	Hylidae	arboreal	35.57	15.01	16.98	9.18	14.39	9.69	11.36	11.05	5.68	7.23	2.51	4.3	1.3	4.05	NA	NA	0.631	34.544	5.978	6.088	42.4123	23.4048
MVZ-174265	Dendropsophus_marmoratus	Hylidae	arboreal	37	15.52	16.4	8.87	15.22	8.98	11.46	11.12	5.31	6.91	2.65	3.3	1.15	4.06	NA	NA	1.065	64.673	10.319	8.894	35.532	20.0464
CM-90963	Dendropsophus_microcephalus	Hylidae	arboreal	24.4	9.13	11.69	5.9	8.68	5.59	6.87	6.04	3.77	2.56	2.44	1.18	2.12	1.15	NA	NA	0.22	5.58	1.15	0.83	6.88195	7.46134
CM-90964	Dendropsophus_microcephalus	Hylidae	arboreal	23.04	10.71	12.29	7	9.94	5.69	7.13	6.16	3.75	4.08	1.97	1.41	2.25	1.19	NA	NA	0.39	5.73	1.33	1.1	7.78831	8.6149
CM-90978	Dendropsophus_microcephalus	Hylidae	arboreal	21.84	9.59	10.84	6.14	8.82	5.56	6.5	5.43	3.51	2.62	1.8	1.5	2.08	1.19	NA	NA	0.17	5.27	0.95	0.94	6.77877	7.02438
CM-91034	Dendropsophus_microcephalus	Hylidae	arboreal	21.84	10.09	11.76	6.41	9.46	5.33	6.22	6.05	4.24	3.68	2.05	1.22	2.16	0.98	NA	NA	0.36	5.65	1.42	1.37	6.60653	6.51712
CM-91035	Dendropsophus_microcephalus	Hylidae	arboreal	22.78	9.92	12.36	6.43	9.88	5.18	6.95	5.95	3.92	3.54	1.93	1.38	2.1	1.05	NA	NA	0.27	5.65	1.36	1.52	6.91698	7.13503
USNM-531435	Dendropsophus_minusculus	Hylidae	arboreal	20.76	9.4	9.4	5.05	7.11	5.39	6.28	5.05	3.37	3.49	1.71	2.07	0.89	2.65	NA	NA	0.326	4.511	1.176	2.211	8.7109	5.80407
USNM-531439	Dendropsophus_minusculus	Hylidae	arboreal	18.84	8.91	9.63	5.23	7.11	5.17	5.71	4.03	4.12	3.11	1.22	2.11	0.83	2.08	NA	NA	0.357	4.648	2.155	1.65	6.00466	4.35248
USNM-531440	Dendropsophus_minusculus	Hylidae	arboreal	18.14	8.76	9.85	5.28	8.19	5.25	6.05	5.5	3.46	3.92	1.38	1.88	0.86	2.01	NA	NA	0.422	4.243	1.876	1.701	5.9499	4.45758
USNM-531443	Dendropsophus_minusculus	Hylidae	arboreal	17.91	8.69	8.79	4.96	7.06	4.84	6.31	4.77	3.18	2.57	1.59	1.68	0.76	1.91	NA	NA	0.25	4.949	1.962	1.339	6.07708	3.34045
USNM-531444	Dendropsophus_minusculus	Hylidae	arboreal	20.69	11.04	10.46	5.71	8.24	6.3	6.44	5.66	3.96	4.27	1.51	1.79	0.62	2.17	NA	NA	0.441	7.311	3.127	2.737	7.8121	3.68427
USNM-208841	Dendropsophus_minutus	Hylidae	arboreal	21.49	10.26	10.88	5.93	9.46	6.3	6.75	6.05	4.46	4.15	1.63	1.44	1.13	1.79	0.01	0.009	0.333	6.064	2.659	2.298	6.30472	5.76141
USNM-208842	Dendropsophus_minutus	Hylidae	arboreal	21.39	10.53	11.4	6.06	9.84	6.23	7.13	6.53	4.48	4.05	2.09	1.38	1.14	1.89	0.015	0.012	0.287	6.503	4.56	3.293	7.95101	6.43043
USNM-208847	Dendropsophus_minutus	Hylidae	arboreal	19.23	9.65	10.06	5.68	8.33	5.44	6.03	6.01	3.3	3.52	1.86	1.69	1.02	2.15	0.009	0.008	0.413	3.961	3.032	2.455	7.94137	5.77571
USNM-303042	Dendropsophus_minutus	Hylidae	arboreal	19.77	9.81	10.37	5.57	8.96	5.27	5.88	5.47	3.92	4.2	1.5	1.42	0.98	1.69	0.008	0.007	0.235	4.246	2.702	2.069	5.47038	4.49635
USNM-303043	Dendropsophus_minutus	Hylidae	arboreal	20.53	10.14	10.87	6.08	9.62	5.66	6.38	5.86	4.36	4.53	1.74	1.53	1.32	1.96	0.012	0.008	0.301	6.908	3.224	2.37	7.0672	7.36255
USNM-280805	Dendropsophus_nanus	Hylidae	arboreal	17.32	8.08	8.24	4.51	6.94	4.13	5.35	4.32	3.01	2.65	1.43	1.93	0.46	1.62	NA	NA	0.319	2.676	1.576	1.316	5.83812	1.60757
USNM-280808	Dendropsophus_nanus	Hylidae	arboreal	22.91	10.71	11	6.17	8.59	5.91	6.1	6.05	3.98	3.1	1.73	1.68	0.69	1.91	NA	NA	0.389	5.753	2.439	2.145	8.14917	3.79528
USNM-280809	Dendropsophus_nanus	Hylidae	arboreal	19.67	7.11	8.62	4.55	7.67	4.23	5.7	5.52	3.12	3.22	1.57	1.78	0.42	1.94	NA	NA	0.358	4.723	2.803	1.86	5.20185	1.83877
USNM-280832	Dendropsophus_nanus	Hylidae	arboreal	17.79	7.36	8.41	5.02	7.14	4.74	5.39	4.57	3.58	2.75	1.46	1.5	0.52	1.54	NA	NA	0.253	2.353	2.501	2.008	4.21979	1.76315
USNM-280845	Dendropsophus_nanus	Hylidae	arboreal	16.41	7.7	7.71	4.06	6.25	4.24	4.36	4.23	2.69	2.56	1.37	1.46	0.37	1.8	NA	NA	0.207	2.502	1.518	1.24	4.03211	1.3443
USNM-247171	Dendropsophus_parviceps	Hylidae	arboreal	19.49	9.68	10.49	5.62	8.09	5.29	6.31	6	4.02	3.72	1.59	1.82	1.5	2.18	0.013	0.01	0.225	3.928	2.571	1.977	7.33352	8.98032
USNM-247173	Dendropsophus_parviceps	Hylidae	arboreal	19.55	10.08	11.25	6.64	7.83	5.18	6.89	5.61	4.11	4.3	1.65	1.75	1.11	2.04	0.011	0.006	0.369	3.962	2.628	2.589	7.61993	6.66921
USNM-247174	Dendropsophus_parviceps	Hylidae	arboreal	17.45	8.17	9.29	5.44	6.81	4.92	5.44	5.17	3.64	3.74	1.44	1.6	0.95	1.42	0.008	0.007	0.285	2.555	2.197	1.917	4.92803	3.28092
USNM-247180	Dendropsophus_parviceps	Hylidae	arboreal	19.47	9.36	9.98	5.99	8.08	6.03	6.32	5.57	3.69	3.91	1.43	1.41	0.9	1.87	0.011	0.007	0.346	4.441	2.858	2.498	4.94083	4.39727
USNM-247599	Dendropsophus_parviceps	Hylidae	arboreal	20.04	9.78	10.41	5.48	8.17	6.01	6.89	6.28	4.28	3.55	1.59	1.6	1.42	1.79	0.014	0.01	0.357	5.528	3.497	2.639	6.51365	6.92725
DSM-0045	Dendropsophus_rhodopeplus	Hylidae	arboreal	21.82	10.76	11.94	6.61	9.03	6.37	7.25	5.56	4.01	5.13	2.55	1.89	2.97	1.44	0.02	0.015	0.31	8.535	2.963	3.659	13.5763	13.3688
USNM-342946	Dendropsophus_rhodopeplus	Hylidae	arboreal	19.65	10.32	11.21	5.68	8.54	5.06	6.48	5.48	4.64	3.88	1.68	1.38	1.05	1.96	0.012	0.007	0.36	5.217	2.706	2.658	6.26378	6.03976
USNM-342947	Dendropsophus_rhodopeplus	Hylidae	arboreal	21.35	10.4	10.9	5.7	8.51	5.53	7.18	5.99	3.97	3.9	2.04	1.63	1.13	1.88	0.016	0.01	0.258	7.087	3.401	3.003	9.05357	6.06222
USNM-342948	Dendropsophus_rhodopeplus	Hylidae	arboreal	21.74	11.09	11.72	6.38	9.57	5.78	7.14	6.21	4.01	4.51	1.83	1.71	1.28	2.37	0.019	0.012	0.398	6.971	3.655	3.657	9.08547	9.30796
USNM-342949	Dendropsophus_rhodopeplus	Hylidae	arboreal	21.18	11.21	11.71	6.21	9.46	4.83	6.46	5.55	4.88	4.63	1.58	1.72	1.02	1.78	0.011	0.007	0.368	6.574	3.101	2.867	7.97553	5.56603
USNM-345247	Dendropsophus_rhodopeplus	Hylidae	arboreal	21.68	11.24	11.02	5.74	9.96	5.84	7.17	6.24	4.11	4.13	2.06	2.06	1.56	2.69	0.02	0.011	0.695	8.561	4.738	4.448	12.4873	12.1067
USNM-114737	Dendropsophus_robertmertensi	Hylidae		18.59	9.02	9.94	4.87	7.7	5.36	6.04	5.4	3.24	3.09	1.57	2.4	0.6	2.21	NA	NA	0.221	2.965	2.041	2.348	8.89787	3.45063
USNM-114741	Dendropsophus_robertmertensi	Hylidae		23.84	12.02	11.94	6.42	9.94	5.74	6.62	6.41	3.51	3.69	2.19	2.44	0.93	2.27	NA	NA	0.465	6.649	3.984	3.457	16.8154	6.59906
USNM-114747	Dendropsophus_robertmertensi	Hylidae		20.98	10.87	11.43	5.83	9.44	5.78	6.44	6.33	3.68	3.52	1.77	2.35	0.61	2.14	NA	NA	0.507	5.312	3.199	2.808	11.8369	3.90624
USNM-114761	Dendropsophus_robertmertensi	Hylidae		22.75	10.9	11.27	5.81	9.27	5.52	6.51	5.71	3.52	3.46	2.22	1.99	0.78	2.48	NA	NA	0.391	8.643	2.746	2.352	12.6067	5.70741
OMNH-40490	Dendropsophus_rubicundulus	Hylidae	arboreal	20.63	8.26	9.26	5.31	8.2	5.38	5.59	4.81	3.61	3.59	1.62	1.76	0.49	2.32	NA	NA	0.303	6.877	2.295	1.68	6.16561	2.7559
OMNH-40499	Dendropsophus_rubicundulus	Hylidae	arboreal	19.78	9.18	9.58	5.46	8.34	4.12	5.65	4.99	3.49	3.59	1.29	1.63	0.67	1.85	NA	NA	0.347	2.259	2.04	1.769	5.05346	3.10871
OMNH-40500	Dendropsophus_rubicundulus	Hylidae	arboreal	21.3	10.13	9.77	6.38	8.39	5.6	5.78	5.64	3.75	3.22	1.62	1.77	0.74	1.92	NA	NA	0.307	7.466	2.549	2.356	7.60442	3.63409
OMNH-40504	Dendropsophus_rubicundulus	Hylidae	arboreal	22.31	10.5	10.13	5.78	9.28	5.78	6.02	6.02	3.94	4.3	1.52	1.57	0.73	2.08	NA	NA	0.284	5.281	1.63	1.306	6.55996	4.02684
OMNH-40510	Dendropsophus_rubicundulus	Hylidae	arboreal	20.39	9.24	9.6	5.65	8.32	5.25	5.39	5.25	3.19	3.83	1.52	1.6	0.59	2.11	NA	NA	0.245	5.12	1.941	1.058	5.88307	3.12877
DSM-0046	Dendropsophus_sarayacuensis	Hylidae	arboreal	25.1	13.54	14.3	8.45	12.11	7.39	8.99	8.24	4.95	4.78	2.31	2.17	3.3	1.55	0.033	0.025	0.736	14.287	6.022	5.852	17.7688	19.1492
DSM-0132	Dendropsophus_sarayacuensis	Hylidae	arboreal	24.86	12.68	13.65	7.96	11	7.72	8.67	6.85	5.17	4.92	3.1	2.37	3.29	1.68	0.036	0.024	0.358	12.925	5.789	5.17	24.3892	19.7518
DSM-0133	Dendropsophus_sarayacuensis	Hylidae	arboreal	27.06	13.38	14.75	8.08	12.44	8.05	9.31	7.92	6.3	5.57	3.1	2.55	3.41	2.07	0.044	0.034	0.702	12.852	8.907	7.31	27.6902	27.2575
DSM-0134	Dendropsophus_sarayacuensis	Hylidae	arboreal	25.53	12.8	14.28	7.39	11.25	6.81	8.59	7.49	5.12	5.69	2.8	2.47	3	2.26	0.031	0.025	0.45	12.345	7.037	5.47	23.1757	25.347
DSM-0135	Dendropsophus_sarayacuensis	Hylidae	arboreal	24.46	11.52	12.43	7.8	10.47	6.79	8.97	7.05	4.77	4.88	2.74	2.09	1.5	2.49	0.029	0.018	0.401	10.882	6.1	5.228	17.271	12.1543
DSM-0137	Dendropsophus_sarayacuensis	Hylidae	arboreal	25.86	13.81	14.31	8.19	12.49	6.69	9.38	6.82	5.37	5.53	1.72	3.32	3.19	1.79	0.027	0.021	0.359	9.72	5.367	4.492	20.6457	21.392
DSM-0138	Dendropsophus_sarayacuensis	Hylidae	arboreal	27.08	13.13	14.32	8.11	12	6.97	9.32	7.37	5.16	5.5	3.38	2.53	3.65	2.27	0.036	0.03	0.754	12.629	9.426	6.926	29.3948	31.0621
DSM-0139	Dendropsophus_sarayacuensis	Hylidae	arboreal	26.15	14.15	14.76	8.28	12.42	6.89	8.88	8.33	5.96	7.15	2.24	2.63	3.26	1.74	0.036	0.025	0.926	13.014	7.542	6.167	21.8237	21.9191
DSM-0140	Dendropsophus_sarayacuensis	Hylidae	arboreal	27.91	13.8	15.89	8.79	12.1	6.92	9.16	7.82	5.21	5.79	3.69	2.3	1.82	2.99	0.04	0.03	0.86	13.9194	7.142	6.331	30.6621	22.6378
DSM-0141	Dendropsophus_sarayacuensis	Hylidae	arboreal	25.37	13.49	13.92	8.2	10.56	7.79	8.93	7.23	4.92	5.62	2.69	3.05	1.91	3.26	0.033	0.026	0.708	11.188	6.756	5.379	28.9756	22.6913
USNM-342955	Dendropsophus_sarayacuensis	Hylidae	arboreal	29.56	16.05	16.55	8.76	13.88	7.13	8.79	9.51	5.85	5.43	2.26	2.37	2.02	3.03	0.046	0.028	1.186	19.336	8.916	7.122	22.5061	26.5192
USNM-342956	Dendropsophus_sarayacuensis	Hylidae	arboreal	28.69	14.64	15.46	8.06	12.75	8.03	8.54	8.3	5.59	5.61	2.32	2.24	1.41	2.94	0.036	0.021	0.87	16.561	7.782	6.752	19.918	16.7782
USNM-342957	Dendropsophus_sarayacuensis	Hylidae	arboreal	30.82	15.22	16.16	8.52	14	8.18	9.28	9.44	5.63	5.48	2.28	2.54	1.44	2.59	0.033	0.026	0.978	15.585	9.226	8.419	23.0755	15.7787
USNM-342958	Dendropsophus_sarayacuensis	Hylidae	arboreal	29.79	15.75	16.55	8.97	13.16	7.27	9.53	8.55	6.82	6.37	2.23	2.68	1.45	2.73	0.035	0.025	1.073	9.762	8.552	7.45	24.6427	17.1513
USNM-343214	Dendropsophus_sarayacuensis	Hylidae	arboreal	29.55	14.6	15.89	8.4	13.57	7.48	9.12	8.92	6.06	6.48	2.36	2.42	1.56	3.07	0.045	0.029	1.213	20.109	8.676	7.643	21.8298	19.923
DSM-0055	Dendropsophus_triangulum	Hylidae	arboreal	22.5	11.47	11.32	6.38	9.92	6.57	7.48	6.79	4.85	4.11	2.69	1.85	2.42	1.81	0.024	0.014	0.635	13.114	10.1411	5.3429	14.9436	12.981
DSM-0056	Dendropsophus_triangulum	Hylidae	arboreal	22.58	11.4	12.64	6.88	10.6	6.6	7.89	7.28	5.46	4.63	2.31	1.99	2.76	1.68	0.017	0.015	0.389	10.023	5.08075	3.45817	13.7195	15.3438
DSM-0059	Dendropsophus_triangulum	Hylidae	arboreal	23.42	10.7	11.64	6.24	9.57	6.72	7.5	6.57	5.22	4.62	2.54	2.08	2.3	1.68	0.021	0.014	0.285	10.276	5.10403	4.93555	14.7996	11.7749
DSM-0060	Dendropsophus_triangulum	Hylidae	arboreal	23.13	10.95	11.86	6.77	11.04	6.72	7.77	6.76	5.45	4.43	2.58	2.05	2.61	1.66	0.026	0.015	0.261	14.668	5.87807	4.96474	15.162	13.4525
DSM-0062	Dendropsophus_triangulum	Hylidae	arboreal	24.98	12.27	13.86	7.33	10.94	7.26	8.78	7.56	5.82	4.84	2.94	2.19	2.88	1.98	0.035	0.022	0.657	12.508	9.14011	6.31445	20.6826	20.6914
DSM-0063	Dendropsophus_triangulum	Hylidae	arboreal	19.91	10.71	10.71	6.1	8.39	5.96	6.96	5.82	4.41	4.16	2.21	1.64	2.14	1.82	0.019	0.011	0.37	8.024	5.27281	5.22617	10.1624	10.9205
DSM-0066	Dendropsophus_triangulum	Hylidae	arboreal	22.9	11.38	11.91	7.03	10.76	6.74	8.33	7.27	4.77	3.85	2.69	2.41	2.39	1.81	0.025	0.015	0.346	11.066	7.189	5.1909	19.3144	13.4883
USNM-164084	Dendropsophus_tritaeniatus	Hylidae	arboreal	18.49	8.15	9.48	5.33	8.26	4.19	5.86	5.46	3.33	3.1	1.29	1.64	0.58	1.97	NA	NA	0.061	3.156	0.972	0.847	4.51398	2.83577
USNM-164085	Dendropsophus_tritaeniatus	Hylidae	arboreal	18.99	8.4	8.95	5.63	7.39	5.1	5.33	4.64	3.23	3.09	1.48	1.91	0.62	2.03	NA	NA	0.036	2.742	1.227	1.153	6.21646	2.94903
USNM-164086	Dendropsophus_tritaeniatus	Hylidae	arboreal	17.49	8.74	8.67	4.75	7.53	4.55	5.6	4.76	3.36	2.48	1.45	1.62	0.52	1.93	NA	NA	0.06	2.016	0.739	0.798	5.37481	2.27797
CM-36216	Dermatonotus_muelleri	Microhylidae	burrowing	55.34	18.99	13.69	9.89	20.35	9.21	14.71	15.04	11.16	6.2	6.56	4.53	4.92	2.63	NA	NA	1.444	18.307	4.295	3.122	147.739	46.376
CM-36216E	Dermatonotus_muelleri	Microhylidae	burrowing	52.58	18.79	15.28	10.19	18.22	8.98	13.97	14.36	10.74	6.62	8.93	5.3	6.11	3.31	NA	NA	1.426	13.133	2.957	3.633	232.821	80.9024
CM-36216F	Dermatonotus_muelleri	Microhylidae	burrowing	52.25	17.82	15.58	9.38	18.74	8.41	12.65	14.19	10.69	5.69	6.25	4.04	4.5	2.29	NA	NA	1.418	11.789	2.661	2.637	117.798	42.0324
LACM-6240	Diaglena_spatulata	Hylidae	arboreal	74.82	26.83	28.47	14.23	24.06	23.23	20.92	18.39	10.36	8.21	3.44	6.76	1.68	5.31	NA	NA	2.634	31.396	15.074	23.292	163.341	66.4905
LACM-6243	Diaglena_spatulata	Hylidae	arboreal	80.5	25.65	29.28	15.03	26.15	23.72	20.01	19.45	10.75	9.04	3.76	8.02	2.48	5.66	NA	NA	2.966	24.703	28.305	25.454	202.497	107.599
LACM-6246	Diaglena_spatulata	Hylidae	arboreal	73.87	23.2	26.45	15.6	23.63	22.61	19.33	18.07	11.12	8.05	3.6	7.13	1.98	5.19	NA	NA	3.641	30.65	22.52	23.863	155.901	71.1585
LACM-6249	Diaglena_spatulata	Hylidae	arboreal	79.48	28.98	28.74	15.87	24.97	23.84	20.97	19.16	11.51	8.81	4.7	8.63	2.04	5.02	NA	NA	3.693	36.649	25.572	28.033	307.734	77.053
LACM-6261	Diaglena_spatulata	Hylidae	arboreal	79.3	25.2	27.96	15.48	24.59	24	21.52	18.65	11.17	8.81	4.45	5.62	1.96	5.98	NA	NA	2.914	43.535	27.873	30.112	164.993	85.7952
CM-56032	Diasporus_diastema	Eleutherodactylidae	arboreal	16.89	6.24	7.11	4.34	6.02	4.79	5.84	3.38	3.78	2.98	1.81	1.74	1.45	0.89	NA	NA	0.107	0.307	2.138	1.603	5.14495	2.40213
CM-56062	Diasporus_diastema	Eleutherodactylidae	arboreal	21.14	7.98	7.95	5.06	7.12	5.8	6.57	4.03	4.45	3.98	2.24	1.62	1.61	0.99	NA	NA	0.121	0.662	3.67	2.617	7.58114	3.31739
CM-56064	Diasporus_diastema	Eleutherodactylidae	arboreal	17.97	8	7.57	4.66	6.38	4.93	6.03	3.32	3.56	3.02	2.16	1.45	1.55	1	NA	NA	0.103	0.193	2.369	1.954	6.55965	3.07182
UF-156139	Diasporus_diastema	Eleutherodactylidae	arboreal	22.09	9.39	8.74	4.73	8.42	6.45	6.67	4.66	4.9	3.54	2.34	1.82	1.79	1.1	NA	NA	0.36	0.27	2.59	2.2	10.4694	4.50532
UF-156142	Diasporus_diastema	Eleutherodactylidae	arboreal	18.62	7.41	8.06	4.44	6.9	4.88	5.73	3.93	3.68	2.77	2.22	1.64	1.74	0.93	NA	NA	0.075	0.153	2.08	1.487	7.06291	3.41457
UF-156333	Diasporus_diastema	Eleutherodactylidae	arboreal	19.19	8.46	4.76	7.19	4.37	5.52	1.95	3.96	4.03	3.68	2.15	1.55	1.54	0.91	NA	NA	0.095	0.195	1.83	1.689	7.3809	1.74638
USNM-219531	Diasporus_vocator	Eleutherodactylidae	terrestrial	13.91	6.84	6.28	3.97	4.99	3.86	4.37	2.23	3.4	2.66	1.58	2.04	0.5	1.63	NA	NA	0.177	0.073	1.162	0.644	5.77181	1.33994
USNM-219533	Diasporus_vocator	Eleutherodactylidae	terrestrial	14.69	6.67	6.32	4.18	5.2	4.44	4.94	2.55	3.24	2.45	1.85	2.33	0.58	2.03	NA	NA	0.106	0.199	1.541	0.912	7.527	1.94809
USNM-219535	Diasporus_vocator	Eleutherodactylidae	terrestrial	13.9	6.72	5.63	3.68	4.79	3.51	4.61	2.06	2.87	2.6	1.56	1.98	0.45	1.95	NA	NA	0.119	0.281	1.112	0.552	5.4341	1.29337
USNM-219536	Diasporus_vocator	Eleutherodactylidae	terrestrial	13.21	6.13	5.37	3.43	4.1	3.31	4.58	2.01	2.66	2.03	1.6	1.81	0.46	1.45	NA	NA	0.182	0.111	0.784	0.476	4.64759	0.93771
USNM-219537	Diasporus_vocator	Eleutherodactylidae	terrestrial	14.78	6.52	5.96	4.1	4.66	4.08	4.58	2.51	2.98	2.63	1.74	2.14	0.54	2.02	NA	NA	0.079	0.051	1.064	0.608	6.35593	1.702
CM-52477	Discoglossus_galganoi	Alytidae	semi.aquatic	40.2	17.67	20.36	10.54	18.41	11.29	13.29	8.81	8.12	4.66	4.33	5.85	2.8	4.89	0.275	0.105	0.878	23	1.99	1.57	117.179	72.9816
CM-52509	Discoglossus_galganoi	Alytidae	semi.aquatic	45.4	19.78	23.1	13.11	21.52	12.48	15.7	10.77	9.05	6.1	5.79	7.72	3.29	5.43	0.481	0.188	1.802	43.252	2.982	2.271	231.468	108.038
CM-52513	Discoglossus_galganoi	Alytidae	semi.aquatic	52.18	24.13	26.67	15.08	24.24	13.69	16.76	12.02	10.75	6.93	7.16	9.3	4.08	7.75	0.728	0.29	1.599	54.729	3.518	2.51	420.651	220.777
CM-52538	Discoglossus_galganoi	Alytidae	semi.aquatic	43.46	17.44	20.89	11.49	18.55	11.64	12.94	8.88	7.03	4.13	3.81	5.99	2.85	4.18	0.271	0.099	1.175	24.165	2.372	1.74	104.2	65.1521
CM-52553	Discoglossus_galganoi	Alytidae	semi.aquatic	47.39	19.52	23.11	13.67	21.8	12.46	14.57	11.02	9.08	7.69	5.56	8.06	3.92	6.04	0.523	0.24	1.481	25.419	2.87	1.902	229.012	143.249
CM-56540	Discoglossus_scovazzi	Alytidae	semi.aquatic	25.49	11.77	13.61	7.22	12.32	7.87	8.22	6.53	4.22	4.12	3.35	2.28	2.1	1.28	NA	NA	0.359	0.708	0.496	0.408	23.5356	9.57759
FMNH-218187	Duttaphrynus_parietalis	Bufonidae	terrestrial	58.22	24.07	23.12	14.36	21.1	19.74	24.84	14.42	15.98	11.1	NA	NA	NA	NA	0.2923	0.0834	2.537	7.42	4.729	4.144	163.419	62.5306
FMNH-218188	Duttaphrynus_parietalis	Bufonidae	terrestrial	54.18	23.67	21.39	12.94	19.8	18.38	23.07	14.46	14.61	11.23	NA	NA	NA	NA	0.3157	0.0777	2.11	11.61	5.388	4.717	169.661	55.168
FMNH-218189	Duttaphrynus_parietalis	Bufonidae	terrestrial	64.1	22.65	22.81	14.77	21.44	18.98	24.19	15.29	17.89	13.09	NA	NA	NA	NA	0.3994	0.106	2.476	10.923	4.025	4.087	191.595	72.4604
FMNH-218193	Duttaphrynus_parietalis	Bufonidae	terrestrial	59.29	20.87	22.06	14.09	18.93	19.14	24.2	13.09	16.61	11.53	NA	NA	NA	NA	0.3263	0.0859	2.422	12.037	3.912	4.631	153.111	60.8578
FMNH-218195	Duttaphrynus_parietalis	Bufonidae	terrestrial	52.15	20.08	19.02	12.25	17.47	17.79	21.45	14.22	12.35	9.49	NA	NA	NA	NA	0.1866	0.0541	1.686	10.307	4.965	5.229	99.3824	38.477
FMNH-218196	Duttaphrynus_parietalis	Bufonidae	terrestrial	58.71	19.53	21.13	13.21	18.49	17.18	22.38	13.9	15.2	10.31	NA	NA	NA	NA	0.2795	0.0757	2.007	9.566	6.015	5.698	128.479	53.5523
FMNH-218197	Duttaphrynus_parietalis	Bufonidae	terrestrial	60.26	22.7	23.09	13.57	22.38	17.45	24.01	14.62	16.71	12.08	NA	NA	NA	NA	0.3431	0.0983	2.819	9.355	6.584	5.62	172.531	69.7308
KU-200358	Duttaphrynus_stomaticus	Bufonidae		64.48	25.72	24.99	12.72	24.13	14.85	23.03	14.02	13.24	10.47	10.68	7.89	8.1	4.86	NA	NA	4.651	40.824	4.07	3.311	567.398	257.547
KU-200359	Duttaphrynus_stomaticus	Bufonidae		68.37	24.61	26.18	13.95	26.28	12.92	22.71	14.94	13.47	12.09	8.99	4.89	5.01	3.18	NA	NA	2.972	28.297	2.996	2.58	283.236	109.195
KU-200367	Duttaphrynus_stomaticus	Bufonidae		62	22.52	22.99	12.56	25.01	13.96	22.05	14.91	12.61	10.19	13.09	9.32	8.14	5.53	NA	NA	3.592	34.168	3.936	3.409	719.271	270.93
UMMZ-210945	Dyscophus_guineti	Microhylidae	terrestrial	56.68	21.49	20.36	14.18	29.03	18.25	26.94	18.6	9.63	12.98	8.63	9.65	3.16	5.53	NA	NA	5.098	24.455	5.141	3.043	468.536	93.1448
UMMZ-210946	Dyscophus_guineti	Microhylidae	terrestrial	60.56	19.37	21.01	15.57	27.39	19.05	27.69	19.9	11.19	14.71	9.13	10.86	4.29	7.02	NA	NA	4.899	27.339	4.741	3.86	502.804	165.649
UMMZ-218952	Dyscophus_guineti	Microhylidae	terrestrial	60.75	20.02	24.51	15.67	29.06	19.19	26.79	20.72	10.56	14.21	8.93	11.27	4.88	7.2	NA	NA	6.649	32.585	6.688	3.939	527.483	225.457
UMMZ-219349	Dyscophus_insularis	Microhylidae	terrestrial	35.6	13.7	12.22	7.26	15.93	8.45	13.13	8.51	7.5	6.55	3.66	4.64	1.3	4.07	NA	NA	2.587	16.384	1.43	1.205	60.91	16.9269
UMMZ-219351	Dyscophus_insularis	Microhylidae	terrestrial	36.26	14.04	12.6	7.45	16.92	8.52	13.19	8.89	7.83	5.96	4.44	5.53	1.64	3.51	NA	NA	2.468	29.409	1.776	1.427	90.2493	18.9885
UMMZ-219352	Dyscophus_insularis	Microhylidae	terrestrial	37.49	13.66	13.18	8.37	18.11	9.13	13.89	9.32	7.76	6.37	5.06	5.78	1.72	3.94	NA	NA	1.748	31.086	1.61	1.38	104.592	23.3835
UMMZ-219357	Dyscophus_insularis	Microhylidae	terrestrial	15.15	15.22	13.35	7.74	17.72	10.39	15.42	9.27	7.07	5.92	4.03	5.9	1.76	4.15	NA	NA	3.002	25.646	2.227	1.702	94.7415	25.5276
UMMZ-219358	Dyscophus_insularis	Microhylidae	terrestrial	36.43	14.59	13.2	7.24	15.46	9.53	13.6	8.97	7.21	6.92	4.04	5.18	1.68	3.88	NA	NA	2.101	21.028	1.768	1.232	79.9346	22.526
MVZ-130790	Ecnomiohyla_minera	Hylidae	arboreal	83.03	34.55	40.47	21.64	37.66	25.76	31.41	29.58	18.49	13.06	5.35	11.28	2.95	9.04	NA	NA	6.155	264.423	61.803	68.808	545.858	282.548
KU-205093	Edalorhina_perezi	Leptodactylidae	terrestrial	30.19	11.46	12.69	6.05	12.44	9.71	11.01	7.06	6.31	4.87	2.94	3.9	0.82	3.34	NA	NA	0.531	0.791	1.828	1.368	34.4005	9.09894
KU-207707	Edalorhina_perezi	Leptodactylidae	terrestrial	26.64	11.15	11.27	5.8	11.95	8.44	8.91	6.98	5.26	4.89	2.91	2.98	0.66	2.61	NA	NA	0.574	0.25	1.013	0.926	25.3135	5.0825
KU-209173	Edalorhina_perezi	Leptodactylidae	terrestrial	28.11	9.92	12.33	6.13	11.62	8.53	8.91	7.8	5.62	4.66	2.41	3.49	0.87	2.88	NA	NA	0.556	0.547	1.272	1.073	21.8435	8.08804
KU-215129	Edalorhina_perezi	Leptodactylidae	terrestrial	29.26	12.15	12.93	6.21	11.3	9.14	9.85	7.71	5.94	5.94	2.48	4.12	0.79	2.92	NA	NA	0.6	0.263	1.439	1.309	32.5008	7.80867
KU-215447	Edalorhina_perezi	Leptodactylidae	terrestrial	28.17	11.95	12.62	5.58	11.94	9	9.6	7.28	5.74	6.08	2.72	3.21	0.78	2.58	NA	NA	0.536	0.26	1.305	1.205	27.3156	6.64879
USNM-247434	Elachistocleis_ovalis	Microhylidae	terrestrial	28.5	10.43	10.42	6.3	11.93	4.87	5.77	4.75	3.94	3.29	2.96	3.74	2.16	3.07	0.067	0.026	0.643	0.617	1.413	0.83	30.2285	18.0896
USNM-343271	Elachistocleis_ovalis	Microhylidae	terrestrial	32.18	11.61	11.65	7.06	13.74	5.82	6.5	6.48	4.18	4.61	3.39	5.03	2.2	3	0.077	0.04	1.167	0.959	1.867	1.087	51.8285	20.1298
USNM-343272	Elachistocleis_ovalis	Microhylidae	terrestrial	31.58	11.84	11.12	6.48	13.3	6.16	6.96	6.27	4.32	3.59	3.81	4.81	2.55	3.09	0.079	0.036	0.761	0.842	2.247	1.356	56.8055	22.9389
USNM-343273	Elachistocleis_ovalis	Microhylidae	terrestrial	32.22	12.34	11.82	6.92	13.04	5.36	6.96	6.84	4.58	4.52	3.8	4.19	2.46	3.68	0.088	0.042	0.749	0.866	1.841	1.197	51.4377	28.0136
UF-21000	Eleutherodactylus_alticola	Eleutherodactylidae	terrestrial	24.48	11.5	10.33	5.63	10.61	7.15	8.29	6.37	5.5	3.82	3.06	3.24	2.37	1.48	NA	NA	0.6	0.196	1.351	1.325	29.8492	9.48591
UF-21009	Eleutherodactylus_alticola	Eleutherodactylidae	terrestrial	19.19	8.54	7.83	4.42	9.34	5.93	6.91	5.02	3.76	3.52	2.67	2.09	1.5	1.14	NA	NA	0.378	0.114	0.886	0.609	12.4762	3.50531
UF-21017	Eleutherodactylus_alticola	Eleutherodactylidae	terrestrial	16.91	7.05	7.89	4.73	7.37	4.32	6.13	4.44	3.72	2.6	2.35	1.89	1.67	1.06	NA	NA	0.262	0.045	0.726	0.48	8.19761	3.65652
UF-64385	Eleutherodactylus_amadeus	Eleutherodactylidae	semi.arboreal	17.49	7.31	8.23	4.73	7.64	5.12	5.8	4.2	3.29	3.51	2.19	2.16	1.7	0.88	NA	NA	0.256	0.215	0.673	0.58	9.05282	3.2233
UF-64465	Eleutherodactylus_amadeus	Eleutherodactylidae	semi.arboreal	16.97	7.53	7.95	4.92	7.61	5.01	5.62	4.42	3.96	2.94	2.07	2.07	1.56	1.1	NA	NA	0.243	0.203	0.699	0.446	8.44704	3.57152
UF-64499	Eleutherodactylus_amadeus	Eleutherodactylidae	semi.arboreal	17.53	6.85	8.26	4.88	7.57	4.93	5.23	4.34	4.67	3.34	1.97	1.83	1.48	1.03	NA	NA	0.185	0.114	0.956	0.471	6.46512	3.29646
KU-221262	Eleutherodactylus_amplinympha	Eleutherodactylidae	arboreal	26.85	9.95	11.93	7.28	10.81	7.96	9.49	5.79	5.43	5.39	2.14	3.12	1.48	2.21	NA	NA	0.313	0.086	2.827	2.23	17.3924	10.2156
KU-221263	Eleutherodactylus_amplinympha	Eleutherodactylidae	arboreal	23.23	9.19	10.77	5.87	9.69	7.48	8.54	5.46	4.76	4.53	1.4	1.98	0.91	1.4	NA	NA	0.301	0.4343	1.98331	1.34084	6.66926	3.59214
KU-221265	Eleutherodactylus_amplinympha	Eleutherodactylidae	arboreal	23.69	9.43	10.25	5.64	9.19	7.63	7.64	5.82	4.88	4.27	1.29	1.35	0.64	1.12	NA	NA	0.187	0.344	1.31356	0.841412	4.29936	1.92349
KU-221268	Eleutherodactylus_amplinympha	Eleutherodactylidae	arboreal	25.53	9.8	12.1	6.89	10.1	9.23	9.87	5.96	5.61	4.69	0.96	1.56	0.83	1.48	NA	NA	0.441	0.1118	2.03913	1.27115	3.84229	3.89129
KU-221269	Eleutherodactylus_amplinympha	Eleutherodactylidae	arboreal	23.4	8.88	9.91	5.6	8.93	7.64	7.85	5.21	4.46	4.35	1.09	2.09	0.93	1.52	NA	NA	0.371	0.126133	2.35713	1.64411	5.29608	3.66749
CM-32835	Eleutherodactylus_andrewsi	Eleutherodactylidae	terrestrial	18.15	7.76	8.17	4.78	8.54	6.17	6.48	4.24	3.4	3.14	2.44	1.79	1.95	1.13	NA	NA	0.221	0.318	1.055	0.509	8.87306	4.71307
CM-32962	Eleutherodactylus_andrewsi	Eleutherodactylidae	terrestrial	17.3	8.04	7.79	4.52	7.07	5.11	5.62	3.66	3.78	2.36	2.3	1.54	1.58	0.91	NA	NA	0.158	0.247	0.592	0.235	7.45544	2.93227
CM-33244	Eleutherodactylus_andrewsi	Eleutherodactylidae	terrestrial	18.59	6.39	7.61	4.44	7.79	5.63	6.11	3.67	3.35	2.94	2.22	2.02	1.79	0.93	NA	NA	0.35	0.139	1.063	0.573	7.50194	3.31657
TNHC-36400	Eleutherodactylus_antillensis	Eleutherodactylidae	terrestrial	25.36	9.81	12	6.93	9.78	9.36	9.61	6.41	5.62	5.37	1.83	2.44	1.15	1.85	NA	NA	0.514	0.521	1.217	0.897	11.4678	6.68374
TNHC-36401	Eleutherodactylus_antillensis	Eleutherodactylidae	terrestrial	23.55	9.79	10.65	6.67	7.99	8.64	8.73	5.81	4.83	5.57	1.21	1.98	0.91	1.56	NA	NA	0.138	0.281	0.633	0.724	6.14047	3.95808
TNHC-36402	Eleutherodactylus_antillensis	Eleutherodactylidae	terrestrial	22.66	8.97	10.58	6.42	8.48	9.12	8.43	5.29	5.41	5.22	1.44	1.87	1.07	2.18	NA	NA	0.09	0.284	0.542	0.574	6.32361	6.46092
UF-58757	Eleutherodactylus_apostates	Eleutherodactylidae		20.61	10.13	11.76	5.77	11.5	6.31	7.94	5.06	4.29	3.78	2.52	2.02	1.63	1.13	NA	NA	0.318	0.111	0.706	0.467	13.4999	5.67077
KU-276154	Eleutherodactylus_auriculatoides	Eleutherodactylidae	arboreal	27.96	11.98	13.18	7.35	11.82	9.72	10.37	7.55	5.86	5.3	2.33	2.78	1.3	2.42	NA	NA	0.599	0.309	3.228	2.84	20.3154	10.8553
KU-276161	Eleutherodactylus_auriculatoides	Eleutherodactylidae	arboreal	25.21	9.98	12.21	7.3	11.02	8.67	9.91	6.26	5.49	4.41	2.26	2.66	1.17	2.15	NA	NA	0.475029	0.227505	4.1315	2.722	15.7069	8.04097
KU-276162	Eleutherodactylus_auriculatoides	Eleutherodactylidae	arboreal	25.49	10.14	12.59	6.82	11.24	9.25	9.68	7.01	5.25	5	1.87	2.43	1.44	2.03	NA	NA	0.55729	0.212225	3.9004	2.942	12.063	9.63503
KU-276166	Eleutherodactylus_auriculatoides	Eleutherodactylidae	arboreal	25.89	10.89	11.93	6.53	10.52	8.45	9.25	6.95	5.41	5.59	1.97	2.24	1.23	1.85	NA	NA	0.436795	0.524621	3.65332	2.25	12.5809	7.10699
KU-276176	Eleutherodactylus_auriculatoides	Eleutherodactylidae	arboreal	26.17	9.71	11.83	6.8	10.42	8.39	10.14	6.8	5.15	4.55	1.61	2.29	1.4	1.85	NA	NA	0.568876	0.212225	3.37674	2.588	9.37237	8.02145
MCZ-A19839	Eleutherodactylus_bakeri	Eleutherodactylidae	arboreal	32.89	13.78	15.29	8.46	14.93	9.1	12.29	9.87	6.77	5.77	3.12	2.91	1.72	2.58	NA	NA	0.932	0.792	5.373	4.662	32.7541	17.7633
MCZ-A21562	Eleutherodactylus_bakeri	Eleutherodactylidae	arboreal	23.41	9.98	10.5	6.26	9.57	7.29	8.14	6.58	5.77	3.95	1.8	1.63	1.15	1.44	NA	NA	0.410584	0.473366	2.10235	1.58311	7.66583	4.55217
MCZ-A88887	Eleutherodactylus_bakeri	Eleutherodactylidae	arboreal	27.01	10.84	12.63	7.5	12.29	8.35	10.05	8.22	6.19	5.03	1.93	2.97	1.39	2.23	NA	NA	0.656178	1.08427	3.89951	2.8725	16.2672	10.2492
USNM-515845	Eleutherodactylus_blairhedgesi	Eleutherodactylidae	terrestrial	19.2	7.64	8.66	5.19	7.15	5.93	6.65	4.49	4.02	3.46	1.93	2.33	0.78	1.6	NA	NA	0.144	0.069	0.713	0.467	8.99446	2.82944
UF-58431	Eleutherodactylus_brevirostris	Eleutherodactylidae	terrestrial	18.49	9.03	9.51	5.39	10.78	6.5	6.77	5	3.88	3.67	2.45	2.48	1.48	1.13	NA	NA	0.32	0.167	0.649	0.709	14.364	4.16379
UF-58470	Eleutherodactylus_brevirostris	Eleutherodactylidae	terrestrial	18.02	8.3	9.33	4.84	8.83	5.75	5.7	4.96	3.61	3.62	2.37	1.96	1.38	1.25	NA	NA	0.26	0.069	0.945	0.616	10.0937	4.21346
UF-58486	Eleutherodactylus_brevirostris	Eleutherodactylidae	terrestrial	20.6	9.13	9.7	5.75	9.2	5.96	6.66	5.16	3.96	4.17	3.09	2.32	2.02	1.15	NA	NA	0.28	0.091	0.439	0.427	17.1351	5.89915
USNM-135244	Eleutherodactylus_cavernicola	Eleutherodactylidae	terrestrial	33.64	10.13	14.4	8.76	13.81	12.72	12.02	9.07	7.87	5.98	5.09	6.78	1.22	4	NA	NA	0.812	0.235	3.046	3.122	91.522	18.3972
USNM-135248	Eleutherodactylus_cavernicola	Eleutherodactylidae	terrestrial	32.34	12.9	13.97	7.8	13.14	10.7	11.47	8.6	7.66	5.81	3.73	5.16	1.35	3.93	NA	NA	0.588	1.053	2.253	2.731	65.0005	19.404
USNM-135253	Eleutherodactylus_cavernicola	Eleutherodactylidae	terrestrial	33.66	14.84	13.86	8.04	13.13	8.79	13.13	9.35	7.72	5.68	4.08	5.57	1.02	3.95	NA	NA	1.204	0.13	3.592	3.819	88.2913	14.6194
USNM-135254	Eleutherodactylus_cavernicola	Eleutherodactylidae	terrestrial	30.25	13.25	13.5	7.52	12.46	8.42	10.62	8.84	6.95	5.97	3.16	5.13	1.09	3.6	NA	NA	0.738	0.189	3.166	2.727	56.2327	13.8686
USNM-135255	Eleutherodactylus_cavernicola	Eleutherodactylidae	terrestrial	32.4	12.86	13.58	7.52	12.65	11.44	11.36	8.62	8.01	6.58	3.35	4.3	1.17	3.94	NA	NA	0.889	0.259	2.861	3.264	48.4979	16.3889
KU-276433	Eleutherodactylus_cochranae	Eleutherodactylidae	arboreal	19.81	6.89	8.17	4.78	6.53	5.48	6.24	3.72	3.41	2.96	1.09	2.06	0.79	1.34	NA	NA	0.254	0.094	1.273	1.071	4.05025	2.26424
KU-276436	Eleutherodactylus_cochranae	Eleutherodactylidae	arboreal	20.57	6.85	8.48	5.02	6.65	5.95	6.77	4.41	3.79	3.35	1.11	1.9	0.92	1.46	NA	NA	0.29085	0.157588	1.79185	1.21534	3.78212	2.98198
KU-276437	Eleutherodactylus_cochranae	Eleutherodactylidae	arboreal	20.61	7.45	8.23	4.77	6.65	6.12	6.84	3.95	3.83	3.44	1.24	1.87	0.94	1.55	NA	NA	0.197409	0.0705	1.88977	1.16915	4.5226	3.13927
USNM-310824	Eleutherodactylus_corona	Eleutherodactylidae	arboreal	18.02	8.16	8.3	4.26	6.86	5.23	5.76	4.84	4.07	3.77	1.69	1.86	0.62	1.43	NA	NA	0.1	0.271	1.399	1.216	6.71519	1.92652
USNM-310825	Eleutherodactylus_corona	Eleutherodactylidae	arboreal	16.87	7.95	7.45	4.36	7.01	5.06	5.97	4.83	4.05	3.52	1.24	1.65	0.63	1.33	NA	NA	0.085	0.263	1.279	1.145	4.25835	1.63424
USNM-310826	Eleutherodactylus_corona	Eleutherodactylidae	arboreal	18.35	8.13	7.31	4.27	7.52	5.71	6.18	5.39	3.73	3.16	1.92	2.16	0.8	1.54	NA	NA	0.151	0.371	1.704	1.484	8.82702	2.35774
MCZ-A23592	Eleutherodactylus_cundalli	Eleutherodactylidae	terrestrial	23.45	10.44	11.04	6.34	10.63	6.64	7.39	5.83	4.42	4.11	3.31	2.45	2.11	1.85	NA	NA	0.276	0.639	1.588	1.32	22.1648	11.2822
MCZ-A23593	Eleutherodactylus_cundalli	Eleutherodactylidae	terrestrial	24.07	8.94	9.85	5.53	10.26	6.4	6.67	5.27	4.98	4.12	3.06	2.63	2.32	1.59	NA	NA	0.291	0.798	1.319	1.031	18.8358	9.5124
MCZ-A28727	Eleutherodactylus_cundalli	Eleutherodactylidae	terrestrial	32.68	13.91	14.77	8.03	13.95	10.76	10.97	9.55	7.11	4.05	3.75	2.53	2.66	1.48	NA	NA	0.985	0.817	3.986	5.438	34.55	15.2227
UF-53859	Eleutherodactylus_darlingtoni	Eleutherodactylidae		24.35	11.54	12.1	7	11.9	6.5	8.37	6.99	6.06	5.09	2.54	1.87	1.76	1.47	NA	NA	0.644	0.453	1.474	1.38	14.3499	8.19566
UF-59215	Eleutherodactylus_darlingtoni	Eleutherodactylidae		23.71	11.87	12.44	7.44	12.89	7.33	9.19	7.91	6.37	4.66	3.17	3.24	1.99	1.59	NA	NA	0.486	0.725	1.514	1.183	31.9171	10.3048
UF-59244	Eleutherodactylus_darlingtoni	Eleutherodactylidae		25.72	12.93	13.55	7.8	12.85	7.79	9.18	7.15	6.27	6.08	2.02	1.46	1.59	0.84	NA	NA	0.385	0.264	1.258	0.974	9.98324	4.73788
USNM-309780	Eleutherodactylus_dolomedes	Eleutherodactylidae	arboreal	21.13	8.35	8.78	4.82	8.04	6.23	7.74	5.81	4.62	3.63	2.49	2.35	0.43	2.36	NA	NA	0.117	0.307	1.566	1.831	12.7915	2.33262
USNM-310823	Eleutherodactylus_dolomedes	Eleutherodactylidae	arboreal	18.74	8.13	8.32	4.29	7.16	5.25	6.5	4.89	4.14	3.91	1.67	2.7	0.57	2.13	NA	NA	0.1	0.328	1.351	1.648	9.59709	2.64452
MCZ-A134496	Eleutherodactylus_eileenae	Eleutherodactylidae	semi.arboreal	18.46	9.23	10.2	5.47	8.2	5.68	5.88	5.47	3.94	3.27	1.77	1.61	1.52	0.85	NA	NA	0.248	0.831	1.132	1.147	6.88604	3.4501
MCZ-A134499	Eleutherodactylus_eileenae	Eleutherodactylidae	semi.arboreal	19.91	8.75	9.62	5.72	7.75	5.92	6.49	5.08	3.8	3.59	2.01	1.3	1.55	0.98	NA	NA	0.187	0.58	1.934	1.582	5.98572	3.82562
MCZ-A134506	Eleutherodactylus_eileenae	Eleutherodactylidae	semi.arboreal	18.17	7.89	9.95	5.51	8.01	6.08	6.41	5.15	3.94	2.84	2.03	1.35	1.4	0.88	NA	NA	0.227	0.425	1.591	1.343	5.66077	3.20924
USNM-189254	Eleutherodactylus_eunaster	Eleutherodactylidae	arboreal	19.29	5.71	7.98	5.32	7.15	5.17	5.48	3.71	3.84	3.01	1.71	1.78	0.44	1.57	NA	NA	0.144	0.202	0.876	0.762	4.5501	1.44319
USNM-189257	Eleutherodactylus_eunaster	Eleutherodactylidae	arboreal	16.9	5.68	7.25	4.21	5.94	5.78	5.69	3.98	3.63	2.26	0.99	1.71	0.42	1.16	NA	NA	0.133	0.139	0.516	0.58	2.51738	0.924728
USNM-509043	Eleutherodactylus_glamyrus	Eleutherodactylidae	arboreal	18.5	8.75	8.93	4.85	7.21	5.99	7.15	4.37	4.44	3.12	1.82	2.33	0.44	1.67	NA	NA	0.069	0.247	0.391	0.914	9.71413	1.71787
USNM-509049	Eleutherodactylus_glamyrus	Eleutherodactylidae	arboreal	20.48	9.43	9.61	5.73	7.78	6.29	7.33	5.25	4.57	4.16	1.75	2.35	0.7	1.89	NA	NA	0.152	0.358	1.125	0.891	10.1528	3.32853
USNM-509050	Eleutherodactylus_glamyrus	Eleutherodactylidae	arboreal	18.75	9.16	9.25	5.4	6.46	6.39	7.17	4.75	4.08	3.44	1.84	2.13	0.57	1.87	NA	NA	0.225	0.394	1.165	0.847	9.39856	2.58123
USNM-509051	Eleutherodactylus_glamyrus	Eleutherodactylidae	arboreal	19.72	8.51	9.24	5.13	6.27	7.66	4.82	4.21	3.64	2.2	2.41	2.01	0.78	2.32	NA	NA	0.072	0.363	1.121	0.98	10.7922	4.37747
USNM-509052	Eleutherodactylus_glamyrus	Eleutherodactylidae	arboreal	19.4	9.57	9.6	5.36	7.76	5.82	6.91	5.58	4.47	4.19	1.53	2.27	0.7	1.39	NA	NA	0.185	0.173	1.046	0.826	8.70157	2.44542
CM-52825	Eleutherodactylus_glaucoreius	Eleutherodactylidae	terrestrial	23.08	10.15	10.94	6.01	10.56	6.77	7.8	6.08	5.33	4.47	2.58	2.19	2.11	1.25	NA	NA	0.42	0.43	0.86	0.79	15.0141	7.55402
CM-52829	Eleutherodactylus_glaucoreius	Eleutherodactylidae	terrestrial	28.1	12.14	13.82	7.2	13.9	9.09	9.7	8.35	6.64	5.55	3.31	1.89	2.17	1.28	NA	NA	0.55	0.38	1.29	1.52	19.8828	10.0495
CM-32881	Eleutherodactylus_gossei	Eleutherodactylidae	terrestrial	24.62	10.09	10.82	6.06	10.92	6.95	9.09	5.54	5.03	4.48	3.27	2.19	2.48	1.36	NA	NA	0.71	0.34	0.76	0.52	18.917	9.55403
CM-32993	Eleutherodactylus_gossei	Eleutherodactylidae	terrestrial	25.86	11.59	11.84	6.7	11.49	7.38	10.06	5.93	5.79	4.3	3.14	2.52	2.44	1.26	NA	NA	0.86	0.5	0.78	0.66	24.0095	9.52973
CM-33156	Eleutherodactylus_gossei	Eleutherodactylidae	terrestrial	20.83	9.71	10	5.31	10.36	5.89	8.39	5.07	4.93	3.72	2.66	2.34	2.27	1.49	NA	NA	0.54	0.31	0.68	0.46	15.8229	8.85484
CM-33232	Eleutherodactylus_gossei	Eleutherodactylidae	terrestrial	23.86	10.66	11.34	5.76	10.97	7.11	9.5	5.54	5.59	5.61	3.31	2.59	2.47	1.43	NA	NA	0.5	0.49	0.92	0.38	23.9251	10.4861
CM-33270	Eleutherodactylus_gossei	Eleutherodactylidae	terrestrial	25.33	9.96	10.03	5.29	10.5	7.41	9.11	5.4	4.73	3.52	2.97	2.14	2.34	1.58	NA	NA	0.69	0.4	0.87	0.62	16.5729	9.70828
CM-38762	Eleutherodactylus_gossei	Eleutherodactylidae	terrestrial	25.92	9.99	11.93	5.54	12.14	7.31	9.32	6.05	5.01	3.96	3.13	2.71	2.22	1.48	NA	NA	0.73	0.43	0.82	0.6	22.1844	10.2618
CM-11645	Eleutherodactylus_grabhami	Eleutherodactylidae	semi.arboreal	17.93	7.89	8.54	4.71	8.22	5.57	6.09	4.35	3.76	3.12	2.61	2.11	1.9	1.31	NA	NA	0.2	0.193	0.976	0.682	11.3755	5.56482
CM-33127	Eleutherodactylus_grabhami	Eleutherodactylidae	semi.arboreal	17.73	8.13	8.46	4.88	8.36	6.13	6.21	4.46	4.27	3.18	2.34	1.97	1.6	1.24	NA	NA	0.249	0.229	1.069	0.764	9.81163	4.39421
CM-33227	Eleutherodactylus_grabhami	Eleutherodactylidae	semi.arboreal	21.41	9.23	10.07	5.82	8.95	7.22	7.16	5.16	4.77	2.83	2.47	1.87	1.9	1.17	NA	NA	0.352	0.247	1.631	1.229	11.1611	5.86054
MCZ-A18698	Eleutherodactylus_gryllus	Eleutherodactylidae	arboreal	20.64	8.15	9.5	5.27	8.01	6.3	6.29	5.01	3.88	2.93	2.54	1.38	1.26	0.91	NA	NA	0.284	0.496	1.15	1.664	7.47892	2.8517
MCZ-A87311	Eleutherodactylus_gryllus	Eleutherodactylidae	arboreal	17.99	9.12	9.26	5	7.96	5.29	6.02	5.04	3.73	3.62	1.89	1.8	1.49	0.82	NA	NA	0.223	0.549	2.622	1.891	8.12265	2.96196
USNM-564993	Eleutherodactylus_guanahacabibes	Eleutherodactylidae	terrestrial	22.9	8.91	10.18	5.92	9.1	7.14	7.22	5.5	5.68	4.82	1.9	3.16	0.65	2.14	NA	NA	0.22	0.278	0.661	0.682	14.0051	3.70718
TNHC-36389	Eleutherodactylus_hedricki	Eleutherodactylidae	arboreal	35.2	13.18	16.01	7.7	14.33	10.25	12.86	9.7	6.65	4.91	2.99	3.78	1.57	2.96	NA	NA	0.834	1.8	6.858	5.803	38.9984	19.4783
TNHC-36390	Eleutherodactylus_hedricki	Eleutherodactylidae	arboreal	33.3	12.52	15.26	7.35	12.28	10.45	11.99	8.76	6.2	4.04	2	3.56	1.22	2.37	NA	NA	0.216	0.551	3.698	2.498	23.3374	11.5513
KU-280064	Eleutherodactylus_hypostenor	Eleutherodactylidae	burrowing	49.28	24.38	28.41	15.69	22.6	16.54	19.1	14.38	11.06	7.46	4.35	5.78	2.13	5.32	NA	NA	2.099	3.247	10.22	8.969	160.479	84.2813
KU-280067	Eleutherodactylus_hypostenor	Eleutherodactylidae	burrowing	50.63	23.21	27.77	15.35	22.37	16.83	19.61	14.43	11.21	8.64	5.41	8.27	2.23	6.32	NA	NA	2.57	9.952	3.97	4.56	271.861	102.463
KU-280068	Eleutherodactylus_hypostenor	Eleutherodactylidae	burrowing	52.16	25.63	29.9	14.02	23.89	16.28	18.73	14.95	11.67	7.43	4.57	7.69	2.06	6.37	NA	NA	2.203	2.638	10.753	10.083	235.809	102.718
KU-280071	Eleutherodactylus_hypostenor	Eleutherodactylidae	burrowing	52.15	27.28	31.38	16.24	26.29	18.44	20.45	16.53	11.99	8.21	4.91	6.97	2.43	6.47	NA	NA	2.822	3.751	13.148	12.244	244.415	129.161
KU-280074	Eleutherodactylus_hypostenor	Eleutherodactylidae	burrowing	50.53	24.21	28.43	15.06	23.53	17.12	18.29	14.44	10.79	7.53	4.33	6.34	1.94	5.85	NA	NA	2.23	7.174	5.272	6.204	173.997	84.4701
USNM-335653	Eleutherodactylus_iberia	Eleutherodactylidae	terrestrial	10.49	4.8	4.71	3.13	3.84	2.83	3.5	2.16	2.32	2.13	1.05	1.42	0.38	0.95	NA	NA	0.032	0.059	0.133	0.067	1.87365	0.44514
MCZ-A108833	Eleutherodactylus_inoptatus	Eleutherodactylidae		21.62	10.76	11.71	5.68	9.37	5.47	7.96	5.81	3.68	4.02	1.75	1.12	0.92	0.93	NA	NA	0.327	0.612	1.58	1.237	5.52124	2.62299
MCZ-A97249	Eleutherodactylus_inoptatus	Eleutherodactylidae		24.41	11.16	14.28	7.49	9.95	8.09	8.61	6.67	5.39	4.04	2.23	1.46	1.35	1.09	NA	NA	0.342	1.296	1.403	1.454	9.51241	5.5012
MCZ-A97388	Eleutherodactylus_inoptatus	Eleutherodactylidae		21.02	9.39	12.44	5.88	9.73	8.14	9.22	6.14	4.04	3.68	2.25	1.09	1.43	0.68	NA	NA	0.401	1.379	1.596	1.781	6.02897	3.1669
CM-11717	Eleutherodactylus_jamaicensis	Eleutherodactylidae	semi.arboreal	15.6	6.87	7.57	4.31	5.9	4.42	5.04	4.28	3.19	2.67	1.94	1.28	1.54	0.74	NA	NA	0.201	0.101	1.274	1.25	4.46619	2.25848
CM-32994	Eleutherodactylus_jamaicensis	Eleutherodactylidae	semi.arboreal	21.03	8.68	8.82	4.85	7.75	5.95	6.84	5.54	3.98	3.73	2.59	1.85	2.08	1.23	NA	NA	0.769	0.15	3.062	2.743	10.8883	5.90753
CM-33055	Eleutherodactylus_jamaicensis	Eleutherodactylidae	semi.arboreal	19.93	9.31	9.14	5.16	8.41	6.45	5.99	5.4	4.57	3.83	2.24	1.79	1.93	1.22	NA	NA	0.294	0.044	2.135	1.942	9.77281	5.6342
CM-33056	Eleutherodactylus_jamaicensis	Eleutherodactylidae	semi.arboreal	15.21	7.17	7.18	4.03	6.02	4.45	5.02	4.02	3.06	2.83	2.04	1.55	1.52	0.81	NA	NA	0.14	0.165	0.988	1.068	5.9354	2.31431
UF-60176	Eleutherodactylus_jugans	Eleutherodactylidae	terrestrial	22.34	8.17	9.02	5.13	9.28	6.59	8.37	4.44	4.36	3.78	3.16	2.71	2.14	1.66	NA	NA	0.424	0.131	0.458	0.243	18.3167	8.38875
UF-60200	Eleutherodactylus_jugans	Eleutherodactylidae	terrestrial	27.59	9.97	10.79	6.15	10.89	7.52	9.59	5.69	5.96	3.74	4.11	3.23	2.6	1.78	NA	NA	0.914	0.315	0.681	0.43	34.6504	13.0732
UF-60205	Eleutherodactylus_jugans	Eleutherodactylidae	terrestrial	28.54	10.44	10.39	6.17	10.94	7.66	10.04	6.19	5.11	4.94	3.79	3.25	2.91	1.58	NA	NA	0.928	0.38	0.608	0.476	33.666	12.5065
UF-56368	Eleutherodactylus_lamprotes	Eleutherodactylidae	arboreal	34.28	14.55	15.9	8.28	12.77	9.7	12.84	8.55	6.42	6.14	3.23	2.15	2.62	1.53	NA	NA	0.339	0.697	5.284	3.816	26.4529	16.6862
UF-56803	Eleutherodactylus_lamprotes	Eleutherodactylidae	arboreal	33.95	13.83	17.35	8.72	13.9	10.26	12.92	9.2	6.42	6.5	3.35	2.31	2.79	1.64	NA	NA	0.47	0.33	4.79	4.86	28.0187	20.7834
UF-56804	Eleutherodactylus_lamprotes	Eleutherodactylidae	arboreal	33.71	14.49	16.21	8.38	13.45	8.78	12.88	9.14	6.46	5.73	3.46	2.04	2.98	1.86	NA	NA	0.15	0.07	2.16	2.11	26.7759	23.5224
USNM-309758	Eleutherodactylus_leberi	Eleutherodactylidae	semi.arboreal	30.39	14.92	15.21	7.78	11.19	10.9	11.26	7.68	6.18	7.23	2.14	3.07	0.93	2.81	NA	NA	0.665	0.853	3.248	2.904	25.6619	10.4061
USNM-309759	Eleutherodactylus_leberi	Eleutherodactylidae	semi.arboreal	29.4	13.35	14.8	9.06	11.09	9.58	11.58	8	6.44	5.83	1.94	2.84	0.79	3.18	NA	NA	0.226	0.887	2.758	2.867	19.2562	9.73385
CM-33285	Eleutherodactylus_luteolus	Eleutherodactylidae	semi.arboreal	11.92	5.23	6.11	3.37	5.28	4.6	4.14	2.91	2.39	2.18	1.64	1.09	1.02	0.67	NA	NA	0.148	0.434	0.527	0.175	2.4476	1.09316
CM-33286	Eleutherodactylus_luteolus	Eleutherodactylidae	semi.arboreal	12.02	5	5.5	3.12	5.01	3.35	3.89	2.35	2.24	2.32	1.53	1.01	1.06	0.66	NA	NA	0.099	0.093	0.571	0.441	2.02279	1.00735
CM-33297	Eleutherodactylus_luteolus	Eleutherodactylidae	semi.arboreal	11.81	5.28	5.87	3.22	5.32	4.26	3.69	2.9	2.79	2.15	1.28	1.25	1.07	0.87	NA	NA	0.112	0.094	0.498	0.202	2.21168	1.43057
USNM-309745	Eleutherodactylus_mariposa	Eleutherodactylidae	arboreal	30.11	14.41	14.18	9.13	11.09	9.12	11.65	8.01	7.32	5.27	3.06	4.04	0.75	3.17	NA	NA	0.509	0.708	2.589	2.565	46.6375	8.82603
USNM-309746	Eleutherodactylus_mariposa	Eleutherodactylidae	arboreal	32.26	15.29	15.18	8.96	12.01	9.58	11.63	9.39	7.55	4.23	3.4	3.65	1.34	3.42	NA	NA	0.668	1.014	3.158	2.591	49.6761	18.2126
USNM-309747	Eleutherodactylus_mariposa	Eleutherodactylidae	arboreal	34	14.48	14.92	9	11.96	11.1	11.79	8.78	6.45	6.14	2.92	3.75	1.15	3.63	NA	NA	0.599	0.871	3.526	2.928	41.5099	16.3058
USNM-309748	Eleutherodactylus_mariposa	Eleutherodactylidae	arboreal	32.72	14.14	15.13	9.47	10.79	9.99	11.54	8.7	7.05	5.7	2.99	3.88	0.91	3.01	NA	NA	0.534	0.713	3.616	2.9	42.9458	10.8496
USNM-309749	Eleutherodactylus_mariposa	Eleutherodactylidae	arboreal	30.58	14.76	15	8.43	11.95	10.06	12.56	8.29	7.69	5.23	2.42	3.11	1.19	2.8	NA	NA	0.47	0.688	2.391	1.901	29.0824	13.0847
OMNH-35567	Eleutherodactylus_marnockii	Eleutherodactylidae	terrestrial	23.65	10.9	11.23	6.23	10.44	7.94	9.09	6.21	5.73	5.11	2.96	3.44	0.76	2.74	NA	NA	0.431	0.073	1.846	1.459	29.0566	6.12227
OMNH-35570	Eleutherodactylus_marnockii	Eleutherodactylidae	terrestrial	26.19	12.46	11.89	6.95	10.77	8.93	9.9	6.5	6.33	5.45	3.11	4.24	0.8	2.95	NA	NA	0.446	0.492	2.128	2.013	43.0143	7.3462
OMNH-35573	Eleutherodactylus_marnockii	Eleutherodactylidae	terrestrial	22.83	10.32	10.24	5.69	9.33	7.58	8.3	5.73	5.35	4.86	2.61	3.04	0.68	2.1	NA	NA	0.274	0.151	1.754	1.777	21.4369	3.82822
OMNH-35574	Eleutherodactylus_marnockii	Eleutherodactylidae	terrestrial	24.05	11.32	5.51	9.84	10.06	8.1	8.65	5.96	5.91	5.52	2.73	3.39	0.71	2.68	NA	NA	0.465	0.064	1.921	2.089	27.4269	2.74482
OMNH-37719	Eleutherodactylus_marnockii	Eleutherodactylidae	terrestrial	29.28	13.44	13.4	7.92	11.93	9.95	10.16	7.79	7.04	6.51	3.17	4.22	1.61	2.89	NA	NA	0.7	0.731	2.688	3.034	47.0695	16.3229
KU-282813	Eleutherodactylus_minutus	Eleutherodactylidae	arboreal	15.68	6.05	7.21	4.48	6.65	4.42	4.98	3.52	3.83	3.5	1.46	1.56	0.43	1.45	NA	NA	0.133	0.227	0.669	0.437	3.60746	1.1769
KU-282814	Eleutherodactylus_minutus	Eleutherodactylidae	arboreal	16.89	6.4	7.25	4.42	7.02	4.68	5.21	3.91	3.53	3.05	1.33	2.09	0.5	1.85	NA	NA	0.182	0.321	0.623	0.57	4.65743	1.75569
KU-282815	Eleutherodactylus_minutus	Eleutherodactylidae	arboreal	17.12	5.4	6.33	4.07	7.03	4.86	5.07	3.63	3.41	3.3	1.45	1.91	0.52	1.77	NA	NA	0.085	0.313	0.538	0.447	3.91529	1.52528
KU-282817	Eleutherodactylus_minutus	Eleutherodactylidae	arboreal	16.58	5.76	7.01	4.32	6.79	4.56	4.66	3.74	3.4	3.15	1.64	2.06	0.42	1.57	NA	NA	0.103	0.267	0.492	0.403	5.09451	1.21014
KU-282837	Eleutherodactylus_minutus	Eleutherodactylidae	arboreal	16.31	5.68	6.58	4.26	5.78	4.14	4.64	3.35	2.8	2.79	1.38	2.04	0.37	1.44	NA	NA	0.071	0.139	0.456	0.377	4.18626	0.917823
LACM-6236	Eleutherodactylus_nitidus	Eleutherodactylidae		29.89	14.5	15.42	8.66	13.89	9.79	10.2	9	5.9	4.53	2.47	3.5	1.67	2.81	NA	NA	0.44	0.09	1.297	1.346	32.8172	18.9442
LACM-6238	Eleutherodactylus_nitidus	Eleutherodactylidae		29.89	14.5	15.42	8.66	13.89	9.79	10.2	9	5.9	4.53	2.47	3.5	1.67	2.81	NA	NA	0.482	0.163	1.46	1.656	32.8172	18.9442
LACM-90544	Eleutherodactylus_nitidus	Eleutherodactylidae		29.89	14.5	15.42	8.66	13.89	9.79	10.2	9	5.9	4.53	2.47	3.5	1.67	2.81	NA	NA	0.221	0.444	1.017	1.689	32.8172	18.9442
LACM-9416	Eleutherodactylus_nitidus	Eleutherodactylidae		23.92	9.27	8.96	5.4	8.27	6.73	8.81	5.87	5.74	3.9	2.51	3.06	1.1	2.25	NA	NA	0.416	0.369	1.412	0.917	18.6399	5.80566
LACM-9418	Eleutherodactylus_nitidus	Eleutherodactylidae		29.89	14.5	15.42	8.66	13.89	9.79	10.2	9	5.9	4.53	2.47	3.5	1.67	2.81	NA	NA	0.49	0.705	1.96	1.579	32.8172	18.9442
UF-101468	Eleutherodactylus_nortoni	Eleutherodactylidae	semi.arboreal	66.84	40.6	43.38	21.09	40.98	20.56	28.8	22.44	14.11	13.18	9.2	7.87	8.25	4.93	NA	NA	5.26	9.36	16.87	16.38	769.586	461.912
UF-101480	Eleutherodactylus_nortoni	Eleutherodactylidae	semi.arboreal	61.6	36.76	42.37	19.24	36.66	19.97	26.05	20.24	12.24	9.78	9.31	6.25	6.54	4.51	NA	NA	4.42	3.77	9.94	11.28	559.982	327.176
UF-56791	Eleutherodactylus_nortoni	Eleutherodactylidae	semi.arboreal	73.07	37.87	44.6	21.57	40.24	24.63	28.94	22.52	13.8	10.02	11.6	8.5	9.19	4.79	NA	NA	6.25	6.35	11.54	13.36	977.554	513.99
CM-11682	Eleutherodactylus_nubicola	Eleutherodactylidae	terrestrial	34.2	15.41	16.95	9.16	18.01	9.39	13.57	9.73	8.03	6.82	5.25	4.47	3.85	2	NA	NA	1.33	0.65	1.91	1.9	94.6756	34.1687
CM-32917F	Eleutherodactylus_orcutti	Eleutherodactylidae	torrential	25.89	12.69	13.18	6.86	13.35	7.88	9.48	8.24	5.3	3.9	3.98	2.94	2.74	1.58	NA	NA	0.77	4.913	3.472	2.666	38.8741	14.938
CM-32975	Eleutherodactylus_orcutti	Eleutherodactylidae	torrential	28.83	14.39	14.69	7.32	15.04	8.5	10.88	8.96	6.19	4.16	5.45	3.45	3.14	2.02	NA	NA	1.19	7.92	3.21	2.7	70.8345	24.3933
CM-32980	Eleutherodactylus_orcutti	Eleutherodactylidae	torrential	26.04	12.19	12.69	7.14	12.79	7.97	8.9	7.49	5.73	4.61	3.79	2.76	2.69	1.51	NA	NA	0.84	7.97	2.08	2.14	33.3826	13.4946
CM-33198	Eleutherodactylus_orcutti	Eleutherodactylidae	torrential	26.17	14.26	13.69	6.36	13.64	7.33	9.34	7.77	5.67	4.63	3.96	2.78	2.53	1.56	NA	NA	0.94	8.62	2.74	2.13	41.0987	14.1455
USNM-497644	Eleutherodactylus_orientalis	Eleutherodactylidae	terrestrial	10.87	4.87	5.29	3.36	4.2	2.97	3.52	1.99	2.87	2.75	1.4	2.01	0.37	1.3	NA	NA	0.058	0.119	0.393	0.216	3.58775	0.666146
USNM-497645	Eleutherodactylus_orientalis	Eleutherodactylidae	terrestrial	11.2	4.62	5.17	3.47	4.67	2.53	3.17	1.79	2.59	2.35	0.96	1.6	0.4	0.97	NA	NA	0.062	0.096	0.358	0.2	1.85781	0.525159
USNM-497646	Eleutherodactylus_orientalis	Eleutherodactylidae	terrestrial	11.71	4.6	4.74	2.78	4.77	2.92	3.91	2.37	2.93	2.5	1.39	1.55	0.48	1.07	NA	NA	0.052	0.111	0.392	0.155	2.59462	0.637341
USNM-565003	Eleutherodactylus_orientalis	Eleutherodactylidae	terrestrial	10.25	5.87	4.92	3.99	3.94	2.5	3.26	2.14	2.74	2.09	1.05	1.65	0.32	1.1	NA	NA	0.035	0.145	0.204	0.092	2.66244	0.453395
UF-58819	Eleutherodactylus_oxyrhyncus	Eleutherodactylidae	terrestrial	18.79	10.92	12.64	6.1	11.53	6.14	8.39	4.95	4.55	3.98	2.64	1.89	2.1	1.1	NA	NA	0.315	0.284	0.511	0.256	14.2645	7.64412
UF-58848	Eleutherodactylus_oxyrhyncus	Eleutherodactylidae	terrestrial	23.24	12.56	13.34	6.77	12.31	6.5	8.63	5.82	6.98	8.41	3.71	2.34	2.03	1.34	NA	NA	0.327	0.298	0.787	0.434	28.5462	9.50004
UF-58868	Eleutherodactylus_oxyrhyncus	Eleutherodactylidae	terrestrial	20.14	11.14	12.55	6.34	11.59	6.41	8.08	4.83	4.37	3.8	2.58	2.22	2.1	1.14	NA	NA	0.269	0.228	0.42	0.313	16.7042	7.86568
CM-33116L	Eleutherodactylus_pantoni	Eleutherodactylidae	terrestrial	31.14	13.21	14.31	8.29	13.09	10.17	11.66	6.72	6.73	3.85	3.97	2.47	3.13	1.54	NA	NA	1.026	1.215	2.153	1.609	33.9124	18.0582
CM-33116S	Eleutherodactylus_pantoni	Eleutherodactylidae	terrestrial	28.42	12.6	14.35	7.45	13.89	8.11	10.74	7.27	6.8	4.07	4.32	3.35	3.05	2.16	NA	NA	0.865	0.609	3.452	2.254	47.7384	24.7499
CM-33116V	Eleutherodactylus_pantoni	Eleutherodactylidae	terrestrial	33.57	14.5	15.79	7.92	15.47	10.59	12.63	7.61	7.12	5.57	4.32	2.75	2.71	1.82	NA	NA	0.78	1.31	1.14	0.8	45.0976	20.3888
USNM-257722	Eleutherodactylus_parapelates	Eleutherodactylidae	burrowing	51.6	23.64	30.59	15.95	23.13	18.39	20.41	14.5	11.95	9.35	4.57	6.59	2.52	5.4	NA	NA	1.655	2.315	5.253	5.561	186.388	108.979
USNM-257726	Eleutherodactylus_parapelates	Eleutherodactylidae	burrowing	49.85	22.92	28.8	16.35	22.78	17.97	19	14.14	11.27	8.79	4.52	6.51	2.06	5.16	NA	NA	1.985	2.183	6.373	6.264	176.564	80.1453
USNM-257728	Eleutherodactylus_parapelates	Eleutherodactylidae	burrowing	49.62	23.84	29	16.98	23.5	17.56	19.05	14.62	11.66	8.37	4.66	6.74	2.35	6.01	NA	NA	1.763	1.771	6.336	6.174	196.029	107.228
CM-52859	Eleutherodactylus_pentasyringos	Eleutherodactylidae	terrestrial	27.09	10.11	12.1	5.73	11.77	8.07	10.7	6.1	5.91	4.13	3	2.06	2.48	1.11	NA	NA	0.977	0.532	3.418	2.144	16.3572	8.72024
CM-52861	Eleutherodactylus_pentasyringos	Eleutherodactylidae	terrestrial	24.53	10.39	11.08	5.9	10.93	7.5	9.06	5.91	6.05	4.28	3.22	1.8	2.05	1	NA	NA	0.529	0.292	1.447	0.98	15.7657	5.94651
CM-52880	Eleutherodactylus_pentasyringos	Eleutherodactylidae	terrestrial	26.52	11.1	12.67	7.16	12.86	8.83	10.67	7.06	6.54	5.63	3.41	1.92	2.34	1.48	NA	NA	0.957	0.578	2.186	1.558	19.026	11.4874
AMNH-A63463	Eleutherodactylus_pezopetrus	Eleutherodactylidae	terrestrial	35.64	16.07	17.12	9.18	15.34	11.33	12.46	9.85	7.77	5.83	4.68	3.32	3.39	2.22	NA	NA	0.569	0.425	3.709	3.861	65.3685	33.7307
AMNH-A63465	Eleutherodactylus_pezopetrus	Eleutherodactylidae	terrestrial	46.44	20.49	22.79	12.32	21.13	12.67	15.59	12.96	10.05	7.28	6.6	4.1	4.43	2.64	NA	NA	1.437	0.808	6.616	7.648	145.157	69.7783
AMNH-A63466	Eleutherodactylus_pezopetrus	Eleutherodactylidae	terrestrial	35.59	17.08	16.41	9.04	14.74	11.38	11.97	9.03	7.48	5.69	4.29	3.03	3.13	2.07	NA	NA	0.612	0.386	3.2	3.247	58.1241	27.835
USNM-26651	Eleutherodactylus_pinarensis	Eleutherodactylidae		19.3	7.56	7.76	4.88	7.87	6.83	6.49	5	4.81	3.45	2.15	2.38	0.64	1.6	NA	NA	0.266	0.171	0.877	0.66	10.1276	2.08032
USNM-59348	Eleutherodactylus_pinarensis	Eleutherodactylidae		17.36	8.48	8.22	4.79	7.66	5.19	6.24	4.19	3.51	2.66	1.98	2.9	0.56	2.29	NA	NA	0.121	0.247	0.541	0.736	12.7476	2.75971
USNM-283104	Eleutherodactylus_pinchoni	Eleutherodactylidae	terrestrial	16.93	7.83	7.29	4.27	7.55	5.27	6.04	4.27	3.84	4.02	2.35	3.25	0.59	1.75	NA	NA	0.296	0.436	1.263	0.795	15.656	1.97054
USNM-283133	Eleutherodactylus_pinchoni	Eleutherodactylidae	terrestrial	16.45	7.45	7.4	4.24	7.73	5.18	5.52	3.81	3.39	2.74	2.09	2.35	0.49	1.9	NA	NA	0.125	0.109	0.935	0.492	9.57942	1.80364
USNM-336583	Eleutherodactylus_pinchoni	Eleutherodactylidae	terrestrial	18.01	8.04	7.67	4.58	7.64	6.03	6.32	4.31	3.79	4.24	1.96	2.14	0.55	1.75	NA	NA	0.119	0.253	0.77	0.634	8.82865	1.9327
USNM-336584	Eleutherodactylus_pinchoni	Eleutherodactylidae	terrestrial	17.05	8.37	7.94	4.35	7.71	5.83	5.95	4.46	4.01	3.97	1.86	1.75	0.49	1.82	NA	NA	0.26	0.358	1.035	0.62	7.13255	1.85377
USNM-150729	Eleutherodactylus_pituinus	Eleutherodactylidae		28.55	10.63	12.37	7.72	10.04	8.56	10	5.59	5.71	6.59	1.95	2.95	0.91	2.56	NA	NA	0.333	0.359	1.883	1.613	16.0088	7.54431
USNM-332221	Eleutherodactylus_pituinus	Eleutherodactylidae		24.66	10.93	12.03	7.53	9.13	7.56	9.29	6.92	5.31	4.74	1.44	2.46	0.73	2.19	NA	NA	0.192	0.555	0.932	1.018	10.1365	5.03502
CM-33121	Eleutherodactylus_planirostris	Eleutherodactylidae	terrestrial	21.4	8.6	9.3	5.54	8.77	5.88	5.99	4.93	4.03	3.47	2.79	2.42	1.88	1.23	NA	NA	0.271	0.357	1.73	1.148	15.2015	5.63008
CM-33125	Eleutherodactylus_planirostris	Eleutherodactylidae	terrestrial	17.59	7.77	7.73	4.5	8.19	5.02	5.78	4.47	3.81	3.37	2.14	1.57	1.89	1.41	NA	NA	0.297	0.353	0.998	0.823	6.83444	5.39298
CM-33128	Eleutherodactylus_planirostris	Eleutherodactylidae	terrestrial	17.14	6.78	8.25	4.14	7.76	4.43	5.23	3.65	3.34	2.88	2.21	1.38	1.69	0.9	NA	NA	0.206	0.259	1.017	0.64	5.41339	3.28512
CM-38760	Eleutherodactylus_planirostris	Eleutherodactylidae	terrestrial	18.94	8.4	9.32	5.64	8.96	5.13	6.2	4.9	3.6	3.17	2.52	1.86	1.82	1.28	NA	NA	0.3	0.324	1.879	1.267	10.3077	5.68415
USNM-515839	Eleutherodactylus_principalis	Eleutherodactylidae	arboreal	19.08	6.72	6.01	5.83	7.77	5.89	7.47	4.83	5.13	3.09	1.69	2.44	0.58	1.61	NA	NA	0.243	0.213	1.505	1.335	7.25462	1.46925
USNM-515840	Eleutherodactylus_principalis	Eleutherodactylidae	arboreal	17.84	7.85	8.18	4.75	7.22	5.18	7.52	4.5	4.43	2.6	1.3	2.19	0.49	1.57	NA	NA	0.189	0.275	1.318	1.097	5.85094	1.64747
USNM-515841	Eleutherodactylus_principalis	Eleutherodactylidae	arboreal	18.85	7.94	8.91	5.63	7.78	6.1	7.7	4.66	3.65	3.55	1.45	2.51	0.53	1.76	NA	NA	0.267	0.252	1.375	1.123	7.56538	2.17588
USNM-332267	Eleutherodactylus_rhodesi	Eleutherodactylidae	terrestrial	21.2	9.75	10.16	5.98	8.94	7.01	6.41	5.44	4.97	3.91	2.21	2.36	0.67	2.19	NA	NA	0.278	0.309	0.579	0.536	13.313	3.90284
USNM-332268	Eleutherodactylus_rhodesi	Eleutherodactylidae	terrestrial	21.29	9.25	9.87	5.63	8.85	6.34	6.2	5.57	5.2	5.1	2.49	2.71	0.76	2.02	NA	NA	0.199	0.207	0.767	0.545	16.341	3.9669
USNM-332269	Eleutherodactylus_rhodesi	Eleutherodactylidae	terrestrial	21.21	8.64	9.73	5.47	9.46	6.23	6.61	5.6	5.14	4.73	2.13	2.53	0.8	1.74	NA	NA	0.212	0.36	0.426	0.558	12.1894	3.54585
OSU-A284	Eleutherodactylus_ricordii	Eleutherodactylidae	terrestrial	19.59	8	8.85	4.99	8.9	5.55	6.92	3.53	3.24	4.05	2.78	1.41	2.04	0.74	NA	NA	0.181	0.207	0.936	0.59	8.20961	3.49763
OSU-A285	Eleutherodactylus_ricordii	Eleutherodactylidae	terrestrial	17.54	6.71	8.07	4.37	7.68	4.9	5.1	4.37	3.47	2.81	2.65	1.77	2.2	0.72	NA	NA	0.144288	0.139104	0.810269	0.613483	8.23968	3.34655
OSU-A678	Eleutherodactylus_ricordii	Eleutherodactylidae	terrestrial	17.02	7.85	8.29	4.91	8.32	5.86	6.09	4.64	4.04	3.48	2.76	1.49	1.76	0.8	NA	NA	0.0738514	0.284832	0.786985	0.63403	8.4515	3.05581
OSU-A679	Eleutherodactylus_ricordii	Eleutherodactylidae	terrestrial	15.82	6.97	7.25	4.18	7.34	4.98	5	3.98	2.97	3.09	2.27	1.11	1.72	0.58	NA	NA	0.0977571	0.470304	0.929791	0.619353	4.5978	1.89349
OSU-A684	Eleutherodactylus_ricordii	Eleutherodactylidae	terrestrial	19.26	8.09	8.57	4.81	9.41	5.17	6.71	4.87	3.89	3.9	2.7	1.57	2.16	0.64	NA	NA	0.12209	0.6624	1.15331	0.862985	8.97802	3.10158
CM-45429	Eleutherodactylus_rogersi	Eleutherodactylidae		26.79	11.36	11.92	7.13	10.61	8.75	10.08	6.53	5.9	4.54	3.41	3.57	2.06	3.05	NA	NA	0.526	0.345	2.402	1.969	36.2051	19.607
CM-76265	Eleutherodactylus_rogersi	Eleutherodactylidae		26.22	9.63	11.27	6.8	10.4	8.26	9.2	6.18	6.14	4.11	2.78	4.39	1.43	2.93	NA	NA	0.562	0.676	2.822	2.554	30.7684	12.3622
CM-76279	Eleutherodactylus_rogersi	Eleutherodactylidae		29.64	12.63	13.16	8.51	13.17	9.71	10.58	7.83	7.35	5.45	3.53	4.7	1.78	3.35	NA	NA	0.645	0.389	2.79	3.024	54.8586	20.5442
USNM-244541	Eleutherodactylus_sisyphodemus	Eleutherodactylidae	terrestrial	11.21	5.54	5.35	2.51	4.75	3.49	4.01	2.16	1.92	2.63	1.71	1.52	0.53	1.28	NA	NA	0.071	0.118	0.276	0.147	3.7698	0.950185
USNM-244545	Eleutherodactylus_sisyphodemus	Eleutherodactylidae	terrestrial	12.62	5.88	5.74	2.82	5.56	3.43	4.78	2.7	1.88	2.34	1.52	2.11	0.53	1.53	NA	NA	0.102	0.126	0.423	0.159	4.9371	1.21856
USNM-244546	Eleutherodactylus_sisyphodemus	Eleutherodactylidae	terrestrial	11.63	5.74	5.48	2.66	4.77	3.95	5.01	2.32	1.85	2.11	1.82	1.8	0.57	1.27	NA	NA	0.104	0.169	0.355	0.17	4.92294	1.03855
USNM-244550	Eleutherodactylus_sisyphodemus	Eleutherodactylidae	terrestrial	11.27	5.69	5.46	2.98	5.23	3.29	4.52	2.23	2	2.25	2.14	1.48	0.56	1.41	NA	NA	0.075	0.12	0.375	0.147	4.71798	1.12867
USNM-244551	Eleutherodactylus_sisyphodemus	Eleutherodactylidae	terrestrial	10.48	5.49	4.8	2.75	4.7	3.57	4.04	2.26	1.79	1.98	1.11	1.45	0.38	1.04	NA	NA	0.053	0.103	0.271	0.123	2.3133	0.496623
CM-56844	Eleutherodactylus_sommeri	Eleutherodactylidae	arboreal	30.76	11.73	15.21	7.53	11.41	8.71	11.07	7.51	6.07	4.92	3.14	2.4	2.63	1.41	NA	NA	0.58	1.62	3.19	2.24	23.1424	14.7663
CM-56847	Eleutherodactylus_sommeri	Eleutherodactylidae	arboreal	29.67	11.83	14.19	7.44	11.46	8.94	11.62	7.67	5.81	3.71	3.08	1.99	2.64	1.55	NA	NA	0.56	1.14	3.19	2.39	18.9827	15.2015
CM-56848	Eleutherodactylus_sommeri	Eleutherodactylidae	arboreal	29.94	12.07	14.56	8.31	11.68	8.04	10.47	7.97	6.11	5.42	3.56	2.06	3.13	1.54	NA	NA	0.56	1.8	3.43	3.13	23.1736	18.3736
CM-56849	Eleutherodactylus_sommeri	Eleutherodactylidae	arboreal	25.35	10.35	12.51	6.42	9.54	7.03	9.76	6.58	5.12	4.2	3.14	1.9	2.09	1.29	NA	NA	0.55	1.85	2.23	1.82	16.1656	8.83002
CM-56850	Eleutherodactylus_sommeri	Eleutherodactylidae	arboreal	25.86	10.88	13.39	7.29	10.39	8.27	9.77	6.88	4.43	4.29	3.06	1.88	2.46	1.29	NA	NA	0.49	0.95	2.78	2.68	16.3861	11.1243
UF-61734	Eleutherodactylus_thorectes	Eleutherodactylidae	semi.arboreal	12.64	6.16	5.92	3.39	5.58	3.4	4.15	2.92	2.34	2.11	1.68	1.25	1.06	0.66	NA	NA	0.02	0.126	0.111	0.101	3.38664	1.08428
UF-64220	Eleutherodactylus_thorectes	Eleutherodactylidae	semi.arboreal	12.3	5.31	5.64	3.41	4.74	4.12	4.4	2.33	2.44	2.7	1.68	1.17	1.35	0.77	NA	NA	0.029	0.128	0.202	0.203	2.73249	1.53487
USNM-306542	Eleutherodactylus_toa	Eleutherodactylidae	semi.aquatic	19.22	9.88	11.18	5.77	9.98	6.86	7.73	5.14	3.91	4.03	1.74	2.79	0.83	1.98	NA	NA	0.127	0.197	0.732	0.599	12.5568	4.8101
USNM-306544	Eleutherodactylus_toa	Eleutherodactylidae	semi.aquatic	20.19	10.83	11.18	4.58	10.59	7.02	7.6	5.32	4.2	4.02	2.82	3.26	0.84	2.63	NA	NA	0.285	0.301	1.002	0.671	26.0654	6.46615
USNM-306546	Eleutherodactylus_toa	Eleutherodactylidae	semi.aquatic	22.52	13.08	13.51	6.63	12.12	7.58	8.36	5.52	5.09	4.69	2.71	3.3	0.89	2.57	NA	NA	0.258	0.312	0.867	0.553	30.6238	8.08997
USNM-306548	Eleutherodactylus_toa	Eleutherodactylidae	semi.aquatic	19.67	10.12	11.47	6.23	10.01	7.21	8.46	5.07	4.29	4.08	2.91	3	0.76	5.01	NA	NA	0.098	0.435	0.396	0.361	23.1293	11.4336
UF-58386	Eleutherodactylus_ventrilineatus	Eleutherodactylidae	terrestrial	28.86	12.66	11.35	7.03	11.99	8.17	10.1	6.24	6.13	4.84	4.27	3.35	2.59	1.95	NA	NA	0.63	0.13	0.69	0.37	47.4106	15.0072
UF-61765	Eleutherodactylus_ventrilineatus	Eleutherodactylidae	terrestrial	25.46	9.56	9.8	6.39	10.97	5.3	8.85	6.33	4.23	4.28	4.49	2.84	2.65	1.62	NA	NA	0.787	0.403	0.489	0.33	31.9147	11.0143
UF-61781	Eleutherodactylus_ventrilineatus	Eleutherodactylidae	terrestrial	20.25	8.25	8.28	5.01	9.14	6.12	7.61	4.44	4.09	3.75	2.63	2.64	1.76	1.18	NA	NA	0.314	0.213	0.234	0.121	14.9962	4.50188
UF-61788	Eleutherodactylus_ventrilineatus	Eleutherodactylidae	terrestrial	21.76	9.36	9.15	5.64	9.59	6.48	7.49	4.61	3.91	3.41	2.98	2.54	2.2	1.32	NA	NA	0.453	0.634	0.324	0.194	18.5479	6.95643
KU-286963	Eleutherodactylus_wetmorei	Eleutherodactylidae	arboreal	33.02	10.3	14.67	7.82	12.02	10.17	11.47	8.24	5.48	5.55	2.55	3.49	0.91	3.21	NA	NA	0.385	1.86	7.792	6.929	23.9978	11.2188
KU-287037	Eleutherodactylus_wetmorei	Eleutherodactylidae	arboreal	33.11	11.67	16.12	8.18	13.01	10.49	10.72	8.7	5.24	6.06	2.46	3.75	0.89	3.06	NA	NA	1.193	1.947	6.5	7.57	28.1842	11.4933
KU-287038	Eleutherodactylus_wetmorei	Eleutherodactylidae	arboreal	33.38	11.18	16.18	8.74	12.92	10.5	11.49	8.55	6.22	5.58	2.36	3.63	1.03	2.9	NA	NA	0.547	1.963	10.249	8.475	25.0743	12.6527
KU-287301	Eleutherodactylus_wetmorei	Eleutherodactylidae	arboreal	33.54	13.76	15.05	8.56	12.36	10.34	12.19	8.28	5.43	4.57	2.78	3.54	0.84	3.09	NA	NA	0.731	2.01	8.137	5.088	35.4515	10.2269
KU-287422	Eleutherodactylus_wetmorei	Eleutherodactylidae	arboreal	32.69	11.65	14.51	8.34	9.6	9.53	11.53	8.27	5.75	6.4	2.87	3.58	0.95	3.28	NA	NA	0.299	2.367	4.216	3.771	31.3371	11.8368
USNM-335742	Eleutherodactylus_zeus	Eleutherodactylidae	terrestrial	42.8	19.6	20.85	11.78	17.67	16.07	15.69	11.44	11.34	8.24	3.17	4.15	1.27	2.87	NA	NA	1.115	0.757	3.99	5.163	67.5044	19.8957
USNM-335743	Eleutherodactylus_zeus	Eleutherodactylidae	terrestrial	51.36	21.57	24.95	14.74	20.72	19.96	18.71	14.65	12.52	10.1	2.99	4.94	1.6	3.56	NA	NA	1.832	0.749	5.462	7.939	83.4098	37.2057
USNM-285799	Engystomops_coloradorum	Leptodactylidae		20.5	9.33	10.24	4.73	9.41	6.76	7.47	6.15	4.75	4.39	2.88	2.87	0.59	2.69	NA	NA	0.288	0.911	0.72	0.628	20.1895	4.25474
USNM-285800	Engystomops_coloradorum	Leptodactylidae		19.16	9.59	9.71	4.94	9.69	5.87	7.5	6.42	4.99	4.45	2.77	2.73	0.56	1.92	NA	NA	0.246	0.24	0.575	0.355	18.9858	2.73324
USNM-285801	Engystomops_coloradorum	Leptodactylidae		19.82	10.2	9.68	4.4	9.53	5.9	6.82	5.96	4.48	4.11	2.87	2.52	0.47	2.01	NA	NA	0.328	0.284	0.716	0.751	19.3131	2.39408
USNM-222307	Engystomops_petersi	Leptodactylidae	terrestrial	26.33	13.05	13.7	6.33	12.01	7.07	8.31	7.48	6.32	6.2	2.96	3.2	1.5	2.42	0.066	0.021	0.703	1.172	1.702	1.989	32.3609	13.0195
USNM-247426	Engystomops_petersi	Leptodactylidae	terrestrial	23.73	10.06	11.16	5.27	9.79	5.55	5.92	6.76	5.99	4.84	2.52	2.76	1.36	2.11	0.027	0.008	0.479	0.103	1.131	0.958	18.3179	8.38406
USNM-247659	Engystomops_petersi	Leptodactylidae	terrestrial	29.89	14.18	15.11	7.93	13.33	7.43	8.35	8.82	8.78	7.26	3	3.17	1.81	2.9	0.071	0.022	0.666	1.171	1.923	2.265	35.3041	20.7639
USNM-343260	Engystomops_petersi	Leptodactylidae	terrestrial	29.08	12.8	13.68	6.09	12.5	8.43	8.84	7.69	6.4	5.61	3.02	3.8	1.81	2.8	0.075	0.028	0.856	1.414	2.015	1.905	38.4564	18.1506
USNM-343265	Engystomops_petersi	Leptodactylidae	terrestrial	27.72	13.4	13.72	6.32	12.68	7.09	8.93	7.55	6.25	5.91	2.6	3.34	1.41	2.58	0.069	0.024	0.645	1.721	1.685	1.898	30.4644	13.0666
CM-54316	Epidalea_calamita	Bufonidae	terrestrial	73.01	24.28	24.65	13.69	29.2	15.83	23.7	17.3	16.32	14.11	8.37	10.46	5.59	6.87	1.011	0.382	5.4	15.366	7.412	5.941	556.512	247.83
CM-54316B	Epidalea_calamita	Bufonidae	terrestrial	71.2	23.38	23.55	13.64	25.93	16.12	22.76	15.72	15.75	9.82	7.76	10.12	4.54	6.34	0.814	0.273	4.567	17.446	6.276	5.275	480.679	177.462
CM-54316D	Epidalea_calamita	Bufonidae	terrestrial	69.9	25.96	24.59	15.39	27.53	14.67	21.51	17.45	16.88	10.31	8.84	10.77	5.37	7.75	0.919	0.34	3.405	16.248	6.908	5.111	647.055	267.919
CM-54316E	Epidalea_calamita	Bufonidae	terrestrial	63.78	21.89	20.58	11.31	23.62	14.04	18.82	15.27	14.8	8.59	7.2	9.36	4.57	5.19	0.595	0.204	4.877	13.08	6.125	4.986	386.209	127.79
CM-54634C	Epidalea_calamita	Bufonidae	terrestrial	60.84	21.09	19.59	11.58	24.16	12.8	16.98	14.83	13.88	9.65	6.8	9.36	4.21	6.4	0.571	0.207	5.333	17.363	5.842	5.12	351.423	138.186
USNM-204456	Epipedobates_anthonyi	Dendrobatidae	terrestrial	19.86	8.98	9.13	4.57	8.97	5.64	5.78	5.25	3.91	4.82	2.21	2.77	0.75	1.89	NA	NA	0.143	0.2	0.732	0.668	14.3919	3.38815
USNM-204459	Epipedobates_anthonyi	Dendrobatidae	terrestrial	18.62	8.17	8.63	4.48	7.82	4.69	5.31	4.99	3.66	4.79	2.07	2.61	0.74	1.73	NA	NA	0.157	0.267	0.636	0.419	11.5558	2.89239
USNM-204461	Epipedobates_anthonyi	Dendrobatidae	terrestrial	19.69	7.21	8.22	4.81	7.53	5.66	5.05	4.89	2.63	4.69	2.02	2.57	0.79	1.86	NA	NA	0.115	0.318	0.666	0.414	9.79915	3.16214
USNM-204465	Epipedobates_anthonyi	Dendrobatidae	terrestrial	17.32	6.89	7.19	4.08	7.28	4.73	5.23	4.28	3.16	3.45	1.94	2.43	0.51	1.79	NA	NA	0.059	0.249	0.554	0.432	8.50346	1.71839
USNM-204466	Epipedobates_anthonyi	Dendrobatidae	terrestrial	16.16	7.24	7.77	4.37	7.66	4.78	5.01	4.54	3.06	3.99	2.18	2.51	0.57	2.02	NA	NA	0.114	0.183	0.524	0.379	10.3714	2.34216
OMNH-34095	Epipedobates_boulengeri	Dendrobatidae	terrestrial	16.47	7.76	7.54	4.27	7.28	4.18	5.08	4.47	3.4	4.06	2.08	2.26	0.34	1.41	NA	NA	0.122	0.371	0.56	0.214	9.54997	0.94632
MCZ-A108890	Epipedobates_espinosai	Dendrobatidae		16.91	6.47	7.62	4.49	7	5.29	5	4.15	3.12	3.85	2.31	1.27	1.56	0.93	NA	NA	0.149	0.503	0.724	0.445	4.96922	2.89422
MCZ-A97955	Epipedobates_espinosai	Dendrobatidae		15.01	7.53	7.82	4.48	6.39	4.24	4.71	3.61	3.47	3.92	2	1.38	1.31	0.75	NA	NA	0.101	0.353	0.93	0.593	5.44092	2.01144
MCZ-A97959	Epipedobates_espinosai	Dendrobatidae		15.9	7.64	7.53	3.74	7.65	3.21	4.85	4.47	3.25	3.12	1.59	1.84	1.36	0.79	NA	NA	0.186	0.252	1.029	0.583	5.85163	2.11802
MCZ-A97966	Epipedobates_espinosai	Dendrobatidae		16.87	7.48	7.37	3.91	6.76	4.82	5.17	4.03	3.17	3.47	2.08	1.33	1.47	0.82	NA	NA	0.149	0.351	0.849	0.574	5.41733	2.32577
MCZ-A97967	Epipedobates_espinosai	Dendrobatidae		15.96	7.43	7.07	3.88	6.67	3.64	4.85	3.96	3.42	3.34	2.14	1.47	1.52	0.83	NA	NA	0.151	0.253	1.042	0.625	6.11911	2.33512
CM-67865	Euphlyctis_cyanophlyctis	Dicroglossidae	semi.aquatic	22.38	10.14	10.43	5.61	11.22	6.56	7.76	6.09	3.5	2.99	3.23	2.73	2.11	1.11	NA	NA	0.39	15.92	0.21	0.15	23.4084	6.39526
CM-67964	Euphlyctis_cyanophlyctis	Dicroglossidae	semi.aquatic	31.4	15.75	16.33	6.97	16.57	8.37	10.48	8.58	4.51	6.05	5.69	3.91	3.35	1.82	NA	NA	0.72	47.34	0.45	0.26	91.7357	26.0658
CM-67966	Euphlyctis_cyanophlyctis	Dicroglossidae	semi.aquatic	30.61	11.56	14.1	6.54	14.93	7.7	8.66	8.22	4.61	4.19	4.68	3.9	2.69	1.54	NA	NA	0.53	48.68	0.44	0.22	55.2379	15.2919
CM-67971	Euphlyctis_cyanophlyctis	Dicroglossidae	semi.aquatic	28.85	11.45	13.06	5.96	13.95	6.85	8.88	7.34	3.5	3.88	4.26	2.73	2.45	1.47	NA	NA	0.35	25.29	0.33	0.19	34.8615	12.3139
FMNH-66555	Euphlyctis_ehrenbergii	Dicroglossidae	aquatic	65.1	30.3	29.71	14.72	31.58	19.25	23.35	15.43	11.74	9.17	7.34	13.55	3.44	8.84	NA	NA	2.474	301.568	2.002	1.544	788.945	236.528
FMNH-66556	Euphlyctis_ehrenbergii	Dicroglossidae	aquatic	64.51	28.47	27.07	14.88	30.22	20.48	23.67	15.9	10.11	10.25	7.99	13.41	3.57	8.1	NA	NA	3.825	257.865	2.817	1.605	798.604	204.932
CM-62815	Euphlyctis_hexadactylus	Dicroglossidae	aquatic	68.6	31.04	31.17	17.99	36.26	17.09	24.29	16.98	10.05	8.97	16.31	10.86	8.88	6.27	NA	NA	2.25	217.3	1.69	1	1439.38	454.345
CM-62817	Euphlyctis_hexadactylus	Dicroglossidae	aquatic	71.7	32.03	31.9	17.15	35.86	20.6	22.97	16.58	8.08	8.6	11.7	7.36	6.67	5.04	NA	NA	4.43	329.53	3.96	2.58	722.087	280.747
CM-147579	Eupsophus_roseus	Alsodidae	terrestrial	39.49	19.81	21.67	10.37	20.76	11.29	14.75	10.73	7.39	5.66	5.7	4.28	4.18	2.73	NA	NA	1.477	0.618	1.652	1.544	126.524	64.7391
CM-57175	Eupsophus_roseus	Alsodidae	terrestrial	34.78	17.81	20.09	9.59	17.22	9.32	11.58	9.41	6.64	4.4	4.9	4.52	4.02	2.4	NA	NA	0.841	7.519	1.007	0.769	103.268	50.7441
CM-63926	Eupsophus_roseus	Alsodidae	terrestrial	37.48	19.44	21.4	11.4	20.65	10.63	13.25	11.31	7.87	7.99	5.8	3.85	3.51	2.62	NA	NA	1.317	5.959	1.694	1.398	113.646	51.5218
MVZ-191578	Exerodonta_chimalapa	Hylidae	arboreal	28.91	14.13	15.48	7.77	11.47	7.66	9.39	8.4	4.74	4.31	2.8	3.06	1.36	3.3	NA	NA	0.822	19.43	3.922	3.248	31.695	18.1883
MVZ-191579	Exerodonta_chimalapa	Hylidae	arboreal	23.36	9.25	11.14	6.28	9.79	5.43	8.09	6.47	4.3	3.6	1.7	2.5	0.79	2.38	NA	NA	0.507	7.904	2.566	2.361	10.292	5.4835
USNM-304862	Exerodonta_melanomma	Hylidae	arboreal	27.65	13.29	12.94	7.53	11.89	7.44	8.76	8.29	5.2	4.98	2.1	2.93	0.93	3.31	NA	NA	0.571	8.586	3.308	3.281	21.4082	10.4283
USNM-304864	Exerodonta_melanomma	Hylidae	arboreal	26.73	12.51	12.82	7.07	11.23	6.96	8.74	7.77	5.04	4.26	2.34	2.72	0.86	3.13	NA	NA	0.477	6.934	3.773	2.547	20.8454	9.0344
USNM-304865	Exerodonta_melanomma	Hylidae	arboreal	25.73	12.22	12.83	6.87	11.2	7.37	8.42	7.56	4.29	4.59	2.51	2.31	0.87	3.3	NA	NA	0.536	12.807	4.135	2.674	18.5492	9.64336
USNM-304867	Exerodonta_melanomma	Hylidae	arboreal	27.11	13.6	13.54	7.09	11.66	7.13	8.36	8.34	4.55	4.95	1.99	2.75	1	3.57	NA	NA	0.578	12.215	3.545	2.475	19.4847	12.6548
USNM-304868	Exerodonta_melanomma	Hylidae	arboreal	27.41	12.84	13.06	6.81	10.81	7.8	8.67	7.82	5	4.27	2.43	2.83	1	2.88	NA	NA	0.48	12.872	5.076	3.316	23.1167	9.84701
USNM-114167	Exerodonta_sumichrasti	Hylidae	arboreal	23.71	10.29	11.46	5.44	8.55	6.1	8.68	6.27	3.69	3.21	2.02	2.55	0.81	2.88	NA	NA	0.405	5.364	1.429	1.369	13.8764	6.99892
USNM-114169	Exerodonta_sumichrasti	Hylidae	arboreal	24.74	11.35	11.37	5.79	9.42	6.55	8.71	6.2	4.51	3.62	2.44	2.44	0.78	2.77	NA	NA	0.382	5.512	1.806	1.387	17.6907	6.43137
USNM-114186	Exerodonta_sumichrasti	Hylidae	arboreal	23.04	10.27	11.51	5.59	8.2	6.05	7.84	5.53	3.97	3.19	1.34	1.96	0.9	2.24	NA	NA	0.226	3.913	0.829	1.043	7.06155	6.07483
USNM-114189	Exerodonta_sumichrasti	Hylidae	arboreal	22.75	9.75	11.24	5.38	8.38	6.44	7.79	5.79	4.05	2.5	1.72	2.12	0.71	2.18	NA	NA	0.319	4.19	1.465	1.03	9.3076	4.5546
USNM-114195	Exerodonta_sumichrasti	Hylidae	arboreal	24	10.92	12.07	5.63	9.17	6.31	8.3	5.53	4.18	3.27	1.52	2.29	0.63	2.88	NA	NA	0.26	6.415	1.46	1.696	9.95108	5.73336
UMMZ-239833	Exerodonta_xera	Hylidae		21.74	9.89	10.71	5.9	9.33	6.21	8.76	6.15	4.37	3.72	2.26	2.51	1.25	2.29	NA	NA	0.403	3.318	1.023	1.308	14.6875	8.02608
UMMZ-239834	Exerodonta_xera	Hylidae		22.49	9.96	11.92	5.92	9.75	6.46	8.55	7.51	3.94	4.03	1.45	2.34	0.64	1.88	NA	NA	0.481	8.048	1.211	1.336	8.84732	3.75476
MVZ-221980	Feihyla_palpebralis	Rhacophoridae	arboreal	24.96	12.18	13.21	6.84	10.97	7.46	7.42	7.54	4.7	4.6	2.21	2.4	0.69	1.99	NA	NA	0.537	9.181	2.777	3.393	16.913	4.74869
MVZ-221988	Feihyla_palpebralis	Rhacophoridae	arboreal	25.04	11.3	12.7	6.63	10.77	7.49	7.31	7.33	4.21	3.84	1.92	2.99	0.91	1.82	NA	NA	0.275	10.836	2.012	2.658	16.9832	5.50662
MVZ-222012	Feihyla_palpebralis	Rhacophoridae	arboreal	24.85	10.99	12.45	6.99	10.45	7.72	7.54	7.01	4.36	4.3	2.25	2.81	0.66	2.07	NA	NA	0.428	10.385	2.827	3.076	18.1909	4.453
MVZ-222013	Feihyla_palpebralis	Rhacophoridae	arboreal	24.63	12.58	13.01	7.35	10.95	7.54	7.54	7.29	4.6	4.22	1.96	2.7	0.86	2.1	NA	NA	0.221	6.167	3.112	2.912	17.4289	6.15125
OMNH-31627	Fejervarya_cancrivora	Dicroglossidae	semi.aquatic	61.91	26.85	27.78	14.12	31.42	20.52	21.29	14.68	12.34	9.92	7.9	12.63	3.52	9.32	NA	NA	3.405	149.917	2.855	2.645	701.364	238.594
FMNH-217986	Fejervarya_keralensis	Dicroglossidae	semi.aquatic	40.97	20.07	22.88	11.08	22.06	12.8	15.19	9.81	8.32	6.94	NA	NA	NA	NA	0.3075	0.1386	1.166	54.21	2.539	2.286	141.215	87.0094
FMNH-217987	Fejervarya_keralensis	Dicroglossidae	semi.aquatic	41	19.05	21.37	10.44	22.43	13.81	16.42	10.13	8.29	8.14	NA	NA	NA	NA	0.2661	0.1153	2.116	52.037	3.175	2.001	121.059	71.8265
FMNH-217988	Fejervarya_keralensis	Dicroglossidae	semi.aquatic	41.77	19.38	23.12	11.1	22.9	13.43	16.6	10.31	7.98	6.32	NA	NA	NA	NA	0.3144	0.1363	1.482	69.307	2.385	2.571	138.508	86.9405
FMNH-217990	Fejervarya_keralensis	Dicroglossidae	semi.aquatic	44.19	20.48	24.58	11.52	24.31	13.48	15.61	11.46	8.95	6.86	NA	NA	NA	NA	0.4233	0.1828	1.027	58.333	3.407	2.649	180.478	112.55
FMNH-217993	Fejervarya_keralensis	Dicroglossidae	semi.aquatic	43.8	18.86	23.86	11.4	24.55	13.66	16.5	10.91	9.23	8.56	NA	NA	NA	NA	0.4646	0.1866	2.132	84.744	3.852	2.952	177.464	110.772
USNM-266869	Fejervarya_pierrei	Dicroglossidae		47.03	20.38	22.99	11.37	22.29	14.19	15.75	9.93	7.91	6.38	4.47	7.13	4.39	6.91	NA	NA	1.686	25.771	1.175	1.173	170.047	182.579
FMNH-213092	Fejervarya_syhadrensis	Dicroglossidae	semi.aquatic	21.33	9.48	11.51	5.58	12.92	6.83	6.89	5.85	3.77	3.88	2.64	3.59	1.21	2.37	NA	NA	0.478	13.239	0.224	0.385	23.5221	8.64127
FMNH-213093	Fejervarya_syhadrensis	Dicroglossidae	semi.aquatic	22.19	11.06	11.67	5.69	12.27	6	6.5	5.6	3.5	3.84	2.21	4.03	0.98	2.21	NA	NA	0.318	11.864	0.264	0.389	25.7882	6.61695
FMNH-213095	Fejervarya_syhadrensis	Dicroglossidae	semi.aquatic	20.15	8.68	11.74	5.3	8.7	6.57	6.38	4.75	3.62	4.21	3.49	2.72	0.93	2.01	NA	NA	0.355	11.029	0.269	0.365	21.5716	5.74534
FMNH-213103	Fejervarya_syhadrensis	Dicroglossidae	semi.aquatic	21.3	9.61	11.81	5.81	10.95	6.32	6.93	3.46	3.83	3.03	3.02	3.3	1.34	3.2	NA	NA	0.378	11.02	0.513	0.475	25.0734	13.2579
FMNH-213107	Fejervarya_syhadrensis	Dicroglossidae	semi.aquatic	21.42	9.91	11.96	5.43	12.04	6.61	6.81	5.25	4.65	3.76	2.96	3.2	1.14	2.04	NA	NA	0.358	8.573	0.337	0.345	24.5745	7.28173
FMNH-213109	Fejervarya_syhadrensis	Dicroglossidae	semi.aquatic	20.67	10.54	11.8	5.39	12.32	6.62	7	5.6	3.49	3.98	2.24	3.19	0.93	2.21	NA	NA	0.475	11.822	0.285	0.356	19.7173	6.3493
FMNH-213111	Fejervarya_syhadrensis	Dicroglossidae	semi.aquatic	19.04	7.91	9.91	5.1	9.43	5.91	5.8	3.98	3.4	3.42	1.99	3.04	0.94	2.05	NA	NA	0.24	6.914	0.244	0.279	12.5277	4.99947
FMNH-213112	Fejervarya_syhadrensis	Dicroglossidae	semi.aquatic	20.61	8.78	10.79	5.05	11.07	5.92	6.58	5.22	3.09	3.49	1.97	3.25	1.1	2.39	NA	NA	0.285	10.638	0.273	0.245	14.7168	7.42644
OSU-A1010	Fejervarya_vittigera	Dicroglossidae		56.46	24.14	27.45	12.68	27.25	17.12	18.29	12.05	9.45	7.21	4.96	7.84	3.16	6.17	NA	NA	2.439	96.098	3.252	3.288	245.756	140.115
OSU-A1011	Fejervarya_vittigera	Dicroglossidae		63.05	29.99	32.62	17.44	34.16	19.42	20.51	14.8	10.53	9.34	8.49	9.76	5.07	7.53	NA	NA	3.51471	121.819	2.86661	3.15	650.583	326.028
OSU-A1012	Fejervarya_vittigera	Dicroglossidae		45.91	19.16	22.54	11.26	24.75	14.46	14.5	10.96	7.59	7.16	3.66	5.56	2.15	4.02	NA	NA	1.66255	69.981	1.6793	1.517	102.075	51.002
MCZ-A17894	Flectonotus_fitzgeraldi	Hemiphractidae	arboreal	17.38	8.64	8.98	4.69	5.91	5.64	6.09	4.97	2.91	2.54	1.62	1.9	0.65	2.1	NA	NA	0.219	0.803	1.025	0.834	6.96227	3.20906
MCZ-A27785	Flectonotus_fitzgeraldi	Hemiphractidae	arboreal	18.69	9.99	10.85	5.84	7.78	6.27	7.2	5.37	3.65	3.61	1.91	1.91	0.74	1.98	NA	NA	0.116	1.62	0.963	0.974	9.54115	4.16193
MCZ-A27786	Flectonotus_fitzgeraldi	Hemiphractidae	arboreal	18.42	7.89	9.96	5.14	7.01	6.36	6.6	5.1	3.57	3.36	1.62	1.99	0.75	1.88	NA	NA	0.235	0.7	0.924	1.011	6.65907	3.67661
USNM-259157	Flectonotus_pygmaeus	Hemiphractidae	arboreal	29.52	13.56	16.17	7.99	11.52	9.01	10.1	8.32	5.3	5.24	1.89	3.11	1.56	2.51	NA	NA	1.053	2.976	4.953	4.916	20.8665	16.5759
USNM-259158	Flectonotus_pygmaeus	Hemiphractidae	arboreal	28.14	12.51	14.77	7.83	11.43	9.14	8.46	8.13	5.05	4.84	1.86	2.53	1.23	2.48	NA	NA	0.829	2.234	3.997	3.934	15.412	11.7952
USNM-217714	Fritziana_ohausi	Hemiphractidae	arboreal	28.32	12.87	13.86	7.31	11.95	9.08	9.47	8.68	5.65	3.98	2.15	2.74	1.41	2.14	0.036	0.017	0.783	2.818	7.887	6.086	19.8489	10.9488
USNM-217715	Fritziana_ohausi	Hemiphractidae	arboreal	26.34	12.43	13.11	6.97	11.64	8.96	8.89	8.37	5.25	4.41	2.15	2.2	1.63	2.1	0.029	0.014	0.668	2.208	7.717	6.19	15.3922	11.7484
USNM-217716	Fritziana_ohausi	Hemiphractidae	arboreal	27.08	12.71	13.61	6.73	11.88	8.31	8.7	8.29	5.19	4.94	1.9	2.25	1.39	2.24	0.025	0.015	0.604	3.347	6.631	6.028	14.2249	11.094
USNM-217720	Fritziana_ohausi	Hemiphractidae	arboreal	28.58	12.99	13.56	7.23	11.63	8.66	9.33	8.09	5.4	3.96	2.15	2.57	1.36	1.96	0.027	0.018	0.83	4.664	8.634	6.91	18.791	9.46288
USNM-217721	Fritziana_ohausi	Hemiphractidae	arboreal	29.66	13.83	15.33	8.04	12.68	9.64	9.67	9.29	5.73	5.67	2.26	2.16	1.38	2.64	0.04	0.018	0.613	4.548	7.276	6.171	17.6747	14.6216
USNM-529690	Gastrophryne_carolinensis	Microhylidae	burrowing	31.19	9.66	9.46	6.17	12.55	5.42	8.88	6.58	5.31	3.76	2.94	4.77	2.16	3.62	0.073	0.027	0.81	0.331	1.655	1.345	35.4659	19.3652
USNM-529692	Gastrophryne_carolinensis	Microhylidae	burrowing	30.51	9.66	11.04	5.93	12.34	5.49	7.69	6.43	4.71	4.62	2.49	4.34	1.93	3	0.059	0.024	0.914	1.437	1.706	1.367	27.3297	16.7346
USNM-529694	Gastrophryne_carolinensis	Microhylidae	burrowing	28.74	9.61	9.77	5.35	12.65	5.78	7.52	6.32	4.25	4.44	2.99	4.13	2.02	3.26	0.073	0.025	0.663	0.954	1.587	1.125	31.068	16.8435
USNM-529696	Gastrophryne_carolinensis	Microhylidae	burrowing	28.35	8.69	10.14	5.81	11.69	4.83	6.44	6.25	4.27	4.88	2.4	4.43	1.86	3.04	0.053	0.02	0.622	0.649	1.529	1.1	24.1882	15.0104
USNM-529698	Gastrophryne_carolinensis	Microhylidae	burrowing	29.05	9.35	11.03	6.33	12.65	5.82	8.16	6.67	4.52	4.07	2.44	4.53	1.83	3.11	0.055	0.02	0.83	0.703	1.407	1.136	27.0563	16.4345
USNM-159398	Gastrotheca_aureomaculata	Hemiphractidae	arboreal	56.4	28.81	31.63	17.34	29.86	19.6	23.15	22.27	13.82	9.4	7.99	6.95	2.88	6.23	NA	NA	4.194	31.582	22.751	24.289	418.835	148.576
USNM-298195	Gastrotheca_excubitor	Hemiphractidae	terrestrial	35.93	16.8	19.73	10.74	17.33	11.01	13.26	11.54	7.37	7.31	2.69	3.86	1.95	3.14	NA	NA	1.107	3.659	8.079	7.645	45.6686	31.6271
USNM-298200	Gastrotheca_excubitor	Hemiphractidae	terrestrial	32.32	12.14	15.8	8.55	14.65	10.24	11.31	10.12	6.8	5.88	2.64	3.48	1.87	2.66	NA	NA	0.896	1.137	4.603	4.144	29.1992	20.5754
LSUMZ-32050	Gastrotheca_galeata	Hemiphractidae	semi.arboreal	46.84	17.81	21.17	12.11	20.77	13.6	17.44	15.56	9.41	6.53	4.58	2.98	4.01	2.49	NA	NA	3.159	6.774	11.532	14.699	63.6377	55.3392
LSUMZ-45024	Gastrotheca_griswoldi	Hemiphractidae	terrestrial	37.25	16.32	18.22	10.47	19.22	10.09	13.09	12.57	6.93	6.3	4.47	2.37	3.7	1.95	NA	NA	1.662	4.729	6.03	4.996	45.2631	34.4154
LSUMZ-45025	Gastrotheca_griswoldi	Hemiphractidae	terrestrial	31.21	15.07	15.73	9.13	15.83	8.71	11.83	10.66	6.07	5.6	3.14	1.82	2.33	1.59	NA	NA	0.868	1.561	3.068	2.241	22.5467	15.2563
CAS-149433	Gastrotheca_longipes	Hemiphractidae	arboreal	61.47	34.53	35.22	19.38	27.38	18.26	23.73	20.7	11.81	9.15	6.17	5.36	1.6	5.3	NA	NA	2.832	103.858	20.703	22.124	298.961	78.1905
USNM-166171	Gastrotheca_longipes	Hemiphractidae	arboreal	73.22	38.61	39.78	22.79	31.58	20.24	24.97	23.58	14.01	12.15	6.69	6.63	1.98	6.63	NA	NA	3.499	114.484	20.254	22.39	448.341	136.714
USNM-258906	Gastrotheca_longipes	Hemiphractidae	arboreal	34.38	34.38	35.21	18.79	26.18	18.1	21.62	19.87	11.34	10.48	5.35	6.69	2.38	5.22	NA	NA	2.079	75.266	16.4	20.769	322.147	114.52
USNM-298425	Gastrotheca_marsupiata	Hemiphractidae	terrestrial	33.64	12.88	14.73	8.46	14.07	9.04	12.49	9.62	7.15	6.04	2.46	3.72	1.85	3.22	NA	NA	1.018	1.757	4.008	3.85	30.8576	22.972
USNM-298435	Gastrotheca_marsupiata	Hemiphractidae	terrestrial	31.69	13.16	15.56	7.87	14.29	7.85	10.71	10.48	6.6	5.33	2.81	3.8	1.79	3.18	NA	NA	0.953	1.069	3.872	3.853	36.7887	23.1877
USNM-298436	Gastrotheca_marsupiata	Hemiphractidae	terrestrial	32.22	12.57	13.99	7.6	13.02	8.9	11.58	9.06	6.62	5.8	3.03	4.74	2.09	3.62	NA	NA	1.025	1.227	2.913	2.873	47.2634	27.7103
USNM-298447	Gastrotheca_marsupiata	Hemiphractidae	terrestrial	32.03	12.35	14.72	7.49	14.64	9.04	11.02	9.53	6.54	5.21	3.02	4.12	2.07	2.98	NA	NA	0.888	0.839	2.787	3.296	40.229	23.7719
USNM-298452	Gastrotheca_marsupiata	Hemiphractidae	terrestrial	32.5	13.47	14.9	7.71	13.19	8.19	11.9	10.16	5.67	5.78	2.55	3.72	1.73	3.22	NA	NA	1.006	1.625	3.861	3.82	33.4518	21.7299
USNM-258853	Gastrotheca_monticola	Hemiphractidae	arboreal	58.18	25.28	29.32	15.14	19.09	17.17	20.56	16.67	12.24	10.45	4.6	5.84	3.31	5.19	NA	NA	4.32	21.195	18.219	16.239	177.794	131.865
USNM-258854	Gastrotheca_monticola	Hemiphractidae	arboreal	52.76	26.07	26.66	13.09	22.24	15.26	18.74	16.23	11.06	8.26	4.34	5.6	2.98	5.11	NA	NA	2.395	18.439	13.246	16.327	165.877	106.284
USNM-258856	Gastrotheca_monticola	Hemiphractidae	arboreal	54.5	25.36	28.02	14.23	23.38	15.25	18.89	15.87	10.44	9.11	4.14	6.6	2.96	4.7	NA	NA	2.632	13.37	11.417	11.028	181.41	102.053
USNM-258857	Gastrotheca_monticola	Hemiphractidae	arboreal	55.7	24.27	27.61	13.75	23.35	15.65	17.32	16.95	10.41	9.58	3.88	6.85	3.19	4.82	NA	NA	2.863	18.052	13.312	12.929	168.873	111.141
USNM-211178	Gastrotheca_orophylax	Hemiphractidae	arboreal	49.93	25.02	25.4	13.26	22.47	15.72	18.83	15.7	10.65	10.3	4.45	3.31	2.54	4.2	NA	NA	2.235	18.082	16.691	14.703	96.4815	70.939
USNM-211181	Gastrotheca_orophylax	Hemiphractidae	arboreal	54.42	27.53	28.44	14.36	25.37	18.8	21.01	18.79	10.67	9.1	4.93	4.99	3.33	5.68	NA	NA	3.456	40.721	19.682	16.196	177.306	140.829
USNM-211182	Gastrotheca_orophylax	Hemiphractidae	arboreal	58.48	26.32	27.88	13.41	26.7	17.79	22.12	18.3	10.81	8.73	4.37	4.38	2.77	4.72	NA	NA	3.052	29.515	24.251	23.154	131.889	95.4296
USNM-211184	Gastrotheca_orophylax	Hemiphractidae	arboreal	53.19	25.96	26.52	13.4	24.38	16.14	20.41	17.2	10.9	9.07	4.94	4.63	3.57	5.59	NA	NA	3.282	32.707	21.764	21.617	155.447	138.555
USNM-211196	Gastrotheca_orophylax	Hemiphractidae	arboreal	52.39	25.02	26.21	13.55	22.71	16.34	20.67	16.94	10.55	8.33	5.15	4.76	2.73	4.47	NA	NA	3.462	30.007	20.327	19.452	160.572	83.7348
USNM-258913	Gastrotheca_pseustes	Hemiphractidae	semi.arboreal	44.57	19.73	19.64	10.29	20.13	13.73	16.4	13.21	9.28	8.45	3.59	4.67	2.71	4.03	NA	NA	2.123	11.26	9.368	7.519	86.5978	56.1545
USNM-258914	Gastrotheca_pseustes	Hemiphractidae	semi.arboreal	42.06	19.11	19.83	9.92	21.25	12.71	15.29	14.56	9.33	8.17	3.56	4.71	2.6	3.88	NA	NA	2.642	16.324	8.93	8.438	83.8881	52.3717
USNM-258915	Gastrotheca_pseustes	Hemiphractidae	semi.arboreal	44.88	20.14	19.62	11.22	20.2	13.28	15.82	13.88	10.62	10.11	3.91	4.33	2.78	4.28	NA	NA	2.768	11.175	10.59	9.617	89.2674	61.1162
USNM-258918	Gastrotheca_pseustes	Hemiphractidae	semi.arboreal	43.23	19.95	19.43	10.36	20.09	12.38	15.85	14.09	9.61	9.2	3.81	4.5	2.69	4.2	NA	NA	2.181	13.246	10.706	7.5	89.5466	57.4702
USNM-258927	Gastrotheca_pseustes	Hemiphractidae	semi.arboreal	44.28	19.6	19.99	10.92	20.29	14.47	16.77	13.9	10.62	9.85	4.58	6	3.22	4.67	NA	NA	2.26	13.836	10.586	7.776	141.007	78.6963
USNM-258828	Gastrotheca_riobambae	Hemiphractidae	arboreal	50.64	18.34	19.51	9.49	19.74	16	17.92	14.67	9.74	9	3.89	4.13	2.43	3.96	NA	NA	2.829	14.423	7.434	5.892	77.1379	49.1504
USNM-258830	Gastrotheca_riobambae	Hemiphractidae	arboreal	47.48	17.93	19.2	11.16	19.85	14.5	16.95	14.61	7.84	8.83	4.21	4.35	2.81	4.4	NA	NA	2.54	13.142	7.851	8.899	85.9647	62.1482
USNM-258832	Gastrotheca_riobambae	Hemiphractidae	arboreal	50.69	20.16	20.22	10.44	21.35	13.99	17.62	15.58	10.2	9.62	4.27	4.55	2.91	4.14	NA	NA	2.377	8.091	7.981	6.228	102.541	63.7739
USNM-258833	Gastrotheca_riobambae	Hemiphractidae	arboreal	50.37	21.2	21.59	11.25	21.78	15.79	18.63	16.25	11.47	10.51	4.11	4.62	2.83	4.93	NA	NA	3.246	16.192	10.123	11.612	105.387	78.8596
USNM-258842	Gastrotheca_riobambae	Hemiphractidae	arboreal	42.87	16.32	17.87	9.17	18.74	13.6	16.32	12.39	7.56	6.91	3.76	3.77	2.55	4.04	NA	NA	2.213	8.127	6.243	5.345	60.5645	48.1964
BPBM-18996	Genyophryne_thomsoni	Microhylidae	terrestrial	33	13.75	10.86	6.77	12.31	11.2	16.33	6.38	5.37	5.21	2.62	4.5	1.07	3.72	NA	NA	0.269	2.923	1.573	1.138	42.441	11.3168
BPBM-18997	Genyophryne_thomsoni	Microhylidae	terrestrial	35.56	11.52	11.92	7.33	13.56	12.12	17.69	6.89	5.91	5.43	3.83	5	1.29	3.88	NA	NA	0.288	2.872	2.117	0.715	57.755	15.6195
BPBM-25721	Genyophryne_thomsoni	Microhylidae	terrestrial	34.2	14.24	11.68	6.99	12.98	11.41	16.07	7.25	5.08	4.38	3.31	5.27	1.24	4.07	NA	NA	0.235	0.929	2.467	1.22	65.0305	15.4322
BPBM-42630	Genyophryne_thomsoni	Microhylidae	terrestrial	34.16	13.42	11.63	7.02	14.06	9.87	16.26	7.5	4.94	4.55	3.81	4.71	1.07	3.98	NA	NA	0.226	1.419	2.222	1.085	63.0474	12.9663
BPBM-42634	Genyophryne_thomsoni	Microhylidae	terrestrial	34.24	14.3	11.2	6.77	12.86	10.77	16.61	7.09	5.22	4.99	4.5	5.56	1.07	4.21	NA	NA	0.376	2.386	2.083	0.932	93.6682	13.2085
AMNH-A167636	Gephyromantis_ambohitra	Mantellidae	arboreal	36.29	21.26	22.98	8.85	20.62	12.25	13.81	12.21	7.6	7.03	5.62	4.05	3.46	2.04	NA	NA	1.512	33.925	5.314	6.534	126.684	42.4644
AMNH-A167638	Gephyromantis_ambohitra	Mantellidae	arboreal	36.02	21.1	22.87	9.67	21.71	11.13	12.62	12.85	8.65	6.41	5.54	3.32	3.33	1.54	NA	NA	1.5	46.685	4.444	5.708	101.601	30.7043
AMNH-A167641	Gephyromantis_ambohitra	Mantellidae	arboreal	35.8	21.03	23.33	9.95	21.62	13.16	14.19	13.12	7.91	7.56	5.22	3.63	3.45	1.76	NA	NA	1.346	40.363	5.428	6.48	104.324	37.0864
MCZ-A120644	Gephyromantis_asper	Mantellidae	terrestrial	28.22	14.82	16.37	7.01	15.09	10.36	9.5	8.26	5.57	5.97	3.09	4.01	1.41	2.87	0.1	0.028	1.189	13.555	3.761	2.397	48.075	17.3428
MCZ-A120738	Gephyromantis_asper	Mantellidae	terrestrial	29.33	14.37	16.54	6.97	14.6	10.25	9.63	8.3	5.64	4.9	2.62	3.4	1.27	2.18	0.08	0.022	1.279	6.923	4.231	3.814	33.5124	11.9885
AMNH-A157107	Gephyromantis_cornutus	Mantellidae	arboreal	36.47	19.78	22.08	9.62	19.85	11.88	12.88	11.02	7.22	6.08	4.95	3.74	3.62	2.36	NA	NA	1.717	10.556	2.764	3.634	95.8676	49.3842
AMNH-A157109	Gephyromantis_cornutus	Mantellidae	arboreal	37.58	20.63	23.21	9.65	21.24	12.41	13.17	11.94	7.77	7.9	5.06	3.46	3.25	1.96	NA	NA	1.843	13.564	4.217	2.788	94.5572	38.7064
AMNH-A157110	Gephyromantis_cornutus	Mantellidae	arboreal	37.57	21.53	23.06	10.37	20.17	12.58	13.36	11.87	7.58	7.41	5.33	3.44	3.56	1.95	NA	NA	1.677	14.269	3.124	2.762	103.347	41.9095
AMNH-A187060	Gephyromantis_corvus	Mantellidae	arboreal	31.84	16.41	17.17	7.87	14.79	10.82	10.81	9.7	6.58	4.9	3.69	3.12	2.91	1.71	NA	NA	1.014	9.641	0.959	1.983	49.4605	22.368
AMNH-A181855	Gephyromantis_decaryi	Mantellidae		26.83	13.12	14.26	6.56	13.28	7.02	8.62	7.87	5.56	4.96	3.66	2.64	2.1	1.31	NA	NA	1.182	2.963	1.49	1.439	33.1885	10.2702
AMNH-A181856	Gephyromantis_decaryi	Mantellidae		25.88	13.4	14.68	6.72	12.93	7.93	8.76	7.35	5.96	4.28	3.28	2.23	2.1	1.08	NA	NA	0.911	3.077	0.89	0.941	25.6597	8.71641
AMNH-A181857	Gephyromantis_decaryi	Mantellidae		26.18	13.43	14.44	6.78	13.5	8.28	9.17	7.36	5.81	4.33	3.39	2.17	1.79	1.24	NA	NA	1.1	3.414	1.585	1.277	25.8645	8.39094
AMNH-A175093	Gephyromantis_eiselti	Mantellidae	arboreal	24.28	12.42	13.6	6.33	12.08	6.99	8.09	6.97	4.78	3.72	2.28	2.33	1.82	1.14	NA	NA	0.58	2.065	0.734	0.692	17.2735	7.38727
AMNH-A181873	Gephyromantis_eiselti	Mantellidae	arboreal	24.97	12.01	12.24	6.4	11.51	7.22	8.5	6.76	5.17	3.81	2.81	1.69	1.83	1.11	NA	NA	0.719	0.778	1.409	1.391	14.9315	6.50915
AMNH-A167694	Gephyromantis_granulatus	Mantellidae	semi.arboreal	39.4	23.01	25.25	11.22	23.83	13.51	14.32	12.95	8.03	7.4	5.47	4.89	4.03	2.45	NA	NA	2.281	49.534	4.561	5.249	161.132	65.2681
AMNH-A167698	Gephyromantis_granulatus	Mantellidae	semi.arboreal	39.69	20.67	23.15	10.13	22.56	12.22	13.71	11.06	8.2	6.03	4.96	3.88	3.22	1.64	NA	NA	1.933	41.95	4.268	2.223	104.141	32.0051
AMNH-A167699	Gephyromantis_granulatus	Mantellidae	semi.arboreal	37.71	19.5	22.09	9.63	21.52	12.34	12.48	11.42	6.56	6.99	4.54	3.61	2.85	1.77	NA	NA	1.999	30.639	4.59	3.539	83.6693	29.1731
AMNH-A167704	Gephyromantis_horridus	Mantellidae	arboreal	29.57	14.12	14.67	7.68	13.21	10.44	12.05	9.76	6.93	4.9	3.62	3.25	2.91	1.33	NA	NA	1.28	1.822	1.689	1.906	43.4906	14.8643
AMNH-A157132	Gephyromantis_klemmeri	Mantellidae	terrestrial	21.04	11.27	12.81	6.37	10.67	6.61	6.39	6.58	4.52	4.26	2.64	1.68	1.25	0.93	NA	NA	0.24	0.52	1.09	1.37	13.086	3.89862
AMNH-A157138	Gephyromantis_klemmeri	Mantellidae	terrestrial	21.46	11.33	12.95	6.9	11.37	6.18	6.88	6.86	4.61	4.36	2.48	1.69	1.44	0.81	NA	NA	0.36	1.02	0.95	1.45	12.4319	3.95445
AMNH-A157139	Gephyromantis_klemmeri	Mantellidae	terrestrial	20	10.97	12.35	6.23	10.26	5.86	5.73	6.87	4.62	4.14	2.45	1.53	1.25	0.9	NA	NA	0.34	0.47	1.17	1.24	10.7655	3.63738
UMMZ-236449	Gephyromantis_leucocephalus	Mantellidae	terrestrial	29.56	13.85	14.91	7.17	12.15	9.67	9.47	7.67	6.83	5	3.06	3.9	0.86	2.72	NA	NA	0.834	4.736	1.35	1.649	43.2717	9.1309
AMNH-A157142	Gephyromantis_leucomaculatus	Mantellidae	arboreal	36.59	18.99	20.92	9.95	18.47	12.56	11.86	11.11	6.61	6.7	4.7	2.69	2.82	1.62	NA	NA	1.182	26.565	3.924	3.47	62.8556	25.0204
AMNH-A181867	Gephyromantis_leucomaculatus	Mantellidae	arboreal	39.01	18.55	20.22	9.57	17.61	12.49	11.96	10.84	7.06	5.91	4.02	2.83	2.28	1.49	NA	NA	0.945	14.535	3.008	2.869	55.2491	17.9834
AMNH-A181868	Gephyromantis_leucomaculatus	Mantellidae	arboreal	40.15	19.53	22.01	10.08	19.72	13.9	12.49	11.94	7.52	6.01	4.72	2.87	3.08	1.41	NA	NA	1.394	18.354	3.706	3.503	69.262	25.0241
MCZ-A119983	Gephyromantis_luteus	Mantellidae	terrestrial	40.49	22.17	25.78	11.74	19.81	15.63	15.61	11.99	8.85	6.2	4.55	6.92	2.1	4.67	0.471	0.121	2.923	61.033	10.165	9.724	182.748	66.1893
MCZ-A119995	Gephyromantis_luteus	Mantellidae	terrestrial	40	21.79	26.11	11.65	22.07	14.47	14.89	11.98	7.88	6.28	4.35	6.98	2.2	4.74	0.461	0.126	3.138	49.128	10.301	8.019	173.209	71.2814
MCZ-A119998	Gephyromantis_luteus	Mantellidae	terrestrial	40.42	21.85	26.99	12.15	22.74	16.1	15.99	12.1	8.7	6.55	4.84	7.03	2.26	4.63	0.486	0.16	2.996	68.196	10.47	9.795	194.635	73.9368
MCZ-A120000	Gephyromantis_luteus	Mantellidae	terrestrial	39.05	21.09	25.35	11.44	20.28	13.94	14.09	10.83	8.02	6.29	3.68	5.69	1.8	3.93	0.284	0.08	1.928	53.019	9.374	7.957	115.613	46.9474
MCZ-A120002	Gephyromantis_luteus	Mantellidae	terrestrial	41.24	22.31	26.04	11.93	23.44	15.29	14.9	12.23	8.16	7.08	4	6.2	1.9	4.28	0.359	0.1	3.477	54.416	11.415	9.008	144.85	55.4379
OMNH-39065	Gephyromantis_malagasius	Mantellidae	arboreal	22.35	12.41	11.9	5.44	9.65	7.85	8.91	7.14	5.4	4.59	1.98	3.4	0.48	2.13	NA	NA	0.287	0.569	0.302	0.398	21.8718	3.1852
AMNH-A50500	Gephyromantis_plicifer	Mantellidae	arboreal	37.48	20.82	23.29	9.68	21.43	11.1	12.61	12.06	7.03	3.75	5.82	4.68	4.2	1.76	NA	NA	1.186	42.088	3.644	4.113	148.463	45.0713
AMNH-A50501	Gephyromantis_plicifer	Mantellidae	arboreal	35.6	18.01	20.84	8.59	20.26	10.79	12.71	11.28	6.62	4.44	5.69	3.92	3.68	1.55	NA	NA	1.174	24.616	3.059	2.224	105.167	31.1204
AMNH-A50507	Gephyromantis_plicifer	Mantellidae	arboreal	35	19.49	21.63	8.7	19.99	12.02	12.64	11.4	7.96	5.43	5.57	5.23	3.37	1.77	NA	NA	1.534	25.928	2.963	2.929	148.641	33.7776
AMNH-A167747	Gephyromantis_pseudoasper	Mantellidae	semi.arboreal	34.89	17.92	17.84	8.22	17.11	10	11.68	11.32	7.97	7.48	5.48	3.86	3.49	1.8	NA	NA	1.85	6.932	3.5	3.083	99.2372	29.3401
AMNH-A167749	Gephyromantis_pseudoasper	Mantellidae	semi.arboreal	34.2	18.1	18.85	8.57	17.94	9.64	12.57	11.23	8.17	6.85	4.7	4.74	3.5	1.95	NA	NA	1.793	7.957	3.414	2.393	105.566	33.6808
AMNH-A167751	Gephyromantis_pseudoasper	Mantellidae	semi.arboreal	34.45	15.93	17.67	8.46	16.96	9.28	11.98	10.75	8.08	7.19	4.54	3.3	3.29	2	NA	NA	1.377	7.026	4.048	3.13	62.4819	30.439
AMNH-A167755	Gephyromantis_redimitus	Mantellidae	semi.arboreal	51.89	26.1	27.07	12.13	26.82	15.17	17.92	15.04	9.94	7.2	5.94	4.96	3.74	2.87	NA	NA	4.481	24.925	6.727	6.433	201.316	76.0695
AMNH-A167756	Gephyromantis_redimitus	Mantellidae	semi.arboreal	48.49	24.17	24.82	11.42	25.99	14.53	15.59	15.76	9.24	7.15	5.51	4.54	3.56	2.26	NA	NA	4.984	21.406	7.68	6.455	158.29	52.2792
AMNH-A175072	Gephyromantis_redimitus	Mantellidae	semi.arboreal	46.21	21.72	22.83	10.26	22.03	14.58	14.83	13.92	8.78	6.79	5.63	3.7	3.51	1.97	NA	NA	2.786	19.223	4.339	4.05	118.451	41.3283
AMNH-A157192	Gephyromantis_rivicola	Mantellidae	torrential	21.45	12.1	12.29	5.39	11.16	5.28	6.42	7.66	4.9	4.59	2.45	1.81	1.38	0.96	NA	NA	0.48	0.47	0.98	0.84	14.0475	4.26256
AMNH-A157200	Gephyromantis_rivicola	Mantellidae	torrential	22.16	12.23	12.84	5.63	11.79	5.52	7.3	7.91	5.29	4.65	2.36	1.99	1.76	1.12	NA	NA	1	0.46	1.43	1.93	15.037	6.6262
AMNH-A157204	Gephyromantis_rivicola	Mantellidae	torrential	22.05	10.53	11.9	5.58	10.52	6.2	6.63	7.5	5.26	4.34	2.48	1.65	1.52	1.11	NA	NA	0.68	0.86	1.09	1.41	11.2806	5.25632
AMNH-A187082	Gephyromantis_schilfi	Mantellidae	arboreal	31.78	18.99	21.85	10.09	18.79	9.61	10.41	9.77	6.16	5.95	3.78	2.72	2.76	1.3	NA	NA	0.558	6.366	2.78	2.586	51.1157	20.5245
AMNH-A167801	Gephyromantis_tandroka	Mantellidae	arboreal	38.35	22.63	23.74	10.31	22.56	13.27	13.45	12.93	7.34	6.22	4.87	3.24	3.46	2.08	NA	NA	1.95	19.753	4.928	4.6	93.4818	44.729
AMNH-A167807	Gephyromantis_tandroka	Mantellidae	arboreal	36.9	21.66	23.36	10.1	21.57	10.32	11.85	12.58	6.73	6.23	4.89	4	3.37	2.13	NA	NA	1.755	9.695	2.528	3.058	110.916	43.8986
AMNH-A167814	Gephyromantis_tandroka	Mantellidae	arboreal	38.87	21.8	23.13	9.69	21.16	11.95	13.4	11.8	7.51	5.87	5.45	3.99	3.9	2.2	NA	NA	2.22	14.66	7.43	5.09	124.106	51.9555
AMNH-A187083	Gephyromantis_tandroka	Mantellidae	arboreal	30.46	17.36	19.6	8.95	18.83	10.11	9.8	9.6	6.23	4.96	3.51	2.79	2.31	1.19	NA	NA	0.82	5.64	2.41	2.28	44.5071	14.1053
AMNH-A175059	Gephyromantis_tschenki	Mantellidae	arboreal	38.93	17.88	20.95	9.43	16.53	12.09	13.06	10.62	6.77	5.51	4.09	2.16	2.8	1.44	NA	NA	1.11	17.66	3.58	3.89	41.3536	22.1143
AMNH-A175060	Gephyromantis_tschenki	Mantellidae	arboreal	38.84	17.61	21.45	9.85	17.79	12.61	13.58	11.88	7.32	5.26	4.45	2.53	2.4	1.44	NA	NA	0.963	18.202	4.734	4.812	51.9049	19.4075
AMNH-A175064	Gephyromantis_tschenki	Mantellidae	arboreal	38.55	19.35	21.76	10.12	17.97	11.66	13.55	11.63	7.11	5.09	3.7	2.93	2.48	1.5	NA	NA	1.17	21.59	2.95	4.56	54.9185	21.1919
CAS-250451	Gephyromantis_ventrimaculatus	Mantellidae	semi.arboreal	21.71	11.62	11.3	6.18	10.06	8.56	8.84	6.75	6.77	5.35	3.16	2.66	0.62	1.84	NA	NA	0.793	0.241	1.335	1.441	25.5708	3.37487
KU-347916	Gephyromantis_ventrimaculatus	Mantellidae	semi.arboreal	22.63	11.96	11.98	6.48	11.1	8.53	9.2	7.62	6.62	5.45	1.69	2.01	0.58	2.18	NA	NA	0.49	0.997	0.522	0.699	10.6361	3.96561
AMNH-A175101	Gephyromantis_webbi	Mantellidae	terrestrial	21.46	11.79	13.08	6.05	10.16	5.89	7.36	7.9	5.85	3.7	3.09	1.69	2.83	1.06	NA	NA	0.63	0.81	1.3	1.63	16.1186	10.2723
AMNH-A175102	Gephyromantis_webbi	Mantellidae	terrestrial	24.59	13.22	13.73	6.42	11.08	7.23	8.09	8.54	6.31	4.78	3.21	1.99	1.93	1.25	NA	NA	0.51	0.69	1.34	1.77	22.1084	8.67174
AMNH-A175109	Gephyromantis_webbi	Mantellidae	terrestrial	22.13	11.65	11.69	5.23	9.77	7.11	7.93	7.4	4.62	4.41	2.72	1.82	1.37	0.72	NA	NA	0.3	2.31	3	4.18	15.0985	3.01881
CAS-113994	Ghatixalus_variabilis	Rhacophoridae	semi.arboreal	29.14	15.22	15	8	12.84	9.06	10.72	9.39	5.63	5.43	3.33	3.16	0.84	3.19	NA	NA	0.627	10.761	5.55	5.69	41.929	10.5228
CAS-113995	Ghatixalus_variabilis	Rhacophoridae	semi.arboreal	28.82	13.93	14.23	7.33	12.16	9.23	10.63	9.1	5.53	5.48	3.41	3	0.77	2.92	NA	NA	0.735	8.954	4.301	5.093	37.3074	8.3762
CAS-113997	Ghatixalus_variabilis	Rhacophoridae	semi.arboreal	34.73	14.59	14.9	8.34	13.79	10.22	11.79	9.75	5.88	5.57	2.73	3.52	0.79	3.91	NA	NA	0.813	17.389	5.805	4.961	36.7053	12.0492
CAS-113999	Ghatixalus_variabilis	Rhacophoridae	semi.arboreal	29.9	14.16	14.67	7.72	12.08	8.98	10.39	9.07	5.02	5.43	2.96	3.29	0.72	2.75	NA	NA	0.476	11.445	6.69	5.675	36.101	7.60438
FMNH-213964	Gracixalus_gracilipes	Rhacophoridae	arboreal	23.13	11.84	12.53	6.49	10.39	6.37	6.9	7.41	4.61	4.9	1.33	1.74	0.69	1.32	NA	NA	0.85	5.995	5.07	4.924	7.17334	2.98774
FMNH-213965	Gracixalus_gracilipes	Rhacophoridae	arboreal	24.6	12.2	12.6	6.06	10.06	7.19	8.18	7.45	4.46	4.13	2.2	1.33	1.5	0.86	NA	NA	0.667383	4.17149	4.04874	6.18272	9.34551	4.25529
FMNH-213966	Gracixalus_gracilipes	Rhacophoridae	arboreal	25.37	12	12.98	6.49	10.85	7.91	8.16	7.84	4.7	5.06	2.43	1.56	1.95	0.86	NA	NA	0.725488	5.81412	4.83808	5.55988	11.9091	5.69871
FMNH-213967	Gracixalus_gracilipes	Rhacophoridae	arboreal	23.22	11.04	12.18	5.78	9.16	6.16	7.36	6.98	4.52	4.54	1.99	1.18	1.55	0.73	NA	NA	0.403418	2.90879	2.92548	4.56856	6.78692	3.60803
FMNH-213968	Gracixalus_gracilipes	Rhacophoridae	arboreal	22.01	10.6	11.27	5.77	9.46	6.79	6.24	6.63	4.12	4.6	1.03	1.84	0.63	1.31	NA	NA	0.547852	3.44105	3.22306	3.8055	5.25932	2.43503
USNM-499397	Guibemantis_bicalcaratus	Mantellidae	arboreal	19.73	9.07	10.02	5.33	9.21	7.35	5.72	5.76	4.13	3.86	1.59	2.47	1.13	1.48	NA	NA	0.317	2.964	1.216	1.372	9.32545	4.38709
USNM-499398	Guibemantis_bicalcaratus	Mantellidae	arboreal	19.65	9.43	10.08	5.12	9.45	6.82	6.66	5.95	4.35	4.57	1.68	1.72	1	1.66	NA	NA	0.283	3.245	1.443	1.945	7.13375	4.38064
USNM-499399	Guibemantis_bicalcaratus	Mantellidae	arboreal	18.59	9.59	9.66	4.72	8.46	6.88	6.53	5.23	4.05	4.31	1.59	1.75	0.9	1.56	NA	NA	0.284	2.632	1.359	1.645	6.9859	3.55069
USNM-499400	Guibemantis_bicalcaratus	Mantellidae	arboreal	20.24	10.28	10.35	5.22	9.26	6.91	6.62	6.02	3.94	4.04	2.06	2.08	1.26	1.38	NA	NA	0.397	2.198	1.974	2.073	11.5317	4.71149
MCZ-A120584	Guibemantis_depressiceps	Mantellidae	arboreal	40.42	20.47	21.26	10.35	21.13	14.1	13.63	12.95	9.43	7.35	2.34	3.88	1.63	2.57	0.116	0.043	1.041	22.116	11.452	13.453	48.6557	23.3159
MCZ-A120737	Guibemantis_depressiceps	Mantellidae	arboreal	40.47	19.32	21.2	10.52	19.83	14.18	13.66	12.74	9.77	7.84	3.13	4.39	2	3.49	0.158	0.045	1.434	20.389	11.905	16.833	69.5	38.74
MCZ-A120040	Guibemantis_liber	Mantellidae	arboreal	26.56	13.23	14.09	6.87	12.86	8.43	8.58	8.22	6.39	5.53	1.83	3.16	1.31	2.08	0.038	0.018	0.608	2.167	6.636	8.544	20.0293	10.0511
MCZ-A120044	Guibemantis_liber	Mantellidae	arboreal	23.7	12	12.15	6.38	12.08	7.46	7.26	8.91	5.34	4.74	1.74	2.18	1.03	1.9	0.022	0.01	0.623	1.832	5.362	5.644	11.9167	6.22495
MCZ-A120052	Guibemantis_liber	Mantellidae	arboreal	24.45	12.98	13.31	6.51	13.1	7.65	8.06	9.15	5.72	5.55	1.66	2.66	1.23	2.33	0.03	0.013	0.669	3.117	6.163	9.384	15.0049	9.98637
MCZ-A120059	Guibemantis_liber	Mantellidae	arboreal	25.93	11.5	12.87	7.05	12.53	8.17	8.37	9.52	6.12	4.98	1.8	2.47	1.22	2.44	0.028	0.013	0.892	3.993	6.331	6.371	13.3855	10.0299
MCZ-A136287	Guibemantis_liber	Mantellidae	arboreal	26.26	11.91	12.46	6.53	12.3	8.42	8.79	8.48	6.11	5.01	2.05	2.55	1.13	2.43	0.033	0.014	0.592	3.233	6.653	10.022	16.2995	8.95718
MCZ-A120763	Guibemantis_pulcher	Mantellidae	arboreal	25.19	10.82	13.13	7.64	11.26	9.73	8.45	6.63	4.84	3.96	1.94	3.48	1.34	2.64	0.04	0.022	0.43	1.498	3.84	3.936	19.1239	12.1602
AMNH-A167953	Guibemantis_punctatus	Mantellidae	arboreal	24.45	11.76	12.56	6.23	11.04	7.07	7.74	7.84	4.41	3.7	3.56	2.15	2.23	1.21	NA	NA	0.38	1.42	2.37	2.71	23.5648	8.87255
AMNH-A167956	Guibemantis_punctatus	Mantellidae	arboreal	23.86	10.54	11.7	5.97	10.46	6.8	7.83	7.48	4.38	3.57	2.7	1.98	2	1.26	NA	NA	0.586	2.329	2.021	2.365	14.7516	7.71889
AMNH-A167959	Guibemantis_punctatus	Mantellidae	arboreal	24.57	11.08	12.17	5.87	10.63	6.98	8.19	7.77	4.39	3.82	3.04	2.49	2.19	1.53	NA	NA	0.79	1.43	2.4	2.69	21.9574	10.6757
USNM-209124	Haddadus_binotatus	Craugastoridae	terrestrial	40.3	21.58	24.31	12.17	22.18	14.71	16.42	11.01	9.42	8.89	4.01	5.25	2.36	3.97	0.23	0.097	0.955	0.812	6.011	4.205	118.939	59.6288
USNM-209127	Haddadus_binotatus	Craugastoridae	terrestrial	44.9	23.81	26.39	13.27	23.65	16.19	17.21	12.65	9.94	7.2	4.92	5.43	3.13	5.27	0.366	0.151	1.445	0.94	8.04	4.41	166.53	113.963
USNM-209132	Haddadus_binotatus	Craugastoridae	terrestrial	40.08	21.14	24.21	11.99	20.71	15.41	15.72	11.03	8.79	7.16	4.53	4.9	2.25	4.49	0.248	0.099	1.417	2.488	8.098	4.667	122.848	64.0313
USNM-209133	Haddadus_binotatus	Craugastoridae	terrestrial	41.14	21.76	24.65	11.86	21.64	14.79	15.99	11.18	9.54	7.46	4.47	4.61	2.52	4.13	0.226	0.096	1.444	1.712	5.496	4.835	117.391	67.1639
USNM-209137	Haddadus_binotatus	Craugastoridae	terrestrial	42.28	22.49	24.8	12.67	21.58	15.89	16.84	10.75	9.07	7.02	4.84	5.9	2.97	4	0.294	0.109	1.556	1.67	6.849	4.692	168.134	77.1324
KU-105923	Hadromophryne_natalensis	Heleophrynidae	torrential	38.06	18.86	19.19	10.48	17.67	14.39	15.04	12.11	7.27	5.88	3.17	4.14	2.45	3.76	NA	NA	1.809	26.139	5.991	6.327	64.7992	46.2804
KU-105924	Hadromophryne_natalensis	Heleophrynidae	torrential	40.65	20.53	20.64	10.73	17.02	14.05	14.99	13.7	7.29	8.37	4.35	3.83	2.31	3.95	NA	NA	1.59894	23.23	5.53819	5.65495	89.5459	49.3046
KU-195925	Hadromophryne_natalensis	Heleophrynidae	torrential	66.93	31.54	31.11	17.35	29.23	20.62	24.29	21.99	12.49	15.43	6.44	8.92	4.1	7.83	NA	NA	8.60997	55.14	16.2343	16.2787	474.33	261.465
KU-195929	Hadromophryne_natalensis	Heleophrynidae	torrential	49.09	23.48	23.95	12.53	20.42	16.32	18.16	13.76	8.92	7.74	5.95	6.48	3.08	5.23	NA	NA	2.32209	41.608	10.1098	4.68648	237.006	101.001
DSM-0188	Hamptophryne_boliviana	Microhylidae	terrestrial	24.36	11.73	11.66	7.1	12.66	6.18	7.77	7.23	4.81	5.29	4.92	3.21	3.22	2.29	0.074	0.028	1.002	0.401	1.866	1.496	48.4994	22.5091
DSM-0189	Hamptophryne_boliviana	Microhylidae	terrestrial	22.52	9.56	10.21	6.03	11.13	5.91	6.97	6.22	4.22	4.04	3.95	2.81	3.15	2.25	0.052	0.023	0.725	0.393	2.17	1.091	27.7799	18.9447
DSM-0190	Hamptophryne_boliviana	Microhylidae	terrestrial	21.23	10.3	10.08	5.98	11.51	5.58	7.58	5.69	3.64	4.31	2.97	3.95	2.97	2.05	0.044	0.021	0.454	0.232	2.322	1.397	31.6344	16.0672
DSM-0191	Hamptophryne_boliviana	Microhylidae	terrestrial	20.9	9.23	10.1	5.93	10.76	5.53	7.35	6.05	3.83	4.2	4.37	2.77	3.5	2.3	0.04	0.019	0.493	0.293	2.409	1.473	29.2504	21.2856
USNM-247438	Hamptophryne_boliviana	Microhylidae	terrestrial	32.04	14.28	14.48	8.04	15.36	8.72	10.03	9.1	6.7	6.26	3.76	4.47	1.8	3.66	0.126	0.041	1.553	0.68	2.781	1.779	62.8336	24.9742
USNM-247661	Hamptophryne_boliviana	Microhylidae	terrestrial	27.28	12.94	12.73	7.33	14.19	7.29	8.82	7.67	5.17	5.48	3.41	3.35	1.88	2.79	0.079	0.023	0.875	1.019	2.174	1.581	38.6992	17.4807
USNM-247665	Hamptophryne_boliviana	Microhylidae	terrestrial	30.81	14.31	14.53	7.21	15.86	8.9	10.16	9	6.04	5.8	4.09	4.09	2.26	3.09	0.129	0.041	1.886	0.769	3.255	2.244	62.6693	26.5645
USNM-343034	Hamptophryne_boliviana	Microhylidae	terrestrial	30.44	13.69	13.27	7.94	15.41	7.98	9.22	9.04	6.29	6.1	3.76	4.43	2	3.33	0.102	0.032	1.473	0.93	3.114	1.812	59.6985	23.1374
USNM-343037	Hamptophryne_boliviana	Microhylidae	terrestrial	28.56	12.22	12.35	7.35	13.04	7.65	8.49	8.37	5.27	4.78	3.11	3.36	1.87	3.04	0.083	0.026	1.226	0.552	2.488	1.485	33.4302	18.3802
FMNH-250007	Heleophryne_purcelli	Heleophrynidae	torrential	42.22	20.4	22.27	11.13	20.91	13.96	15.23	13.59	8.84	7.66	3.9	6.05	2.29	5.09	NA	NA	4.734	57.49	13.669	17.652	126.014	67.9582
FMNH-250008	Heleophryne_purcelli	Heleophrynidae	torrential	42.11	20.28	21.19	11.68	19.73	13.66	15.99	13.33	8.61	7.79	3.75	5.15	2.35	4.75	NA	NA	3.86847	52.1756	10.3905	11.3181	102.536	61.9243
FMNH-250015	Heleophryne_purcelli	Heleophrynidae	torrential	35.69	18.54	20.12	10.25	16.55	12.51	11.91	11.63	7.75	5.56	2.75	3.67	1.38	2.9	NA	NA	1.86245	18.2077	8.50863	11.1962	48.9866	21.0801
FMNH-250017	Heleophryne_purcelli	Heleophrynidae	torrential	35.98	18.27	18.71	9.97	17.47	11.48	12.15	11.68	7.24	6.6	3.42	3.97	1.88	3	NA	NA	2.60336	32.0747	10.2586	12.5621	64.9417	27.6262
USNM-286374	Hemiphractus_bubalus	Hemiphractidae	arboreal	46.65	26.65	28.76	17.76	26	18.84	23.91	17.74	10.66	9.8	3	2.87	1.74	3.64	NA	NA	2.08	3.737	10.657	12.853	60.0716	47.6879
USNM-286469	Hemiphractus_bubalus	Hemiphractidae	arboreal	39.22	22.23	23.87	14.54	19.04	15.83	18.99	14.76	7.85	6.64	2.72	2.2	1.88	2.76	NA	NA	1.022	4.926	4.823	5.443	34.8257	32.4256
USNM-286524	Hemiphractus_bubalus	Hemiphractidae	arboreal	39.82	22.92	24.66	15.28	21.25	16.88	19.46	13.21	8.37	7.97	3.23	3.55	1.79	3.45	NA	NA	1.043	6.003	5.946	6.753	68.8041	39.8689
KU-123134	Hemiphractus_proboscideus	Hemiphractidae	arboreal	61.02	29.75	36.75	20.71	28.96	22.89	27.92	21.25	12.07	8.04	3.4	6.32	1.98	5.54	NA	NA	3.93	25.275	20.93	23.845	167.36	105.536
KU-123140	Hemiphractus_proboscideus	Hemiphractidae	arboreal	56.38	28.04	35.39	20.21	27.5	21.2	26.69	19.55	11.06	11.4	3.12	6.65	1.83	4.6	NA	NA	3.345	21.792	17.113	22.07	152.308	77.9934
KU-123143	Hemiphractus_proboscideus	Hemiphractidae	arboreal	57.99	27.2	33.99	19.46	27.47	20.77	27.35	19.21	11.06	10.78	3.74	6.62	1.62	5	NA	NA	2.291	20.496	17.139	18.072	176.306	72.0783
KU-123152	Hemiphractus_proboscideus	Hemiphractidae	arboreal	49.89	24.67	28.17	16.5	23.34	17.24	21.84	17.67	9.51	7.32	3.54	5.37	1.95	4.18	NA	NA	2.317	15.546	14.775	16.236	122.777	60.1127
KU-123159	Hemiphractus_proboscideus	Hemiphractidae	arboreal	54.9	27.24	32.52	19.74	26.39	20.85	25.89	20.44	9.58	9.27	3.76	6.27	1.99	4.9	NA	NA	2.202	21.879	12.928	13.922	168.125	83.0172
USNM-317197	Hemiphractus_scutatus	Hemiphractidae	semi.arboreal	58.33	28.93	26.88	13.87	27.2	28.14	35.39	17.23	12.1	11.14	4.33	6.34	3.73	5.89	NA	NA	5.528	10.887	6.25	4.705	207.919	154.604
USNM-537619	Hemiphractus_scutatus	Hemiphractidae	semi.arboreal	46.71	22.16	20.49	10.32	22.7	23.01	26.86	14.22	9.69	7.3	2.51	3.16	1.76	3.59	NA	NA	2.139	5.819	3.628	1.978	46.015	33.8936
USNM-560258	Hemiphractus_scutatus	Hemiphractidae	semi.arboreal	59.42	27.68	26.67	14.06	25.72	30.08	34.96	16.69	13.39	9.86	5.44	5.65	3.33	5.97	NA	NA	6.001	9.329	7.021	4.945	222.732	138.807
MCZ-A139416	Hemisus_marmoratus	Hemisotidae	burrowing	25.02	9.01	10.61	6.06	11.13	4.24	5.94	5.17	4.73	2.02	4.29	3.83	3.22	2.08	NA	NA	1.117	0.803	0.806	0.699	38.7569	18.6039
MCZ-A139421	Hemisus_marmoratus	Hemisotidae	burrowing	22.39	9.83	9.79	5.51	10.53	3.68	5.53	5.49	4.89	2.39	4.44	2.88	2.55	1.57	NA	NA	1.329	0.722	0.297	0.319	32.9077	10.261
MCZ-A139422	Hemisus_marmoratus	Hemisotidae	burrowing	21.7	8.73	8.92	5.26	10.37	3.9	6.31	5.11	5.1	2.06	3.47	1.9	2.64	1.63	NA	NA	0.655	1.195	0.278	0.512	15.0684	10.0491
MCZ-A139424	Hemisus_marmoratus	Hemisotidae	burrowing	20.74	8.21	8.86	4.98	10.07	4.14	5.69	5.37	4.61	1.58	2.83	2.68	2.12	1.44	NA	NA	0.872	0.546	0.238	0.489	16.3017	7.0811
MCZ-A139428	Hemisus_marmoratus	Hemisotidae	burrowing	22.95	9.33	9.51	5.04	10.46	4.12	6.18	5.73	3	1.5	4.01	4.01	2.85	2.09	NA	NA	1.263	0.834	0.809	0.602	39.2771	14.83
MCZ-A136101	Heterixalus_alboguttatus	Hyperoliidae	arboreal	22.5	10.15	10.36	5.54	8.78	6.1	8.04	5.93	4.14	3.75	2.18	2.23	1.23	2.1	0.025	0.011	0.341	6.933	3.749	3.425	12.918	7.00572
MCZ-A136108	Heterixalus_alboguttatus	Hyperoliidae	arboreal	23.43	11.06	11.37	6.49	9.47	7.18	7.83	6.36	4.22	4.19	1.86	2.21	1.12	2.37	0.034	0.016	0.518	9.237	4.891	3.838	11.9022	7.90124
MCZ-A136243	Heterixalus_alboguttatus	Hyperoliidae	arboreal	26.57	12.77	12.83	6.79	10.62	7.76	8.26	6.83	4.5	4.17	1.96	2.62	1.34	2.67	0.046	0.018	0.519	9.289	5.67	5.369	17.1679	12.0174
AMNH-A167407	Heterixalus_andrakata	Hyperoliidae	arboreal	21.49	10.23	10.41	5.38	9.37	5.06	6.23	6.59	3.91	3.27	2.07	1.54	1.86	1.1	NA	NA	0.326	10.087	4.748	4.005	8.53759	5.57603
AMNH-A167408	Heterixalus_andrakata	Hyperoliidae	arboreal	21.77	10.77	10.97	6.18	10.02	5.1	6.48	6.74	3.8	3.06	2.15	1.5	1.55	1.06	NA	NA	0.478	8.083	4.788	3.548	9.09314	4.7186
AMNH-A167409	Heterixalus_andrakata	Hyperoliidae	arboreal	21.58	10.38	10.19	5.42	9.3	5.2	6.56	6.26	3.71	3.9	2.57	1.3	1.8	1.08	NA	NA	0.392	7.785	4.218	2.82	9.07909	5.18608
MCZ-A119911	Heterixalus_betsileo	Hyperoliidae	arboreal	17.81	9.54	9.79	5.71	8.27	5.3	6.39	5.44	3.65	4.22	1.69	1.43	1.03	1.43	0.015	0.008	0.218	5.259	3.605	2.618	6.03587	3.77507
MCZ-A119913	Heterixalus_betsileo	Hyperoliidae	arboreal	19.73	9.13	9.78	5.22	7.76	5.18	6.83	5.32	3.62	3.75	1.63	2	1.07	1.92	0.019	0.011	0.244	3.627	3.421	2.632	7.79214	5.26008
UMMZ-191072	Heterixalus_boettgeri	Hyperoliidae	arboreal	24.72	12.91	12.18	6.73	10.22	7.5	9.06	6.88	4.59	4.66	2.25	3.02	0.96	2.87	NA	NA	0.332	14.83	2.509	2.059	22.9659	8.78555
UMMZ-191074	Heterixalus_boettgeri	Hyperoliidae	arboreal	26.75	12.52	12.55	6.94	10.49	7.57	9.4	6.94	4.52	4.49	2.35	3.19	1.17	2.81	NA	NA	0.462	16.34	2.876	2.316	24.5715	10.802
UMMZ-191103	Heterixalus_boettgeri	Hyperoliidae	arboreal	25.27	10.28	11.81	5.59	9.79	7.12	8.54	6.3	4.38	4.45	2.53	3.75	0.79	3.13	NA	NA	0.327	10.07	2.348	2.08	25.5337	7.64522
UMMZ-191109	Heterixalus_boettgeri	Hyperoliidae	arboreal	22.29	9.33	9.14	5.66	8.39	6.58	7.06	5.16	3.87	3.4	1.77	2.66	0.7	2.42	NA	NA	0.226	5.857	1.204	1.353	11.5002	4.05348
UMMZ-220545	Heterixalus_boettgeri	Hyperoliidae	arboreal	24.69	11.87	11.99	6.92	10.19	6.79	8.68	6.46	4.67	4.33	2.95	3.36	0.86	3.18	NA	NA	0.251	11.984	2.814	2.244	30.8021	8.58447
UMMZ-237119	Heterixalus_luteostriatus	Hyperoliidae		27.2	12.64	12.52	7.5	10.12	6.96	8.72	7.32	4.68	5.4	2.14	2.75	0.72	2.68	NA	NA	0.251	14.268	3.107	2.13	19.4743	6.3247
UMMZ-237125	Heterixalus_luteostriatus	Hyperoliidae		25.98	11.89	12.19	7	10.95	7.37	9.1	7.48	4.45	3.78	2.49	2.48	0.69	2.77	NA	NA	0.434	15.29	2.991	1.836	19.2221	6.0996
UMMZ-237126	Heterixalus_luteostriatus	Hyperoliidae		27.24	13.07	12.35	7.05	10.82	6.98	8.79	7.41	5.55	4.92	2.01	2.75	0.78	2.28	NA	NA	0.361	10.747	3.744	3.232	18.9135	5.74996
UMMZ-237132	Heterixalus_luteostriatus	Hyperoliidae		25.45	12.4	11.78	7.16	10.35	6.17	8.39	7.14	4.91	5.37	2.07	2.7	0.67	2.23	NA	NA	0.334	9.163	3.082	2.669	18.1436	4.6078
UMMZ-237133	Heterixalus_luteostriatus	Hyperoliidae		27.03	13.23	12.72	7.73	11.13	7.57	9.06	7.44	5.11	4.68	2.55	2.95	0.63	3.07	NA	NA	0.384	13.035	3.231	3.479	26.055	6.44072
AMNH-A23721	Heterixalus_madagascariensis	Hyperoliidae	arboreal	23.91	11.92	12.6	6.8	10.35	6.29	8.03	6.69	4.32	4.07	2.55	2.16	1.97	1.1	NA	NA	0.45	11.85	2.06	2.05	17.1885	7.14822
AMNH-A23885	Heterixalus_madagascariensis	Hyperoliidae	arboreal	24.48	10.89	11.99	6.75	9.64	8.38	8.11	6.55	3.45	2.88	3.16	1.96	2.4	1.29	NA	NA	0.46	10.34	2.6	2.45	17.6579	9.71827
AMNH-A23887	Heterixalus_madagascariensis	Hyperoliidae	arboreal	28.05	13.34	12.94	6.85	11.61	7.56	8.4	8.04	4.7	3.39	2.99	2.41	2.38	1.56	NA	NA	0.39	18.52	3.92	3.24	25.1659	12.5778
UMMZ-211099	Heterixalus_rutenbergi	Hyperoliidae		24.26	10.57	9.49	6.06	8.71	5.43	7.3	6.65	5.4	5.23	1.96	2.19	0.58	2.06	NA	NA	0.417	10.305	1.071	0.673	11.878	2.96845
UMMZ-211102	Heterixalus_rutenbergi	Hyperoliidae		24.82	10.22	9.95	6.9	8.82	6.34	7.13	6.54	5.94	6.17	1.82	2.51	0.37	2.12	NA	NA	0.105	10.101	1.096	0.831	12.2226	2.04329
UMMZ-211105	Heterixalus_rutenbergi	Hyperoliidae		24.44	9.54	9.65	6.42	9.01	5.7	7.03	6.51	5.62	5.49	1.98	2.3	0.53	2.28	NA	NA	0.168	8.228	1.131	0.853	11.3739	3.05286
UMMZ-211106	Heterixalus_rutenbergi	Hyperoliidae		23.19	9.61	8.7	6.16	8.08	5.11	6.75	5.77	5.05	5.5	1.68	2.17	0.47	2.01	NA	NA	0.173	9.598	0.949	0.482	9.17194	2.1517
UMMZ-211107	Heterixalus_rutenbergi	Hyperoliidae		24.7	10.48	9.71	6.59	8.43	5.65	7.4	6.42	5.97	5.22	1.92	2.26	0.56	2.2	NA	NA	0.134	9.695	1.066	0.873	11.9053	3.13183
UMMZ-191130	Heterixalus_tricolor	Hyperoliidae	arboreal	27.89	14	13.28	7.26	11.19	7.84	8.98	7.13	5.38	5.17	2.55	3.15	1.06	2.77	NA	NA	0.233	15.93	2.839	3.175	29.4407	10.2083
UMMZ-191131	Heterixalus_tricolor	Hyperoliidae	arboreal	25.33	13.53	12.89	7.45	11.08	6.74	8.29	7.38	4.66	4.49	2.1	2.91	0.84	2.3	NA	NA	0.279	17.252	3.071	3.109	21.6461	6.51972
UMMZ-191133	Heterixalus_tricolor	Hyperoliidae	arboreal	26.25	13.67	13.11	7.39	11.46	6.92	8.03	7.73	5.01	4.73	2.18	2.59	0.81	1.97	NA	NA	0.297	21.024	4.144	3.271	20.2066	5.47675
UMMZ-191134	Heterixalus_tricolor	Hyperoliidae	arboreal	25.85	13	12.73	6.91	11.17	7.68	8.57	7.35	4.43	4.92	2.41	3.21	0.83	2.16	NA	NA	0.317	16.093	3.189	3.295	26.329	5.97488
UMMZ-191135	Heterixalus_tricolor	Hyperoliidae	arboreal	26.97	14.64	13.94	8.03	11.68	7.19	8.49	8.1	5.33	4.51	2.15	2.57	0.83	2.26	NA	NA	0.347	17.994	2.975	2.735	21.1778	6.8457
UMMZ-240488	Heterixalus_variabilis	Hyperoliidae		31.04	14.33	14.46	8.04	12.64	8.22	8.34	8.7	5.72	4.99	2.54	3.98	0.77	3.02	NA	NA	0.418	22.045	4.171	3.886	37.9255	8.80308
UMMZ-240489	Heterixalus_variabilis	Hyperoliidae		28.34	14.52	14.05	7.96	12.02	8.05	8.98	8	5.65	5.75	2.5	3.05	0.89	3.02	NA	NA	0.327	23.122	3.419	3.358	28.9851	9.88648
TNHC-38385	Hildebrandtia_ornata	Ptychadenidae	burrowing	52.55	18.02	18.71	10.55	17.39	16.35	20.42	10.56	9.74	8.86	4.91	7.57	2.33	6.38	NA	NA	4.235	22.24	7.388	3.178	175.348	72.8147
TNHC-38390	Hildebrandtia_ornata	Ptychadenidae	burrowing	50.61	18.43	18.07	9.72	13.91	15.11	19.21	9.49	9.97	8.37	5.71	7.31	2.62	6.65	NA	NA	4.162	21.145	7.561	4.273	201.394	82.4232
TNHC-38392	Hildebrandtia_ornata	Ptychadenidae	burrowing	52.24	18.55	19.38	11.98	16.27	17.7	20.98	10.32	10.39	9.81	5.2	6.83	2.27	5.1	NA	NA	4.357	18.775	5.464	4.84	172.479	58.7379
TNHC-48083	Hildebrandtia_ornata	Ptychadenidae	burrowing	54.42	16.47	19.16	10.49	17.22	16.56	20.12	10.78	8.79	8.34	6.27	8.16	2.69	7.33	NA	NA	5.133	18.672	5.389	3.415	220.607	98.9055
TNHC-48085	Hildebrandtia_ornata	Ptychadenidae	burrowing	52.07	19.62	18.05	10.46	15.46	14.39	18.89	9.62	9.11	9.41	5.27	7.22	2.18	6.59	NA	NA	4.218	19.756	4.008	4.028	195.441	67.8872
USNM-207902	Holoaden_bradei	Strabomantidae	terrestrial	25.76	10.12	7.19	5.18	10.59	6.86	9.04	6.49	5.41	4.25	3.25	3.49	1.19	2.95	NA	NA	1.726	1.216	1.486	0.985	30.0509	6.60795
USNM-207907	Holoaden_bradei	Strabomantidae	terrestrial	26.9	11.04	9.73	5.52	11.36	7.51	9.4	6.92	5.82	4.7	4.28	4.28	1.17	3	NA	NA	0.948	1.093	1.594	1.377	52.945	8.94105
USNM-207925	Holoaden_bradei	Strabomantidae	terrestrial	28.12	11.92	10.82	5.61	12.57	8.24	10.2	7.45	6.35	6.35	2.84	3.51	1.26	2.87	NA	NA	0.953	0.908	1.788	1.372	31.1079	10.2435
USNM-207926	Holoaden_bradei	Strabomantidae	terrestrial	28.55	11.88	10.37	5.51	12.52	7.61	9.49	7.62	5.67	4.8	4.25	4.19	1.82	3.74	NA	NA	1.511	1.536	2.518	1.78	55.3845	18.4795
USNM-207930	Holoaden_bradei	Strabomantidae	terrestrial	27.9	11.37	10.07	6.08	12.1	8.13	9.92	6.82	5.96	4.68	3.36	4.09	1.15	3.45	NA	NA	1.473	1.337	2.476	1.592	40.9064	10.4596
CAS-15115	Hoplobatrachus_crassus	Dicroglossidae	terrestrial	65.68	28.3	28.85	16.36	29.38	21.91	24.18	13.84	9.91	8.53	12.01	6.35	8.33	4.76	NA	NA	7.631	112.441	2.765	2.094	565.03	299.479
CAS-SU15114	Hoplobatrachus_crassus	Dicroglossidae	terrestrial	68.62	50	20.83	12.4	22.02	17.07	18.43	10.3	8.71	9.35	4.45	8.41	3.13	6.65	NA	NA	2.982	76.29	3.899	2.713	489.886	113.507
CAS-SU15116	Hoplobatrachus_crassus	Dicroglossidae	terrestrial	53.23	23.04	24.11	14.07	23.85	19.29	19.49	11.72	7.68	7.86	5.63	7.8	3.23	6.29	NA	NA	3.316	94.864	2.925	2.524	264.883	128.239
LSUMZ-87025	Hoplobatrachus_occipitalis	Dicroglossidae	semi.aquatic	87.71	41.91	41.32	22.88	45.27	28.27	31.18	22.25	15.65	13.07	18.02	12.16	10.83	7.51	NA	NA	14.3	420.523	18.334	11.534	2404.22	879.827
LSUMZ-87065	Hoplobatrachus_occipitalis	Dicroglossidae	semi.aquatic	112.05	52.6	46.85	22.72	47.29	34.18	38.09	24.07	20.6	17.91	18.24	17.58	17.34	11.01	NA	NA	13.055	745.178	23.122	21.975	4415.68	2341.61
LSUMZ-87066	Hoplobatrachus_occipitalis	Dicroglossidae	semi.aquatic	132.48	57.54	54.49	30.29	59.82	40.85	48.08	29.15	21.62	16.98	27.22	15.93	17.09	10.72	NA	NA	23.12	798.11	31.545	21.89	6531.94	2613.5
MCZ-A21346	Hoplophryne_rogersi	Microhylidae	arboreal	26.01	9.9	11.01	5.35	12.95	6.62	8.42	6.25	4.63	4.41	2.48	3.93	1.56	3.23	NA	NA	0.453	1.372	2.812	1.937	25.2609	14.5239
MCZ-A21348	Hoplophryne_rogersi	Microhylidae	arboreal	25.67	10.69	11.8	6.58	13.34	6.45	8.86	6.8	5.41	5.21	2.87	4.21	2.02	3.94	NA	NA	0.432	1.09	2.343	2.308	33.8151	24.5866
MCZ-A25515	Hoplophryne_rogersi	Microhylidae	arboreal	24.29	9.25	10.79	4.96	11.17	6.64	7.86	5.74	4.48	3.92	1.96	3.17	1.77	2.83	NA	NA	0.267	0.414	2.072	1.395	15.0462	14.1498
MCZ-A25516	Hoplophryne_rogersi	Microhylidae	arboreal	24.31	10.22	10.76	5.15	11.99	5.89	8.07	5.83	4.94	4.44	2.45	4.2	1.83	2.92	NA	NA	0.326	0.435	1.806	1.144	27.5318	15.0527
MCZ-A13808	Hoplophryne_uluguruensis	Microhylidae	arboreal	19.19	8.6	9.84	5.46	10.21	4.37	5.37	5.09	3.22	3.65	3.16	1.43	2.03	1.46	NA	NA	0.104	0.377	1.337	0.554	10.174	7.63506
MCZ-A51747	Hoplophryne_uluguruensis	Microhylidae	arboreal	17.26	7.27	8.02	4.48	8.63	3.75	5.12	4.07	3.32	3.89	2.7	1.95	2.24	1.5	NA	NA	0.167	0.397	1.085	0.551	10.0208	7.05476
FMNH-219871	Huia_cavitympanum	Ranidae	terrestrial	46.55	30.29	33.63	14.55	29.63	14.99	15.61	14.42	9.46	8.46	5.98	7.41	2.37	4.32	NA	NA	2.068	197.664	12.868	7.979	351.388	90.1421
FMNH-219873	Huia_cavitympanum	Ranidae	terrestrial	45.64	29.04	32.43	14.59	28.46	15.56	15.93	14.06	8.9	7.31	6.25	8.33	2.48	4.39	NA	NA	1.992	183.455	12.977	10.253	395.813	92.434
FMNH-219876	Huia_cavitympanum	Ranidae	terrestrial	46.97	30.68	34.13	15.28	31.55	16.01	15.74	15.21	9.61	8.04	6.65	7.47	2.31	4.4	NA	NA	1.88	228.63	12.377	8.358	398.994	90.8175
FMNH-219885	Huia_cavitympanum	Ranidae	terrestrial	44.81	30.67	33.16	14.89	28.33	16.3	15.18	13.31	8.1	8.18	5.47	6.68	2.02	3.98	NA	NA	1.384	178.799	9.763	7.117	293.391	69.7939
FMNH-219887	Huia_cavitympanum	Ranidae	terrestrial	44.96	30.6	32.92	14.47	28.65	15.18	15.49	15.1	9.51	8.09	7.22	7.78	2.82	4.83	NA	NA	1.986	161.951	9.027	6.624	449.994	117.388
FMNH-219888	Huia_cavitympanum	Ranidae	terrestrial	45.15	29.81	33.36	14.85	28.79	16.63	15.85	14.33	9.44	7.8	6.04	7.47	2.82	5.12	NA	NA	2.125	182.787	9.865	7.852	352.118	126.1
FMNH-219892	Huia_cavitympanum	Ranidae	terrestrial	45.21	31.13	34.48	15.06	30.44	15.82	16.69	14.87	9.61	8.87	7.01	7.85	2.64	4.36	NA	NA	2.042	193.312	10.208	7.252	448.472	103.903
FMNH-219894	Huia_cavitympanum	Ranidae	terrestrial	44.34	30.16	32.55	14.66	28.91	15.75	16.21	13.86	8.77	7.64	6.68	7.23	2.45	4.44	NA	NA	1.845	215.575	10.05	6.875	381.342	92.6976
FMNH-267424	Huia_sumatrana	Ranidae	torrential	30.41	20.6	21.67	9.82	16.98	10.1	9.51	8.73	8.7	5.26	3.25	3.59	0.98	2.17	NA	NA	0.622	58.462	5.436	2.939	62.9236	12.0646
FMNH-267473	Huia_sumatrana	Ranidae	torrential	31.66	21.64	23.36	10.05	18.4	10.66	8.73	10.44	6.12	6.33	2.93	3.73	1.08	1.97	NA	NA	0.561	56.609	3.71025	2.44958	61.9159	13.0116
FMNH-267489	Huia_sumatrana	Ranidae	torrential	32.14	22.29	23.88	10.57	19.31	11.33	9.38	9.68	6.53	6.43	3.61	3.43	1.23	1.99	NA	NA	0.691	59.997	4.86116	3.35532	72.257	15.3025
FMNH-267500	Huia_sumatrana	Ranidae	torrential	31.92	21.99	22.99	11.19	18.06	8.91	8.99	10.05	6.03	7.39	3.3	3.45	0.93	1.92	NA	NA	0.869	78.927	4.52919	2.98237	65.5431	10.7471
KU-190388	Hyalinobatrachium_fleischmanni	Centrolenidae	arboreal	24.42	14.24	13.58	7.35	11.22	6.95	9.37	8.14	5.19	5.49	1.77	1.56	1.01	1.78	0.022	0.012	0.157	13.786	6.894	6.425	10.2938	6.3916
KU-190389	Hyalinobatrachium_fleischmanni	Centrolenidae	arboreal	24.5	13.67	13.3	6.76	10.98	7	8.9	7.54	5.13	5.93	1.74	1.96	1.12	1.95	0.024	0.013	0.318	18.156	6.769	7.14	12.2051	7.60454
KU-190390	Hyalinobatrachium_fleischmanni	Centrolenidae	arboreal	25.61	14.09	13.74	7.37	12.33	6.82	9.85	8.55	4.82	5.25	2.07	2.26	1.43	1.94	0.026	0.013	0.388	13.644	7.088	7.422	17.2567	9.97914
KU-190393	Hyalinobatrachium_fleischmanni	Centrolenidae	arboreal	25.14	14.14	14.02	7.02	11.73	6.9	9.56	8.14	4.77	5.99	1.64	1.93	1.19	1.83	0.026	0.015	0.335	14.234	7.427	8.089	11.7171	7.99309
KU-190395	Hyalinobatrachium_fleischmanni	Centrolenidae	arboreal	24.35	13.52	13.42	6.93	11.81	6.92	9.29	8.67	5.03	5.33	1.87	1.91	0.93	1.81	0.022	0.013	0.436	18.917	7.499	7.834	12.6421	5.91402
USNM-227735	Hyalinobatrachium_orientale	Centrolenidae	arboreal	20.09	10.62	10.24	5.58	7.57	5.59	7.36	5.37	3.72	4.11	1.05	1.58	0.44	1.36	NA	NA	0.165	2.512	1.672	1.323	4.61253	1.60421
USNM-227736	Hyalinobatrachium_orientale	Centrolenidae	arboreal	20.41	11.44	10.73	5.87	8.22	5.85	7.41	5.63	4.29	4.04	1.17	1.53	0.57	1.5	NA	NA	0.195	2.573	1.161	1.971	5.36132	2.40179
USNM-227738	Hyalinobatrachium_orientale	Centrolenidae	arboreal	20.74	11.39	11.06	6.34	8.41	5.6	7.56	5.47	4.36	4.29	1.13	1.73	0.65	1.31	NA	NA	0.234	2.715	0.941	1.865	5.82931	2.46552
USNM-227739	Hyalinobatrachium_orientale	Centrolenidae	arboreal	20.69	11.39	10.56	5.76	7.87	5.69	7.33	5.65	3.98	3.51	1.38	1.72	0.59	1.41	NA	NA	0.192	3.829	1.328	1.869	7.07783	2.29987
USNM-227740	Hyalinobatrachium_orientale	Centrolenidae	arboreal	19.21	10.05	10.15	5.65	7.65	4.66	6.76	4.95	3.79	3.32	1	1.38	0.54	1.47	NA	NA	0.297	2.05	0.954	1.278	3.6309	2.10934
USNM-286708	Hyalinobatrachium_pellucidum	Centrolenidae	arboreal	22.84	13.06	11.84	6.93	10.24	5.19	7.78	6.73	4.39	4.61	1.4	1.86	0.48	1.94	NA	NA	0.321	15.499	2.578	2.491	8.90334	2.88645
USNM-286711	Hyalinobatrachium_pellucidum	Centrolenidae	arboreal	20.15	11.26	10.4	5.33	8.76	4.71	6.7	5.69	4.25	4.46	1.75	1.91	0.55	2.03	NA	NA	0.175	13.49	1.92	1.85	9.85323	3.03991
USNM-286712	Hyalinobatrachium_pellucidum	Centrolenidae	arboreal	19.8	11.46	10.64	5.51	9.07	5.27	6.6	5.68	4.53	3.66	1.46	2.01	0.51	1.92	NA	NA	0.16	12.363	2.159	2.118	8.80445	2.72761
OSU-A10	Hyla_andersonii	Hylidae	semi.arboreal	32.67	16.77	15.73	7.73	15.56	8.9	12	9.93	6.2	4.81	2.97	2.68	2.1	3.4	NA	NA	2.844	10.107	7.286	4.145	34.9456	29.4033
OSU-A11	Hyla_andersonii	Hylidae	semi.arboreal	37.51	18.49	17.45	8.14	16.63	9.9	12.71	11.41	6.19	5.43	3.18	3.09	2.16	3.37	NA	NA	3.02372	15.107	9.08401	4.457	47.5654	33.2543
OSU-A7	Hyla_andersonii	Hylidae	semi.arboreal	36.83	18.1	17.2	8.21	17.43	8.83	12.37	11.12	6.15	4.55	3.17	2.56	1.99	3.33	NA	NA	2.29287	7.772	6.96365	5.075	38.4544	29.8397
OSU-A8	Hyla_andersonii	Hylidae	semi.arboreal	36.28	17.7	17.74	8.51	16.6	9.88	12.47	11.24	6.44	5.78	2.85	2.61	1.77	3.44	NA	NA	2.97579	6.634	6.91344	5.667	34.4689	28.2783
OSU-A9	Hyla_andersonii	Hylidae	semi.arboreal	36.08	17.71	16.28	7.06	16.48	9.18	11.91	10.82	6.01	5.36	3.26	2.28	1.64	2.98	NA	NA	2.49805	8.378	7.11916	5.196	34.4619	20.8297
AMNH-A98968	Hyla_arborea	Hylidae	arboreal	31.15	15.85	15.08	7.4	14.04	8.85	9.42	9.31	6.05	5.56	2.5	2.88	2.42	1.57	NA	NA	0.904	7.605	3.12	2.359	29.8765	14.9998
AMNH-A98969	Hyla_arborea	Hylidae	arboreal	26.83	14.63	14.76	7.41	13.23	7.97	8.52	8.56	4.53	5.05	2.63	3.05	2.21	1.63	NA	NA	0.753	4.276	2.559	2.005	30.7233	13.9199
AMNH-A98970	Hyla_arborea	Hylidae	arboreal	28.36	15.16	15.67	7.17	13.88	7.92	8.61	8.94	4.67	4.66	2.95	2.53	2.36	1.77	NA	NA	0.933	6.213	2.538	2.327	29.6217	17.1365
OSU-A194	Hyla_arborea	Hylidae	arboreal	42.37	20.95	18.95	9.99	20.56	10.07	13.1	13.83	7.29	7.62	2.55	1.88	1.72	2.5	NA	NA	2.272	14.905	5.936	5.775	26.2936	21.3327
OSU-A195	Hyla_arborea	Hylidae	arboreal	38.06	17.96	18.55	9.88	18.51	10.55	12.62	14.08	7.77	7.83	2.26	3.25	1.77	2.93	NA	NA	1.478	15.216	6.60155	7.6018	34.5356	25.1857
OSU-A197	Hyla_arborea	Hylidae	arboreal	36.18	14.82	16.04	9.29	18.17	9.42	11.09	11.79	6.87	6.29	1.73	2.29	1.33	2.62	NA	NA	0.823	5.967	7.29948	5.56769	15.3709	14.6327
OSU-A219	Hyla_arborea	Hylidae	arboreal	39.37	17.27	17.55	9.03	20.22	10.42	11.17	13.73	7.4	7.5	2.15	1.8	1.69	2.4	NA	NA	1.797	11.376	8.38055	7.21992	17.4973	18.6356
OSU-A4785	Hyla_arenicolor	Hylidae	terrestrial	41.85	19.94	18.73	9.81	16.71	10.2	12.37	12.18	8.43	6.18	3.54	3.84	2.44	3.68	NA	NA	1.728	15.551	9.013	10.324	70.9624	44.0295
OSU-A4787	Hyla_arenicolor	Hylidae	terrestrial	38.73	16.34	16.99	8.9	15.08	10.45	11.96	11.12	6.85	5.91	2.46	3.17	2.01	3.18	NA	NA	1.77139	14.323	6.86672	6.82566	33.3592	28.4305
OSU-A4789	Hyla_arenicolor	Hylidae	terrestrial	40.15	19.63	19.47	10.1	17.72	10.72	14.08	12.77	7.7	5.55	3.55	4.3	2.29	4.17	NA	NA	2.34697	16.686	8.72775	9.88616	78.4487	48.675
USNM-530739	Hyla_chrysoscelis	Hylidae	arboreal	46.68	19.78	21.15	9.7	21.39	14.07	16.34	14.32	9.39	9.25	2.87	5.54	2.39	4.94	0.233	0.114	2.342	32.202	16.022	18.597	82.3354	65.3738
USNM-530749	Hyla_chrysoscelis	Hylidae	arboreal	37.26	16.18	16.28	8.4	15.64	11.1	13.66	11.12	7.46	5.68	2.88	4.67	1.67	3.75	0.13	0.057	1.434	25.46	8.632	9.853	56.9714	26.6914
USNM-530750	Hyla_chrysoscelis	Hylidae	arboreal	43.56	18.5	19.83	9.29	18.99	12.56	16.29	13.76	9.35	7.49	3.21	6.32	2.33	4.56	0.248	0.114	2.495	32.395	12.562	12.54	98.2568	55.1585
USNM-530764	Hyla_chrysoscelis	Hylidae	arboreal	38.56	15.84	16.67	8.53	17.25	10.67	14.24	11.61	9.04	6.69	2.09	5.52	2.04	3.01	0.106	0.044	1.385	17.108	9.965	9.647	47.842	26.7979
USNM-530783	Hyla_chrysoscelis	Hylidae	arboreal	39.68	16.25	18.01	8.79	17.33	11.08	13.54	12.02	7.32	6.63	2.47	5.48	2.12	3.97	0.132	0.059	1.721	12.763	5.716	9.248	57.5837	39.6834
OSU-A4702	Hyla_euphorbiacea	Hylidae		30.54	11.85	13.89	7.85	13.24	6.63	8.29	8.15	5.34	3.87	1.81	2.39	1.36	2.35	NA	NA	0.892	9.275	4.234	3.849	13.4203	11.6219
OSU-A4703	Hyla_euphorbiacea	Hylidae		33.55	13.55	15.92	8.3	15.52	7.8	8.69	9.79	5.45	5.25	2.09	2.62	1.59	2.28	NA	NA	1.40277	17.414	5.94086	5.65302	19.4248	15.1093
TNHC-24508	Hyla_eximia	Hylidae	arboreal	28.93	14.01	14.08	7.19	13.95	6.93	8.55	7.99	5.29	4.28	2.43	2.93	1.57	2.88	NA	NA	0.526	6.944	2.955	2.841	26.1144	16.6672
TNHC-27617	Hyla_eximia	Hylidae	arboreal	27.43	13.37	13.82	7.78	13.67	5.64	7.53	7.56	5.07	3.93	2.27	2.52	2.35	1.36	NA	NA	0.535	7.006	1.542	1.389	20.0229	11.5633
TNHC-32016	Hyla_eximia	Hylidae	arboreal	29.4	10.98	14.3	8.29	14.05	6.45	9.03	8.14	5.4	3.5	3.12	2.36	2.54	1.24	NA	NA	0.698	11.005	2.984	2.098	21.1659	11.7913
USNM-530867	Hyla_femoralis	Hylidae	arboreal	34.76	13.59	15.15	8.14	13.32	10.24	12.2	9.22	6.29	6.24	1.89	4.08	1.32	2.96	0.064	0.027	0.738	8.237	6.03	5.989	27.4353	15.497
USNM-530868	Hyla_femoralis	Hylidae	arboreal	28.71	12.14	13.47	6.91	11.28	8.44	9.87	7.74	4.63	5.2	1.56	3.79	1.31	2.77	0.035	0.016	0.71	5.613	4.499	4.389	18.7911	12.7964
USNM-530870	Hyla_femoralis	Hylidae	arboreal	30.47	12.8	14.18	7.22	12.2	9.23	10.52	8.13	5.24	5.08	1.75	3.48	1.26	2.89	0.051	0.022	0.675	7.119	4.394	4.298	20.4078	13.518
USNM-530874	Hyla_femoralis	Hylidae	arboreal	31.84	13.22	15.36	8.11	13.03	9.33	11	8.24	6.39	5.63	1.81	3.34	1.39	2.73	0.061	0.029	0.776	6.806	5.224	4.741	20.9231	15.2594
USNM-530969	Hyla_femoralis	Hylidae	arboreal	30.34	12.35	12.77	6.93	11.29	8.88	10.09	7.76	5.2	5.41	1.54	3.94	1.16	3.15	0.04	0.018	0.621	4.705	4.797	4.761	19.6179	12.216
OSU-A1022	Hyla_gratiosa	Hylidae	semi.arboreal	55.47	24.23	26.34	13.04	25.76	14.88	18.54	18.01	8.68	7.56	5.1	7.03	2.62	5.11	NA	NA	4.435	51.199	14.631	23.573	227.43	92.3223
OSU-A1023	Hyla_gratiosa	Hylidae	semi.arboreal	59.89	28.66	26.23	13	26.07	16.49	21.17	19.01	11.34	9.94	5.07	6.11	2.78	5.13	NA	NA	4.075	74.3019	11.4164	20.5418	232.431	97.933
OSU-A1024	Hyla_gratiosa	Hylidae	semi.arboreal	51.94	27.92	24.61	10.75	24.23	14.65	18.58	16.94	9.15	6.8	5.31	5.21	2.94	4.86	NA	NA	3.609	48.3768	12.4929	13.6629	202.216	92.0585
OSU-A1025	Hyla_gratiosa	Hylidae	semi.arboreal	56.77	29.72	26.48	13.13	28.91	17.03	20.15	19.78	9.65	7.46	5.78	6.57	3.08	5.57	NA	NA	4.554	87.9877	21.591	26.5228	295.468	118.93
OSU-A1026	Hyla_gratiosa	Hylidae	semi.arboreal	52.67	27.37	25.37	12.08	25.3	15.92	19.9	18.1	10.94	8.23	4.87	5.76	2.72	4.89	NA	NA	3.793	70.6478	20.438	20.2366	200.999	88.3419
LSUMZ-48643	Hyla_japonica	Hylidae	arboreal	34	16.44	15.55	7.25	15.61	8.92	11.78	10.61	5.87	4.41	3.64	2.49	3.07	1.68	NA	NA	1.316	16.741	8.085	7.764	39.0096	20.9965
CM-50928	Hyla_meridionalis	Hylidae	arboreal	39.52	18.44	19.76	10.54	16.99	10.64	12.52	11.32	7.15	5.27	2.25	2.81	1.97	3.07	0.088	0.043	0.899	12.388	6.064	5.135	30.5224	31.2867
CM-50930	Hyla_meridionalis	Hylidae	arboreal	41.75	18.74	20.14	9.58	18.39	12.44	12.98	11.58	7.2	5.19	2.24	3.52	1.67	3.18	0.103	0.053	1.254	11.802	6.179	5.048	38.6838	28.0009
CM-50935	Hyla_meridionalis	Hylidae	arboreal	40.42	18.3	20.26	10.93	18.01	11.03	13	11.67	7.65	5.88	3.4	2.17	2.03	3.13	0.1	0.05	1.015	13.195	8.284	7.308	35.3475	33.7014
CM-52122	Hyla_meridionalis	Hylidae	arboreal	39.29	18.64	19.8	9.72	17.96	10.83	12.17	11.77	6.97	4.81	3.06	3.55	2.21	3.67	0.14	0.069	1.3	16.429	7.973	8.1	53.0108	42.0429
CM-53079	Hyla_meridionalis	Hylidae	arboreal	37.99	17.16	19.13	10.25	16.18	10.31	11.29	10.43	7.34	5.03	2.97	3.71	1.91	3.54	0.126	0.064	1.115	17.774	6.585	5.835	49.5013	33.8626
LSUMZ-34324	Hyla_plicata	Hylidae		37.85	17.3	18.42	9.83	16.36	9.29	11.6	9.92	6.37	5.52	4.69	2.52	3.13	1.91	NA	NA	0.984	14.18	3.906	3.193	53.5289	28.8294
LSUMZ-38145	Hyla_plicata	Hylidae		43.78	21.39	20.57	11.56	19.76	11.05	13.38	11.94	7.18	7.31	4.59	2.71	3.46	2.17	NA	NA	1.372	27.316	8.804	7.241	69.6565	40.4333
KU-222632	Hyla_sarda	Hylidae		28.98	13.22	13.89	6.99	12.08	8.08	9.45	8.31	5.28	4.67	2.98	3.45	0.7	2.57	NA	NA	0.47	8.433	3.419	3.555	35.5824	6.54187
KU-222634	Hyla_sarda	Hylidae		32.2	16.58	17.22	8.88	14.75	9.31	11.26	10.78	6.4	5.49	3.56	3.63	1	3.58	NA	NA	1.159	11.885	6.718	6.026	56.0931	16.1393
OSU-A447	Hyla_squirella	Hylidae	semi.arboreal	28.92	12.31	13.62	8.12	11.22	7.63	8.2	7.5	4.11	3.89	2.85	1.62	2.49	0.98	NA	NA	0.646	7.292	3.235	3.001	14.8794	8.70104
OSU-A448	Hyla_squirella	Hylidae	semi.arboreal	26.47	12.27	12.57	7.17	9.78	7.38	7.91	6.54	3.53	3.59	2.95	1.84	2.28	0.97	NA	NA	0.356	4.676	2.15422	2.48834	17.4362	7.27797
OSU-A449	Hyla_squirella	Hylidae	semi.arboreal	29.48	12.94	14.26	8.25	11.6	8.25	8.76	8.38	4.46	4.59	2.9	1.51	2.43	1.15	NA	NA	0.682	7.398	3.03823	3.68812	14.8347	10.4326
OSU-A451	Hyla_squirella	Hylidae	semi.arboreal	26.92	12.66	13.36	7.2	9.98	7.31	7.84	6.68	3.59	4.17	3.13	2.13	2.23	1.08	NA	NA	0.288	5.149	2.79006	2.60617	22.0966	8.42372
OSU-A456	Hyla_squirella	Hylidae	semi.arboreal	27.23	12.21	13.43	7.5	10.32	6.05	8.25	7.51	3.86	3.86	2.1	2.64	2.24	0.94	NA	NA	0.398	3.946	2.48609	2.64902	17.7218	7.40322
LACM-147899	Hyla_wrightorum	Hylidae	semi.arboreal	38.91	17.94	18.98	10.31	17.14	8.78	12.43	10.34	6.63	5.34	3.98	4.27	1.24	4.22	NA	NA	1.806	9.744	6.226	6.375	79.8182	26.0015
LACM-147901	Hyla_wrightorum	Hylidae	semi.arboreal	36.18	16.22	17.77	9.71	16.93	9.62	11.37	10.54	7.09	5.2	3.26	4.42	1.11	3.88	NA	NA	1.202	9.619	4.217	4.717	61.187	20.036
LACM-147902	Hyla_wrightorum	Hylidae	semi.arboreal	39.54	19.35	19.32	10.43	17.98	9.88	11.64	11.34	6.55	5.23	2.82	4.43	1.36	3.95	NA	NA	1.761	13.064	6.071	5.656	63.2852	27.1714
LACM-147903	Hyla_wrightorum	Hylidae	semi.arboreal	38.72	18.78	19.69	10.92	17.93	10.44	12.6	10.14	7.55	4.35	3.51	5.11	1.42	4.18	NA	NA	1.405	9.838	5.331	4.319	88.1845	30.597
LACM-147905	Hyla_wrightorum	Hylidae	semi.arboreal	42.57	19.78	21.15	11.43	18.98	11.66	11.86	11.47	6.91	6.73	3.86	4.61	1.58	4.06	NA	NA	1.632	15.552	6.887	7.085	92.1474	35.5191
CAS-177137	Hylarana_albolabris	Ranidae	semi.aquatic	55.71	27.68	30.35	14.01	29.89	17.95	19	18.14	10.41	10.71	5.09	6.18	2.95	4.89	0.624	0.186	1.931	76.223	12.502	11.118	227.951	114.619
CAS-177138	Hylarana_albolabris	Ranidae	semi.aquatic	52.48	24.74	27.37	13.45	28.12	15.67	16.5	15.91	10.04	9.79	4.15	5.94	2.54	4.21	0.5	0.147	1.957	58.359	8.47	6.917	159.662	76.623
CAS-177139	Hylarana_albolabris	Ranidae	semi.aquatic	56.95	27.36	31.56	14.72	30.82	20.14	17.97	17.71	11.93	9.91	5.18	6.95	2.92	5.26	0.794	0.216	2.356	97.707	14.869	14.289	257.869	126.904
CAS-202204	Hylarana_albolabris	Ranidae	semi.aquatic	52.74	27.11	29.52	14.55	29.11	16.44	17.02	16.72	11.56	11.51	5.4	5.87	2.64	4.85	0.458	0.136	2.113	59.03	14.907	13.246	224.973	98.9534
USNM-581526	Hylarana_arfaki	Ranidae	semi.aquatic	94.8	52.13	54.86	24.87	53.24	34.34	35.12	30.48	18.66	16.61	13.14	20.98	7.04	13.64	NA	NA	10.486	476.796	38.173	19.347	3762.33	1379.15
USNM-581530	Hylarana_arfaki	Ranidae	semi.aquatic	100	46.44	51.97	21.55	50.88	36.68	38.39	27.72	19.63	17.22	15.26	22.33	7.88	16.78	NA	NA	10.599	445.527	38.041	27.645	4142.9	1799.03
USNM-44027	Hylarana_chalconota	Ranidae	semi.arboreal	36.5	19.79	22.09	11.4	19.27	12.98	10.91	11.55	7.05	6.77	3.59	4.76	0.99	3.05	NA	NA	0.706	42.97	2.174	3.722	88.5352	17.4622
USNM-44028	Hylarana_chalconota	Ranidae	semi.arboreal	38.65	20.3	24.32	11.78	19.33	13.64	12.05	12.07	9.08	7.36	2.94	5.15	1.09	3.85	NA	NA	0.855	43.482	2.824	5.186	80.4673	26.719
USNM-44030	Hylarana_chalconota	Ranidae	semi.arboreal	36.86	16.66	21.75	13.25	19.28	13.04	10.47	10.53	7.97	6.61	2.75	4.44	1.01	2.92	NA	NA	0.778	46.728	3.105	4.552	53.2549	16.7931
KU-306369	Hylarana_erythraea	Ranidae	semi.arboreal	41.28	19.64	20.25	10.38	22.28	13.71	11.64	13.21	7.38	8.9	4.09	3.83	2.01	3.44	NA	NA	1.296	83.209	8.509	6.184	80.5438	36.6563
KU-306425	Hylarana_erythraea	Ranidae	semi.arboreal	42.97	20.39	20.89	10.16	23.11	14.73	12.27	12.7	7.4	6.91	6.12	4.7	3	3.93	NA	NA	1.171	75.603	10.064	7.476	153.545	64.4794
KU-306435	Hylarana_erythraea	Ranidae	semi.arboreal	42.79	20.39	22.17	11.81	24.64	14.94	12.58	13.7	7.92	7.54	5.8	5.55	2.61	3.62	NA	NA	1.16755	108.442	8.55566	6.31734	171.833	54.8382
KU-311039	Hylarana_erythraea	Ranidae	semi.arboreal	45.11	22	24.16	12.81	25.73	15.59	13.62	13.69	8.24	8.28	5.56	5.1	2.41	4.08	NA	NA	1.65039	99.949	10.7658	7.09334	163.319	62.1932
KU-311044	Hylarana_erythraea	Ranidae	semi.arboreal	45.84	21.78	23.55	13.07	26.19	16.48	13.48	13.69	8.39	8.92	5.3	5.09	2.16	3.61	NA	NA	1.43363	100.959	11.1685	9.26399	153.823	48.0751
FMNH-268852	Hylarana_eschatia	Ranidae	arboreal	32.59	16.29	18.24	8.88	15.73	11.25	8.7	9.98	6.69	5.41	3.25	3.51	1.22	2.61	NA	NA	0.439	33.53	3.785	6.549	48.6497	15.2053
FMNH-268858	Hylarana_eschatia	Ranidae	arboreal	33.56	16.57	19.5	9.9	16.12	10.9	10.27	10.22	7.48	5.44	3.56	3.46	1.54	2.67	NA	NA	0.734	31.894	5.18	6.214	53.4339	20.9911
FMNH-268877	Hylarana_eschatia	Ranidae	arboreal	34.61	16.76	20	9.37	16.68	11.66	10.42	10.76	7.05	5.65	3.2	4.12	1.14	2.68	NA	NA	0.631	49.756	5.158	8.917	57.8482	15.997
FMNH-268880	Hylarana_eschatia	Ranidae	arboreal	34.8	18	20.81	9.78	16.39	11.41	9.78	10.72	6.62	5.53	3.54	3.44	1.46	2.72	NA	NA	0.674	42.932	3.799	4.583	57.3856	21.6353
FMNH-268881	Hylarana_eschatia	Ranidae	arboreal	38.89	19.38	21.8	10.64	19.24	13.08	11.19	12.88	7.62	6.72	3.77	4.68	1.47	3.28	NA	NA	0.548	55.235	7.002	8.068	89.5178	27.518
LSUMZ-86860	Hylarana_galamensis	Ranidae	semi.aquatic	63.17	27.2	30.2	14.97	30.32	18.68	20.49	16.94	10.94	10.84	12.39	7.38	7.99	5.5	NA	NA	3.11	64.314	7.392	6.308	651.126	347.444
LSUMZ-86861	Hylarana_galamensis	Ranidae	semi.aquatic	68.03	27.81	29.88	13.45	31.34	19.64	22.84	16.22	11.06	11.99	12.26	8.37	8.47	5.06	NA	NA	4.798	71.304	6.855	7.211	747.112	335.261
LSUMZ-86862	Hylarana_galamensis	Ranidae	semi.aquatic	72.4	32.71	35.37	16.58	34.97	20.29	24	19.5	13.08	13.29	13.4	10.22	9.38	7.1	NA	NA	6.81	75.157	12.051	9.999	1172.75	616.687
BPBM-36635	Hylarana_glandulosa	Ranidae		47.73	18.48	23.17	12.03	21.14	16.44	14.97	12.74	9.86	8.07	4.33	6.43	1.82	4.42	NA	NA	1.491	10.764	5.61	5.166	134.701	48.7965
BPBM-46717	Hylarana_glandulosa	Ranidae		82.97	35.69	39.88	22.56	29.44	30.27	29.46	23.95	17.5	16.32	6.86	11.4	3.99	7.71	NA	NA	6.128	48.585	15.824	14.959	730.708	321.182
BPBM-46758	Hylarana_glandulosa	Ranidae		90.67	37.26	41.68	22.32	39.3	28.99	30.2	22.61	18.49	15.25	11.28	15.92	5	11.11	NA	NA	3.256	68.955	10.076	9.46	1751.72	606.15
FMNH-143792	Hylarana_labialis	Ranidae	arboreal	28.96	14.78	16.01	8.27	14.34	8.61	8.64	8.82	6.15	5.57	2.8	4.71	0.73	2.75	NA	NA	0.568	20.679	1.6	2.218	51.0296	8.41425
FMNH-143843	Hylarana_labialis	Ranidae	arboreal	27.95	14.81	17.12	8.24	13.63	9.85	8.84	8.18	5.73	4.99	2.9	3.57	0.8	2.53	NA	NA	0.424	32.169	2.707	3.637	40.1412	9.07158
FMNH-174304	Hylarana_labialis	Ranidae	arboreal	29.79	13.74	16.44	8.93	14.41	10.07	9	8.29	5.37	5.08	1.97	3.51	0.78	2.28	NA	NA	0.455	24.339	3.127	3.122	24.873	7.6542
FMNH-186319	Hylarana_labialis	Ranidae	arboreal	33.27	14.68	18.91	9.88	14.97	10.79	9.5	10.06	5.51	5.56	2.94	4.02	0.91	2.8	NA	NA	0.547	38.429	3.103	4.298	45.4222	12.6142
FMNH-186320	Hylarana_labialis	Ranidae	arboreal	31.1	16	18.44	8.78	15.11	10.77	9.12	8.93	5.83	5.88	2.92	3.71	0.87	2.28	NA	NA	0.508	29.426	2.529	2.184	45.378	9.57599
FMNH-256792	Hylarana_lepus	Ranidae	semi.arboreal	50.88	25	27.77	13.61	25.41	19.41	15.36	17.06	9.84	9.68	3.55	5.88	1.95	4.82	NA	NA	1.182	121.255	6.578	7.199	136.62	68.3323
FMNH-256794	Hylarana_lepus	Ranidae	semi.arboreal	52.14	26.78	29.31	13.94	29.18	17.9	16.35	18.1	9.95	9.13	4.77	6.63	1.57	4.43	NA	NA	1.788	151.223	6.548	6.421	221.723	53.3688
LACM-147040	Hylarana_maosonensis	Ranidae	semi.aquatic	38.49	16.16	20.74	9.41	21.58	12.21	13.09	11.48	7.97	8.5	4.89	6.55	1.45	4.19	NA	NA	1.069	53.699	4.679	2.4	135.507	32.9883
LACM-147050	Hylarana_maosonensis	Ranidae	semi.aquatic	41.27	19.26	22.16	11.23	20.54	13.26	14.01	10.9	8.64	8.79	4.29	6.79	1.41	4.64	NA	NA	1.244	38.482	4.396	2.061	146.876	37.9556
LACM-147054	Hylarana_maosonensis	Ranidae	semi.aquatic	41.51	19.56	21.27	10.95	21.53	13.13	14.27	11.76	8.32	8.05	5.07	7.23	1.73	5.03	NA	NA	1.417	62.434	6.28	3.202	187.708	48.4563
LACM-147056	Hylarana_maosonensis	Ranidae	semi.aquatic	41.22	20.78	22.23	11.14	22.29	13.32	13.92	12.11	8.62	9.75	4.82	7.53	1.6	5.06	NA	NA	1.427	76.091	5.161	2.625	197.45	47.1171
LACM-147058	Hylarana_maosonensis	Ranidae	semi.aquatic	39.88	20.28	21.31	9.73	21.22	13.41	13.85	11.38	8.17	8.29	4.44	6.47	1.99	4.54	NA	NA	1.803	36.061	6.473	3.2	152.519	50.4035
BPBM-7116	Hylarana_miopus	Ranidae		69.62	33.06	35.36	17.13	33.97	23.29	21.97	18.75	14.42	12.28	7.43	10.51	3.42	7.98	NA	NA	4.102	135.409	18.188	11.864	675.87	252.645
BPBM-7289	Hylarana_miopus	Ranidae		48.43	22.02	25.37	12.63	22.85	16.5	15.48	13.28	10.13	10.3	4.67	7.32	2.43	4.65	NA	NA	1.621	40.746	5.599	4.042	197.067	75.0496
FMNH-139965	Hylarana_signata	Ranidae	torrential	44	21.21	24.1	12.79	22.06	14.79	14.52	13.12	10.09	7.45	NA	NA	NA	NA	0.3733	0.117	1.969	54.157	8.118	6.536	171.075	81.8016
FMNH-139983	Hylarana_signata	Ranidae	torrential	42.69	20.72	23.52	12.93	22.13	14.29	14	12.93	9.53	7.84	NA	NA	NA	NA	0.3264	0.1022	1.561	60.381	9.464	6.74	152.044	72.908
FMNH-146614	Hylarana_signata	Ranidae	torrential	46.63	22	24.16	12.33	23.2	15.37	15.44	13.29	10.9	7.61	NA	NA	NA	NA	0.3143	0.1024	2.337	40.124	8.626	7.925	157.198	74.9901
FMNH-146633	Hylarana_signata	Ranidae	torrential	47.78	21.82	25.41	12.17	23.44	15.86	14.63	13.9	9.14	9.41	NA	NA	NA	NA	0.4205	0.1377	1.826	71.063	11.956	7.734	191.39	96.2092
FMNH-146634	Hylarana_signata	Ranidae	torrential	43.83	22.03	23.85	11.77	23.85	15.11	14.1	13.1	9.03	8.28	NA	NA	NA	NA	0.2795	0.0924	1.617	51.197	6.544	7.994	144.926	69.0961
FMNH-218031	Hylarana_temporalis	Ranidae	torrential	50.87	22.72	28.33	13.37	25.46	19.11	15.93	14.93	9.33	8.25	NA	NA	NA	NA	0.4521	0.1477	1.163	78.13	10.775	7.43	209.718	112.431
FMNH-218033	Hylarana_temporalis	Ranidae	torrential	50.82	24	28.42	12.55	26.54	19.1	15.82	14.44	9.07	8.71	NA	NA	NA	NA	0.4311	0.1504	1.467	78.96	10.327	6.203	214.235	114.167
FMNH-218036	Hylarana_temporalis	Ranidae	torrential	50.39	22.68	26.46	13.15	25.59	18.39	16.08	13.57	9.9	9.27	NA	NA	NA	NA	0.3483	0.1384	1.701	96.532	9.608	7.871	174.215	100.526
FMNH-218040	Hylarana_temporalis	Ranidae	torrential	53.43	22.62	27.42	12.3	25.44	18.57	16.34	14.09	9.67	8.26	NA	NA	NA	NA	0.4288	0.1459	3.082	84.427	12.961	7.112	201.157	107.928
FMNH-218042	Hylarana_temporalis	Ranidae	torrential	50.5	24.62	26.83	12.46	25.66	19.76	15.64	14.17	10.4	8.23	NA	NA	NA	NA	0.4167	0.1487	1.415	82.991	9.901	7.13	214.573	106.961
USNM-245930	Hylodes_ornatus	Hylodidae		24.47	12.12	13.99	6.99	13.16	7.5	7.42	7.97	5.64	4.7	2.75	3.15	0.76	2.76	NA	NA	0.179	0.289	1.666	1.271	27.4862	7.68261
USNM-243486	Hylodes_phyllodes	Hylodidae	semi.arboreal	28.1	12.79	13.85	6.29	13.06	9.14	8.96	8.43	5.29	4.77	3.43	4.85	1.04	3.37	NA	NA	0.427	1.674	3.405	2.865	55.7025	12.7081
USNM-243493	Hylodes_phyllodes	Hylodidae	semi.arboreal	30.65	14.17	15.16	7.87	14.32	9.45	9.27	9.04	6.6	6.53	3.21	4.41	1.02	3.52	NA	NA	0.433	0.793	3.709	3.51	52.5148	14.2499
USNM-243495	Hylodes_phyllodes	Hylodidae	semi.arboreal	29.94	12.8	14.17	7.33	13.2	9.4	8.92	8.89	5.46	4.23	3.55	4.23	1.05	3.83	NA	NA	0.499	0.999	3.985	2.909	50.3208	14.9185
USNM-243497	Hylodes_phyllodes	Hylodidae	semi.arboreal	29.12	13.74	14.35	6.6	13.28	8.7	8.69	8.81	5.57	4.79	3.48	4.02	0.78	3.45	NA	NA	0.377	0.457	3.71	3.159	50.3223	10.1096
USNM-243502	Hylodes_phyllodes	Hylodidae	semi.arboreal	27.42	13.94	14.44	7.05	13.81	9.41	8.29	8.45	6.64	5.5	3.51	4.06	0.74	3.23	NA	NA	0.433	3.156	3.085	2.336	52.0073	9.03587
BPBM-16612	Hylophorbus_rufescens	Microhylidae	terrestrial	37.33	15.56	18.96	10.07	17.36	10.34	12.63	9.15	7.94	5.83	3.78	4.46	1.27	3.57	NA	NA	0.549	3.822	3.265	1.383	68.676	22.505
BPBM-31400	Hylophorbus_rufescens	Microhylidae	terrestrial	31.03	16.16	16.75	9.04	16.17	9.19	11	7.94	7.41	6.83	3.19	4.58	0.9	3.32	NA	NA	0.54	2.527	2.03	1.211	61.8111	13.1028
BPBM-41605	Hylophorbus_rufescens	Microhylidae	terrestrial	33.6	17.55	18	10.18	17.4	8.88	11.04	8.7	7.16	6.12	4.94	6.2	1.28	4.58	NA	NA	0.831	0.938	3.56	1.693	140.723	27.6259
BPBM-44184	Hylophorbus_rufescens	Microhylidae	terrestrial	28.08	15.05	15.15	8.77	13.7	7.73	9.72	7.21	6.16	5.69	3.14	3.73	0.62	2.19	NA	NA	0.363	1.121	1.671	0.876	46.147	5.38539
BPBM-44185	Hylophorbus_rufescens	Microhylidae	terrestrial	28.31	14.87	15.21	8.4	14.27	8.11	10.54	6.94	6.69	6.37	3.6	4.21	0.82	3.54	NA	NA	0.639	1.822	1.728	1.236	59.0017	11.5589
USNM-217405	Hyloscirtus_alytolylax	Hylidae	arboreal	36.53	13.92	16.7	10.46	14.58	9.41	10.86	10.68	6.07	5.92	3.05	4.64	1.2	4.11	NA	NA	0.57	22.9	5.35	4.868	51.5734	21.5629
USNM-285864	Hyloscirtus_alytolylax	Hylidae	arboreal	35.59	17.09	16.95	9.55	14.41	10.57	10.79	11	6.62	6.17	3.06	4.22	1.24	3.49	NA	NA	0.693	25.267	4.384	4.713	57.7756	19.2037
USNM-285865	Hyloscirtus_alytolylax	Hylidae	arboreal	34.35	16.69	16.32	9.44	14.79	10.27	10.94	10.36	6.46	6.79	3.38	4.25	1.18	3.56	NA	NA	0.96	16.991	4.215	4.3	62.7669	17.9482
USNM-285867	Hyloscirtus_alytolylax	Hylidae	arboreal	34.43	17.58	17.35	10.08	15.68	9.96	10.95	11.58	6.53	6.83	3.16	4.88	1.13	3.65	NA	NA	1.378	22.783	5.047	5.586	70.9732	18.7344
USNM-286084	Hyloscirtus_alytolylax	Hylidae	arboreal	34.53	17.15	16.98	10.02	14.99	10.02	11.02	10.43	6.49	6.57	3.16	4.25	1.19	3.18	NA	NA	0.644	27.941	6.331	5.52	60.2988	16.8221
AMNH-A165134	Hyloscirtus_charazani	Hylidae	semi.aquatic	61.29	28.11	32.81	17.77	27.96	15.66	19.66	21.94	14.02	7.78	7.98	4.45	6.42	3.94	NA	NA	2.44	107.66	18.77	17.82	261.332	217.273
AMNH-A165135	Hyloscirtus_charazani	Hylidae	semi.aquatic	63.53	28.52	32.86	17.77	28.82	15.56	20.42	20.78	13.88	5.01	8.18	5.48	8.84	6.31	NA	NA	3.29	98.18	17.29	17.12	334.697	479.864
AMNH-A165138	Hyloscirtus_charazani	Hylidae	semi.aquatic	65.84	31.45	34.53	19.5	32.24	17.2	21.15	23.31	15.63	7.47	11.05	6.36	7.4	4.67	NA	NA	3.33	132.61	16.66	17.08	578.64	312.402
USNM-193350	Hyloscirtus_phyllognathus	Hylidae	arboreal	33.65	16.28	16.87	9.62	15.13	9.84	10.05	10.21	6.29	5.13	2.6	3.38	0.88	3.18	NA	NA	0.8	24.864	7.458	6.985	37.4553	12.3593
USNM-346088	Hyloscirtus_phyllognathus	Hylidae	arboreal	34.15	15.32	15.7	9.23	13.86	9.08	10.74	9.66	6.49	6.01	2.98	3.51	0.74	2.78	NA	NA	0.76	29.665	6.905	6.166	41.9518	8.45561
USNM-537644	Hyloscirtus_phyllognathus	Hylidae	arboreal	38.66	18.35	18.25	11.04	15.07	10.81	12.06	11.02	7.6	6.2	3.89	5.12	1.17	4.28	NA	NA	1.073	30.658	7.824	6.776	95.6807	23.9255
USNM-537645	Hyloscirtus_phyllognathus	Hylidae	arboreal	34.64	17.45	16.78	10.13	14.36	10.78	11.68	10.19	6.81	5.2	3.47	4.53	0.87	3.53	NA	NA	1.055	39.682	5.065	4.739	71.8111	13.4913
OMNH-34070	Hyloxalus_bocagei	Dendrobatidae	terrestrial	21.52	10.08	9.58	5.45	9.66	6.96	7.66	6.09	3.52	4.78	2.56	3.22	0.89	3	NA	NA	0.18	4.615	1.625	0.953	21.7533	6.69646
OMNH-34073	Hyloxalus_bocagei	Dendrobatidae	terrestrial	23.02	11.23	9.79	5.41	10.02	6.69	7.54	6.2	3.93	4.63	3.12	3.48	0.89	3.5	NA	NA	0.203	4.227	1.382	0.819	31.9214	7.98379
AMNH-A16287	Hyloxalus_elachyhistus	Dendrobatidae		20.13	9	8.44	4.53	8.98	4.61	6.11	5	3.46	4.09	2.67	2.21	2.41	1.26	NA	NA	0.34	1.66	0.99	0.49	13.9032	6.70963
AMNH-A16291	Hyloxalus_elachyhistus	Dendrobatidae		19.08	8.87	8.73	4.55	9.48	5.81	5.93	4.99	3.23	3.17	2.74	1.96	2.01	1.23	NA	NA	0.3	2.61	0.81	0.46	12.4709	5.65046
AMNH-A16292	Hyloxalus_elachyhistus	Dendrobatidae		19.72	9.33	9.96	4.87	9.99	5.46	6.22	5.75	3.92	3.68	3.12	2.49	2.21	1.53	NA	NA	0.29	1.68	0.92	0.53	18.976	8.81681
KU-202824	Hyloxalus_nexipus	Dendrobatidae	semi.arboreal	19.4	11.31	10.48	4.97	9.4	5.96	6.75	5.99	4.43	5.07	2.34	2.64	0.65	2.34	NA	NA	0.259	7.503	2.784	1.897	18.2916	4.1731
KU-220661	Hyloxalus_nexipus	Dendrobatidae	semi.arboreal	20.53	9.38	10.43	5.37	10.65	5.93	6.37	6.25	3.97	4.34	1.67	3.07	0.67	2.21	NA	NA	0.32	8.283	2.059	1.888	12.59	4.04315
KU-220664	Hyloxalus_nexipus	Dendrobatidae	semi.arboreal	21.51	8.95	10.58	5.3	9.54	6.36	6.96	6.44	4.3	5.14	2.43	3.42	0.85	2.34	NA	NA	0.244	6.479	3.21	2.974	19.4726	5.50921
KU-196719	Hyloxalus_sordidatus	Dendrobatidae	terrestrial	22.61	9.6	10.64	5.16	10.34	6.93	7.94	6.11	4.36	4.5	2.76	4.3	0.76	2.76	NA	NA	0.601	6.779	3.719	2.385	29.8275	5.84296
KU-196720	Hyloxalus_sordidatus	Dendrobatidae	terrestrial	22.47	10.02	10.18	5.63	11.42	6.73	8.16	6.16	4.66	5.06	3.06	4.38	0.78	2.75	NA	NA	0.326	4.277	3.042	1.997	35.1586	5.71668
KU-133161	Hyloxalus_subpunctatus	Dendrobatidae		16.97	5.97	7.25	3.88	8.58	5.37	5.73	4.65	3.3	3.83	1.99	2.38	0.51	1.68	NA	NA	0.13	0.169	0.621	0.405	7.40241	1.62625
KU-189484	Hyloxalus_subpunctatus	Dendrobatidae		18.53	7.63	7.93	5.2	8.63	5.48	6.26	4.68	3.35	3.91	1.86	2.35	0.62	1.81	NA	NA	0.157	0.169	0.671	0.497	8.7312	2.32976
AMNH-A140989	Hyloxalus_vertebralis	Dendrobatidae	terrestrial	18.45	6.65	7.63	4.53	8.56	5.12	5.19	4.47	3.12	2.61	2.5	1.6	2.71	1.48	NA	NA	0.211	0.371	0.495	0.285	6.96386	8.01169
AMNH-A140990	Hyloxalus_vertebralis	Dendrobatidae	terrestrial	18.3	6.12	6.88	4.36	8.24	4.45	5.02	4.51	2.79	2.16	2.29	1.57	1.6	1.15	NA	NA	0.286	0.34	0.518	0.255	5.76043	3.31417
AMNH-A140998	Hyloxalus_vertebralis	Dendrobatidae	terrestrial	18.69	7.35	7.87	4.69	8.99	4.94	5.51	4.94	3.02	2.96	2.54	1.79	1.7	1.2	NA	NA	0.107	0.328	0.58	0.448	8.74868	4.20314
MCZ-A46132	Hymenochirus_boettgeri	Pipidae	aquatic	29.07	14.27	13.38	8.25	13.49	4.7	6.86	6.22	4.01	4.32	3.09	1.98	1.8	1.23	NA	NA	0.294	51.044	0.778	0.272	22.8568	7.75537
MCZ-A46151	Hymenochirus_boettgeri	Pipidae	aquatic	28.48	12.62	11.55	7.66	12.29	4.66	6.95	5.19	3.73	3.9	3.65	1.96	1.82	1.21	NA	NA	0.204	36.978	0.504	0.254	23.6362	6.65897
MCZ-A46171	Hymenochirus_boettgeri	Pipidae	aquatic	26.81	11.44	10.89	7.23	11.61	4.79	6.89	5.05	3.56	3.97	3.44	1.88	2.02	1.31	NA	NA	0.322	39.548	0.661	0.431	19.3692	7.5443
CAS-254259	Hyperolius_adspersus	Hyperoliidae		22.56	10.97	11.11	5.63	9.13	4.77	5.76	5.61	4.27	5.31	1.59	2.14	0.61	2.5	NA	NA	0.338	7.571	1.535	1.488	9.77206	4.4356
CAS-254260	Hyperolius_adspersus	Hyperoliidae		22.85	10.97	11.5	5.81	9.28	5.04	6.08	6.21	4.12	5.24	1.41	2.35	0.67	2.08	NA	NA	0.395	7.185	1.799	1.64	9.51617	4.1957
CAS-254261	Hyperolius_adspersus	Hyperoliidae		22.1	10.44	11.04	5.45	8.8	4.29	5.61	5.52	3.66	3.95	1.24	2.35	0.61	1.81	NA	NA	0.12	5.375	1.361	1.276	7.9645	3.19114
CAS-254262	Hyperolius_adspersus	Hyperoliidae		21.74	9.98	10.55	5.56	8.52	4.66	5.43	5.48	3.65	4.96	1.32	1.96	0.61	2.03	NA	NA	0.217	6.917	1.707	1.178	6.75973	3.42016
CAS-254263	Hyperolius_adspersus	Hyperoliidae		22.65	10.28	11.42	5.95	8.31	4.16	5.56	5.65	4.02	4.06	1.5	2	0.47	2.2	NA	NA	0.188	5.359	1.934	1.572	8.07389	3.0914
USNM-578140	Hyperolius_adspersus	Hyperoliidae		17.68	8.62	9.16	4.32	7.45	3.64	5.31	5.1	2.95	2.96	1.51	1.69	0.47	1.67	NA	NA	0.17	3.042	0.885	0.804	5.7589	1.88225
USNM-578144	Hyperolius_adspersus	Hyperoliidae		20.62	10	10.25	5.84	9.15	5.25	5.99	5.6	3.91	3.32	1.6	1.61	0.64	2.09	NA	NA	0.184	4.501	1.167	0.923	6.74395	3.58937
USNM-578146	Hyperolius_adspersus	Hyperoliidae		17.97	9.79	10.11	5.45	8.49	4.12	5.41	4.59	3.67	3.07	1.69	1.63	0.38	1.83	NA	NA	0.195	4.9	1.096	1.068	7.06034	1.84058
USNM-578149	Hyperolius_adspersus	Hyperoliidae		17.65	8.87	9.02	4.72	7.74	4.17	5.45	4.38	2.82	3.41	1.16	1.51	0.43	1.77	NA	NA	0.141	2.548	0.977	0.896	4.0675	1.79728
USNM-578164	Hyperolius_adspersus	Hyperoliidae		17.42	9.55	9.5	4.86	7.86	4.19	5.73	4.82	3.24	3.19	1.48	1.72	0.68	2.06	NA	NA	0.221	5.192	1.411	1.062	6.36447	3.48392
CAS-180467	Hyperolius_alticola	Hyperoliidae	arboreal	29	14.95	15.27	7.96	14.7	7.89	9.75	10.4	5.95	6.1	2.33	2.8	1.46	2.95	0.075	0.043	0.523	14.618	10.293	9.135	25.5343	17.218
CAS-180468	Hyperolius_alticola	Hyperoliidae	arboreal	32.89	15.36	15.48	7.99	15.54	8.97	11.12	11.43	6.75	5.51	2.94	2.49	1.79	3.01	0.086	0.047	0.788	12.485	12.232	12.015	29.4379	21.8353
CAS-180474	Hyperolius_alticola	Hyperoliidae	arboreal	30.34	13.54	14.29	7.59	14.51	7.93	10.39	10.11	6.6	6.63	2.75	2.19	1.57	2.44	0.072	0.042	0.55	13.176	11.053	11.18	21.3483	14.3315
CAS-180476	Hyperolius_alticola	Hyperoliidae	arboreal	29.2	14.2	14.9	8.42	13.04	8.58	10.08	9.18	5.84	6.98	1.96	2.7	1.47	2.71	0.066	0.037	0.673	12.022	8.813	9.178	19.6733	15.5397
CAS-180479	Hyperolius_alticola	Hyperoliidae	arboreal	29.51	14.03	14.7	8.45	14.31	8.13	10.44	9.74	6.06	5.36	2.51	2.69	1.77	2.72	0.074	0.035	1.133	13.021	9.823	9.739	24.8	18.528
CAS-258645	Hyperolius_angolensis	Hyperoliidae		31.88	16.66	16.07	9.17	14.37	7.59	10.48	8.62	5.97	8.49	2.56	3.35	0.78	3.84	NA	NA	0.462	29.691	3.405	2.386	37.4049	12.6012
CAS-258646	Hyperolius_angolensis	Hyperoliidae		31.35	16.93	15.74	9.68	15.4	8.63	11.08	8.8	6.88	8.12	2.69	3.05	0.94	3.67	NA	NA	0.342	35.264	3.637	3.006	36.3645	14.2157
CAS-258647	Hyperolius_angolensis	Hyperoliidae		36.69	19.34	18.94	11.07	17.42	9.68	11.77	10.86	7.75	7.29	2.94	3.69	0.8	3.64	NA	NA	0.504	44.822	5.417	4.934	54.9286	14.4391
CAS-258648	Hyperolius_angolensis	Hyperoliidae		32.82	16.67	16.5	9.81	15.42	9.14	10.1	8.65	6.64	7.64	2.43	3.48	0.72	3.65	NA	NA	0.257	23.441	3.541	2.677	36.9054	11.3521
CAS-263103	Hyperolius_angolensis	Hyperoliidae		31.32	15.53	16.05	8.74	14.12	8.72	10.18	8.73	6.37	6.04	2.65	3.69	1	2.94	NA	NA	0.292	19.12	3.194	2.955	39.7569	12.3535
MVZ-244979	Hyperolius_baumanni	Hyperoliidae		24.46	10.66	11.74	6.74	9.12	6.48	7.9	6.35	4.51	5.1	1.88	2.53	0.91	2.08	NA	NA	0.183	3.002	1.373	2.035	13.2741	5.81757
MVZ-244980	Hyperolius_baumanni	Hyperoliidae		25.54	12	12.05	6.72	9.98	6.98	7.8	6.61	4.47	4.37	1.91	2.84	0.81	2.72	NA	NA	0.467	8.603	3.203	3.23	17.0413	6.9504
MVZ-249308	Hyperolius_baumanni	Hyperoliidae		30.38	13.48	13.24	7.71	11.59	8.53	9.34	8.3	5.42	5.43	3.01	3.09	1.02	3.23	NA	NA	0.596	13.745	5.036	5.309	32.8234	11.4198
MVZ-249309	Hyperolius_baumanni	Hyperoliidae		28.85	13.27	13.36	7.9	11.69	7.58	9.18	7.89	5.4	4.85	2.67	2.91	0.82	2.71	NA	NA	0.464	13.623	4.503	3.679	26.9925	7.77246
MVZ-249312	Hyperolius_baumanni	Hyperoliidae		29.22	13.86	13.84	7.56	12.02	7.37	8.64	8.19	5.71	6.57	2.57	3.25	0.82	3.02	NA	NA	0.472	13.521	4.773	3.757	30.3074	8.97275
CAS-197362	Hyperolius_benguellensis	Hyperoliidae	arboreal	20.94	9.4	9.5	5.5	7.56	5.6	6.12	4.88	4.09	4.18	0.96	1.63	1.03	1.82	NA	NA	0.246	1.748	2.059	1.687	3.85084	4.66231
CAS-197363	Hyperolius_benguellensis	Hyperoliidae	arboreal	20.02	9.78	9.71	5.27	7.95	4.7	5.08	4.98	3.71	3.82	1.22	1.88	1.04	1.92	NA	NA	0.216	4.141	1.85821	1.15299	5.87253	5.07601
CAS-197367	Hyperolius_benguellensis	Hyperoliidae	arboreal	21.12	8.88	10.02	5.63	7.68	5.2	4.83	5.33	4.58	3.65	1	0.91	0.77	1.44	NA	NA	0.304	3.068	2.224	1.882	2.11555	2.90864
CAS-197368	Hyperolius_benguellensis	Hyperoliidae	arboreal	19.58	9.69	9.53	5.21	7.3	5.21	6.08	4.66	3.51	3.65	1.4	1.57	0.97	1.99	NA	NA	0.2	1.12	2.09688	1.26525	5.57597	4.816
CAS-197373	Hyperolius_benguellensis	Hyperoliidae	arboreal	19.37	9.39	9.58	5.62	7.82	5.21	5.21	4.38	3.73	3.55	1.18	1.56	1.05	1.71	NA	NA	0.182	2.199	2.24463	1.38965	4.52523	4.50318
MCZ-A39287	Hyperolius_castaneus	Hyperoliidae	arboreal	27.51	12.62	12.45	6.65	12.43	6.82	8.19	8.26	5.76	5.12	2.18	2.53	0.96	2.61	NA	NA	0.484	8.605	6.04	5.678	18.2224	8.16676
MCZ-A39298	Hyperolius_castaneus	Hyperoliidae	arboreal	26.57	11.36	11.97	6.73	11.32	6.36	8.59	7.75	5.02	5.11	2.11	2.96	1.16	2.88	NA	NA	0.443	5.781	5.924	5.624	18.5747	10.4692
MCZ-A39303	Hyperolius_castaneus	Hyperoliidae	arboreal	24.37	10.92	10.97	6.2	10.43	6.27	7.92	7.64	4.73	4.13	1.85	2.96	1.11	2.49	NA	NA	0.38	9.627	4.341	3.823	15.6551	7.93775
MCZ-A39305	Hyperolius_castaneus	Hyperoliidae	arboreal	24.7	11.22	11.15	5.94	11.59	6.15	8.09	8.12	4.72	4.42	2.39	2.58	1.27	3.07	NA	NA	0.396	9.181	4.836	4.171	18.1125	11.3811
MCZ-A39325	Hyperolius_castaneus	Hyperoliidae	arboreal	25.94	11.25	11.88	6.58	11.26	6.04	7.59	7.83	5.07	5.36	1.94	2.51	1.29	2.65	NA	NA	0.518	8.371	6.761	4.719	14.3416	10.6321
MCZ-A26928	Hyperolius_chlorosteus	Hyperoliidae	arboreal	18.58	8.5	9.44	5.41	7.05	4.97	5.61	4.46	3.56	3.47	1.26	1.8	0.87	1.63	NA	NA	0.054	3.021	0.447	0.583	5.04697	3.50467
MCZ-A26931	Hyperolius_chlorosteus	Hyperoliidae	arboreal	27.04	14.05	14.75	7.83	11.77	8.44	10.38	8.25	5.3	5.56	2.09	2.57	1.25	2.64	NA	NA	0.603	11.653	3.412	3.341	19.7572	12.7431
MCZ-A34691	Hyperolius_concolor	Hyperoliidae		26.88	12.02	12.82	7.33	10.63	6.69	8.23	7.1	5.29	4.65	2.63	2.01	2.19	1.36	NA	NA	0.47	10.852	2.789	2.752	16.6351	9.99631
MCZ-A34693	Hyperolius_concolor	Hyperoliidae		24.7	11.87	12.36	6.87	10.3	6.71	7.67	6.89	5.5	5.09	2.28	1.9	2.26	1.14	NA	NA	1.05	9.792	5.259	4.02	13.4619	8.33682
MCZ-A34694	Hyperolius_concolor	Hyperoliidae		25.21	12.11	12.31	6.94	10.94	6.4	7.32	6.76	4.78	3.87	2.27	2.73	2.2	1.43	NA	NA	0.55	6.993	5.486	5.025	19.6472	10.1388
UMMZ-137253A	Hyperolius_cystocandicans	Hyperoliidae		23.87	11.58	11.77	6.36	10.37	6.31	7.81	7.05	4.47	4.67	1.97	2.21	0.74	2.22	NA	NA	0.606	9.612	3.41	2.919	13.1988	5.06209
UMMZ-137253B	Hyperolius_cystocandicans	Hyperoliidae		23.35	11.11	10.7	5.7	10.49	6.18	7.99	7.18	4.96	4.78	2.02	2.08	0.97	2.24	NA	NA	0.313	7.086	3.064	2.644	12.2207	6.08656
UMMZ-137253C	Hyperolius_cystocandicans	Hyperoliidae		25.35	11.61	12.1	6.69	10.99	6.94	8.81	7.76	4.79	5.19	2.16	2.64	0.8	2.57	NA	NA	0.508	9.443	3.461	3.333	17.3324	6.51294
UMMZ-137253D	Hyperolius_cystocandicans	Hyperoliidae		26.16	12.14	12.14	5.96	11.04	6.77	8.73	7.6	5.26	5.3	2.28	2.75	0.9	2.89	NA	NA	0.691	10.73	4.058	3.441	19.9276	8.26661
UMMZ-137253E	Hyperolius_cystocandicans	Hyperoliidae		25.75	13.51	13.55	6.64	11.46	7.36	9.2	7.97	5.39	5.48	2.02	2.25	0.79	2.31	NA	NA	0.576	12.036	2.656	2.144	16.0753	6.47362
CAS-123541	Hyperolius_guttulatus	Hyperoliidae		27.52	13.9	13.58	7.23	12.36	8.31	10.41	8.01	5.22	4.42	2.45	2.44	0.67	2.34	NA	NA	0.301	14.734	2.862	2.992	21.754	5.5739
CAS-123544	Hyperolius_guttulatus	Hyperoliidae		30.25	15.24	15.45	7.87	13.18	8.52	11.49	8.74	5.38	4.96	2.63	3.05	0.9	2.75	NA	NA	0.733	17.993	4.164	3.658	32.0044	10.0109
CAS-123549	Hyperolius_guttulatus	Hyperoliidae		29.99	15.57	15.13	8.03	14.19	7.67	10.81	8.82	4.78	5.63	2.99	2.88	0.9	3.11	NA	NA	0.5	16.53	4.05	4.054	35.1011	11.0869
CAS-123554	Hyperolius_guttulatus	Hyperoliidae		30.57	15.92	16.22	8.68	14.41	8.98	11.37	8.7	5.23	4.83	2.14	2.84	0.86	2.9	NA	NA	0.496	24.453	3.896	3.424	25.3305	10.5905
CAS-258039	Hyperolius_guttulatus	Hyperoliidae		32.39	15.07	15.93	8.3	13.88	9.03	10.85	9	6.2	5.85	2.36	4.25	1.32	3.51	NA	NA	0.446	30.661	4.924	5.502	39.5715	19.3226
MCZ-A10842	Hyperolius_horstockii	Hyperoliidae	arboreal	28.28	12.25	14.32	8.49	11.68	7.31	7.63	7.15	5.17	5.44	1.62	1.2	1.58	0.76	NA	NA	0.327	4.672	2.165	2.567	6.23449	4.50176
MCZ-A10846	Hyperolius_horstockii	Hyperoliidae	arboreal	26.32	11.55	13.75	7.08	10.9	6.09	6.72	6.81	4.06	4.79	1.67	1.07	1.03	0.89	NA	NA	0.26	6.552	1.966	2.955	5.4032	3.29988
CAS-180163	Hyperolius_lateralis	Hyperoliidae	arboreal	24.47	11.72	12.57	6.71	10.84	7.71	8.05	6.82	4.6	4.89	2.23	2.48	1.5	2.65	0.04	0.025	0.457	5.884	6.026	5.366	16.9689	13.081
CAS-180168	Hyperolius_lateralis	Hyperoliidae	arboreal	23.36	11.2	11.34	6.26	10.06	6.64	8.24	5.91	5.48	4.54	1.78	2.63	1.26	2.65	0.031	0.017	0.367	3.031	4.12	3.932	13.7266	9.91284
CAS-180169	Hyperolius_lateralis	Hyperoliidae	arboreal	21.1	9.9	10.13	5.58	8.68	6.37	7.25	6.14	4.79	3.48	1.65	2.37	1.42	2.34	0.027	0.014	0.27	3.076	3.967	3.506	10.1353	8.81216
CAS-180170	Hyperolius_lateralis	Hyperoliidae	arboreal	22.34	10.34	11.34	6.24	8.79	6.78	7.88	6.22	4.92	4.21	1.94	2.89	1.46	2.68	0.032	0.02	0.32	3.448	4.872	4.505	15.1771	11.6163
CAS-180173	Hyperolius_lateralis	Hyperoliidae	arboreal	23.88	10.22	10.89	5.81	10.18	7.07	8.68	7.13	4.75	4.23	2.04	2.5	1.48	2.92	0.039	0.024	0.42	5.208	4.783	4.615	13.6455	12.3209
CAS-253571	Hyperolius_mosaicus	Hyperoliidae	arboreal	23.98	11.58	11.79	6.03	9.44	6.52	8.89	6.66	4.65	4.96	1.85	2.52	1.17	2.35	NA	NA	0.525	6.088	4.72	4.225	14.1335	8.48665
CAS-253575	Hyperolius_mosaicus	Hyperoliidae	arboreal	22.69	10.71	10.82	5.61	8.79	6.41	7.65	6.11	4.81	4.6	1.86	2.59	1.27	2.33	NA	NA	0.548	5.045	4.227	3.763	13.5074	8.38215
CAS-253576	Hyperolius_mosaicus	Hyperoliidae	arboreal	22.87	10.82	11.16	6.13	9.33	6.91	8.84	6.51	4.86	4.22	1.75	2.9	1.12	2.54	NA	NA	0.555	5.941	4.191	3.465	14.3758	8.3116
CAS-253577	Hyperolius_mosaicus	Hyperoliidae	arboreal	22.52	11.34	11.51	6.17	9.3	7.12	7.85	6.2	4.58	5.11	1.54	2.77	0.7	1.91	NA	NA	0.169	10.527	3.263	2.972	12.6643	4.0288
CAS-253578	Hyperolius_mosaicus	Hyperoliidae	arboreal	24.1	11.73	11.74	6.57	9.66	7.47	8.57	6.61	4.57	5.1	1.96	2.81	0.9	2.29	NA	NA	0.315	9.231	2.988	2.724	16.9133	6.33453
FMNH-274916	Hyperolius_nasutus	Hyperoliidae	arboreal	23.78	10.12	10.97	5.95	8.23	5.43	6.23	5.83	3.61	3.64	2.01	1.7	2	1.13	NA	NA	0.261	4.26	2.342	2.449	9.05303	6.49058
FMNH-274918	Hyperolius_nasutus	Hyperoliidae	arboreal	21.29	9.03	10.04	4.41	8.54	4.68	5.36	5.33	3.57	3.59	1.52	1.48	1.54	1.06	NA	NA	0.194	2.054	1.06245	1.43397	5.31816	4.29071
FMNH-274924	Hyperolius_nasutus	Hyperoliidae	arboreal	21.68	9.12	10.48	4.69	8.59	4.65	5.65	5.79	3.29	4.56	1.48	1.3	1.41	0.9	NA	NA	0.217	4.827	1.23467	1.39039	4.59376	3.4817
FMNH-274928	Hyperolius_nasutus	Hyperoliidae	arboreal	23.22	10.15	10.33	5.51	8.25	4.97	6.2	5.41	3.72	4.3	1.62	1.41	1.55	1.12	NA	NA	0.347	4.099	1.68828	1.84729	6.06972	4.69482
FMNH-275098	Hyperolius_nasutus	Hyperoliidae	arboreal	21.75	9.81	9.6	4.43	8.18	4.88	5.91	5.17	3.37	3.88	1.59	1.33	1.64	1.03	NA	NA	0.219	4.838	1.30866	1.66734	5.43108	4.24542
NCSM-87710	Hyperolius_ocellatus	Hyperoliidae		21.1	10.9	10.77	5.89	8.67	6.03	7.12	6.02	4.68	4.47	1.88	1.56	1.5	1.07	NA	NA	0.374	3.576	2.337	2.058	8.36908	4.52542
NCSM-87711	Hyperolius_ocellatus	Hyperoliidae		20.95	11.15	12.25	6.84	9.37	6.29	6.83	6.21	4.37	4.12	2.3	1.71	1.93	1.17	NA	NA	0.318	3.995	2.413	1.962	11.4807	7.24182
NCSM-87712	Hyperolius_ocellatus	Hyperoliidae		22.16	10.17	10.72	5.57	8.81	6.13	7.25	5.54	4.71	5.08	2.05	1.7	1.71	1.33	NA	NA	0.346	1.968	2.201	2.353	9.27881	6.3828
UTA-A35562	Hyperolius_phantasticus	Hyperoliidae		30.03	15.04	15.55	8.59	13.26	8.31	9.35	8.27	6.54	6.54	3.64	2.42	2.4	1.72	NA	NA	0.68	10.51	3.82	3.36	34.6843	16.805
UTA-A35564	Hyperolius_phantasticus	Hyperoliidae		30.63	14.01	15.56	8.4	13.61	8.29	8.7	8.94	5.75	5.3	3.84	2.71	2.75	1.84	NA	NA	0.55	11.78	4.68	4.99	38.1687	20.6124
FMNH-57789	Hyperolius_picturatus	Hyperoliidae	arboreal	24.42	11.67	12.22	6.33	10.57	6.48	7.59	6.65	4.09	3.57	2.39	1.44	1.97	1.29	NA	NA	0.39	6.32	1.1	1.44	10.5148	8.1301
FMNH-57790	Hyperolius_picturatus	Hyperoliidae	arboreal	22.61	12.91	12.24	6.11	10.42	6.65	8.21	6.95	3.65	4.1	1.94	2.03	2.1	1.29	NA	NA	0.46	6.19	2.11	1.68	13.3104	8.68079
FMNH-57791	Hyperolius_picturatus	Hyperoliidae	arboreal	24.45	10.31	12.48	6.48	10.21	6.33	7.81	6.15	3.92	4.07	2.12	1.29	1.91	1.17	NA	NA	0.35	6.59	1.72	1.72	7.38164	7.30134
MCZ-A12015	Hyperolius_picturatus	Hyperoliidae	arboreal	30.19	13.55	15.28	9	12.26	8.71	10.28	8.51	5.97	5.29	1.83	2.92	1.01	2.87	NA	NA	0.505	9.716	3.705	3.714	18.9558	11.5957
FMNH-274954	Hyperolius_puncticulatus	Hyperoliidae	arboreal	28.47	11.29	12.15	6.26	11.28	7.45	8.85	7.25	4.94	5.26	1.58	1.45	2.3	1.32	NA	NA	0.481	10.203	5.062	4.943	6.77154	9.6571
FMNH-275103	Hyperolius_puncticulatus	Hyperoliidae	arboreal	29.11	10.25	12.73	6.74	11.36	7.02	7.83	8.44	6.15	6.01	1.87	2.37	1.23	2.16	NA	NA	0.672	12.858	5.723	6.863	11.8928	8.85433
FMNH-275104	Hyperolius_puncticulatus	Hyperoliidae	arboreal	31.1	12.73	14.45	8.21	12.25	7.9	10.41	8.39	6.18	7.05	1.62	1.98	1.44	2.56	NA	NA	0.786295	14.66	6.38407	5.18618	10.69	13.9457
FMNH-275106	Hyperolius_puncticulatus	Hyperoliidae	arboreal	27.89	10.41	12.7	6.93	10.81	6.78	7.75	7.26	6.06	6.11	1.54	1.93	1.12	1.92	NA	NA	0.636197	8.696	5.08424	4.49769	8.10023	7.14976
FMNH-275112	Hyperolius_puncticulatus	Hyperoliidae	arboreal	31.12	13.09	13.89	6.89	12.03	8.07	9.71	8	6	6.17	2.92	1.95	2.68	1.41	NA	NA	1.03279	14.738	5.27329	5.03947	19.5131	13.7412
FMNH-275217	Hyperolius_puncticulatus	Hyperoliidae	arboreal	30.9	13.03	14.45	7.86	13.33	6.85	9.79	9.34	6.17	7.27	2.1	2.38	1.5	2.19	NA	NA	0.925377	14.534	7.03809	5.50275	17.0494	12.4272
FMNH-275220	Hyperolius_puncticulatus	Hyperoliidae	arboreal	27.16	9.44	12.22	5.96	11.2	6.88	7.53	7.01	5.32	5.38	1.62	2.11	1.22	2.01	NA	NA	0.70918	6.716	5.26507	5.91327	8.44769	7.84505
CAS-218927	Hyperolius_thomensis	Hyperoliidae	arboreal	38.66	19.46	19.95	10.26	18.33	10.64	13.87	12.49	7.02	9.08	3.47	4.13	1.14	4.08	NA	NA	1.457	65.297	11.289	11.088	73.0115	24.2927
CAS-218928	Hyperolius_thomensis	Hyperoliidae	arboreal	40.76	19.5	20.54	11.28	19.12	11.2	14.29	13.28	8.11	7.95	3.63	4.74	1.35	4.82	NA	NA	1.758	63.241	11.686	9.881	87.8392	34.9905
CAS-218929	Hyperolius_thomensis	Hyperoliidae	arboreal	38.47	18.65	19	9.76	17.91	9.97	12.54	11.67	7.31	8.25	3.3	3.83	0.93	3.91	NA	NA	1.723	54.428	12.136	10.972	61.7107	18.0876
CAS-218930	Hyperolius_thomensis	Hyperoliidae	arboreal	37.89	16.84	17.84	8.98	16.37	10.2	12.59	10.98	7.32	8.42	3.37	4.42	1.18	4.34	NA	NA	1.626	48.505	9.776	9.318	65.6694	23.9186
CAS-218935	Hyperolius_thomensis	Hyperoliidae	arboreal	38.65	18.13	18.94	10.32	17.47	9.85	12.5	11.49	7.14	7.68	3.27	4.26	0.96	5.06	NA	NA	1.709	59.019	11.657	11.61	66.1186	24.0863
MVZ-249395	Hyperolius_torrentis	Hyperoliidae	arboreal	38.31	17.96	17.95	10.01	15.01	9.82	12.46	11.48	6.75	8.12	4	5.38	1.72	4.62	NA	NA	0.877	33.268	9.767	9.207	101.185	37.3425
MVZ-249399	Hyperolius_torrentis	Hyperoliidae	arboreal	36.5	17.27	17.08	9.48	16	9.89	11.81	10.78	7.08	7.59	4.18	4.44	1.67	4.85	NA	NA	0.898	34.042	9.702	9.602	83.9113	36.2172
MVZ-249400	Hyperolius_torrentis	Hyperoliidae	arboreal	36.02	17.29	17.2	9.83	15.48	9.05	11.95	10.63	7.63	8.04	4.13	4.75	1.28	4.38	NA	NA	0.853	31.332	10.866	10.843	88.7988	25.2453
MVZ-249404	Hyperolius_torrentis	Hyperoliidae	arboreal	36.36	17.23	16.81	9.61	15.71	9.7	11.8	10.81	6.89	8.61	4.25	4.38	1.15	3.89	NA	NA	0.848	31.81	10.332	7.045	83.9686	19.6872
MVZ-249405	Hyperolius_torrentis	Hyperoliidae	arboreal	33.31	16.77	16.46	9.05	15.09	9.5	11.54	10.32	6.92	8.08	3.96	4.12	1.49	3.98	NA	NA	0.475	28.694	9.255	8.27	71.6299	25.5545
MVZ-249406	Hyperolius_torrentis	Hyperoliidae	arboreal	36.32	16.7	16.4	8.8	15.36	10.26	11.5	10.66	6.97	6.96	3.68	5.48	1.47	4.33	NA	NA	1.001	32.258	8.71	8.686	88.1685	27.3286
MCZ-A40014	Hyperolius_tuberculatus	Hyperoliidae		29.86	13	15.77	8.25	13.71	7.46	9.1	9.39	4.46	5.01	2.99	1.7	2.36	1.2	NA	NA	0.47	16.16	2.75	2.63	17.2994	11.6921
MCZ-A40015	Hyperolius_tuberculatus	Hyperoliidae		29.65	15.65	15.97	8.14	14.35	7.86	10.41	9.04	4.36	4.84	3.53	2.3	2.89	1.73	NA	NA	0.59	19.46	3.41	3.86	33.2648	20.9034
MCZ-A40017	Hyperolius_tuberculatus	Hyperoliidae		26.06	13.02	13.25	6.47	11.22	5.89	8.11	7.34	4.53	4.36	2.56	1.8	2.38	1.24	NA	NA	0.43	13.56	2.84	2.24	15.707	10.2372
MCZ-A40018	Hyperolius_tuberculatus	Hyperoliidae		29.41	14.87	15.73	8.12	14.21	7.84	9.73	9.52	5.27	5.59	2.47	2.01	2.36	1.36	NA	NA	0.41	16.69	2.48	2.19	19.3274	13.2175
MCZ-A40020	Hyperolius_tuberculatus	Hyperoliidae		29.91	13.4	15.2	8.47	12.67	6.95	8.46	8.08	5.45	5.2	2.93	1.92	2.56	1.41	NA	NA	0.35	13.66	3.28	3.38	19.7352	14.3639
CAS-178187	Hyperolius_viridiflavus	Hyperoliidae	arboreal	30.13	13.73	14.11	7.66	14.18	7.83	9.45	7.95	6.06	5.83	2.49	2.53	1.54	2.65	0.059	0.036	0.529	14.738	7.32	5.504	22.6443	15.0752
CAS-178196	Hyperolius_viridiflavus	Hyperoliidae	arboreal	33.06	14.9	15.83	8.33	15.87	7.7	10.49	9.67	6.67	6.99	2.46	3.34	1.76	3.59	0.081	0.042	0.546	20.331	5.728	5.888	32.0506	26.1852
CAS-178206	Hyperolius_viridiflavus	Hyperoliidae	arboreal	29.75	13.67	13.82	7.8	13.77	7.78	9.12	8.51	6.25	5.91	2.28	3.18	1.61	2.47	0.071	0.041	0.423	11.39	7.493	6.968	25.9477	14.388
CAS-178208	Hyperolius_viridiflavus	Hyperoliidae	arboreal	30.4	13.71	14.85	7.68	12.54	8.27	10.8	9.11	6.59	7.14	2.46	2.64	1.7	2.92	0.073	0.041	0.57	11.309	4.883	5.152	23.3102	19.2986
CAS-178209	Hyperolius_viridiflavus	Hyperoliidae	arboreal	31.31	15.07	15.75	9.08	14.14	7.95	9.95	8.95	7.34	6.45	2.95	2.34	1.43	3.03	0.071	0.031	0.482	15.367	6.031	5.27	27.2345	17.866
USNM-192909	Hypodactylus_brunneus	Strabomantidae	terrestrial	26.26	8.7	9.38	6.09	11.39	7.91	9.55	6.59	4.31	3.28	3.27	3.53	1.1	2.75	NA	NA	0.627	0.553	0.634	0.784	26.2912	7.42843
USNM-192911	Hypodactylus_brunneus	Strabomantidae	terrestrial	29.45	9.98	9.63	5.95	10.56	8.11	10.38	6.46	4.38	3.35	3.46	4.67	0.95	3.02	NA	NA	1.142	0.292	0.789	0.718	42.2175	7.23312
USNM-192912	Hypodactylus_brunneus	Strabomantidae	terrestrial	28.13	9.57	9.66	5.47	11.47	8.57	9.38	6.21	4.12	3.07	3.52	4.06	0.96	3.06	NA	NA	0.642	0.504	0.867	0.494	35.8055	7.42914
USNM-199990	Hypodactylus_dolops	Strabomantidae		34.48	20.85	22.01	10.78	19.85	12.38	13.7	11.28	7.64	6.45	3.99	5.71	1.56	4.45	NA	NA	1.059	1.165	2.139	0.903	124.361	40.0012
USNM-199991	Hypodactylus_dolops	Strabomantidae		47.2	25.29	28.98	15.52	27.68	17.9	19.34	14.77	11.4	8.99	4.69	7.31	2.18	6.22	NA	NA	1.929	2.893	3.537	2.721	226.99	102.876
KU-186551	Hypopachus_barberi	Microhylidae	burrowing	36.14	14.1	13.79	8.37	17.67	7.35	10.76	9.45	6.64	5.18	3.21	4.48	2.39	3.19	0.159	0.053	2.113	11.71	1.844	1.405	53.0849	27.5246
KU-186560	Hypopachus_barberi	Microhylidae	burrowing	31.76	13.32	12.53	6.92	16.12	7.13	9.84	8.51	5.97	5.04	4.16	4.09	2.16	3.06	0.103	0.032	1.942	6.007	1.88	1.551	59.3321	21.6818
KU-186561	Hypopachus_barberi	Microhylidae	burrowing	31.38	12.51	12.22	6.96	15.27	7.78	9.71	8.75	5.74	5.36	3.31	3.39	1.89	2.63	0.088	0.033	1.961	7.027	1.382	1.315	36.7497	15.9022
KU-186562	Hypopachus_barberi	Microhylidae	burrowing	30.39	12.62	12.21	7.31	15.4	6.67	9.34	9.29	6.58	4.08	3.67	3.21	1.88	2.79	0.098	0.035	2.378	6.314	1.86	1.36	38.9224	16.7667
KU-186581	Hypopachus_barberi	Microhylidae	burrowing	31.2	13.88	12.49	6.93	15.94	6.82	9.49	8.79	5.9	5.81	3.59	3.08	1.77	2.58	0.116	0.039	1.608	9.729	1.928	1.554	40.1794	14.9322
LACM-155972	Hypopachus_pictiventris	Microhylidae	terrestrial	29.13	13.41	12.43	7.05	14.89	6.78	8.7	7.78	5.6	4.7	4.1	4.72	1.56	2.83	NA	NA	0.642	1.917	3.167	2.021	67.9396	14.3665
LACM-155977	Hypopachus_pictiventris	Microhylidae	terrestrial	28.12	12.98	12.24	6.04	13.83	5.82	7.2	7.64	4.95	4.18	3	4.54	0.9	2.79	NA	NA	0.745	1.94	2.77	3.335	46.2829	8.04631
LACM-155978	Hypopachus_pictiventris	Microhylidae	terrestrial	29.06	12.5	12.99	7.11	14.26	6.19	8.68	7.75	5.79	5.07	3.89	4.44	1.77	3.17	NA	NA	1.09	2.116	2.646	2.214	56.5212	19.0814
LACM-167073	Hypopachus_pictiventris	Microhylidae	terrestrial	29.62	13.68	13.04	7.37	14.55	6.53	8.86	7.57	5.58	4.48	3.85	5.22	1.22	3.23	NA	NA	0.654	1.916	1.888	1.544	71.9757	13.4527
LACM-167074	Hypopachus_pictiventris	Microhylidae	terrestrial	30.34	15.16	13.23	7.2	14.2	5.28	8.14	7.55	5.25	4.45	4.22	5.21	1.15	3.44	NA	NA	0.701	3.308	1.081	1.16	87.2606	13.702
LACM-37261	Hypopachus_ustum	Microhylidae		24.81	9.97	9.18	5.52	10.73	5.11	6.95	6.05	4.34	3.41	3.6	4.22	1.78	2.71	NA	NA	1.102	0.335	1.24	0.868	39.6532	11.5931
LACM-37262	Hypopachus_ustum	Microhylidae		29.89	14.5	15.42	8.66	13.89	9.79	10.2	9	5.9	4.53	2.47	3.5	1.67	2.81	NA	NA	1.362	0.652	0.847	0.785	32.8172	18.9442
LACM-90655	Hypopachus_ustum	Microhylidae		31.36	8.79	10.89	6.88	11.5	5.31	7.31	8.4	6.97	4.41	3.03	4.02	1.43	3.49	NA	NA	2.223	6.317	2.054	1.674	28.0302	14.2285
LACM-90656	Hypopachus_ustum	Microhylidae		35.66	10.51	11.24	7.43	12.61	6.29	7.92	8.7	5.6	5.03	3.46	4.64	2.24	3.61	NA	NA	3.219	5.007	2.506	2.019	44.1739	23.7952
LACM-90657	Hypopachus_ustum	Microhylidae		33.28	11.73	10.78	7.25	12.49	6.32	7.63	8.23	5.99	4.46	3.32	5.34	2.37	3.82	NA	NA	2.331	7.604	3.362	1.739	54.4435	25.5505
TNHC-28499	Hypopachus_variolosus	Microhylidae	terrestrial	41.97	17.22	15.23	8.02	18.16	6.54	11.27	11.39	7.63	6.03	5.95	5.03	4.78	2.82	NA	NA	5.085	31.5	2.212	1.333	134.923	53.7459
TNHC-28527	Hypopachus_variolosus	Microhylidae	terrestrial	40.39	15.95	14.69	7.59	18.41	6.68	10.33	11.98	8.42	5.57	6.33	4.8	4.89	3.05	NA	NA	5.419	40.305	2.222	1.355	126.874	57.3587
TNHC-28531	Hypopachus_variolosus	Microhylidae	terrestrial	40.72	16.88	14.71	8.2	18.03	6.28	10.4	11.87	7.77	7.5	5.84	4.31	4.09	2.78	NA	NA	4.97	32.511	1.927	1.137	111.232	43.7874
USNM-204865	Hypsiboas_cordobae	Hylidae		46.16	18.68	18.84	12.37	19.25	12.41	13.61	12.87	8.04	6.38	2.97	4.31	1.19	4.17	NA	NA	1.088	27.571	5.59	5.107	62.6007	24.4756
USNM-208789	Hypsiboas_faber	Hylidae	arboreal	97.87	55.35	54.8	27.74	42.63	28.98	36.24	32.23	16.51	16.66	10.72	9.44	6.08	9.82	2.72	1.326	13.5696	168.084	72.882	75.685	1466.4	856.573
USNM-208790	Hypsiboas_faber	Hylidae	arboreal	100.4	58.42	59.53	31.03	45.83	33.79	39.8	34.73	17.58	15.21	12.38	10.58	7.2	11.42	3.229	1.643	16.969	187.132	94.635	92.726	2003.26	1281.45
USNM-208791	Hypsiboas_faber	Hylidae	arboreal	102.63	56.07	56.25	27.88	45.76	34.02	38.72	32.47	17.67	14.64	12.55	10.89	6.28	10.22	2.959	1.501	17.514	207.934	90.419	94.541	2006.18	945.152
USNM-247822	Hypsiboas_faber	Hylidae	arboreal	95.19	53.56	53.87	27.65	43.03	31.24	37.97	31.33	17.11	16.52	11.04	10.33	6.7	9.62	2.683	1.314	9.316	178.993	69.841	73.975	1599.11	909.003
USNM-247824	Hypsiboas_faber	Hylidae	arboreal	102.1	56.46	57.2	29.4	45.43	34.62	39.99	33.15	18.33	16.18	11.92	9.65	7.19	10.37	2.77	1.54	14.028	171.835	107.793	112.588	1700.25	1116.53
USNM-247141	Hypsiboas_fasciatus	Hylidae	arboreal	32.47	16.61	17.46	10.71	12.45	10.44	10.85	10.24	5.81	6.17	3.02	3.06	1.64	2.7	0.071	0.029	0.737	9.98	6.93	8.853	40.1852	20.2405
USNM-247145	Hypsiboas_fasciatus	Hylidae	arboreal	33.85	17.01	18.36	9.94	13.45	10.12	10.31	10.21	5.57	5.97	3.05	3.21	1.41	2.6	0.067	0.028	0.663	8.858	6.132	7.244	43.5991	17.6211
USNM-247584	Hypsiboas_fasciatus	Hylidae	arboreal	31.54	17.32	18.27	10.65	13.11	10.18	10.44	9.81	5.78	5.1	2.84	2.26	1.27	2.64	0.052	0.017	0.566	6.194	5.71	6.126	29.1034	16.0367
USNM-247585	Hypsiboas_fasciatus	Hylidae	arboreal	35.37	19.12	20.2	11.82	14.43	10.9	11.43	10.03	6.55	5.96	2.94	2.96	1.33	3.06	0.089	0.035	0.754	11.037	6.796	7.056	43.5608	21.5225
USNM-247590	Hypsiboas_fasciatus	Hylidae	arboreal	31.73	16.21	17.09	9.83	12.33	10.46	10.56	9.46	5.27	5.14	2.96	2.65	1.46	2.85	0.056	0.025	0.551	7.15	5.954	7.675	33.2881	18.6169
USNM-222175	Hypsiboas_geographicus	Hylidae	arboreal	42.55	19.33	19.93	11.97	14.91	12.39	14.15	11.48	6.6	6.24	3.13	3.36	1.71	2.97	0.089	0.03	1.466	22.131	11.608	12.399	53.2211	26.4989
USNM-235739	Hypsiboas_geographicus	Hylidae	arboreal	44.11	22.84	23.12	13.12	16.6	14.11	14.97	12.06	7.7	7.21	2.72	3.4	1.62	2.91	0.1	0.038	1.554	23.441	14.482	13.139	55.2984	28.5341
USNM-247601	Hypsiboas_geographicus	Hylidae	arboreal	40.32	20.35	20.9	12.03	15.1	13.54	15.38	11.41	7.46	6.45	2.74	3.64	1.67	2.69	0.097	0.039	1.062	24.596	10.624	12.072	53.1355	24.5801
USNM-268862	Hypsiboas_geographicus	Hylidae	arboreal	46.81	23.84	24.09	13.87	17.86	14.85	17.56	13.12	8.09	8.43	4.26	3.33	1.97	3.08	0.157	0.059	1.334	35.625	18.511	17.465	88.5378	38.2668
USNM-342938	Hypsiboas_geographicus	Hylidae	arboreal	46.32	22.68	22.86	13.26	17.12	14.83	16.73	13.16	7.91	6.11	3.61	2.49	1.74	2.98	0.122	0.043	2.089	26.017	16.576	16.288	53.3726	31.032
DSM-0087	Hypsiboas_lanciformis	Hylidae	arboreal	70.08	40.47	44.91	25.53	32.76	23.41	21.56	19.85	13.44	13.09	8.13	6.71	3.95	6.79	1.018	0.427	2.249	94.358	38.3981	30.4171	577.983	315.34
DSM-0088	Hypsiboas_lanciformis	Hylidae	arboreal	72.23	41.28	46.1	26.8	34.4	24.35	22.52	22.4	13.17	13.08	9.34	6.81	6.06	4.16	1.171	0.464	2.635	128.785	39.9694	31.8495	687.389	304.253
DSM-0115	Hypsiboas_lanciformis	Hylidae	arboreal	63.69	33.82	36.35	20.76	27.26	21.54	19.67	17.17	12.08	12.82	7.61	6.13	6.3	3.88	0.813	0.319	2.495	78.182	33.6069	28.5372	413.035	232.619
DSM-0116	Hypsiboas_lanciformis	Hylidae	arboreal	67.01	36.57	39.98	22.7	31.22	21.58	20.9	20.5	11.79	11.6	7.82	5.72	6.27	3.63	0.896	0.338	2.725	96.139	35.5696	29.0759	428.249	238.224
DSM-0150	Hypsiboas_lanciformis	Hylidae	arboreal	67.73	36.39	39.89	23.16	31.01	22.62	20.34	19.91	13.11	13.64	7.93	5.26	6.45	3.85	0.79	0.333	3.358	95.296	32.9332	25.7989	397.383	259.33
DSM-0151	Hypsiboas_lanciformis	Hylidae	arboreal	64.38	36.29	39.63	22.72	28.92	20.65	20.42	18.66	12.32	11.05	8	6.92	5.99	3.76	0.967	0.381	2.166	81.118	37.5295	28.1104	525.959	233.672
DSM-0152	Hypsiboas_lanciformis	Hylidae	arboreal	66.76	32.91	37.02	21.64	27.69	21.45	19.5	18.28	11.72	12.03	8.15	7.23	6.33	4.27	0.839	0.339	2.967	84.324	32.9099	29.9964	507.683	261.961
DSM-0153	Hypsiboas_lanciformis	Hylidae	arboreal	63.45	33.91	38.08	21.76	28.01	21.81	20.1	18.8	11.87	10.83	8.19	6.32	6.53	4.59	0.865	0.34	2.061	79.952	34.087	29.5452	459.513	298.807
DSM-0154	Hypsiboas_lanciformis	Hylidae	arboreal	65.58	35.83	40.17	23.35	27.93	21.74	19.46	19.11	12.15	12.22	7.56	6.16	6.72	4.32	0.804	0.358	2.689	73.539	35.5071	25.1423	436.836	305.298
DSM-0155	Hypsiboas_lanciformis	Hylidae	arboreal	63.59	33.31	37.25	21.92	27.77	20.57	19.56	18.26	12.19	11.5	7.11	5.99	5.2	3.9	0.623	0.244	2.776	69.42	33.3712	23.6503	371.398	197.771
UMMZ-218793	Hypsiboas_leptolineatus	Hylidae		30.69	14.56	14.41	9.27	13.32	8.31	8.68	9.09	5.06	5.16	2.33	2.57	0.62	1.95	NA	NA	0.45	8.559	3.009	3.263	22.8254	4.56099
USNM-203576	Hypsiboas_microderma	Hylidae		31.78	13.72	16.32	9.33	11.64	9.98	10.36	9.22	5.38	4.71	1.89	3.14	0.7	2.86	NA	NA	0.591	5.021	3.577	4.888	21.3164	8.55368
USNM-208870	Hypsiboas_polytaenius	Hylidae	arboreal	30.38	14.61	15.41	9.46	11.72	8.89	9.04	8.83	5.96	6.01	2.22	2.15	1.16	2.22	0.026	0.011	0.436	4.137	5.114	4.476	18.2562	10.3892
USNM-208890	Hypsiboas_polytaenius	Hylidae	arboreal	29.24	14.34	14.84	9.1	12.28	8.1	8.55	8.34	5.19	5.65	1.67	2.27	1.24	1.83	0.032	0.013	0.443	4.35	5.139	5.388	14.2318	8.81608
USNM-208893	Hypsiboas_polytaenius	Hylidae	arboreal	30.18	15.2	15.15	8.9	12.82	8.86	8.18	8.72	5.82	5.35	1.84	2.11	1.3	2.12	0.029	0.014	0.439	4.681	5.84	5.248	15.4494	10.931
USNM-208914	Hypsiboas_polytaenius	Hylidae	arboreal	28.06	13.79	14.62	9.24	11.24	8.53	8.62	8.85	5.36	5.2	1.77	2.03	1.59	2.16	0.019	0.009	0.423	4.49	5.428	4.713	12.9719	13.1452
USNM-208955	Hypsiboas_polytaenius	Hylidae	arboreal	31.19	15.31	16.17	9.94	13.05	8.81	8.75	8.87	5.54	5.65	1.94	1.88	1.39	2.27	0.025	0.015	0.425	3.718	5.61	4.391	14.6185	13.3573
DSM-0159	Hypsiboas_punctatus	Hylidae	arboreal	34.69	19.13	17.94	9.99	14.42	9.69	12.13	10.82	6.64	7.36	3.43	2.29	2	1.52	0.063	0.019	0.505	11.385	12.0282	10.2687	39.3381	14.2779
DSM-0160	Hypsiboas_punctatus	Hylidae	arboreal	36.52	19.81	18.68	10.41	15.24	11.27	12.63	10.49	7.06	8.2	3.86	2.33	2.6	1.92	0.073	0.023	1.05	9.355	12.8023	11.2743	46.6441	24.4129
DSM-0162	Hypsiboas_punctatus	Hylidae	arboreal	33.36	16.97	17.27	9.83	13.49	10.09	11.89	10.29	6.49	6.41	3.79	2.43	2.54	1.97	0.074	0.02	0.781	10.71	13.1078	9.93069	40.9163	22.6236
[truncated: 2,629 more rows]

## Sheet: Metadata
column	accepted values	units	detail
specimen	character	NA	Specimen number from museum collection. Museum abbreviations are standard; DSM refers to the field series of Daniel S. Moen.
species	character	NA	Name of species according to AmphibiaWeb as of December 2021
family	character	NA	Taxonomic family to which species belongs, according to AmphibiaWeb as of 7 December 2021
microhabitat	character	NA	Microhabitat, as defined in the manuscript
svl	numeric	millimeters	Snout-to-vent length
thigh.L	numeric	millimeters	Thigh (upper leg) length
crus.L	numeric	millimeters	Crus (lower leg) length
tarsus.L	numeric	millimeters	Tarsus length
foot.L	numeric	millimeters	Foot length
head.L	numeric	millimeters	Head length
head.W	numeric	millimeters	Head width
hand.L	numeric	millimeters	Hand length
forearm.L	numeric	millimeters	Forearm length
upper.arm.L	numeric	millimeters	Upper arm length
thigh.W	numeric	millimeters	Thigh width
thigh.D	numeric	millimeters	Thigh depth
crus.W	numeric	millimeters	Crus width
crus.D	numeric	millimeters	Crus depth
thigh.mass	numeric	grams	Muscle mass of upper leg
crus.mass	numeric	grams	Muscle mass of lower leg
inner.mtt	numeric	millimeters squared	Area of inner metatarsal tubercle
foot.web	numeric	millimeters squared	Area of foot webbing
foot.pad	numeric	millimeters squared	Area of toe tips
hand.pad	numeric	millimeters squared	Area of finger tips
thigh.v	numeric	millimeters cubed	Estimated muscle volume of thigh
crus.v	numeric	millimeters cubed	Estimated muscle volume of crus
