# Supplementary material for: The radiation continuum and the evolution of frog diversity
Source: Nat Commun. 2023 Nov 4;14:7100. doi: 10.1038/s41467-023-42745-x (PMC10625520; doi:10.1038/s41467-023-42745-x)
Supplement: Supplementary file 5 — Supplementary Data 2 [file 41467_2023_42745_MOESM5_ESM.xlsx]

## Sheet: Data
species	family	microhabitat	n	svl	thigh.L	crus.L	tarsus.L	foot.L	head.L	head.W	hand.L	forearm.L	upper.arm.L	thigh.W	thigh.D	crus.W	crus.D	thigh.mass	crus.mass	inner.mtt	foot.web	foot.pad	hand.pad	thigh.v	crus.v	svl_sd	thigh.L_sd	crus.L_sd	tarsus.L_sd	foot.L_sd	head.L_sd	head.W_sd	hand.L_sd	forearm.L_sd	upper.arm.L_sd	thigh.W_sd	thigh.D_sd	crus.W_sd	crus.D_sd	thigh.mass_sd	crus.mass_sd	inner.mtt_sd	foot.web_sd	foot.pad_sd	hand.pad_sd	thigh.v_sd	crus.v_sd	svl_se	thigh.L_se
Acris_crepitans	Hylidae	terrestrial	5	18.424	9.598	10.396	4.786	9.924	6.04	6.336	5.142	3.046	2.846	2.244	2.682	1.258	2.192	0.031	0.011	0.355	7.408	1.493	0.917	15.096	7.539	0.714	0.57	0.519	0.459	0.431	0.189	0.374	0.204	0.111	0.189	0.366	0.237	0.106	0.151	0.004	0.002	0.061	1.001	0.061	0.125	2.787	1.229	0.319	0.255
Acris_gryllus	Hylidae	terrestrial	5	19.992	10.22	11.312	5.396	10.944	6.036	6.572	5.564	3.284	3.134	2.256	2.266	1.4	2.268	0.032	0.014	0.299	6.45	1.553	1.011	13.818	9.386	0.961	0.636	0.536	0.445	0.793	0.556	0.296	0.325	0.24	0.236	0.194	0.165	0.154	0.166	0.003	0.002	0.08	1.193	0.261	0.136	2.827	1.123	0.43	0.284
Adelophryne_gutturosa	Eleutherodactylidae	terrestrial	3	14.81	7.323	7.287	4.437	6.657	4.393	4.797	2.727	3.3	2.997	1.733	2.14	0.553	1.983	NA	NA	0.165	0.155	0.64	0.195	7.811	2.149	2.496	1.305	1.402	1.222	1.844	0.848	0.68	0.82	0.921	0.395	0.351	0.665	0.025	0.554	NA	NA	0.111	0.063	0.295	0.116	5.198	0.938	1.441	0.754
Adelotus_brevis	Myobatrachidae	NA	5	38.834	16.276	16.724	9.636	19.262	14.616	18.88	10.16	7.04	6.188	4.302	5.696	1.286	4.478	NA	NA	1.081	6.215	1.364	0.988	106.727	25.738	2.145	0.747	1.048	0.788	1.804	1.676	1.399	1.169	0.35	1.137	0.62	0.748	0.274	0.575	NA	NA	0.236	1.27	0.461	0.272	32.237	8.262	0.959	0.334
Adelphobates_castaneoticus	Dendrobatidae	terrestrial	5	13.896	5.902	6.262	3.526	5.686	3.808	4.324	3.618	2.876	3.536	1.45	2.07	0.386	1.652	NA	NA	0.154	0.157	0.662	0.481	4.585	1.074	1.086	0.181	0.861	0.327	0.546	0.402	0.33	0.45	0.302	0.367	0.256	0.343	0.078	0.086	NA	NA	0.033	0.106	0.195	0.156	0.774	0.373	0.486	0.081
Adenomera_andreae	Leptodactylidae	terrestrial	5	21.316	8.8	9.928	5.562	11.292	7.064	7.418	4.974	4.37	3.726	2.472	2.936	1.686	2.848	0.033	0.016	0.385	0.203	1.359	0.748	16.759	12.499	0.614	0.316	0.397	0.301	0.237	0.52	0.444	0.217	0.355	0.551	0.144	0.271	0.166	0.271	0.004	0.002	0.057	0.052	0.118	0.109	2.246	1.913	0.275	0.141
Adenomera_hylaedactyla	Leptodactylidae	terrestrial	9	24.786	10.179	11.651	6.573	13.2	7.798	8.499	5.694	4.626	5.15	3.888	3.833	3.62	2.547	0.057	0.032	0.594	0.148	2.078	0.989	38.271	27.924	1.405	0.92	0.477	0.6	0.93	0.611	0.405	0.397	0.284	0.497	0.868	0.951	0.562	0.528	0.012	0.008	0.174	0.079	0.535	0.253	7.501	6.331	0.468	0.307
Afrixalus_delicatus	Hyperoliidae	arboreal	5	18.494	7.374	7.814	4.656	7.408	4.768	5.544	4.508	3.162	3.058	1.364	1.844	1.04	1.688	NA	NA	0.347	3.558	1.944	1.761	4.942	3.591	1.45	0.444	0.385	0.255	0.441	0.296	0.297	0.289	0.255	0.586	0.165	0.313	0.035	0.103	NA	NA	0.052	0.75	0.371	0.311	1.469	0.307	0.648	0.198
Afrixalus_dorsalis	Hyperoliidae	arboreal	5	25.576	10.56	11.356	5.92	10.538	6.348	6.596	7.282	4.792	5.336	1.546	2.262	1.248	2.102	NA	NA	0.37	8.743	3.457	4.304	9.753	7.889	0.84	0.549	0.395	0.238	0.703	0.291	0.284	0.459	0.313	0.657	0.164	0.199	0.146	0.257	NA	NA	0.046	2.053	0.693	0.446	2.029	1.887	0.376	0.245
Afrixalus_fornasini	Hyperoliidae	arboreal	3	33.997	14.29	15.943	7.6	15.073	8.557	10.303	9.83	5.8	5.947	2.993	2.08	2.967	1.723	NA	NA	1.037	21.153	4.84	5.553	23.268	22.624	5.567	2.288	3.1	1.316	2.853	1.123	1.644	1.493	1.285	1.861	0.332	0.161	0.75	0.177	NA	NA	0.268	10.804	1.212	1.479	4.579	10.722	3.214	1.321
Afrixalus_knysnae	Hyperoliidae	NA	3	20.067	7.97	9.14	5.05	9.183	4.977	5.53	5.957	3.223	3.133	2.01	1.533	2.047	1.067	NA	NA	0.314	7.578	1.898	1.5	6.905	5.306	2.666	0.93	1.077	0.538	1.342	0.473	0.63	0.551	0.494	0.425	0.36	0.483	0.106	0.237	NA	NA	0.118	1.298	0.5	0.249	3.84	1.775	1.539	0.537
Afrixalus_laevis	Hyperoliidae	arboreal	5	20.884	10.15	9.758	5.238	9.188	5.76	7.052	6.406	4.538	4.244	1.516	1.766	1.016	1.742	0.013	0.008	0.335	3.873	4.34	3.706	7.129	4.538	0.72	0.281	0.239	0.333	0.311	0.236	0.263	0.138	0.184	0.547	0.131	0.17	0.125	0.13	0.001	0.001	0.125	0.714	0.565	0.459	1.049	0.8	0.322	0.126
Afrixalus_paradorsalis	Hyperoliidae	NA	3	28.24	11.503	12.883	8.463	10.36	6.953	8.173	8.203	5.433	5.337	2.703	1.71	2.07	1.153	NA	NA	0.362	12.39	4.714	4.356	13.89	8.046	1.048	0.576	0.208	3.737	3.062	1.123	0.471	0.685	0.255	0.509	0.3	0.044	0.145	0.064	NA	NA	0.05	2.421	0.922	0.821	1.296	0.641	0.605	0.332
Afrixalus_stuhlmanni	Hyperoliidae	NA	3	18.247	7.72	7.59	4.433	6.863	5.163	5.837	4.77	3.233	3.097	1.173	1.66	0.573	1.733	NA	NA	0.121	1.459	1.05	0.876	3.836	1.965	1.213	0.487	0.291	0.421	0.172	0.657	0.241	0.654	0.122	0.191	0.2	0.37	0.112	0.127	NA	NA	0.062	0.779	0.303	0.324	0.332	0.361	0.7	0.281
Agalychnis_annae	Hylidae	NA	5	66.084	29.912	30.774	18.508	24.274	18.772	19.61	19.644	13.76	12.804	3.24	4.584	2.264	4.432	NA	NA	2.475	66.172	38.325	40.49	115.531	80.82	2.024	2.329	0.847	0.894	0.907	0.844	1.189	0.922	0.785	0.49	0.06	0.622	0.188	0.537	NA	NA	0.352	8.672	7.368	9.445	10.174	11.32	0.905	1.042
Agalychnis_callidryas	Hylidae	arboreal	3	52.327	25.043	26.307	16.13	17.963	14.497	17.12	14.21	11.617	10.133	4.54	2.52	3.41	1.993	NA	NA	1.532	23.651	19.124	22.53	79.957	49.349	4.975	3.543	2.147	1.941	1.724	0.852	1.536	1.401	0.796	1.429	1	0.547	0.873	0.435	NA	NA	0.334	7.854	9.191	5.64	39.949	23.267	2.872	2.045
Agalychnis_moreletii	Hylidae	arboreal	3	57.46	25.673	25.643	14.877	21.18	16.3	17.977	16.407	10.717	11.657	4.503	3.023	4.16	2.083	NA	NA	2.399	53.207	31.859	34.337	91.91	58.139	1.849	1.368	2.236	1.096	1.44	0.314	0.3	1.038	1.129	1.29	0.271	0.309	0.214	0.396	NA	NA	0.462	11.195	5.88	4.494	16.24	11.755	1.067	0.79
Agalychnis_saltator	Hylidae	arboreal	5	41.682	20.674	21.11	12.628	14.948	11.756	12.402	11.998	8.274	8.742	1.982	3.014	0.954	2.802	NA	NA	0.841	15.828	9.267	10.191	32.626	15.003	2.802	0.759	1.207	0.599	0.295	0.882	0.959	0.717	0.549	0.546	0.165	0.385	0.168	0.184	NA	NA	0.221	2.232	3.417	3.815	7.352	4.453	1.253	0.339
Agalychnis_spurrelli	Hylidae	arboreal	5	53.702	24.856	25.574	14.55	20.552	15.514	16.412	16.434	10.074	9.986	2.98	4.198	1.852	4.342	NA	NA	1.661	82.738	25.039	27.051	81.776	54.025	0.954	0.724	0.555	0.597	0.496	0.863	0.382	0.464	0.201	0.551	0.327	0.221	0.155	0.176	NA	NA	0.248	8.09	2.977	3.124	13.1	7.015	0.426	0.324
Aglyptodactylus_madagascariensis	Mantellidae	terrestrial	5	38.284	20.894	24.516	10.056	22.03	13.908	13.772	10.888	8.33	7.384	4.284	5.6	1.79	3.592	0.315	0.077	1.373	46.512	5.847	3.68	131.698	41.297	1.512	1.17	1.103	0.502	1.329	0.36	0.438	0.511	0.667	0.782	0.317	0.402	0.091	0.124	0.052	0.02	0.336	8.93	0.607	0.548	20.626	3.558	0.676	0.523
Aglyptodactylus_securifer	Mantellidae	terrestrial	2	36.16	16.635	18.635	7.77	17.91	11.56	13.725	9.155	7.61	6.835	4.985	3.81	3.14	1.86	NA	NA	1.984	11.14	1.717	1.898	84.906	28.507	0.792	0.403	1.322	0.891	1.372	0.594	0.205	0.629	0.028	1.082	1.223	0.665	0.042	0	NA	NA	1.027	6.738	0.395	0.861	36.775	2.407	0.56	0.285
Alexteroon_obstetricans	Hyperoliidae	NA	1	17.13	8.46	8.54	4.57	6.68	4.09	5.82	4.05	3.73	3.57	0.9	1.08	0.7	1.31	NA	NA	0.091	2.865	0.628	0.347	2.153	2.05	NA	NA	NA	NA	NA	NA	NA	NA	NA	NA	NA	NA	NA	NA	NA	NA	NA	NA	NA	NA	NA	NA	NA	NA
Allobates_brunneus	Dendrobatidae	terrestrial	5	18.666	8.586	8.432	4.906	8.218	5.27	5.64	4.826	3.42	4.232	2.116	2.816	0.648	2.076	NA	NA	0.167	0.215	1.643	1.195	13.808	2.964	1.416	0.507	0.441	0.369	0.767	0.469	0.387	0.379	0.363	0.387	0.372	0.514	0.129	0.129	NA	NA	0.016	0.152	0.284	0.225	4.451	0.604	0.633	0.227
Allobates_femoralis	Dendrobatidae	terrestrial	1	26.96	10.96	12.66	6.2	11.82	8.78	8.66	6.82	6.2	6.16	5	3.51	4.14	2.46	0.087	0.035	0.761	0.655	5.66	2.617	50.357	33.755	NA	NA	NA	NA	NA	NA	NA	NA	NA	NA	NA	NA	NA	NA	NA	NA	NA	NA	NA	NA	NA	NA	NA	NA
Allobates_insperatus	Dendrobatidae	terrestrial	3	16.76	6.903	7.533	4.467	6.52	3.927	4.647	3.827	2.997	3.89	2.017	1.51	1.573	1.007	NA	NA	0.08	0.085	0.457	0.4	5.506	3.128	1.016	0.118	0.256	0.078	0.399	0.326	0.202	0.246	0.287	0.131	0.188	0.05	0.185	0.057	NA	NA	0.032	0.03	0.08	0.062	0.589	0.45	0.587	0.068
Allobates_kingsburyi	Dendrobatidae	terrestrial	3	23.077	10.39	10.68	6.1	10.41	6.193	6.793	6.687	5.03	5.053	2.973	2.41	2.473	1.297	NA	NA	0.255	0.261	1.633	1.082	19.513	8.999	1.129	0.437	0.286	0.272	0.411	0.416	0.228	0.372	0.275	0.424	0.438	0.197	0.193	0.102	NA	NA	0.097	0.145	0.085	0.173	3.717	1.353	0.652	0.252
Allobates_talamancae	Dendrobatidae	terrestrial	3	19.76	8.347	8.787	4.757	8.293	5.35	6.21	4.773	3.753	3.933	2.613	2.003	2	1.31	NA	NA	0.211	0.296	0.911	0.502	11.47	6.052	0.31	0.095	0.232	0.17	0.485	0.285	0.269	0.144	0.035	0.251	0.229	0.172	0.195	0.1	NA	NA	0.046	0.207	0.135	0.074	1.742	0.99	0.179	0.055
Allobates_trilineatus	Dendrobatidae	terrestrial	3	15.607	6.973	7.43	3.923	6.567	3.39	4.59	3.697	3.2	3.473	2.183	1.957	1.667	1.07	NA	NA	0.11	0.067	0.44	0.304	7.807	3.468	0.248	0.327	0.131	0.045	0.393	0.357	0.212	0.084	0.286	0.268	0.057	0.057	0.145	0.017	NA	NA	0.018	0.017	0.093	0.041	0.652	0.304	0.143	0.189
Allobates_undulatus	Dendrobatidae	terrestrial	2	20.895	9.085	9.495	5.65	9.695	5.385	6.415	5.725	4.485	4.575	2.575	1.78	1.915	1.3	NA	NA	0.179	0.198	1.669	1.034	10.906	6.164	0.856	0.417	0.474	0.17	0.106	0.007	0.417	0.064	0.049	0.587	0.134	0.028	0.049	0.156	NA	NA	0.033	0.127	0.305	0.093	0.896	0.272	0.605	0.295
Allobates_zaparo	Dendrobatidae	terrestrial	3	26.39	11.59	13.287	7.173	11.4	7.027	7.967	6.703	5.64	5.603	3.49	2.793	2.467	1.767	NA	NA	0.293	0.736	3.05	1.707	29.421	15.196	0.715	1.114	0.489	0.297	0.42	0.31	0.322	0.357	0.526	0.768	0.367	0.11	0.199	0.064	NA	NA	0.055	0.714	0.458	0.286	2.239	1.925	0.413	0.643
Allophryne_ruthveni	Allophrynidae	arboreal	2	22.05	9.1	9.385	4.475	8.62	5.385	6.245	6.035	3.865	4.53	1.62	1.54	1.005	1.805	NA	NA	0.338	4.535	2.663	2.373	5.93	4.459	1.838	0.099	0.021	0.148	0.354	0.233	0.106	0.587	0.106	0.552	0.071	0.141	0.021	0.106	NA	NA	0.008	1.36	0.682	0.488	0.222	0.346	1.3	0.07
Alsodes_gargola	Alsodidae	semi.aquatic	1	63.23	28.55	33.4	16.62	34.83	16.64	21.34	20.11	13.69	11.04	7.03	14.29	3.41	8.89	NA	NA	4.934	152.927	9.597	6.935	750.866	265.077	NA	NA	NA	NA	NA	NA	NA	NA	NA	NA	NA	NA	NA	NA	NA	NA	NA	NA	NA	NA	NA	NA	NA	NA
Alsodes_nodosus	Alsodidae	NA	3	59.437	26.88	27.877	14.667	30.523	16.907	21.46	16.957	17.21	15.23	7.217	3.853	4.61	2.773	NA	NA	5.589	27.858	6.511	5.019	205.409	98.067	11.052	4.929	5.116	4.007	4.475	2.457	3.776	2.31	3.32	3.024	1.328	0.531	0.816	0.386	NA	NA	2.759	19.137	4.952	2.499	99.996	49.318	6.381	2.846
Alsodes_tumultuosus	Alsodidae	terrestrial	3	58.603	30.873	29.137	16.17	34.603	16.633	20.893	18.427	12.68	11.03	10.247	10.043	3.353	7.277	NA	NA	4.857	70.921	9.288	7.746	833.708	187.146	2.186	0.494	0.362	0.218	1.407	0.497	0.675	0.821	0.867	1.598	0.76	0.788	0.657	0.519	NA	NA	0.202	17.049	1.54	2.043	111.77	46.5	1.262	0.285
Alsodes_vanzolinii	Alsodidae	terrestrial	4	52.312	25.03	24.708	12.645	27.91	16.42	20.135	15.812	11.722	9.3	6.645	6.947	3.382	5.633	NA	NA	4.17	19.19	6.981	6.746	317.254	129.637	6.446	3.967	3.648	2.14	3.456	1.496	1.99	1.765	1.768	1.147	0.857	1.13	0.645	0.853	NA	NA	1.037	13.594	1.57	1.906	136.783	60.672	3.223	1.983
Alsodes_verrucosus	Alsodidae	terrestrial	2	51.925	22.26	24.405	13.5	28.585	15.595	18.65	15.555	11.455	8.69	6.15	8.79	2.305	6.7	NA	NA	3.895	33.773	5.72	4.136	316.007	105.246	2.765	0.339	1.732	1.344	2.44	0.177	0.438	1.69	0.049	0.877	0.552	0.891	0.771	1.81	NA	NA	0.888	19.312	1.211	0.489	55.359	66.974	1.955	0.24
Alytes_maurus	Alytidae	terrestrial	1	35.35	14.14	13.43	8.25	11.93	10.83	12.72	8.65	7.53	5.63	2.76	4.92	1.11	3.12	NA	NA	1.163	10.236	1.368	1.17	50.268	12.176	NA	NA	NA	NA	NA	NA	NA	NA	NA	NA	NA	NA	NA	NA	NA	NA	NA	NA	NA	NA	NA	NA	NA	NA
Alytes_muletensis	Alytidae	NA	2	26.265	10.455	11.695	7.61	10.215	7.575	9.185	7.325	6.24	4.385	2.895	2.285	2.25	1.805	NA	NA	1.078	1.975	1.896	1.333	18.123	12.999	1.464	0.12	0.629	0.622	0.629	0.771	0.431	0.346	0.382	0.714	0.12	0.177	0.424	0.601	NA	NA	0.594	0.566	0.937	0.528	1.944	7.175	1.035	0.085
Alytes_obstetricans	Alytidae	NA	5	41.174	16.44	16.532	9.834	15.48	11.576	15.462	10.314	7.938	5.84	5.178	4.046	4.25	2.682	NA	NA	1.282	12.472	2.878	2.34	92.918	50.808	1.723	1.727	1.177	0.511	1.451	0.694	0.95	0.905	1.07	1.163	0.66	0.594	0.552	0.486	NA	NA	0.313	9.685	1.238	0.955	30.993	17.462	0.771	0.772
Ameerega_bilinguis	Dendrobatidae	terrestrial	5	19.334	8.804	9.368	5.092	8.246	5.006	5.684	4.822	4.346	4.726	2.234	2.386	0.616	1.536	NA	NA	0.21	0.157	1.366	0.946	12.315	2.301	0.959	0.675	0.454	0.246	0.233	0.597	0.295	0.17	0.294	0.337	0.33	0.251	0.079	0.243	NA	NA	0.051	0.075	0.224	0.144	2.438	0.332	0.429	0.302
Ameerega_picta	Dendrobatidae	terrestrial	5	19.034	8.964	9.446	5.296	8.706	5.634	5.308	5.36	4.47	5.044	1.978	2.14	1.046	1.636	0.017	0.005	0.313	0.198	1.488	1.199	9.94	4.246	0.932	0.523	0.46	0.501	0.408	0.39	0.407	0.281	0.304	0.39	0.131	0.099	0.08	0.212	0.003	0.001	0.079	0.058	0.145	0.187	1.072	0.747	0.417	0.234
Ameerega_silverstonei	Dendrobatidae	NA	3	29.993	13.837	15.587	8.403	15.043	8.063	10.057	9.273	6.617	7.49	4.143	3.03	2.787	1.603	NA	NA	0.831	0.44	2.279	1.336	45.356	18.31	1.848	1.321	1.053	0.699	0.895	0.613	0.597	0.49	0.242	0.85	0.44	0.216	0.186	0.134	NA	NA	0.201	0.447	1.7	0.662	5.993	3.099	1.067	0.762
Ameerega_trivittata	Dendrobatidae	terrestrial	3	40.3	18.443	20.707	10.843	18.747	10.307	10.957	11.183	10.153	10.343	6.21	4.817	4.54	3.33	0.248	0.094	1.609	0.429	8.302	5.162	146.659	83.424	3.704	1.929	1.193	0.569	1.502	0.647	0.628	0.69	0.533	0.635	0.875	0.512	0.441	0.649	0.057	0.025	0.157	0.11	0.332	0.474	44.746	26.843	2.138	1.114
Amietia_angolensis	Pyxicephalidae	semi.aquatic	4	46.6	26.1	29.07	12.528	30.11	15.54	14.948	13.852	9.41	9.145	6.1	7.525	3.013	4.722	0.8	0.25	1.435	85.246	2.921	2.822	314.876	109.3	0.641	0.795	1.375	0.788	1.109	0.674	0.393	0.387	0.27	1.079	0.354	0.922	0.344	0.549	0.123	0.034	0.207	12.323	0.778	1.028	54.233	25.06	0.32	0.398
Amietia_fuscigula	Pyxicephalidae	NA	1	41.42	19.27	23.19	11.29	24.83	15.35	15.57	12.81	8.69	6.65	5.22	7.03	1.64	4.92	NA	NA	1.436	82.724	1.33	0.939	185.13	48.987	NA	NA	NA	NA	NA	NA	NA	NA	NA	NA	NA	NA	NA	NA	NA	NA	NA	NA	NA	NA	NA	NA	NA	NA
Amietia_quecketti	Pyxicephalidae	NA	1	49.32	24.17	26.69	12.43	26.27	15.79	17.08	13	9.01	7.52	6.05	7.72	1.67	5.53	NA	NA	1.605	116.364	2.437	1.705	295.541	64.53	NA	NA	NA	NA	NA	NA	NA	NA	NA	NA	NA	NA	NA	NA	NA	NA	NA	NA	NA	NA	NA	NA	NA	NA
Amietia_ruwenzorica	Pyxicephalidae	semi.aquatic	4	41.167	24.215	28.008	12.55	28.59	13.592	13.123	12.287	8.592	7.13	5.13	6.537	1.44	4.66	NA	NA	1.433	50.107	3.648	2.934	222.816	51.615	4.867	3.233	4.067	1.862	4.229	1.646	1.727	2.053	1.343	0.698	0.761	1.351	0.277	0.569	NA	NA	0.311	16.745	0.978	0.635	94.121	22.174	2.433	1.616
Amietophrynus_camerunensis	Bufonidae	terrestrial	5	40.162	18.908	17.436	9.47	18.398	11.892	16.15	12.024	9.594	9.522	4.858	4.964	1.534	3.992	NA	NA	1.623	12.962	1.306	1.164	121.398	28.414	12.385	1.204	1.274	0.795	1.21	0.868	1.284	0.978	0.493	1.159	0.991	0.686	0.289	0.409	NA	NA	0.362	4.633	0.26	0.139	36.602	7.682	5.539	0.538
Amietophrynus_gracilipes	Bufonidae	terrestrial	3	26.87	12.24	12.113	6.48	12.91	7.463	9.747	7.663	6.567	6.2	3.7	2.957	1.867	1.643	NA	NA	0.623	3.145	0.961	0.62	35.116	9.995	1.236	0.151	0.459	0.373	0.747	0.808	0.359	0.309	0.168	0.357	0.682	0.05	0.504	0.169	NA	NA	0.165	1.234	0.086	0.05	6.969	3.786	0.714	0.087
Amietophrynus_gutturalis	Bufonidae	NA	4	68.558	27.155	25.663	14.325	28.462	18.785	25.01	17.275	14.69	11.398	7.843	9.448	3.172	7.735	NA	NA	3.696	33.731	5.634	4.74	533.912	172.554	8.101	5.647	3.258	1.696	4.98	2.028	3.397	1.911	2.118	1.376	1.121	0.55	0.815	0.936	NA	NA	1.097	20.302	0.891	1.063	156.244	71.8	4.051	2.823
Amietophrynus_kisoloensis	Bufonidae	terrestrial	5	67.89	28.526	28.06	15.262	30.484	16.422	23.862	17.546	16.978	12.412	8.448	9.178	4.506	7.58	1.295	0.434	5	45.252	6.143	4.423	581.358	252.125	4.122	0.998	1.011	1.648	5.736	0.668	0.946	1.306	1.005	1.242	0.411	0.687	0.331	0.618	0.178	0.051	1.165	10.492	1.266	1.349	81.3	41.756	1.843	0.446
Amietophrynus_maculatus	Bufonidae	terrestrial	4	48.983	19.102	20.172	11.525	21.598	12.94	16.798	12.795	11.408	9.465	3.473	5.99	1.435	3.993	NA	NA	1.667	14.388	0.969	0.812	103.831	30.751	2.937	2.421	1.593	1.088	1.62	0.818	1.153	0.734	0.968	1.689	0.564	1.194	0.174	0.441	NA	NA	0.5	7.664	0.266	0.268	29.879	8.119	1.468	1.21
Amietophrynus_mauritanicus	Bufonidae	terrestrial	5	83.39	33.066	35.368	18.372	37.342	19.604	29.12	22.274	17.202	14.024	13.462	10.262	9.792	6.794	NA	NA	10.042	29.921	15.247	15.257	1207.08	622.885	4.696	5.233	2.507	0.985	3.241	1.608	1.488	2.059	2.111	2.306	0.89	0.795	0.926	0.764	NA	NA	2.307	7.235	4.253	3.165	303.7	141.354	2.1	2.34
Amolops_bellulus	Ranidae	torrential	5	41.944	24.326	26.788	12.388	24.726	11.538	13.434	12.522	9.134	9.078	7.442	5.248	4.904	3.068	NA	NA	2.268	76.786	11.87	6.64	248.764	105.395	1.961	0.37	0.241	0.392	0.609	0.588	0.231	0.631	0.326	1.052	0.332	0.129	0.122	0.287	NA	NA	0.65	10.08	2.118	1.725	14.193	8.549	0.877	0.165
Amolops_chunganensis	Ranidae	torrential	3	43.403	23.557	26.173	12.33	23.303	14.06	14.02	12.467	9.487	9.01	4.357	5.577	2.28	4.493	NA	NA	1.532	64.77	8.394	8.342	152.604	70.908	5.209	3.341	3.707	1.273	2.004	1.227	1.421	1.02	1.444	0.866	0.713	0.399	0.02	0.56	NA	NA	0.731	22.125	2.379	3.088	47.522	17.362	3.008	1.929
Amolops_compotrix	Ranidae	torrential	5	36.64	20.436	22.514	10.706	18.994	11.126	11.284	11.052	7.782	7.754	3.87	4.52	1.132	3.606	NA	NA	1.102	51.989	8.086	6.943	93.718	24.261	0.642	0.417	0.32	0.347	0.385	0.371	0.519	0.4	0.21	0.303	0.337	0.174	0.234	0.405	NA	NA	0.344	2.66	2.136	1.964	10.611	6.421	0.287	0.187
Amolops_cremnobatus	Ranidae	torrential	3	32.833	17.953	19.833	8.7	17.027	9.363	10.2	10.183	6.79	7.027	4.26	3.203	2.86	2.217	NA	NA	1.276	56.059	9.306	13.762	64.44	32.952	1.183	0.25	0.682	0.318	1.219	0.435	0.178	0.163	0.39	0.319	0.184	0.38	0.121	0.176	NA	NA	0.289	9.986	2.742	2.01	11.391	3.652	0.683	0.144
Amolops_daorum	Ranidae	NA	3	36.62	21.157	23.863	10.71	20.98	10.357	11.38	12.41	8.223	8.55	4.66	3.927	3.127	1.993	NA	NA	1.025	34.639	4.732	5.039	102.025	38.993	3.097	0.18	0.593	0.856	1.353	0.275	0.701	1.204	1.077	1.284	0.451	0.453	0.26	0.309	NA	NA	0.152	13.498	1.29	1.431	21.539	7.182	1.788	0.104
Amolops_hainanensis	Ranidae	torrential	1	82.14	32.8	40.45	18.9	34.52	27.11	32.75	24.6	13.82	14.12	12.37	18.61	4.62	12.18	NA	NA	8.255	205.443	45.099	41.07	1976.78	595.904	NA	NA	NA	NA	NA	NA	NA	NA	NA	NA	NA	NA	NA	NA	NA	NA	NA	NA	NA	NA	NA	NA	NA	NA
Amolops_hongkongensis	Ranidae	NA	2	49.65	25.35	25.565	14.18	22.03	16.28	19.285	14.71	9.43	9.79	5.46	9.66	2.14	7.03	NA	NA	1.596	138.347	19.122	21.791	349.614	100.529	0.212	0.085	1.138	1.018	0.99	0.141	0.163	0.269	0.509	1.541	0.594	0.24	0.17	0.071	NA	NA	0.124	2.266	0.902	2.805	30.538	4.512	0.15	0.06
Amolops_larutensis	Ranidae	torrential	3	35.09	17.773	20.81	9.863	17.107	10.86	10.607	10.613	8.373	8.22	3.97	5.573	1.323	4.097	NA	NA	1.195	70.422	7.363	7.773	103.479	29.566	0.677	0.337	0.672	0.44	0.847	0.384	0.13	0.441	0.352	0.44	0.386	0.465	0.117	0.329	NA	NA	0.287	4.234	0.321	0.372	18.673	4.03	0.391	0.195
Amolops_lifanensis	Ranidae	semi.aquatic	1	55.2	31.48	32.39	15.22	32.14	17.82	18.46	16.98	11.44	10.59	6.7	10.38	2.64	7.18	NA	NA	3.345	190.169	7.805	5.876	573.16	160.734	NA	NA	NA	NA	NA	NA	NA	NA	NA	NA	NA	NA	NA	NA	NA	NA	NA	NA	NA	NA	NA	NA	NA	NA
Amolops_loloensis	Ranidae	semi.aquatic	2	50.92	25.185	29.98	13.545	29.34	14.26	15.825	16.74	10.43	9.565	8.67	4.8	4.75	2.77	NA	NA	2.924	68.744	17.092	15.363	319.287	123.897	15.853	9.595	10.14	5.098	8.74	3.988	4.914	5.671	3.012	4.165	2.206	1.739	2.121	0.877	NA	NA	0.231	36.927	11.777	9.844	278.622	116.206	11.21	6.785
Amolops_mantzorum	Ranidae	torrential	3	60.247	31.903	34.52	16.96	30.83	16.55	18.05	17.55	12.34	11.843	5.6	8.327	3.28	6.27	NA	NA	3.662	99.797	22.559	22.564	395.407	190.293	7.858	2.449	2.739	0.865	3.225	1.616	2.433	1.842	0.973	0.373	0.355	1.2	0.454	0.739	NA	NA	0.404	18.234	2.874	3.711	106.5	59.64	4.537	1.414
Amolops_marmoratus	Ranidae	torrential	8	61.481	30.95	34.871	16.102	28.253	20.378	21.581	17.269	12.116	11.53	6.885	10.829	4.335	7.139	NA	NA	4.773	132.223	24.505	24.267	846.659	389.834	19.817	9.986	11.27	4.814	8.866	6.188	7.531	5.365	3.598	3.353	3.119	4.536	1.809	3.009	NA	NA	3.13	76.772	15.287	14.497	745.268	335.848	7.006	3.531
Amolops_ricketti	Ranidae	torrential	5	45.296	23.55	24.414	11.722	21.976	13.384	15.292	12.936	8.526	8.058	5.426	8.61	1.884	6.164	NA	NA	2.206	92.39	13.086	10.058	293.24	74.789	0.667	1.709	0.601	0.749	0.567	0.969	0.475	0.384	0.376	0.646	0.726	1.027	0.283	0.425	NA	NA	0.707	7.582	2.476	1.061	83.147	15.973	0.298	0.764
Amolops_torrentis	Ranidae	semi.aquatic	3	27.733	14.573	16.33	7.81	13.77	8.363	8.85	8.42	5.23	5.467	3.113	4.607	1.007	3.187	NA	NA	0.608	34.923	3.269	2.505	54.739	13.793	0.271	0.932	0.118	0.755	1.076	0.394	0.195	0.23	0.334	0.461	0.244	0.143	0.101	0.283	NA	NA	0.235	12.173	1.655	1.009	6.127	2.503	0.156	0.538
Amolops_viridimaculatus	Ranidae	torrential	4	71.12	38.782	42.97	19.83	41.737	17.81	22.925	25.398	15.825	13.185	11.88	8.488	8.555	5.415	NA	NA	5.281	244.772	42.012	45.867	1026.12	521.199	2.133	1.469	1.529	0.815	1.998	1.387	1.327	1.676	0.8	1.264	0.956	0.819	0.355	0.12	NA	NA	2.391	64.974	14.251	14.552	148.05	31.532	1.066	0.735
Amolops_wuyiensis	Ranidae	torrential	3	45.367	21.3	23.063	10.83	21.07	12.453	13.783	11.597	8.5	8.673	5.903	5.307	3.92	3.227	NA	NA	1.946	49.818	16.865	12.265	160.149	70.366	5.699	1.567	1.202	0.874	1.041	0.291	1.25	0.86	0.529	1.427	2.029	2.031	1.627	0.957	NA	NA	0.441	3.568	0.206	3.512	23.971	16.022	3.29	0.905
Anaxyrus_americanus	Bufonidae	terrestrial	5	59.154	21.51	22.388	12.008	24.924	16.138	21.924	15.116	14.836	12.652	5.818	8.18	3.488	5.434	0.617	0.179	6.851	34.822	4.616	3.786	267.525	111.265	1.797	0.747	1.044	0.961	1.176	0.449	0.475	0.294	1.064	0.556	0.303	0.354	0.183	0.565	0.078	0.018	1.965	6.293	0.859	0.286	9.786	15.756	0.803	0.334
Anaxyrus_boreas	Bufonidae	semi.burrowing	3	86.573	36.877	31.917	18.55	44.053	21.43	29.537	23.847	19.133	16.7	11.713	13.273	6.88	9.773	NA	NA	14.935	229.461	11.507	12.124	1498.02	560.863	3.766	1.177	1.474	1.464	2.844	1.218	0.847	1.353	1.46	1.151	0.67	0.677	0.382	0.074	NA	NA	2.224	17.504	1.454	0.059	45.882	0.433	2.174	0.68
Anaxyrus_canorus	Bufonidae	terrestrial	2	44.475	15.44	14.54	7.995	18.36	10.96	14.125	10.445	8.045	7.905	3.63	5.11	2.735	3.96	NA	NA	3.085	27.501	3.577	2.498	76.565	43.252	7.319	2.404	3.493	2.934	5.317	1.824	2.425	2.567	2.567	2.623	0.226	0.764	0.304	0.806	NA	NA	1.378	19.907	1.517	0.519	27.609	22.992	5.175	1.7
Anaxyrus_debilis	Bufonidae	semi.burrowing	2	39.04	13.165	13.585	7.15	13.095	8.14	13.155	8.62	6.13	3.46	6.87	5.025	3.705	3.22	NA	NA	0.766	4.141	1.054	0.947	118.299	42.327	0.339	1.464	0.573	0.594	0.403	0.834	0.445	0.467	0.057	0.382	0.651	0.29	0.346	0.057	NA	NA	0.245	0.754	0.047	0.052	4.867	1.435	0.24	1.035
Anaxyrus_exsul	Bufonidae	semi.aquatic	5	48.086	20.786	19.158	11.424	23.502	13.222	17.554	12.342	10.368	8.202	5.788	4.666	4.392	3.088	NA	NA	2.502	26.858	4.261	3.001	152.12	69.855	3.315	1.404	1.597	1.296	1.466	1.299	1.484	0.73	0.905	1.367	1.021	1.05	0.798	0.513	NA	NA	0.836	11.917	1.488	0.692	59.013	23.75	1.483	0.628
Anaxyrus_fowleri	Bufonidae	burrowing	5	50.272	21.192	20.976	10.912	22.75	14.624	19.262	13.976	11.546	10.792	5.296	5.88	3.05	4.718	0.393	0.126	7.561	19.952	3.494	3.202	170.533	79.403	2.092	0.982	0.893	0.627	1.336	0.562	0.788	0.931	0.72	0.558	0.886	0.743	0.307	0.316	0.043	0.027	1.102	6.421	0.712	0.715	18.893	13.133	0.935	0.439
Anaxyrus_hemiophrys	Bufonidae	semi.burrowing	2	61.05	26.02	21.07	12.26	29.645	14.755	20.73	16.59	12.655	10.06	8.98	8.43	5.06	7.08	NA	NA	15.526	64.865	5.982	4.807	513.324	208.7	2.489	2.602	4.54	1.032	2.524	1.153	2.291	0.75	1.379	0.594	0.778	0.297	1.004	1.188	NA	NA	4.171	10.076	0.952	0.056	11.184	115.657	1.76	1.84
Anaxyrus_houstonensis	Bufonidae	terrestrial	3	55.39	22.057	21.963	11.993	21.807	13.84	21.5	14.197	11.333	9.82	8.23	7.147	5.537	3.817	NA	NA	4.839	21.944	2.899	2.503	339.025	121.324	0.71	2.015	0.326	0.28	0.975	0.4	0.745	0.513	0.205	0.221	0.337	0.619	0.172	0.274	NA	NA	1.571	4.003	0.153	0.466	37.743	5.286	0.41	1.163
Anaxyrus_microscaphus	Bufonidae	terrestrial	3	41.923	17.79	16.507	8.807	18.397	10.66	16.913	11.447	7.873	5.37	6.52	5.417	4.393	3.1	NA	NA	4.863	12.883	2.182	1.657	163.593	59.673	2.516	1.306	0.561	0.499	0.876	0.455	0.83	1.172	0.71	0.792	1.098	0.169	0.551	0.378	NA	NA	0.707	1.823	0.378	0.133	22.847	16.524	1.452	0.754
Anaxyrus_punctatus	Bufonidae	terrestrial	3	51.44	22.117	21.447	10.837	20.85	11.053	19.973	13.1	10.247	6.92	8.06	5.73	5.383	3.643	NA	NA	1.807	10.53	2.227	2.207	267.43	111.44	1.83	0.661	1.249	0.34	0.97	1.271	0.305	0.645	0.71	0.295	1.066	0.128	0.341	0.446	NA	NA	0.336	3.397	0.493	0.06	37.241	25.584	1.057	0.382
Anaxyrus_quercicus	Bufonidae	semi.burrowing	5	27.426	10.096	8.456	5.542	8.846	5.786	9.034	6.388	5.062	4.108	2.846	2.88	2.608	0.874	NA	NA	1	0.802	0.83	0.68	21.716	5.069	0.706	0.674	0.548	0.209	0.441	0.865	0.218	0.559	0.359	0.232	0.095	0.142	0.429	0.1	NA	NA	0.132	0.277	0.055	0.139	2.485	1.138	0.316	0.302
Anaxyrus_speciosus	Bufonidae	semi.burrowing	3	59.407	23.53	22.397	15.85	27.197	12.983	21.83	14.883	11.94	8.697	9.383	7.363	6.543	4.757	NA	NA	13.745	19.086	3.833	3.891	435.199	184.141	4.437	2.5	1.341	3.99	4.955	0.668	1.804	1.721	1.209	1.93	1.252	0.762	0.319	0.499	NA	NA	1.618	0.961	1.1	1.455	147.662	38.287	2.562	1.443
Anaxyrus_terrestris	Bufonidae	terrestrial	5	68.772	24.4	24.562	14.74	28.47	19.818	26.592	18.492	13.878	12.77	8.308	10.378	4.354	6.99	NA	NA	5.808	33.337	4.712	3.95	570.718	209.604	9.537	3.985	4.467	1.95	3.667	2.542	3.471	2.147	1.405	1.731	1.142	1.992	0.877	1.036	NA	NA	1.428	11.544	1.133	0.936	231.665	104.927	4.265	1.782
Anhydrophryne_rattrayi	Pyxicephalidae	terrestrial	3	17.337	6.527	6.68	3.533	6.16	5.547	5.94	3.97	3.18	3.387	1.453	2.19	0.907	1.513	NA	NA	0.093	0.123	0.21	0.102	5.407	2.406	0.814	0.866	0.419	0.179	0.726	0.268	0.242	0.147	0.348	0.498	0.337	0.406	0.067	0.101	NA	NA	0.016	0.049	0.078	0.03	1.608	0.352	0.47	0.5
Anodonthyla_boulengerii	Microhylidae	arboreal	3	17.847	7.777	8.473	4.257	7.27	3.747	5.04	4.633	3.547	3.12	2.23	2.073	1.82	1.11	NA	NA	0.272	0.598	1.132	1.381	9.425	4.493	0.437	0.634	0.371	0.227	0.233	0.423	0.396	0.187	0.09	0.266	0.165	0.336	0.01	0.115	NA	NA	0.037	0.216	0.096	0.122	1.907	0.646	0.252	0.366
Anodonthyla_montana	Microhylidae	terrestrial	2	30.145	13.04	11.295	7.44	11.995	7.19	9.455	8.335	6.105	5.65	2.895	3.875	1.555	3.68	NA	NA	1.044	3.922	1.472	2.268	38.692	16.901	0.304	0.255	0.686	0.382	1.28	0.283	0.276	0.615	0.884	0.042	0.742	0.219	0.205	0.198	NA	NA	0.457	1.415	0.049	0.213	12.741	2.345	0.215	0.18
Anodonthyla_nigrigularis	Microhylidae	arboreal	2	18.63	8.05	8.01	4.69	7.305	4.305	5.635	5.125	3.655	3.61	1.975	2.57	0.765	2.305	NA	NA	0.154	0.902	0.867	1.04	10.764	3.763	1.725	0.212	0.792	0.311	0.912	0.007	0.361	0.686	0.12	0.071	0.247	0.156	0.092	0.247	NA	NA	0.103	0.217	0.25	0.305	2.271	1.209	1.22	0.15
Anodonthyla_rouxae	Microhylidae	arboreal	2	22.57	10.06	9.495	6.17	10.395	5.285	7.235	6.71	4.915	3.96	2.73	3.34	0.835	2.39	NA	NA	0.349	3.186	2.587	2.436	24.87	5.536	6.831	1.655	1.874	1.527	3.104	1.52	2.793	2.404	1.379	1.047	0.212	0.806	0.403	0.481	NA	NA	0.171	3.683	1.486	0.614	11.649	4.419	4.83	1.17
Anomaloglossus_baeobatrachus	Dendrobatidae	terrestrial	3	18.707	7.62	7.907	4.593	7.867	5.203	5.943	4.457	3.327	3.797	2.62	2.113	1.98	1.267	NA	NA	0.317	0.278	0.944	0.526	11.028	5.162	0.267	0.176	0.611	0.067	0.554	0.147	0.136	0.236	0.095	0.312	0.226	0.477	0.257	0.078	NA	NA	0.249	0.105	0.04	0.099	2.438	0.485	0.154	0.101
Anomaloglossus_degranvillei	Dendrobatidae	NA	2	14.425	6.94	7.51	4.155	5.88	4.335	4.595	3.515	2.88	2.565	2.275	1.74	1.75	1.155	NA	NA	0.105	0.144	0.577	0.308	7.247	3.972	0.191	0.042	0.226	0.29	0.594	0.049	0.12	0.106	0.014	0.276	0.276	0.24	0.283	0.035	NA	NA	0.048	0.072	0.018	0.004	1.821	0.64	0.135	0.03
Anomaloglossus_stepheni	Dendrobatidae	terrestrial	4	16.247	7.082	6.82	4.338	6.312	4.315	5.093	3.467	3.122	3.07	1.6	2.4	0.603	1.835	NA	NA	0.152	0.194	0.86	0.541	7.28	1.954	0.307	0.864	0.948	0.231	0.433	0.303	0.429	0.181	0.306	0.255	0.098	0.416	0.083	0.154	NA	NA	0.021	0.084	0.104	0.14	2.462	0.268	0.154	0.432
Anomaloglossus_tepuyensis	Dendrobatidae	terrestrial	3	22.597	10.423	11.27	5.847	10.037	5.92	7.223	6.157	4.287	4.85	3.19	2.28	2.173	1.343	NA	NA	0.3	1.301	1.839	1.292	19.838	8.652	0.65	0.419	0.2	0.135	0.611	0.26	0.44	0.28	0.343	0.358	0.19	0.07	0.15	0.086	NA	NA	0.018	0.434	0.385	0.322	1.358	1.285	0.375	0.242
Anotheca_spinosa	Hylidae	arboreal	3	56.327	29.29	27.733	16.2	23.487	17.227	20.24	19.507	11.517	9.133	5.397	5.523	3.03	5.203	NA	NA	3.084	15.371	16.494	19.053	230.395	114.476	4.087	1.713	1.511	1.862	0.973	1.273	0.616	0.783	0.719	0.746	0.675	0.208	0.175	0.146	NA	NA	0.416	9.669	4.091	5.402	49.426	9.788	2.36	0.989
Ansonia_albomaculata	Bufonidae	terrestrial	3	24.427	13.103	13.91	7.333	9.557	5.283	6.47	6.54	6.033	5.757	2.883	2.443	1.403	0.873	NA	NA	0.57	8.205	1.217	0.894	24.005	4.505	0.236	0.176	0.251	0.099	0.377	0.155	0.118	0.312	0.197	0.301	0.155	0.525	0.165	0.099	NA	NA	0.165	3.436	0.32	0.162	4.184	1.026	0.136	0.102
Ansonia_hanitschi	Bufonidae	terrestrial	3	25.423	12.173	12.997	7.167	10.553	5.797	6.337	7.327	5.68	5.583	3.387	2.397	1.733	1.203	NA	NA	0.5	5.843	1.49	1.067	25.858	7.081	1.319	0.363	0.356	0.351	0.442	0.24	0.247	0.329	0.303	0.313	0.153	0.144	0.215	0.11	NA	NA	0.132	1.1	0.289	0.218	1.907	0.972	0.762	0.21
Ansonia_kraensis	Bufonidae	arboreal	1	23.04	10.22	11.3	6.64	8.77	6.17	6.79	5.57	5.68	4.67	2.01	3.1	0.79	1.78	NA	NA	0.339	2.973	0.564	0.371	16.672	4.16	NA	NA	NA	NA	NA	NA	NA	NA	NA	NA	NA	NA	NA	NA	NA	NA	NA	NA	NA	NA	NA	NA	NA	NA
Ansonia_leptopus	Bufonidae	terrestrial	5	32.636	15.41	16.62	9.222	11.99	8.508	8.866	8.826	8.346	7.412	NA	NA	NA	NA	0.077	0.015	0.749	2.949	3.196	2.425	40.928	14.092	1.572	1.109	0.935	0.514	0.686	0.407	0.53	0.547	0.761	0.787	NA	NA	NA	NA	0.018	0.004	0.152	0.826	0.347	0.341	9.018	3.217	0.703	0.496
Ansonia_longidigita	Bufonidae	semi.arboreal	7	35.886	19.536	19.391	10.711	14.557	8.383	9.777	11.129	9.689	9.12	3.889	4.191	1.539	2.451	NA	NA	1.835	11.595	4.108	2.548	83.791	19.182	1.803	0.805	0.664	0.652	1.102	0.548	0.595	0.57	0.514	0.63	0.464	0.36	0.112	0.221	NA	NA	0.327	3.524	0.68	0.412	14.968	2.723	0.682	0.304
Ansonia_muelleri	Bufonidae	semi.aquatic	4	26.593	12.877	13.512	6.97	10.805	6.263	6.525	7.575	6.295	5.535	1.915	3.6	1.145	2.143	NA	NA	0.565	14.752	1.386	1.228	23.213	8.719	0.808	0.564	0.198	0.232	0.481	0.424	0.488	0.18	0.521	0.39	0.287	0.242	0.117	0.227	NA	NA	0.088	0.861	0.114	0.068	3.54	1.565	0.404	0.282
Ansonia_penangensis	Bufonidae	semi.aquatic	4	34.42	15.523	16.663	10.302	11.975	8.633	9.588	9.385	8.32	8.205	3.885	4.65	1.222	2.75	NA	NA	0.852	5.895	2.305	1.723	74.616	14.863	3.085	0.564	0.812	0.298	0.697	0.662	0.725	1.066	0.572	0.351	0.747	0.38	0.151	0.256	NA	NA	0.136	0.488	0.337	0.172	23.165	3.565	1.543	0.282
Ansonia_platysoma	Bufonidae	terrestrial	4	21.715	10.863	11.29	6.358	9.252	5.25	5.492	6.09	4.822	5.043	2.96	2.388	1.685	1.198	NA	NA	0.234	4.11	1.051	0.711	20.276	5.964	0.741	0.966	0.534	0.382	0.65	0.311	0.111	0.339	0.243	0.602	0.433	0.126	0.24	0.043	NA	NA	0.189	1.195	0.297	0.125	5.057	0.939	0.371	0.483
Ansonia_spinulifer	Bufonidae	terrestrial	7	35.266	18.056	18.131	10.389	15.186	8.224	10.144	11.141	9.516	8.721	3.443	3.777	1.819	2.011	NA	NA	1.889	3.198	3.789	3.003	61.001	17.135	0.645	0.771	0.425	0.542	0.628	0.399	0.417	0.594	0.783	0.852	0.556	0.287	0.253	0.261	NA	NA	0.372	1.189	0.838	0.643	7.545	1.316	0.244	0.291
Ansonia_tiomanica	Bufonidae	torrential	1	30.79	12.78	12.38	8.08	9.78	6.7	7.5	7.86	8.16	7.8	2.09	3.19	0.67	1.58	NA	NA	0.455	1.691	0.565	0.969	22.307	3.431	NA	NA	NA	NA	NA	NA	NA	NA	NA	NA	NA	NA	NA	NA	NA	NA	NA	NA	NA	NA	NA	NA	NA	NA
Aphantophryne_pansa	Microhylidae	NA	5	18.346	6.042	5.35	3.328	6.412	4.762	6.498	3.94	3.398	3.074	2.352	2.406	0.828	1.838	NA	NA	0.357	0.28	0.603	0.441	8.937	2.17	1.452	0.79	0.352	0.3	0.444	0.223	0.435	0.25	0.253	0.236	0.396	0.243	0.148	0.23	NA	NA	0.159	0.14	0.128	0.107	2.065	0.675	0.649	0.353
Aplastodiscus_albofrenatus	Hylidae	arboreal	1	41.26	20.38	20.49	11.68	17.19	12.39	12.48	12.31	7.64	5.88	2.46	3.59	1.01	3.41	NA	NA	1.27	31.329	5.391	5.066	47.12	18.475	NA	NA	NA	NA	NA	NA	NA	NA	NA	NA	NA	NA	NA	NA	NA	NA	NA	NA	NA	NA	NA	NA	NA	NA
Aplastodiscus_arildae	Hylidae	arboreal	4	39.35	19.015	19.402	10.693	15.845	12.912	12.795	11.318	7.525	7.432	2.737	2.605	1.612	2.487	0.078	0.031	1.15	15.03	11.409	11.036	35.863	20.571	0.959	0.503	0.431	0.494	0.44	0.626	0.321	0.288	0.24	1.006	0.282	0.297	0.122	0.331	0.005	0.002	0.133	2.597	0.453	0.486	8.392	4.638	0.479	0.252
Aplastodiscus_cochranae	Hylidae	NA	1	40.93	20.65	20.13	12.23	19.5	13.03	15.12	13.47	8.69	6.98	3.94	4.66	1.45	4.58	NA	NA	1.496	6.771	6.788	7.208	99.259	34.998	NA	NA	NA	NA	NA	NA	NA	NA	NA	NA	NA	NA	NA	NA	NA	NA	NA	NA	NA	NA	NA	NA	NA	NA
Aplastodiscus_leucopygius	Hylidae	burrowing-semi.arboreal	5	41.574	20.306	20.208	11.448	18.246	12.806	13.76	12.654	7.782	6.464	4.12	4.048	1.38	3.792	NA	NA	1.56	25.615	14.445	13.689	89.64	27.884	1.885	0.9	1.199	0.901	1.008	0.899	0.937	1	0.374	0.593	0.414	0.304	0.224	0.173	NA	NA	0.084	6.472	1.895	3.101	18.544	6.586	0.843	0.403
Argenteohyla_siemersi	Hylidae	NA	2	52.545	22.415	22.615	12.275	21.6	16.03	18.325	15.99	8.61	8.015	4.425	4.8	1.29	4.24	NA	NA	2.259	17.142	8.399	7.511	125.427	32.576	3.528	1.732	2.143	0.728	4.455	0.679	1.039	1.329	0.438	0.658	0.262	0.283	0.184	0.028	NA	NA	0.349	0.496	1.522	1.65	24.364	7.466	2.495	1.225
Arthroleptella_drewesii	Pyxicephalidae	terrestrial	1	13.58	5.85	6.3	4.33	6.73	4.49	4.54	3.51	3.39	2.98	1.67	1.8	0.85	1.46	NA	NA	0.141	0.166	0.819	0.485	4.604	2.047	NA	NA	NA	NA	NA	NA	NA	NA	NA	NA	NA	NA	NA	NA	NA	NA	NA	NA	NA	NA	NA	NA	NA	NA
Arthroleptella_lightfooti	Pyxicephalidae	terrestrial	1	12.54	4.8	5.08	2.89	5.25	3.22	3.8	3.15	2.37	1.97	1.9	1.53	1.26	1.05	NA	NA	0.15	0.309	0.267	0.221	3.653	1.76	NA	NA	NA	NA	NA	NA	NA	NA	NA	NA	NA	NA	NA	NA	NA	NA	NA	NA	NA	NA	NA	NA	NA	NA
Arthroleptides_martiensseni	Petropedetidae	terrestrial-torrential	3	56.297	29.44	32.123	14.45	29.383	18.903	23.687	16.517	12.21	11.913	6.167	4.563	3.92	3.06	NA	NA	4.407	26.262	14.72	9.221	320.7	147.481	23.743	10.972	12.663	5.497	12.855	7.716	11.194	7.332	5.626	5.61	4.325	2.004	2.591	1.386	NA	NA	4.525	34.081	13.125	7.28	392.23	178.402	13.708	6.335
Arthroleptides_yakusini	Petropedetidae	terrestrial-torrential	1	26.96	16.56	17.73	7.62	14.15	9.29	10.5	7.65	5.94	5.58	3.13	2.03	2.16	1.11	NA	NA	0.492	9.996	2.308	1.9	27.547	11.129	NA	NA	NA	NA	NA	NA	NA	NA	NA	NA	NA	NA	NA	NA	NA	NA	NA	NA	NA	NA	NA	NA	NA	NA
Arthroleptis_adelphus	Arthroleptidae	terrestrial	5	28.28	14.246	14.22	7.444	14.148	9.078	10.338	8.932	7.35	6.198	3.398	4.106	1.866	3.332	NA	NA	0.686	0.614	1.875	1.232	53.302	23.183	2.546	1.083	1.096	0.781	1.091	0.98	0.867	0.96	0.608	0.656	0.518	0.536	0.112	0.201	NA	NA	0.202	0.455	0.271	0.199	18.198	3.178	1.139	0.484
Arthroleptis_affinis	Arthroleptidae	terrestrial	5	36.986	16.898	19.644	9.558	19.278	10.834	13.874	10.402	8.318	7.224	5.524	3.888	4.036	2.318	NA	NA	1.323	0.998	2.236	1.257	100.143	51.246	4.64	2.314	2.836	1.325	2.75	1.48	3.296	0.682	1.101	0.99	0.905	0.669	0.863	0.372	NA	NA	0.557	0.588	0.659	0.25	41.972	22.247	2.075	1.035
Arthroleptis_aureoli	Arthroleptidae	terrestrial	1	24.42	10.49	10.78	5.47	10.44	6.49	7.61	6.39	6	4.96	1.86	3.55	0.85	2.59	NA	NA	0.42	0.23	0.948	0.489	18.134	6.213	NA	NA	NA	NA	NA	NA	NA	NA	NA	NA	NA	NA	NA	NA	NA	NA	NA	NA	NA	NA	NA	NA	NA	NA
Arthroleptis_francei	Arthroleptidae	semi.arboreal	5	29.676	13.52	13.786	6.326	14.008	7.972	10.326	8.642	5.992	5.064	3.93	3.112	2.734	1.888	NA	NA	0.727	1.014	1.674	1.296	47.296	20.852	4.994	2.09	2.2	1.596	2.524	1.514	2.647	1.253	1.281	1.026	0.917	0.761	0.803	0.463	NA	NA	0.237	0.772	0.681	0.383	30.897	15.673	2.233	0.935
Arthroleptis_poecilonotus	Arthroleptidae	terrestrial	5	16.776	8.156	8.988	3.912	8.924	4.554	5.558	4.798	3.522	3.616	2.154	1.394	1.436	0.91	NA	NA	0.204	0.138	0.502	0.251	6.608	3.175	2.457	0.929	1.322	0.734	1.363	0.762	0.981	0.961	0.574	0.991	0.354	0.135	0.205	0.097	NA	NA	0.045	0.074	0.24	0.05	2.111	1.06	1.099	0.416
Arthroleptis_reichei	Arthroleptidae	terrestrial	4	24.657	10.732	12.518	6.112	12.615	7.69	8.315	8.605	5.772	5.215	1.888	2.663	1.365	1.992	NA	NA	0.6	0.535	2.505	2.14	14.696	9.259	4.085	1.143	1.495	0.474	1.334	0.814	1.102	2.404	1.044	0.722	0.379	0.406	0.278	0.3	NA	NA	0.216	0.235	0.979	0.886	5.544	3.759	2.043	0.572
Arthroleptis_schubotzi	Arthroleptidae	terrestrial	5	18.622	8.758	8.994	4.886	8.886	5.474	6.284	9.41	5.828	5.26	1.818	2.01	0.974	1.56	0.013	0.005	0.168	0.034	1.835	0.893	8.406	3.588	1.078	0.38	0.289	0.265	0.292	0.236	0.098	0.459	0.334	0.479	0.062	0.183	0.076	0.162	0.002	0.001	0.032	0.024	0.301	0.186	1.215	0.559	0.482	0.17
Arthroleptis_stenodactylus	Arthroleptidae	terrestrial	5	27.546	11.476	11.462	5.58	12.016	7.542	10.048	9.334	7.26	6.238	3.272	2.49	2.584	1.806	NA	NA	1.212	0.819	1.342	0.991	28.878	16.785	6.79	3.565	3.242	1.093	3.097	2.129	2.66	4.239	2.43	2.712	1.063	0.59	0.694	0.579	NA	NA	0.984	0.78	0.473	0.572	21.266	12.77	3.037	1.595
Arthroleptis_sylvaticus	Arthroleptidae	terrestrial	5	16.968	8.058	8.618	4.394	8.59	4.286	5.198	5.474	3.944	3.774	2.246	1.64	1.896	1.164	NA	NA	0.227	0.117	0.583	0.326	8.215	5.352	3.151	1.58	1.494	0.798	1.386	0.39	0.658	0.324	0.55	0.67	0.318	0.254	0.323	0.246	NA	NA	0.217	0.078	0.384	0.15	4.085	2.97	1.409	0.707
Arthroleptis_tanneri	Arthroleptidae	terrestrial	2	43.12	20.115	20.43	10.86	22.07	15.74	17.555	15.27	10.575	9.43	4.685	6.785	1.83	5.58	NA	NA	2.019	5.63	2.793	1.704	167.214	54.869	0.764	1.379	0.269	0.594	0.17	0.75	0.007	0.424	0.997	0.622	0.191	0.148	0.424	0.141	NA	NA	0.129	0.783	0.021	0.211	8.312	14.767	0.54	0.975
Arthroleptis_variabilis	Arthroleptidae	terrestrial	5	19.276	9.064	10.188	4.81	10.12	5.386	6.592	5.594	4.384	4.186	2.536	1.848	2.034	1.212	NA	NA	0.301	0.205	0.767	0.438	12.599	7.144	3.421	1.688	1.685	0.633	2.045	1.203	1.156	0.959	0.483	0.734	0.572	0.619	0.476	0.263	NA	NA	0.094	0.101	0.29	0.217	8.32	3.801	1.53	0.755
Arthroleptis_wahlbergii	Arthroleptidae	terrestrial	5	23.894	9.142	9.384	4.906	10.22	6.458	8.046	7.682	6.194	4.698	2.862	1.91	2.102	1.322	NA	NA	0.477	0.645	1.27	0.911	13.301	6.869	0.542	0.664	0.199	0.233	0.185	0.371	0.462	0.276	0.468	0.329	0.315	0.302	0.14	0.196	NA	NA	0.129	0.281	0.132	0.089	3.793	1.415	0.242	0.297
Arthroleptis_xenodactyloides	Arthroleptidae	terrestrial	5	18.62	8.012	8.848	4.352	8.69	4.636	5.296	4.854	3.516	3.628	2.434	1.916	1.716	1.084	NA	NA	0.183	0.205	0.997	0.627	9.947	4.292	2.203	0.933	0.572	0.249	0.494	0.347	0.642	0.863	0.502	0.801	0.308	0.2	0.211	0.102	NA	NA	0.058	0.053	0.288	0.142	2.771	0.554	0.985	0.417
Ascaphus_montanus	Ascaphidae	semi.aquatic	2	37.465	18.8	19.33	11.075	15.075	10.795	13.15	9.68	7.7	8.3	3.225	4.455	2.12	4.28	NA	NA	1.935	38.955	3.219	1.829	70.736	45.862	0.106	0.523	0.057	0.191	0.601	0.205	0.113	0.099	0.071	0.226	0.247	0.064	0.057	0.424	NA	NA	0.211	2.879	0.137	0.325	6.384	3.461	0.075	0.37
Ascaphus_truei	Ascaphidae	semi.aquatic	5	33.948	17.116	17.936	10.652	14.668	10.948	12.15	9.446	7.594	6.802	5.39	4.12	4.124	1.892	NA	NA	1.793	31.158	3.831	2.103	99.741	37.096	0.677	0.21	0.479	0.325	0.463	0.431	0.247	1.328	0.614	0.661	0.367	0.338	0.312	0.304	NA	NA	0.442	3.636	0.212	0.245	12.937	9.023	0.303	0.094
Asterophrys_turpicola	Microhylidae	terrestrial	3	39.637	18.177	17.937	9.653	18.14	13.3	19.37	10.77	9.363	7.223	5.75	3.887	3.607	2.507	NA	NA	1.977	1.707	4.092	2.73	175.129	69.28	16.87	8.766	8.227	4.368	8.018	5.94	9.685	5.317	4.783	3.43	3.687	2.533	2.238	1.752	NA	NA	1.592	1.304	3.086	2.37	195.511	81.646	9.74	5.061
Astylosternus_batesi	Arthroleptidae	aquatic	2	46.22	21.375	25.07	11.04	23.23	16.825	18.875	11.365	9.915	8.99	5.235	7.385	3.355	5.87	NA	NA	1.642	1.952	1.927	2.058	216.086	129.177	0.693	1.167	0.806	0.438	0.467	0.474	0.134	0.276	0.488	0.057	0.134	0.247	0.12	0.141	NA	NA	0.54	0.919	0.558	0.432	0.988	2.637	0.49	0.825
Astylosternus_diadematus	Arthroleptidae	aquatic	3	46.37	21.23	25.257	11.13	23.907	16.243	19.203	12.027	10.45	9.28	4.92	8	3.483	5.797	NA	NA	2.033	7.322	2.779	2.961	219.971	132.429	2.242	1.699	2.13	1.271	1.484	0.514	2.009	0.558	0.717	1.18	0.858	0.374	0.564	0.626	NA	NA	0.347	1.218	0.231	0.671	54.047	19.871	1.295	0.981
Astylosternus_schioetzi	Arthroleptidae	semi.aquatic	3	41.797	22.037	22.73	9.393	21.19	14.18	15.913	10.89	9.203	8.173	7.413	5.72	5.6	3.67	NA	NA	2.17	2.742	2.573	1.853	244.352	122.651	0.539	0.135	0.13	0.164	0.613	0.756	0.685	0.399	0.208	0.73	0.336	0.54	0.35	0.233	NA	NA	0.085	1.497	0.604	0.131	21.596	15.598	0.311	0.078
Atelopus_chiriquiensis	Bufonidae	terrestrial	2	29.545	11.87	12.17	6.82	12.215	8.33	8.035	7.605	7.705	8.03	1.895	2.585	1.23	1.955	NA	NA	0.198	6.013	1.109	0.662	15.745	8.114	1.718	0.849	1.103	0.141	1.393	0.849	0.375	0.021	0.276	0.82	0.544	0.346	0.438	0.375	NA	NA	0.067	3.835	0.408	0.152	7.523	4.918	1.215	0.6
Atelopus_flavescens	Bufonidae	terrestrial	5	27.266	11.556	12.068	6.678	9.742	6.71	7.886	6.468	6.888	6.966	2.622	3.462	0.71	2.394	NA	NA	0.484	5.363	1.421	1.142	27.586	5.527	2.435	2	1.91	1.01	1.664	0.66	0.686	0.956	1.28	1.075	0.315	0.418	0.097	0.357	NA	NA	0.269	1.968	0.572	0.454	8.154	2.06	1.089	0.895
Atelopus_longirostris	Bufonidae	terrestrial	5	34.686	16.058	16.73	9.274	14.124	8.146	8.48	8.872	8.726	7.904	4.374	2.864	2.166	1.446	NA	NA	1.484	11.524	2.995	2.054	54.219	13.952	3.923	2.272	1.753	0.97	1.636	0.268	0.677	0.862	0.982	1.163	0.417	0.423	0.219	0.091	NA	NA	0.34	4.17	1.146	0.69	20.867	3.907	1.754	1.016
Atelopus_peruensis	Bufonidae	NA	3	34.63	12.567	12.127	6.66	13.457	6.373	9.777	9.127	7.273	6.62	3.873	2.88	3.187	2.08	NA	NA	1.81	7.097	2.31	1.697	36.529	21.194	2.423	0.828	0.67	0.446	0.671	0.294	0.459	0.645	0.413	0.395	0.293	0.296	0.239	0.331	NA	NA	0.313	0.535	0.201	0.065	3.035	5.175	1.399	0.478
Atelopus_senex	Bufonidae	NA	3	30.96	10.96	11.783	7.337	11.753	6.643	8.63	7.89	6.83	6.59	3.4	2.117	2.063	1.283	NA	NA	0.443	6.309	1.898	1.229	21.603	8.416	5.348	1.551	1.258	1.087	1.036	0.725	0.781	1.06	1.183	0.66	0.407	0.525	0.204	0.289	NA	NA	0.021	1.773	0.398	0.415	10.858	3.356	3.088	0.895
Atelopus_spumarius	Bufonidae	terrestrial	3	33.257	13.703	14.36	8.333	12.147	6.837	9.09	8.357	8.03	8.533	4.367	3.1	2.587	1.51	NA	NA	0.626	3.525	1.704	1.589	50.827	15.077	4.373	1.559	1.462	0.321	1.484	0.991	1.247	1.126	1.096	1.002	0.505	0.748	0.474	0.121	NA	NA	0.329	1.966	0.655	0.802	24.882	5.587	2.525	0.9
Atelopus_spurrelli	Bufonidae	terrestrial	5	22.756	9.13	9.798	5.686	8.172	5.316	6.09	5.894	5.316	5.112	2.422	1.594	1.344	0.85	NA	NA	0.537	3.106	1.249	0.958	9.211	2.947	0.614	0.811	0.453	0.504	0.441	0.163	0.158	0.498	0.358	0.329	0.29	0.236	0.119	0.154	NA	NA	0.103	0.691	0.398	0.347	1.818	0.743	0.275	0.363
Atelopus_tricolor	Bufonidae	arboreal	1	49.6	20.05	17.35	9.07	17.49	12.3	14.86	11.28	9.4	11.94	8.58	6.05	5.82	3.1	NA	NA	0.156	3.58	0.486	0.266	272.474	81.951	NA	NA	NA	NA	NA	NA	NA	NA	NA	NA	NA	NA	NA	NA	NA	NA	NA	NA	NA	NA	NA	NA	NA	NA
Atelopus_varius	Bufonidae	terrestrial	3	29.047	12.08	12.383	7.143	11.007	7.027	7.847	7.54	6.833	7.007	3.117	3.47	0.763	2.41	NA	NA	0.74	12.692	1.92	1.297	34.252	5.95	0.947	1.117	0.731	0.474	0.31	0.505	0.242	0.234	0.702	0.52	0.345	0.046	0.055	0.154	NA	NA	0.027	1.701	0.216	0.178	5.273	0.455	0.547	0.645
Atelopus_zeteki	Bufonidae	terrestrial	3	45.893	18.913	19.943	11.24	18.023	9.603	11.977	13.443	10.57	9.01	5.753	4.213	3.48	2.267	NA	NA	1.975	15.845	3.782	2.615	120.134	41.209	2.581	1.249	0.309	0.809	0.532	0.138	0.143	0.067	0.64	0.521	0.332	0.387	0.2	0.188	NA	NA	0.864	4.946	0.317	0.285	16.603	4.583	1.49	0.721
Aubria_subsigillata	Pyxicephalidae	NA	3	62.873	22.79	23.997	14.18	29.333	21.717	21.47	14.467	10.48	8.28	7.74	12.81	3.237	8.257	NA	NA	2.915	96.259	5.939	5.95	650.181	185.502	14.426	4.861	6.058	2.327	6.958	7.031	5.326	3.401	2.897	2.161	1.641	3.448	0.727	1.877	NA	NA	1.479	47.967	2.342	2.616	361.101	104.47	8.329	2.806
Austrochaperina_palmipes	Microhylidae	semi.aquatic	3	26.237	11.487	11.133	6.167	11.39	7.493	8.703	6.733	4.343	4.26	3.443	4.777	1.267	3.5	NA	NA	0.536	13.108	4.116	2.813	53.081	14.158	5.159	1.806	2.055	1.47	2.489	1.287	1.433	1.339	0.982	0.44	0.747	1.116	0.363	0.72	NA	NA	0.256	6.887	1.464	0.948	26.487	7.814	2.978	1.042
Babina_chapaensis	Ranidae	semi.aquatic	3	59.043	30.227	30.807	15.023	33.403	18.143	18.127	15.43	10.217	10.013	7.393	8.263	2.28	7.44	NA	NA	2.032	76.122	6.828	3.61	487.969	138.127	1.061	1.782	2.068	1.218	2.871	0.998	0.562	1.219	0.468	0.618	0.647	0.775	0.181	0.675	NA	NA	0.247	22.327	1.032	0.434	105.689	29.751	0.613	1.029
Babina_okinavana	Ranidae	NA	4	39.438	14.285	16.402	8.363	18.565	12.035	12.1	8.758	6.3	5.497	4.935	7.072	1.992	5.518	NA	NA	1.317	17.863	1.295	1.174	131.158	47.879	2.815	0.863	1.661	0.507	2.001	0.881	0.746	1.072	0.633	1.028	0.191	0.448	0.257	0.355	NA	NA	0.347	2.207	0.203	0.285	19.53	12.447	1.408	0.431
Balebreviceps_hillmani	Brevicipitidae	terrestrial	1	33.33	10.23	9.92	5.81	10.47	5.26	10.35	7.74	5.88	4.38	3.53	3.55	3.01	2.19	NA	NA	1.949	0.222	2.477	2.42	33.562	17.119	NA	NA	NA	NA	NA	NA	NA	NA	NA	NA	NA	NA	NA	NA	NA	NA	NA	NA	NA	NA	NA	NA	NA	NA
Barbarophryne_brongersmai	Bufonidae	terrestrial	1	26.98	11.23	10.48	5.89	9.33	7.6	8.78	7.67	5.93	6.24	1.53	1.79	0.78	1.67	NA	NA	0.616	2.629	0.444	0.507	8.052	3.574	NA	NA	NA	NA	NA	NA	NA	NA	NA	NA	NA	NA	NA	NA	NA	NA	NA	NA	NA	NA	NA	NA	NA	NA
Barbourula_busuangensis	Bombinatoridae	aquatic	2	38.535	18.275	16.82	9.03	12.85	10.35	13.61	9.365	7.02	4.215	7.76	4.645	3.97	2.565	NA	NA	3	49.5	3.595	1.945	191.07	46.106	5.834	3.048	3.281	1.838	3.012	2.913	3.125	1.591	1.541	0.318	2.63	1.464	0.057	0.658	NA	NA	1.386	36.232	2.143	0.686	143.096	20.898	4.125	2.155
Barycholos_pulcher	Strabomantidae	terrestrial	3	20.86	9.297	11.29	5.497	10.75	5.663	6.72	5.367	4.287	3.927	2.847	1.94	2.013	1.13	NA	NA	0.261	0.275	1.385	0.952	13.472	6.716	0.672	0.169	0.34	0.285	0.125	0.042	0.41	0.15	0.146	0.129	0.155	0.147	0.059	0.053	NA	NA	0.079	0.177	0.37	0.181	1.676	0.101	0.388	0.098
Barycholos_ternetzi	Strabomantidae	terrestrial	3	27.31	14.107	15.433	7.933	13.62	8.447	8.6	6.547	5.833	4.937	2.993	4.217	1.29	3.417	NA	NA	0.447	1.446	0.902	0.591	46.466	17.87	4.553	0.2	1.173	0.491	0.806	1.33	0.942	0.477	0.598	1.077	0.186	0.554	0.167	0.107	NA	NA	0.17	0.298	0.639	0.367	5.045	3.343	2.629	0.116
Barygenys_exsul	Microhylidae	burrowing	4	24.587	10.12	8.325	4.867	8.778	3.768	5.47	3.908	4.33	3.763	3.752	4.558	0.89	3.145	NA	NA	0.188	0.494	0.955	0.378	45.367	6.083	1.364	1.348	0.322	0.359	0.507	0.492	0.581	0.623	0.513	0.728	0.413	0.62	0.062	0.138	NA	NA	0.151	0.136	0.209	0.073	9.663	0.167	0.682	0.674
Barygenys_flavigularis	Microhylidae	terrestrial	4	24.972	9.47	7.287	4.7	7.938	5.18	8.047	4.23	4.633	2.685	3.263	3.848	1.32	2.908	NA	NA	0.149	0.254	0.736	0.479	31.447	7.316	1.455	0.199	0.129	0.582	0.278	0.535	0.545	0.257	0.251	0.21	0.432	0.337	0.208	0.051	NA	NA	0.05	0.089	0.219	0.104	7.035	1.111	0.728	0.099
Batrachyla_leptopus	Batrachylidae	terrestrial	3	25.103	10.707	12.69	6.843	14.01	6.967	8.453	9.17	5.38	5.21	2.753	2.147	1.747	1.337	NA	NA	0.383	0.542	1.689	1.474	16.639	7.802	1.812	0.585	0.478	0.35	0.15	0.753	0.989	0.061	0.589	0.121	0.248	0.049	0.259	0.031	NA	NA	0.122	0.219	0.377	0.159	2.66	1.623	1.046	0.338
Batrachyla_taeniata	Batrachylidae	terrestrial	3	25.673	11.073	12.607	6.793	14.653	6.953	7.937	8.28	5.033	3.75	2.847	1.96	1.723	1.41	NA	NA	0.68	1.374	1.05	1.106	16.389	8.083	2.81	1.285	1.365	1.046	1.845	0.579	1.113	1.779	0.631	0.417	0.138	0.288	0.184	0.098	NA	NA	0.469	1.393	0.945	0.91	4.272	1.825	1.622	0.742
Batrachylodes_vertebralis	Ceratobatrachidae	arboreal	4	24.09	10.345	11.287	6.157	10.355	6.838	7.455	6.065	4.312	4.013	2.02	3.395	1.208	2.365	NA	NA	0.444	0.313	2.236	3.16	18.886	8.528	1.736	0.949	0.878	0.382	0.509	0.455	0.221	0.255	0.562	0.518	0.194	0.362	0.19	0.149	NA	NA	0.235	0.181	0.499	0.409	4.772	2.045	0.868	0.475
Blommersia_blommersae	Mantellidae	arboreal	6	17.397	8.48	8.778	4.532	8.59	5.627	5.415	4.957	3.552	3.508	2.147	2.43	0.808	1.968	0.018	0.005	0.228	0.385	1.491	1.571	11.486	3.64	0.501	0.664	0.786	0.32	0.58	0.334	0.254	0.283	0.407	0.292	0.346	0.288	0.141	0.246	0.001	0	0.032	0.272	0.582	1.13	1.888	0.746	0.205	0.271
Blommersia_wittei	Mantellidae	arboreal	3	21.877	9.927	10.977	5.337	9.917	5.82	5.7	6	4.113	3.74	2.553	1.963	1.857	1.063	NA	NA	0.24	4.426	1.75	2.101	12.964	5.698	2.372	0.805	0.803	0.323	1.572	0.652	0.269	0.773	0.45	0.295	0.169	0.215	0.091	0.098	NA	NA	0.06	0.707	0.538	0.426	1.172	0.987	1.369	0.465
Boehmantis_microtympanum	Mantellidae	torrential	3	55.153	30.837	29.04	13.09	26.627	17.943	19.58	16.373	10.983	10.91	7.35	7.817	4.21	6.997	NA	NA	3.889	85.918	13.451	13.55	461.944	224.898	0.691	0.412	0.642	0.062	0.449	0.042	0.639	0.064	0.271	0.374	0.853	0.814	1.299	0.076	NA	NA	0.415	11.298	0.882	1.083	48.884	73.868	0.399	0.238
Bokermannohyla_astartea	Hylidae	semi.arboreal	5	39.86	20.026	20.586	11.632	16.184	13.15	13.936	12.45	7.734	6.716	3.504	3.824	0.962	3.428	NA	NA	1.258	16.255	11.876	11.001	70.054	17.855	1.526	1.078	1.242	0.752	0.549	0.707	0.398	0.359	0.592	1.059	0.241	0.242	0.108	0.192	NA	NA	0.163	2.389	3.101	2.955	4.68	3.216	0.682	0.482
Bokermannohyla_circumdata	Hylidae	arboreal	5	60.684	31.838	32.616	18.148	27.694	19.912	22.222	19.638	11.456	11.17	5.862	6.09	3.622	5.874	0.529	0.282	4.204	51.494	34.477	30.539	299.835	182.84	2.743	1.652	1.623	0.896	1.771	0.929	1.299	1.034	0.35	0.695	0.6	0.554	0.337	0.509	0.122	0.061	0.972	8.305	5.987	4.762	60.653	34.034	1.227	0.739
Bokermannohyla_hylax	Hylidae	arboreal	5	49.534	24.408	26.7	14.65	20.638	16.248	17.552	15.18	9.494	8.846	3.788	3.936	2.48	3.726	0.251	0.137	2.513	31.019	24.589	20.614	107.006	75.138	10.563	4.649	5.155	2.941	4.011	3.477	3.936	3.316	2.316	2.06	0.935	1.49	0.714	1.289	0.155	0.084	1.262	17.65	12.627	9.193	63.987	48.21	4.724	2.079
Bombina_bombina	Bombinatoridae	aquatic	5	39.234	14.386	13.348	9.01	15.96	9.574	12.022	8.638	5.848	5.106	3.966	5.902	1.67	4.49	NA	NA	0.36	34.247	1.734	1.293	90.582	26.649	1.217	1.614	0.928	0.39	0.919	0.727	0.683	0.613	0.75	0.823	0.905	0.339	0.254	0.348	NA	NA	0.142	8.243	0.284	0.359	33.804	7.233	0.544	0.722
Bombina_maxima	Bombinatoridae	semi.aquatic	5	57.952	23.596	24.06	14.146	22.048	12.308	19.396	12.252	12.276	9.718	9.492	5.422	7.698	5.108	NA	NA	3.248	63.513	6.02	4.086	317.783	252.444	1.979	1.79	1.595	0.859	1.197	0.602	0.968	0.782	0.52	1.211	0.86	0.535	0.928	0.885	NA	NA	1.173	31.278	2.645	1.2	48.982	72.407	0.885	0.8
Bombina_microdeladigitora	Bombinatoridae	arboreal	3	62.297	29.81	26.557	15.197	25.167	15.503	20.89	13.983	13.107	10.787	8.367	11.253	4.607	9.11	NA	NA	3.379	112.134	6.293	3.776	794.368	314.693	8.92	4.742	4.144	2.467	3.963	1.396	2.455	1.308	1.97	1.876	2.499	2.009	1.813	1.133	NA	NA	1.914	45.706	1.609	0.972	417.679	178.352	5.15	2.738
Bombina_orientalis	Bombinatoridae	semi.aquatic	5	45.102	15.458	16.712	9.776	16.83	11.29	13.334	9.584	7.732	6.446	3.686	5.6	2.776	4.034	NA	NA	3.62	33.03	3.954	2.217	83.153	50.5	2.698	1.723	1.245	0.963	0.938	0.656	0.877	0.549	0.769	1.084	0.277	0.934	0.574	0.529	NA	NA	0.975	18.325	0.678	0.641	15.772	18.663	1.207	0.771
Bombina_variegata	Bombinatoridae	terrestrial	7	39.083	17.196	15.363	9.513	16.137	9.351	12.731	8.973	7.009	6.874	4.363	6.079	2.104	4.57	NA	NA	0.894	64.227	1.96	1.201	120.099	38.502	2.494	1.343	1.152	0.718	0.971	0.781	0.854	0.549	0.346	0.956	0.689	0.82	0.61	0.714	NA	NA	0.427	13.212	0.927	0.612	32.083	12.501	0.943	0.508
Boophis_albilabris	Mantellidae	arboreal	5	79.686	37.892	38.866	21.732	37.464	23.934	28.224	24.632	14.758	11.77	6.754	9.51	2.566	7.598	NA	NA	4.813	314.81	36.429	27.634	635.595	200.954	5.75	4.245	3.464	1.4	2.905	1.786	2.173	2.388	1.389	1.593	0.611	1.055	0.22	0.644	NA	NA	1.286	62.656	3.686	3.262	109	47.322	2.571	1.898
Boophis_albipunctatus	Mantellidae	arboreal	5	30.56	15.804	15.786	8.118	13.356	8.88	10.992	9.134	5.576	5.648	1.992	3.052	0.936	2.374	NA	NA	0.674	25.188	3.636	3.424	25.311	9.324	1.188	0.537	0.798	0.408	0.581	0.255	0.666	0.503	0.373	0.483	0.174	0.186	0.206	0.184	NA	NA	0.204	2.33	0.651	0.643	4.323	2.915	0.531	0.24
Boophis_ankaratra	Mantellidae	arboreal	5	23.938	12.532	12.132	6.252	10.616	7	8.732	7.162	4.892	4.67	1.46	2.22	0.486	1.782	NA	NA	0.329	12.041	4.482	3.845	10.63	2.744	1.752	0.458	0.455	0.332	0.399	0.332	0.57	0.336	0.284	0.856	0.203	0.338	0.107	0.351	NA	NA	0.051	2.453	1.282	1.038	2.393	0.83	0.784	0.205
Boophis_englaenderi	Mantellidae	arboreal	3	32.49	17.697	17.51	8.877	14.307	9.4	11.28	9.28	6.467	5.097	3.303	2.523	2.55	1.593	NA	NA	0.521	30.605	4.482	4.064	38.813	18.711	0.737	0.56	0.488	0.381	0.256	0.392	1.167	0.537	0.232	0.506	0.379	0.298	0.197	0.153	NA	NA	0.208	2.007	0.599	0.913	8.302	3.294	0.426	0.323
Boophis_goudotii	Mantellidae	semi.arboreal	3	61.293	37.93	39.303	20.807	34.57	18.913	22.343	20.23	12.257	9.41	8.93	7.23	8.217	5.187	NA	NA	3.522	156.886	16.105	14.387	652.135	486.092	4.889	2.363	3.269	1.705	3.564	0.577	2.27	1.495	1.332	1.26	1.419	1.269	2.318	2.077	NA	NA	0.595	50.056	3.089	4.465	201.87	363.318	2.823	1.364
Boophis_idae	Mantellidae	arboreal	4	19.637	10.045	10.682	5.065	9.148	5.428	6.555	6.112	3.822	3.74	1.835	2.315	0.472	1.992	NA	NA	0.23	10.835	1.514	1.62	11.106	2.63	1.362	0.696	0.377	0.31	0.405	0.512	0.484	0.269	0.339	0.125	0.174	0.406	0.041	0.203	NA	NA	0.023	2.423	0.202	0.209	1.774	0.331	0.681	0.348
Boophis_madagascariensis	Mantellidae	arboreal	3	51.65	27.17	28.817	15.34	23.383	18.03	19.087	16.497	10.277	8.58	3.57	5.21	1.937	4.2	0.288	0.104	2.663	55.437	23.139	23.55	131.62	61.313	0.825	1.559	1.271	0.581	0.781	1.457	1.18	1.156	0.41	0.461	0.352	0.428	0.215	0.182	0.027	0.009	0.575	14.878	4.565	5.538	8.761	7.036	0.476	0.9
Boophis_mandraka	Mantellidae	arboreal	3	21.31	10.933	11.117	5.533	9.04	5.633	6.08	6.26	5	4.087	2.17	1.323	1.643	0.737	NA	NA	0.374	8.825	1.93	1.661	8.188	3.579	0.497	0.266	0.206	0.24	0.555	0.345	2.608	0.221	2.104	1.761	0.24	0.057	0.341	0.108	NA	NA	0.058	0.743	0.181	0.195	0.432	1.162	0.287	0.153
Boophis_marojezensis	Mantellidae	arboreal	3	22.51	11.683	12.203	5.99	9.78	6.253	7.83	6.807	3.93	3.553	2.19	1.153	1.54	0.79	NA	NA	0.409	7.567	1.938	1.602	7.755	3.9	0.933	1.238	0.817	0.505	0.17	0.555	0.59	0.212	0.252	0.352	0.062	0.031	0.252	0.053	NA	NA	0.114	1.51	0.213	0.191	1.207	0.848	0.538	0.715
Boophis_microtympanum	Mantellidae	semi.arboreal	2	30.99	15.955	14.55	8.825	15.54	7.73	8.79	9.41	6.815	5.135	2.725	2.15	2.065	1.28	NA	NA	0.592	19.241	1.892	1.694	24.466	10.285	6.237	2.864	1.952	1.973	1.867	1.725	1.853	1.895	1.308	0.742	0.163	0.184	0.262	0.127	NA	NA	0.156	8.687	0.222	0.701	5.013	3.636	4.41	2.025
Boophis_miniatus	Mantellidae	arboreal	5	29.054	14.262	15.436	8.474	12.174	10.302	10.61	8.64	5.592	4.648	1.746	2.508	1.152	2.14	0.037	0.014	0.791	9.379	7.332	7.34	16.399	9.986	0.374	0.358	0.447	0.425	0.519	0.274	0.367	0.629	0.352	0.407	0.141	0.2	0.04	0.291	0.006	0.001	0.212	3.015	0.534	1.353	2.384	1.656	0.167	0.16
Boophis_occidentalis	Mantellidae	arboreal	2	46.98	23.83	21.76	11.73	19.445	12.05	16.205	13.205	7.72	6.51	5.015	3.625	3.42	2.005	NA	NA	1.199	67.815	8.12	6.41	117.672	40.499	4.554	2.362	1.867	0.622	2.27	0.608	2.411	1.435	0.41	0.297	0.94	0.714	1.075	0.233	NA	NA	0.584	25.975	5.424	3.91	55.061	20.235	3.22	1.67
Boophis_rappiodes	Mantellidae	arboreal	5	24.334	14.044	13.754	6.998	10.542	7.164	8.484	7.016	4.44	4.194	1.874	2.462	0.676	1.986	NA	NA	0.309	15.434	1.804	1.656	17.02	4.822	1.484	0.359	0.347	0.455	0.493	0.236	0.207	0.221	0.195	0.312	0.258	0.13	0.089	0.145	NA	NA	0.077	2.274	0.129	0.542	2.977	0.635	0.664	0.161
Boophis_reticulatus	Mantellidae	arboreal	3	31.097	16.65	17.717	9.7	14.163	10.56	10.96	10.257	6.797	5.213	1.833	3.023	1.243	2.633	0.051	0.019	0.881	21.158	9.819	8.623	24.298	15.246	1.381	0.602	0.441	0.384	0.983	0.417	0.849	0.11	0.718	0.102	0.185	0.147	0.071	0.24	0.012	0.003	0.207	9.132	1.395	0.882	4.241	2.388	0.797	0.348
Boophis_tephraeomystax	Mantellidae	arboreal	5	38.02	18.566	19.392	9.084	17.744	12.326	13.012	11.202	6.822	7.014	3.716	4.046	2.32	3.404	NA	NA	1.216	26.784	6.471	6.502	73.285	40.35	3.136	1.201	1.094	0.592	1.065	1.022	0.945	0.511	0.341	0.864	0.268	0.643	0.225	0.256	NA	NA	0.197	5.601	0.881	1.005	14.627	7.32	1.402	0.537
Boophis_viridis	Mantellidae	arboreal	5	27.996	15.822	15.556	8.202	11.852	8.722	10.232	8.132	5.532	5.366	1.628	2.464	0.702	2.016	NA	NA	0.419	18.831	2.348	2.233	17.164	5.929	2.256	1.153	1.118	0.816	0.669	0.778	0.893	0.597	0.307	0.511	0.375	0.377	0.157	0.463	NA	NA	0.104	5.248	0.465	0.393	6.145	2.117	1.009	0.516
Boophis_vittatus	Mantellidae	arboreal	3	22.8	11.773	12.197	6.29	9.767	6.183	7.573	6.443	4.107	3.57	2.17	1.2	1.553	0.783	NA	NA	0.454	6.684	1.829	1.491	8.025	3.874	0.727	0.635	0.352	0.527	0.258	0.117	0.531	0.162	0.205	0.358	0.125	0.157	0.23	0.146	NA	NA	0.119	0.864	0.287	0.437	1.255	0.841	0.42	0.367
Brachycephalus_ephippium	Brachycephalidae	terrestrial	5	15.096	5.33	5.412	3.25	4.568	2.656	4.868	2.648	2.922	2.152	2.184	1.808	1.47	0.894	NA	NA	0.136	0.05	0.158	0.106	5.502	1.859	1.566	0.422	0.533	0.182	0.775	0.209	0.176	0.252	0.59	0.239	0.297	0.142	0.082	0.078	NA	NA	0.039	0.03	0.046	0.018	0.929	0.237	0.7	0.189
Brachycephalus_hermogenesi	Brachycephalidae	terrestrial	3	8.627	3.55	3.64	2.757	3.113	2.333	2.767	1.217	1.91	1.553	0.937	1.5	0.417	1.223	NA	NA	0.025	0.042	0.144	0.028	1.344	0.518	0.607	0.488	0.24	0.273	0.272	0.271	0.061	0.2	0.269	0.259	0.197	0.229	0.117	0.289	NA	NA	0.008	0.002	0.037	0.006	0.565	0.305	0.35	0.282
Brachytarsophrys_carinense	Megophryidae	terrestrial	1	111.64	46.81	41.89	22.86	41.13	39.18	53.3	28.65	18.45	24.89	13.53	22.14	6.77	15.24	NA	NA	7.501	116.816	32.276	18.918	3670.99	1131.49	NA	NA	NA	NA	NA	NA	NA	NA	NA	NA	NA	NA	NA	NA	NA	NA	NA	NA	NA	NA	NA	NA	NA	NA
Brachytarsophrys_feae	Megophryidae	NA	3	83.417	35.06	33.617	17.183	34.283	27.65	38.5	21.047	14.557	9.85	8.177	12.067	4.637	9.96	NA	NA	10.241	26.638	15.342	10.142	952.054	421.067	5.946	3.415	3.346	0.785	2.029	0.846	1.076	0.867	1.15	1.828	1.528	2.635	1.217	2.948	NA	NA	6.701	12.872	11.996	8.484	466.019	209.273	3.433	1.972
Brachytarsophrys_intermedia	Megophryidae	NA	3	104.88	44.393	38.58	17.52	42.67	35.573	51.117	27.373	18.66	15.397	15.683	12.343	10.777	8.187	NA	NA	18.946	33.756	31.933	15.798	2256.86	892.004	2.71	1.346	1.189	0.378	1.228	1.845	0.995	0.968	0.448	1.247	0.576	1.037	0.348	0.405	NA	NA	6.344	7.222	5.316	3.068	306.929	76.101	1.564	0.777
Breviceps_adspersus	Brevicipitidae	burrowing	3	36.907	12.803	8.657	5.617	13.08	5.52	8.437	8.69	6.183	4.57	NA	NA	NA	NA	0.145	0.045	4.292	0.86	2.94	2.118	53.006	15.533	3.036	0.494	1.487	1.174	1.032	0.99	1.171	0.893	0.967	0.359	NA	NA	NA	NA	0.031	0.012	0.419	0.045	0.639	0.363	10.163	4.915	1.753	0.285
Breviceps_fuscus	Brevicipitidae	burrowing	2	43.315	10.61	7.065	7.34	13.3	8.335	11.545	10.435	7.39	4.925	7.485	8.105	4.16	5.21	NA	NA	8.748	3.554	2.237	1.823	165.09	40.027	7.686	2.263	0.177	0.339	0.198	0.361	0.318	0.375	0.113	0.049	1.138	1.082	0.537	0.212	NA	NA	0.293	1.52	0.163	0.233	11.821	4.547	5.435	1.6
Breviceps_mossambicus	Brevicipitidae	burrowing	2	33	11.385	8.485	7.585	12.685	5.135	6.72	8.81	7.47	5.385	4.38	5.44	2.225	4.295	NA	NA	4.792	0.712	1.758	1.315	71.611	21.693	3.889	3.472	3.543	2.835	0.997	0.615	0.806	1.471	1.386	0.191	0.226	0.014	0.064	0.615	NA	NA	0.549	0.15	0.059	0.044	25.512	11.278	2.75	2.455
Bromeliohyla_bromeliacia	Hylidae	arboreal	2	27.725	12.435	13.88	7.58	10.93	9.26	9.96	7.77	4.965	4.31	1.94	2.8	1.065	3.005	NA	NA	0.473	8.318	2.776	2.489	17.734	11.729	1.633	0.304	0.283	0.523	0.368	0.608	0.368	0.481	0.898	0.424	0.156	0.382	0.092	0.431	NA	NA	0.184	1.728	0.616	0.32	3.395	2.911	1.155	0.215
Buergeria_buergeri	Rhacophoridae	NA	5	41.726	19.64	21.844	10.116	20.386	12.568	13.536	12.412	8.442	6.954	2.972	5.474	2.106	4.048	NA	NA	1.431	63.859	7.31	7.159	84.726	48.846	1.285	1.471	0.556	0.1	1.226	0.186	0.577	0.617	0.546	0.407	0.313	0.403	0.054	0.254	NA	NA	0.23	11.104	1.14	0.941	19.15	4.854	0.574	0.658
Buergeria_japonica	Rhacophoridae	terrestrial	2	27.75	16.99	17.72	7.835	15.875	8.425	8.53	7.9	5.48	5.65	3.615	3.93	1.68	2.835	NA	NA	0.902	37.07	7.055	5.086	63.183	22.116	0.594	0.099	0.382	0.332	0.318	1.082	0.17	0.438	0.354	0.948	0.035	0.24	0.17	0.007	NA	NA	0.031	4.965	0.418	0.329	3.616	2.653	0.42	0.07
Buergeria_oxycephala	Rhacophoridae	torrential	3	32.29	17.267	18.267	7.87	15.54	9.633	9.91	9.353	6.643	5.437	4.293	2.53	2.927	1.937	NA	NA	0.59	35.963	4.077	3.284	49.335	27.281	2.086	0.21	0.74	0.416	0.695	1.517	0.694	0.682	0.247	0.304	0.586	0.173	0.186	0.33	NA	NA	0.203	5.798	0.306	0.219	9.759	6.182	1.205	0.121
Buergeria_robusta	Rhacophoridae	NA	1	44.54	23.59	24.13	10.38	23.46	13.26	15.15	13.46	9.34	8.35	5.43	4.55	4.33	2.4	NA	NA	2.11	52.9	12.68	12.93	152.584	65.649	NA	NA	NA	NA	NA	NA	NA	NA	NA	NA	NA	NA	NA	NA	NA	NA	NA	NA	NA	NA	NA	NA	NA	NA
Bufo_bankorensis	Bufonidae	terrestrial	3	63.203	26.733	26.753	16.19	30.917	14.797	21.567	17.443	17.007	13.47	11.75	7.757	7.833	5.343	NA	NA	4.359	45.027	4.87	3.161	647.724	298.551	1.654	2.488	2.032	1.172	2.035	0.828	1.259	1.27	0.863	0.497	0.954	0.899	0.76	0.767	NA	NA	0.837	5.988	0.615	0.365	167.863	90.706	0.955	1.436
Bufo_bufo	Bufonidae	terrestrial	4	67.978	27.225	26.15	15.365	30.247	16.135	22.198	17.652	17.925	13.358	7.245	10.068	4.51	7.117	0.912	0.295	7.736	42.322	7.463	5.536	559.146	236.398	9.233	4.475	4.069	2.932	4.925	1.605	1.716	2.491	1.999	1.962	1.379	2.188	0.976	1.357	0.519	0.158	1.48	13.088	2.413	1.617	302.351	125.49	4.616	2.237
Bufo_gargarizans	Bufonidae	terrestrial	5	72.656	27.656	26.942	17.102	33	17.656	27.828	17.532	19.666	12.254	10.664	8.892	6.694	5.054	NA	NA	8.721	46.026	6.605	5.029	685.777	240.731	5.733	0.575	1.204	1.268	2.329	0.805	1.976	1.682	1.015	1.382	0.861	0.455	0.919	0.76	NA	NA	2.241	11.44	1.899	1.209	55.048	64.847	2.564	0.257
Bufo_japonicus	Bufonidae	terrestrial	5	92.018	32.694	34.352	23.67	39.754	25.182	34.048	24.722	23.522	19.676	10.304	13.366	6.878	9.652	NA	NA	12.358	53.022	9.961	7.447	1172.12	599.06	5.165	2.315	1.954	0.67	2.764	1.276	1.89	0.851	1.677	2.488	1.176	0.549	0.252	0.6	NA	NA	4.391	14.027	3.055	1.65	81.733	75.455	2.31	1.035
Bufo_stejnegeri	Bufonidae	terrestrial	2	43.5	17.965	18.335	10.795	21.625	11.335	14.255	11.41	10.705	9.145	4.475	6.405	1.77	4.025	NA	NA	1.97	40.952	2.041	1.498	135.339	34.123	2.489	0.955	0.7	0.035	0.898	1.011	0.544	0.014	0.021	0.742	0.262	0.276	0.127	0.191	NA	NA	0.122	7.466	0.247	0.298	20.858	0.466	1.76	0.675
Bufo_tuberospinius	Bufonidae	NA	3	56.883	24.483	21.89	13.04	28.027	14.813	19.303	16.473	14.677	10.433	7.707	8.153	4.26	7.127	NA	NA	5.043	58.077	3.782	3.089	531.43	255.217	20.227	10.219	8.716	5.209	11.759	5.139	7.235	5.622	5.676	3.386	3.576	2.941	2.75	3.282	NA	NA	2.934	51.96	2.46	2.006	450.118	253.668	11.678	5.9
Bufo_verrucosissimus	Bufonidae	terrestrial	1	75.79	30.25	31.6	20.93	42.42	18.66	26.91	20.77	23.48	20.26	9.68	16.85	5.14	10.34	NA	NA	8.538	122.658	7.326	8.707	1291.72	439.683	NA	NA	NA	NA	NA	NA	NA	NA	NA	NA	NA	NA	NA	NA	NA	NA	NA	NA	NA	NA	NA	NA	NA	NA
Bufotes_pewzowi	Bufonidae	terrestrial	4	69.435	25.902	25.852	14.31	31.58	17.82	23.208	17.515	15.068	12.385	7.66	11.387	3.803	7.968	NA	NA	5.135	60.179	8.122	6.317	604.997	219.692	3.725	3.139	2.22	1.309	2.453	1.029	1.933	0.681	1.109	1.071	0.695	1.328	1.185	1.43	NA	NA	0.429	8.942	1.296	1.559	191.856	133.695	1.863	1.569
Bufotes_viridis	Bufonidae	terrestrial	1	65.23	25.35	24.61	13.2	32.45	16.41	22.4	17.66	13.89	10.41	7.99	7.33	5	6.44	NA	NA	6.19	72.324	7.592	6.185	388.685	207.461	NA	NA	NA	NA	NA	NA	NA	NA	NA	NA	NA	NA	NA	NA	NA	NA	NA	NA	NA	NA	NA	NA	NA	NA
Cacosternum_boettgeri	Pyxicephalidae	terrestrial	5	19.198	6.454	7.332	4.418	8.816	4.272	5.768	4.338	2.928	2.512	2.724	1.864	2.212	1.526	NA	NA	0.198	0.804	0.604	0.358	8.963	6.716	1.705	0.503	0.814	0.383	0.682	0.308	0.496	0.407	0.446	0.251	0.48	0.492	0.295	0.255	NA	NA	0.054	0.548	0.274	0.138	3.392	2.281	0.763	0.225
Cacosternum_capense	Pyxicephalidae	semi.burrowing	3	26.593	10.18	10.03	5.073	11.03	7.297	9.497	7.717	4.773	4.533	2.857	2.237	2.19	1.267	NA	NA	0.745	2.025	1.494	1.484	17.33	7.306	2.098	0.59	0.803	0.848	0.576	0.721	0.744	0.825	0.217	0.235	0.193	0.646	0.376	0.095	NA	NA	0.118	0.902	0.389	0.459	6.762	1.666	1.211	0.341
Cacosternum_namaquense	Pyxicephalidae	terrestrial	5	23.922	8.93	8.916	5.234	10.972	5.544	8.056	5.738	4.048	4.552	2.514	2.422	1.836	1.574	NA	NA	0.472	1.196	0.856	0.717	13.939	6.411	0.876	0.704	0.771	0.32	0.9	0.748	0.511	0.634	0.231	0.543	0.766	0.445	0.683	0.525	NA	NA	0.152	0.503	0.412	0.475	4.313	2.553	0.392	0.315
Calluella_guttulata	Microhylidae	NA	4	38.632	16.792	16.255	8.59	18.738	8.925	12.975	11.688	6.923	5.85	4.615	5.952	1.925	4.848	NA	NA	3.506	9.674	2.087	1.458	121.466	40.31	3.06	1.749	1.53	1.246	1.95	0.542	0.801	1.165	0.73	1.191	0.459	0.201	0.234	0.655	NA	NA	0.691	2.356	0.703	0.565	23.291	10.442	1.53	0.875
Callulina_kisiwamsitu	Brevicipitidae	arboreal	3	32.897	12.36	10.21	7.397	10.383	5.603	9.593	8.643	7.47	6.333	3.033	4.613	1.117	3.127	NA	NA	1.312	0.718	3.579	2.637	46.435	9.826	3.345	0.54	1.028	0.597	1.123	1.074	0.389	0.735	0.374	0.887	0.376	0.906	0.289	0.591	NA	NA	0.49	0.161	1.434	1.247	16.976	5.203	1.931	0.312
Callulina_kreffti	Brevicipitidae	semi.arboreal	3	23.193	7.48	6.68	4.207	6.787	3.98	5.88	5.387	4.76	4.65	1.803	3.01	1.157	1.92	NA	NA	0.401	0.252	2.444	2.01	10.634	3.997	1.835	1.886	1.097	0.601	0.756	0.289	0.627	0.686	0.135	0.73	0.479	0.36	0.091	0.251	NA	NA	0.15	0.323	0.455	0.086	4.089	1.468	1.059	1.089
Callulops_robustus	Microhylidae	burrowing	3	57.463	24.15	24.373	14.023	26.153	13.497	20.44	14.653	10.69	8.06	9.177	7.11	7.467	4.857	NA	NA	2.306	2.151	5.602	3.406	412.533	231.68	0.621	1.457	0.229	0.734	0.535	0.715	0.85	0.373	0.41	1.518	0.135	0.389	0.302	0.31	NA	NA	0.656	0.895	2.292	0.763	33.685	22.814	0.359	0.841
Capensibufo_rosei	Bufonidae	NA	3	24.14	8.363	8.723	5.233	9.78	6.393	7.767	6.05	5.187	4.937	2.803	2.373	2.19	1.64	NA	NA	0.56	0.48	0.674	0.547	14.335	8.196	0.365	1.126	0.155	0.508	0.313	0.283	0.114	0.243	0.215	0.834	0.659	0.224	0.035	0.314	NA	NA	0.106	0.017	0.077	0.091	2.667	1.532	0.211	0.65
Cardioglossa_gracilis	Arthroleptidae	semi.arboreal	4	28.933	14.588	16.573	7.827	14.55	8.855	8.453	9.113	6.735	7.255	2.83	3.29	1.438	2.817	NA	NA	0.617	1.516	2.389	1.768	36.316	18.549	2.627	2.148	1.811	0.735	1.565	0.614	0.89	0.549	1.032	1.029	0.365	0.434	0.389	0.469	NA	NA	0.222	0.426	0.746	0.595	12.263	8.743	1.314	1.074
Cardioglossa_leucomystax	Arthroleptidae	terrestrial	3	27.107	15.407	16.12	8.157	14.943	9.057	8.997	8.783	6.613	7.29	2.923	3.053	1.603	2.767	NA	NA	0.396	0.946	1.948	1.245	36.645	19.107	1.987	0.86	0.71	0.292	0.311	1.119	1.017	0.65	0.541	1.232	0.471	0.361	0.232	0.735	NA	NA	0.038	0.277	0.495	0.225	10.934	7.117	1.147	0.497
Cardioglossa_melanogaster	Arthroleptidae	terrestrial	1	29.38	13.88	16.08	7.9	15.32	8.87	8.34	9.39	6.91	7.16	3.84	4.73	1.09	3.19	NA	NA	0.729	0.564	1.128	0.986	66.001	14.638	NA	NA	NA	NA	NA	NA	NA	NA	NA	NA	NA	NA	NA	NA	NA	NA	NA	NA	NA	NA	NA	NA	NA	NA
Cardioglossa_oreas	Arthroleptidae	semi.arboreal	3	17.667	7.96	8.593	4.72	9.007	4.82	5.6	5.05	3.46	3.407	1.97	1.583	1.533	1	NA	NA	0.287	0.374	0.96	0.608	6.582	3.595	1.839	1.031	1.224	0.492	1.51	0.282	0.459	0.757	0.676	0.66	0.114	0.306	0.189	0.209	NA	NA	0.074	0.14	0.334	0.161	1.941	1.649	1.062	0.596
Centrolene_bacatum	Centrolenidae	arboreal	5	20.228	11.602	12.084	6.406	10.2	5.89	6.734	7.016	3.936	4.056	1.352	1.702	0.95	1.672	NA	NA	0.237	7.826	2.6	2.943	7.038	5.035	0.466	0.536	0.581	0.401	0.439	0.156	0.135	0.321	0.188	0.288	0.15	0.126	0.07	0.105	NA	NA	0.073	0.69	0.255	0.18	1.334	0.643	0.208	0.239
Centrolene_ballux	Centrolenidae	arboreal	5	21.182	12.118	12.494	6.466	10.098	6.248	7.154	7.244	4.402	4.104	1.416	1.722	0.984	1.536	NA	NA	0.601	7.46	2.695	2.631	7.834	4.958	1.145	0.655	0.556	0.438	1.055	0.281	0.452	0.71	0.535	0.463	0.199	0.197	0.159	0.159	NA	NA	0.23	1.533	0.429	0.402	2.189	1.146	0.512	0.293
Centrolene_buckleyi	Centrolenidae	semi.arboreal	5	30.644	16.494	16.474	9.068	15.058	7.786	9.588	10.428	6.112	6.6	1.97	2.424	1.572	2.27	NA	NA	0.728	15.41	8.959	8.785	21.342	15.852	3.126	0.63	0.886	0.729	1.681	0.583	1.256	1.487	0.591	0.41	0.406	0.545	0.304	0.352	NA	NA	0.432	4.87	3.911	3.919	9.976	6.451	1.398	0.282
Centrolene_lynchi	Centrolenidae	arboreal	5	25.672	14.466	14.628	7.78	12.482	6.71	8.356	8.828	4.668	4.848	2.02	2.628	0.708	2.37	NA	NA	0.291	18.411	3.404	3.572	20.156	6.497	0.62	0.776	0.74	0.575	0.556	0.383	0.493	0.688	0.146	0.58	0.245	0.234	0.115	0.107	NA	NA	0.051	3.311	0.337	0.309	3.539	1.567	0.277	0.347
Ceratophrys_cornuta	Ceratophryidae	terrestrial	3	70.207	29.453	25.547	13.467	30.29	30.807	42.237	22.973	16.073	10.823	7.737	7.617	4.287	5.653	0.878	0.281	9.388	38.72	6.779	8.98	457.189	166.296	2.78	1.996	1.626	1.065	1.101	1.095	0.889	1.271	1.249	1.616	1.194	0.24	0.526	0.996	0.133	0.05	3.002	5.806	2.264	2.328	98.971	58.688	1.605	1.152
Chaperina_fusca	Microhylidae	terrestrial	5	18.61	9.854	9.876	5.556	9.764	4.696	5.494	4.7	3.902	3.536	2.342	2.996	1.052	2.228	NA	NA	0.231	0.466	2.347	1.202	18.137	6.092	0.762	0.567	0.28	0.24	0.397	0.269	0.19	0.158	0.315	0.277	0.299	0.198	0.102	0.229	NA	NA	0.058	0.135	0.336	0.236	3.044	1.057	0.341	0.253
Charadrahyla_taeniopus	Hylidae	arboreal	3	55.56	23.55	27.78	14.53	24.243	16.21	17.47	17.627	10.593	8.703	3.803	6.073	1.957	5.15	NA	NA	2.178	89.978	21.566	20.34	151.099	78.753	3.811	4.512	3.189	0.807	2.884	1.076	2.044	3.012	0.235	1.382	0.618	1.072	0.473	1.187	NA	NA	0.917	44.351	11.021	8.656	81.393	47.877	2.2	2.605
Chiasmocleis_albopunctata	Microhylidae	NA	3	24.01	7.657	8.167	4.87	7.96	4.403	5.557	5.27	4.437	4.013	3.253	2.163	2.733	1.403	NA	NA	0.191	0.371	0.618	0.444	14.269	8.28	2.928	1.15	0.879	0.303	0.72	0.204	0.257	0.591	0.435	0.586	0.272	0.295	0.327	0.078	NA	NA	0.1	0.07	0.192	0.091	3.843	1.959	1.69	0.664
Chiasmocleis_shudikarensis	Microhylidae	terrestrial	5	20.82	8.85	9.728	5.608	9.552	4.304	5.702	4.99	4.334	3.924	2.352	3.016	0.756	2.276	NA	NA	0.171	8.333	1.025	0.56	16.469	4.348	0.627	0.694	0.602	0.362	0.87	0.337	0.588	0.255	0.29	0.467	0.183	0.094	0.162	0.064	NA	NA	0.05	2.118	0.53	0.19	2.306	0.788	0.28	0.311
Chiasmocleis_ventrimaculata	Microhylidae	semi.arboreal	5	25.342	11.302	10.842	6.372	11.284	5.234	6.298	5.834	4.698	4.802	3.302	3.908	1.068	3.196	NA	NA	0.297	8.245	1.534	0.578	38.177	9.832	0.781	0.492	0.689	0.488	0.48	0.304	0.347	0.396	0.471	0.446	0.251	0.329	0.149	0.315	NA	NA	0.029	2.767	0.27	0.143	4.497	2.657	0.349	0.22
Chiromantis_nongkhorensis	Rhacophoridae	NA	5	28.712	14.914	15.182	7.488	12.18	8.012	9.016	8.616	4.948	5.272	2.39	2.714	0.732	2.358	NA	NA	0.505	13.818	5.408	5.704	25.592	6.794	1.279	0.619	0.851	0.21	0.473	0.592	0.598	0.479	0.31	0.389	0.259	0.363	0.116	0.271	NA	NA	0.015	2.993	1.366	1.487	5.922	0.859	0.572	0.277
Chiromantis_petersii	Rhacophoridae	NA	4	46.3	23.438	22.048	11.465	17.265	11.95	15.215	13.418	8.33	7.997	5.065	4.155	4.352	2.21	NA	NA	1.447	21.734	8.862	10.171	134.567	56.332	3.652	2.942	2.741	1.317	2.741	1.319	1.314	1.184	0.959	2.11	0.519	0.854	0.376	0.171	NA	NA	0.386	7.388	2.657	1.984	57.468	14.723	1.826	1.471
Chiromantis_rufescens	Rhacophoridae	NA	5	47.048	21.212	22.978	11.108	18.812	12.586	13.892	13.026	7.89	9	4.586	3.262	3.392	1.858	NA	NA	1.04	40.708	11.492	11.724	84.227	38.31	1.413	1.344	1.367	0.924	0.677	1.295	0.649	0.532	1.167	1.233	0.4	0.461	0.549	0.314	NA	NA	0.196	9.013	2.209	2.406	22.608	11.643	0.632	0.601
Chiromantis_xerampelina	Rhacophoridae	arboreal	4	59.32	26.132	28.177	14.213	21.887	17.332	17.935	16.392	10.203	10.135	5.028	5.435	2.688	5.082	NA	NA	1.381	60.851	11.46	14.358	180.479	101.157	3.95	0.316	1.042	0.514	2.343	0.626	0.512	1.101	0.284	1.409	1.008	1.557	0.213	0.361	NA	NA	0.274	25.347	4.265	3.224	27.092	15.71	1.975	0.158
Choerophryne_rostellifer	Microhylidae	semi.arboreal	5	14.36	5.546	5.732	3.006	4.202	4.082	4.35	2.372	2.712	2.268	1.324	1.686	0.566	1.182	NA	NA	0.076	0.128	0.83	0.491	3.256	1.022	0.54	0.857	0.382	0.37	0.323	0.359	0.21	0.262	0.22	0.321	0.235	0.134	0.068	0.211	NA	NA	0.005	0.019	0.247	0.124	0.852	0.315	0.242	0.383
Clinotarsus_alticola	Ranidae	NA	4	49.472	23.735	26.657	12.852	26.288	17.37	17.927	14.377	9.98	8.082	7.133	9.448	2.53	6.885	NA	NA	1.746	107.259	4.643	3.313	413.712	122.753	3.069	3.899	1.96	0.514	1.901	0.513	1.359	0.841	0.689	0.651	0.869	0.77	0.221	0.487	NA	NA	0.067	7.301	1.458	1.028	59.203	24.943	1.534	1.949
Clinotarsus_curtipes	Ranidae	terrestrial	4	46.745	20.132	20.712	10.035	19.485	17.023	17.132	13.31	10.877	8.113	4.595	5.53	1.645	3.978	NA	NA	2.062	52.018	8.443	6.228	133.313	36.056	4.149	1.027	1.418	0.947	1.039	1.111	1.494	1.221	0.798	1.175	0.621	1.205	0.247	0.337	NA	NA	0.412	12.923	0.23	0.354	33.263	10.326	2.075	0.514
Cochranella_granulosa	Centrolenidae	arboreal	5	26.42	13.982	13.948	6.976	11.906	6.692	8.144	6.874	4.866	4.764	1.676	2.184	1.284	2.134	NA	NA	0.436	12.656	2.793	2.333	13.219	9.934	1.699	0.657	0.488	0.664	0.807	0.578	0.308	0.464	0.382	0.322	0.257	0.275	0.103	0.23	NA	NA	0.103	2.25	0.229	0.217	1.286	0.359	0.76	0.294
Colostethus_fugax	Dendrobatidae	NA	5	19.302	8.108	8.408	4.576	7.364	5.49	6.138	4.538	3.794	4.454	2.442	2.706	0.532	1.9	NA	NA	0.201	0.249	1.439	0.81	14.053	2.223	0.262	0.677	0.389	0.133	0.34	0.405	0.343	0.477	0.14	0.22	0.325	0.166	0.03	0.095	NA	NA	0.098	0.166	0.441	0.197	2.581	0.163	0.117	0.303
Colostethus_inguinalis	Dendrobatidae	terrestrial	5	25.662	12.256	11.552	5.776	11.248	6.488	7.454	6.78	5.182	5.528	3.424	3.798	0.862	3.052	NA	NA	0.459	1.745	3.113	1.994	42.466	8.02	0.795	0.876	0.649	0.643	0.557	0.602	0.588	0.252	0.153	0.428	0.376	0.397	0.096	0.446	NA	NA	0.108	0.828	0.75	0.12	11.055	1.8	0.355	0.392
Colostethus_latinasus	Dendrobatidae	terrestrial	5	20.378	8.254	9.076	4.606	9.042	5.04	5.96	5.432	4.016	3.476	2.716	2.074	1.846	1.248	NA	NA	0.246	0.258	0.89	0.632	12.198	5.5	1.839	1.035	0.89	0.539	0.711	0.253	0.628	0.17	0.413	0.997	0.271	0.203	0.203	0.12	NA	NA	0.083	0.174	0.423	0.187	2.381	1.102	0.822	0.463
Colostethus_pratti	Dendrobatidae	terrestrial	5	17.904	8.672	8.254	4.672	7.47	5.632	5.998	4.514	3.788	4.576	2.098	2.318	0.662	1.814	NA	NA	0.213	0.299	1.218	0.726	11.108	2.63	1.083	0.644	0.492	0.28	0.949	0.624	0.415	0.42	0.41	0.32	0.091	0.156	0.159	0.103	NA	NA	0.068	0.096	0.548	0.205	1.784	0.777	0.484	0.288
Conraua_crassipes	Conrauidae	semi.aquatic	5	49.424	24.724	23.76	9.824	22.714	14.926	19.102	13.106	8.694	8.482	9.576	7.074	6.96	4.15	NA	NA	2.772	100.944	4.602	1.878	459.351	191.296	8.226	4.309	3.795	1.672	3.762	2.491	3.21	2.077	1.891	1.643	1.371	1.083	1.123	0.822	NA	NA	1.037	31.279	1.967	1.209	166.529	82.375	3.679	1.927
Conraua_robusta	Conrauidae	semi.aquatic	3	103.64	56.76	52.777	21.923	51.11	30.61	38.55	31.343	17.663	17.877	23.69	14.587	16.433	10.55	NA	NA	21.192	487.802	62.045	10.807	5379.56	2554.58	18.041	7.068	7.592	1.742	8.471	4.429	9.156	5.119	2.877	2.314	6.951	1.339	4.476	1.66	NA	NA	7.088	149.792	25.001	3.886	2398	1240.96	10.416	4.081
Cophixalus_balbus	Microhylidae	arboreal	11	27.002	13.046	13.335	6.99	11.855	6.895	8.69	6.791	5.609	4.841	2.855	3.516	1.477	2.926	NA	NA	0.981	0.826	4.146	4.38	34.308	14.939	2.35	1.307	0.994	0.933	0.894	0.485	0.857	0.962	0.546	0.807	0.346	0.244	0.282	0.359	NA	NA	0.308	0.58	1.101	1.713	6.152	2.913	0.709	0.394
Cophixalus_cheesmanae	Microhylidae	arboreal	3	29.517	13.473	14.48	7.22	13.297	7.73	9.397	7.743	5.247	4.183	2.927	3.56	1.627	3.207	NA	NA	0.706	0.64	4.889	5.146	36.778	20.174	2.805	0.914	0.953	0.511	1.403	0.777	0.458	0.526	0.287	0.402	0.415	0.494	0.122	0.66	NA	NA	0.183	0.199	0.234	0.513	7.423	6.677	1.619	0.528
Cophixalus_cryptotympanum	Microhylidae	arboreal	2	32.665	14.7	15.185	8.26	16.535	8.705	11.345	10.36	6.97	6.745	3.02	3.79	1.92	2.965	NA	NA	0.626	0.898	5.814	8.508	43.911	22.709	2.185	1.4	0.658	0.523	0.87	0.587	0.94	0.58	0.608	1.181	0.141	0.141	0.283	0.007	NA	NA	0.363	0.323	1.077	0.914	0.493	4.368	1.545	0.99
Cophixalus_sphagnicola	Microhylidae	terrestrial	5	17.924	5.774	5.97	3.81	7.044	4.948	6.108	3.57	3.36	3.192	2.086	2.028	0.582	1.796	NA	NA	0.065	0.559	0.364	0.208	6.431	1.656	1.579	0.823	0.385	0.435	0.694	0.554	0.526	0.373	0.451	0.368	0.575	0.28	0.059	0.33	NA	NA	0.031	0.228	0.085	0.066	2.476	0.489	0.706	0.368
Cophyla_phyllodactyla	Microhylidae	arboreal	1	25.3	10.52	11.03	6.22	9.94	5.26	7.3	6.44	4.16	3.85	2.91	2.41	2.38	1.62	NA	NA	1.285	2.097	3.53	3.216	19.315	11.134	NA	NA	NA	NA	NA	NA	NA	NA	NA	NA	NA	NA	NA	NA	NA	NA	NA	NA	NA	NA	NA	NA	NA	NA
Craugastor_andi	Craugastoridae	arboreal	1	40.89	22.83	26.76	13.15	22.62	13.89	14.19	13.08	8.72	7.71	3.65	4.33	1.76	3.69	NA	NA	0.859	9.667	4.207	4.559	94.462	45.498	NA	NA	NA	NA	NA	NA	NA	NA	NA	NA	NA	NA	NA	NA	NA	NA	NA	NA	NA	NA	NA	NA	NA	NA
Craugastor_angelicus	Craugastoridae	NA	5	51.668	30.426	32.05	14.936	30.092	17.254	19.548	14.886	10.814	9.238	6.65	8.164	2.294	6.18	NA	NA	2.67	11.163	12.705	8.391	456.073	125.515	5.691	4.428	4.866	1.506	4.095	1.954	2.554	1.481	1.077	0.796	1.214	1.232	0.512	1.117	NA	NA	0.695	3.518	5.032	2.857	197.415	56.538	2.545	1.98
Craugastor_augusti	Craugastoridae	terrestrial	1	83.29	30.67	34.25	17.85	33.15	25.54	32.92	23.86	16.92	12.46	7.74	9.78	4.66	8.38	NA	NA	11.227	19.861	12.436	14.366	607.802	350.154	NA	NA	NA	NA	NA	NA	NA	NA	NA	NA	NA	NA	NA	NA	NA	NA	NA	NA	NA	NA	NA	NA	NA	NA
Craugastor_bransfordii	Craugastoridae	terrestrial	5	18.944	9.474	10.024	4.994	9.636	6.602	7.084	4.902	3.818	3.312	2.36	2.69	0.908	2.19	NA	NA	0.241	0.223	1.001	0.535	16.342	5.878	3.516	1.215	1.55	0.99	1.598	1.003	1.401	0.97	0.718	0.583	0.47	0.518	0.356	0.531	NA	NA	0.117	0.121	0.578	0.455	6.717	4.165	1.573	0.543
Craugastor_cuaquero	Craugastoridae	arboreal	1	34.15	17.4	23.16	11.45	18.33	11.7	11.85	10.49	7.13	6.39	3.63	3.95	1.27	3.55	NA	NA	0.828	3.38	3.586	3.526	65.316	27.336	NA	NA	NA	NA	NA	NA	NA	NA	NA	NA	NA	NA	NA	NA	NA	NA	NA	NA	NA	NA	NA	NA	NA	NA
Craugastor_fitzingeri	Craugastoridae	NA	5	27.386	15.008	16.468	7.916	14.93	9.698	9.622	7.692	5.144	4.948	3.5	3.856	0.84	2.822	NA	NA	0.636	4.375	2.729	1.998	53.338	10.422	2.585	1.086	0.652	0.149	0.772	0.941	0.653	0.352	0.451	0.549	0.119	0.394	0.147	0.387	NA	NA	0.16	1.095	0.848	0.771	9.622	3.337	1.156	0.486
Craugastor_fleischmanni	Craugastoridae	NA	3	65.843	34.053	39.543	18.333	36.68	22.813	25.777	18.407	13.303	10.553	7.413	10.563	3.467	8.55	NA	NA	4.592	29.425	17.995	10.853	698.547	305.578	2.342	3.04	2.116	2.224	1.513	0.343	0.562	0.392	0.584	1.543	1.13	0.447	0.546	0.342	NA	NA	0.682	13.857	3.681	3.027	134.559	40.315	1.352	1.755
Craugastor_laticeps	Craugastoridae	terrestrial	3	34.723	18.117	20.833	9.823	17.63	12.063	13.063	9.313	6.55	6.153	4.127	2.947	2.707	1.86	NA	NA	0.68	1.065	1.882	1.251	59.513	28.3	4.133	1.911	2.144	1.537	3.156	2.037	2.021	1.148	0.665	0.663	0.6	0.679	0.371	0.36	NA	NA	0.232	0.708	0.656	0.361	24.792	10.613	2.386	1.103
Craugastor_lineatus	Craugastoridae	terrestrial	5	32.574	17.45	19.072	9.598	16.642	13.568	14.606	8.568	6.518	5.42	3.41	3.546	1.776	2.916	0.131	0.043	1.288	1.348	5.956	3.375	57.172	26.409	3.491	2.473	2.276	1.365	1.891	1.218	1.412	1.246	0.677	0.529	0.495	0.357	0.294	0.32	0.046	0.016	0.356	0.596	0.564	0.574	22.084	8.507	1.561	1.106
Craugastor_loki	Craugastoridae	terrestrial	1	24.64	13.7	14.62	6.92	13.81	9.29	10.09	7.17	5.26	5.31	3.34	3.91	0.67	2.58	NA	NA	0.779	1.111	0.785	0.584	46.84	6.616	NA	NA	NA	NA	NA	NA	NA	NA	NA	NA	NA	NA	NA	NA	NA	NA	NA	NA	NA	NA	NA	NA	NA	NA
Craugastor_longirostris	Craugastoridae	terrestrial	5	31.694	15.704	19.66	9.3	16.018	11.758	11.488	7.806	6.824	5.94	2.974	4.21	1.452	2.884	NA	NA	0.759	5.105	2.797	1.982	51.499	21.598	1.042	0.69	0.662	0.557	0.725	0.915	0.697	0.406	0.323	0.546	0.238	0.265	0.057	0.113	NA	NA	0.17	1.175	0.668	0.313	5.912	2.028	0.466	0.309
Craugastor_megacephalus	Craugastoridae	terrestrial	3	24.887	11.903	12.673	6.02	10.773	8.313	11.243	6.25	5.29	5.337	2.547	1.92	1.86	1.057	NA	NA	0.56	0.424	0.945	0.75	15.336	6.518	0.588	0.677	0.405	0.182	0.424	0.401	0.402	0.285	0.574	0.379	0.131	0.255	0.137	0.17	NA	NA	0.135	0.192	0.106	0.04	3.06	1.201	0.339	0.391
Craugastor_obesus	Craugastoridae	torrential	3	46.63	24.32	26.307	12.077	24.037	13.743	17.763	13.59	8.853	7.097	8.317	5.773	6.743	4.433	NA	NA	2.669	31.191	9.493	6.683	308.807	215.403	3.533	1.482	0.875	1.032	1.375	1.569	1.796	0.862	0.482	0.337	1.006	0.376	1.483	1.106	NA	NA	0.479	6.209	1.64	1.778	70.736	104.845	2.04	0.856
Craugastor_punctariolus	Craugastoridae	NA	5	47.03	23.578	24.852	10.984	22.318	15.212	17.536	13.264	9.048	9.24	4.876	6.944	2.9	5.062	NA	NA	2.344	32.53	10.143	7.765	213.623	97.834	3.507	2.17	1.347	0.678	1.349	1.694	1.146	0.699	0.316	0.746	0.594	1.115	0.683	0.507	NA	NA	0.698	2.776	2.279	1.732	68.992	36.177	1.568	0.97
Craugastor_raniformis	Craugastoridae	semi.arboreal	5	33.956	17.664	20.888	9.45	18.032	11.698	11.908	9.208	6.996	6.062	2.89	4.194	1.716	3.202	NA	NA	0.758	7.579	3.176	2.424	57.461	30.986	2.149	2.428	1.754	0.822	1.417	0.676	1.041	0.847	1.023	0.624	0.368	0.321	0.278	0.43	NA	NA	0.146	2.311	0.578	0.378	18.185	10.631	0.961	1.086
Craugastor_rupinius	Craugastoridae	NA	4	38.888	21.392	22.458	10.295	20.458	12.912	14.867	10.885	7.872	7.41	4.425	4.942	2.065	4.028	NA	NA	1.476	5.041	4.512	3.286	122.407	48.807	1.977	0.324	0.532	0.455	1.197	0.69	0.734	0.528	0.468	0.144	0.233	0.386	0.102	0.206	NA	NA	0.263	2.292	0.812	0.581	10.735	1.291	0.989	0.162
Craugastor_sandersoni	Craugastoridae	terrestrial	3	42.257	21.433	24.113	11.393	21.61	14.617	15.603	11.64	8.13	7.387	4.677	6.36	1.467	4.61	NA	NA	1.324	13.257	4.92	3.307	169.7	43.035	3.06	1.55	2.22	1.089	2.068	1.32	2.091	1.42	0.882	0.436	0.799	0.383	0.19	0.061	NA	NA	0.289	2.371	0.079	0.476	51.708	9.74	1.767	0.895
Craugastor_stuarti	Craugastoridae	terrestrial	2	32.495	19.2	19.675	9.675	16.75	10.5	11.385	10.955	7.88	7.37	3.095	3.475	1.185	3.03	NA	NA	1.368	1.19	2.699	3.033	55.06	18.722	3.302	2.828	2.312	0.997	2.645	0.863	0.516	1.237	1.032	0.481	0.375	0.247	0.092	0.24	NA	NA	0.069	0.48	0.042	0.001	18.395	5.082	2.335	2
Craugastor_tabasarae	Craugastoridae	arboreal	3	45.633	22.117	24.76	12.807	25.08	15.56	18.667	14.15	9.577	8.683	4.567	5.43	2.517	4.177	NA	NA	1.501	6.042	8.518	9.88	151.818	71.525	8.354	4.632	6.538	3.92	6.884	3.36	4.172	3.591	1.886	1.971	1.746	1.195	0.249	0.882	NA	NA	0.716	2.827	5.627	5.39	81.373	36.123	4.823	2.674
Crinia_deserticola	Myobatrachidae	terrestrial	3	15.11	5.51	6.267	3.313	7.177	4.013	5.157	3.4	2.283	1.853	1.977	1.587	1.393	1.09	NA	NA	0.099	0.188	0.139	0.085	4.548	2.482	0.805	0.39	0.563	0.239	0.218	0.348	0.168	0.291	0.078	0.025	0.275	0.221	0.032	0.079	NA	NA	0.032	0.037	0.049	0.054	1.071	0.108	0.465	0.225
Cruziohyla_calcarifer	Hylidae	arboreal	1	57.74	31.27	29.6	16.14	20.4	17.4	20.26	17.6	10.99	13.8	3.56	5.3	1.24	5.15	NA	NA	2.346	96.601	25.752	26.453	154.462	49.487	NA	NA	NA	NA	NA	NA	NA	NA	NA	NA	NA	NA	NA	NA	NA	NA	NA	NA	NA	NA	NA	NA	NA	NA
Cycloramphus_bandeirensis	Cycloramphidae	NA	1	32.64	16.35	14.97	7.1	14.06	8.78	11.88	7.76	5.87	5.28	3.43	3.62	1.33	4.69	NA	NA	1.361	2.72	1.97	1.499	53.148	24.446	NA	NA	NA	NA	NA	NA	NA	NA	NA	NA	NA	NA	NA	NA	NA	NA	NA	NA	NA	NA	NA	NA	NA	NA
Cycloramphus_boraceiensis	Cycloramphidae	torrential	5	24.074	12.044	11.076	5.352	10.78	7.478	9.112	5.92	4.278	4.136	3.054	3.752	0.96	2.752	NA	NA	0.671	11.806	1.145	0.815	37.94	8.001	3.016	1.681	1.548	0.714	1.357	0.738	1.315	0.767	0.55	0.652	0.489	0.606	0.172	0.405	NA	NA	0.128	2.821	0.207	0.165	15.807	3.255	1.349	0.752
Cycloramphus_eleutherodactylus	Cycloramphidae	terrestrial	1	34.98	17.61	19.11	9.21	20.7	11.42	14.99	10.88	7.91	8.02	4.12	3.7	1	3.05	NA	NA	0.972	0.552	1.95	1.915	70.279	15.259	NA	NA	NA	NA	NA	NA	NA	NA	NA	NA	NA	NA	NA	NA	NA	NA	NA	NA	NA	NA	NA	NA	NA	NA
Cyclorana_alboguttata	Hylidae	burrowing	5	52.738	24.132	25.902	13.132	25.046	19.354	20.756	13.302	9.956	8.544	6.052	8.486	2.214	6.412	NA	NA	3.657	29.048	2.238	1.586	324.625	97.361	1.561	0.459	0.647	0.536	1.585	0.802	0.775	0.545	0.455	0.585	0.593	0.424	0.285	0.61	NA	NA	0.344	7.028	0.35	0.304	38.482	21.128	0.698	0.205
Cyclorana_australis	Hylidae	burrowing	9	68.837	33.782	31.59	15.99	27.862	26.5	30.591	16.866	14.433	11.847	8.16	9.73	3.93	7.74	1.339	0.545	6.422	21.395	8.774	6.126	672.935	295.63	3.833	1.651	1.893	1.07	1.677	1.049	1.768	1.349	0.861	0.801	NA	NA	NA	NA	0.406	0.171	1.046	7.934	1.438	1.342	159.953	77.279	1.278	0.55
Cyclorana_longipes	Hylidae	burrowing	6	41.665	18.288	16.45	8.72	16.99	14.063	16.915	9.998	9.797	6.295	NA	NA	NA	NA	0.176	0.066	2.369	4.165	3.711	3.259	87.22	37.988	3.44	1.511	1.318	0.885	1.615	0.944	0.781	1.021	1.028	0.59	NA	NA	NA	NA	0.06	0.022	0.304	1.319	0.789	0.508	28.158	11.393	1.404	0.617
Cyclorana_maculosa	Hylidae	NA	3	28.39	13.603	11.953	6.58	12.23	9.07	11.823	7.423	5.343	3.383	3.413	3.027	2.86	1.843	NA	NA	1.871	1.986	0.709	0.922	37.278	16.592	1.421	0.842	0.467	0.315	0.606	0.677	0.212	0.568	0.48	0.522	0.313	0.284	0.41	0.215	NA	NA	0.703	0.66	0.384	0.341	9.308	3.993	0.821	0.486
Cyclorana_maini	Hylidae	NA	3	35.4	15.683	15.2	8.413	15.58	10.73	14.267	8.84	7.27	4.553	4.697	4.34	3.45	2.377	NA	NA	2.304	3.952	1.186	1.267	83.915	32.741	1.391	1.17	0.588	0.336	1.487	0.269	0.751	0.429	0.731	0.162	0.371	0.632	0.295	0.349	NA	NA	0.246	2.665	0.32	0.342	16.145	6.614	0.803	0.675
Cyclorana_novaehollandiae	Hylidae	burrowing	4	63.538	27.895	26.038	13.31	23.73	24.683	31.157	15.608	12.602	9.785	7.003	8.055	3.14	7.03	NA	NA	5.422	16.013	3.086	3.034	423.771	153.553	5.117	1.628	1.435	1.05	1.461	2.277	2.693	1.065	1.754	1.551	1.182	1.404	0.396	0.903	NA	NA	2.035	3.52	0.449	0.292	151.351	45.394	2.558	0.814
Dendrobates_auratus	Dendrobatidae	semi.arboreal	4	30.477	13.67	13.488	7.822	12.345	7.235	7.815	9.13	7.472	8.018	2.915	2.545	1.643	2.335	NA	NA	0.744	0.154	2.406	4.093	26.795	13.978	0.289	0.5	0.435	0.635	0.551	0.226	0.338	0.346	0.593	0.795	0.396	0.643	0.36	0.533	NA	NA	0.144	0.004	0.512	1.432	8.535	5.889	0.145	0.25
Dendrobates_leucomelas	Dendrobatidae	terrestrial	4	32.66	13.515	13.133	7.175	11.91	7.865	8.49	8.675	7.525	7.76	2.905	3.77	1.575	2.803	NA	NA	0.502	0.271	2.31	3.386	38.605	15.154	1.904	0.985	0.59	0.49	0.923	0.6	0.545	0.616	0.268	0.364	0.397	0.632	0.139	0.637	NA	NA	0.047	0.107	0.188	0.541	7.794	3.69	0.952	0.492
Dendrobates_tinctorius	Dendrobatidae	terrestrial	6	36.217	14.058	15.412	8.653	13.9	8.075	9.475	10.433	8.187	8.843	4.222	3.128	2.642	1.738	NA	NA	0.861	0.252	3.089	4.367	53.422	19.319	7.492	2.762	2.623	2.092	2.395	0.704	1.497	2.089	2.058	2.127	1.033	0.627	0.278	0.395	NA	NA	0.501	0.158	1.697	3.085	32.406	8.496	3.059	1.127
Dendrobates_truncatus	Dendrobatidae	NA	5	28.174	12.816	13.4	7.728	12.244	7.904	8.472	8.014	6.262	5.594	3.06	3.75	1.688	2.68	NA	NA	0.608	0.459	1.334	1.549	37.971	15.921	1.594	1.548	1.857	0.868	1.513	1.733	1.582	0.905	0.388	0.971	0.542	0.298	0.047	0.202	NA	NA	0.115	0.5	0.275	0.144	5.216	2.897	0.713	0.692
Dendrophryniscus_brevipollicatus	Bufonidae	semi.arboreal	5	19.516	7	8.144	4.91	7.358	4.93	5.544	5.052	4.058	3.778	1.646	2.102	0.508	1.282	NA	NA	0.461	0.601	0.927	0.936	6.368	1.396	1.452	0.993	0.761	0.599	1.138	0.612	0.626	0.78	0.47	1.405	0.204	0.22	0.076	0.181	NA	NA	0.053	0.157	0.298	0.254	1.488	0.354	0.649	0.444
Dendrophryniscus_leucomystax	Bufonidae	terrestrial	3	18.37	8.273	8.44	4.56	7.193	4.397	5.243	4.86	4.157	4.487	1.947	2.253	0.483	1.413	NA	NA	0.228	1.18	0.698	0.777	9.422	1.547	0.697	0.391	0.238	0.223	0.5	0.598	0.529	0.488	0.419	0.19	0.281	0.244	0.076	0.259	NA	NA	0.097	0.27	0.071	0.133	0.866	0.585	0.402	0.226
Dendropsophus_berthalutzae	Hylidae	arboreal	4	19.618	9.455	9.678	5.497	7.798	5.97	6.435	5.768	3.428	3.888	1.582	1.815	0.67	1.765	NA	NA	0.489	5.204	2.644	2.193	7.292	2.986	0.749	0.549	0.56	0.518	0.721	0.527	0.658	0.487	0.413	0.531	0.249	0.249	0.122	0.066	NA	NA	0.322	2.235	0.963	0.582	2.577	0.503	0.374	0.274
Dendropsophus_bifurcus	Hylidae	arboreal	5	23.276	10.848	12.246	6.756	10.412	6.792	7.598	7.37	4.548	4.712	1.628	2.494	0.976	2.468	NA	NA	0.241	11.722	2.672	2.374	11.557	7.728	0.876	0.468	0.26	0.268	0.461	0.271	0.348	0.205	0.32	0.225	0.131	0.128	0.154	0.332	NA	NA	0.099	4.123	0.9	0.508	1.512	1.656	0.392	0.209
Dendropsophus_carnifex	Hylidae	arboreal	5	24.632	11.312	11.87	6.188	10.286	6.678	7.712	7.29	4.666	4.38	1.77	2.62	0.7	2.538	NA	NA	0.479	9.898	4.478	3.731	13.745	5.574	1.116	0.773	0.481	0.237	0.794	0.571	0.236	0.31	0.455	0.596	0.206	0.171	0.136	0.188	NA	NA	0.081	1.839	1.019	0.391	2.158	1.469	0.499	0.346
Dendropsophus_ebraccatus	Hylidae	arboreal	5	25.17	12.458	13.092	7.378	10.924	6.966	8.124	8.572	4.502	4.788	2.02	2.54	0.992	2.558	NA	NA	0.455	17.667	3.486	3.256	17.062	8.716	1.018	0.512	0.598	0.32	0.719	0.313	0.203	1.699	0.301	0.58	0.305	0.444	0.05	0.489	NA	NA	0.238	4.006	0.782	0.777	5.757	1.869	0.455	0.229
Dendropsophus_elegans	Hylidae	arboreal	5	25.838	10.782	11.746	8.078	10.154	6.806	7.882	7.024	4.366	4.272	2.258	2.642	0.618	2.774	NA	NA	0.631	15.447	4.713	3.807	16.898	5.296	0.563	0.829	2.63	1.517	2.345	0.651	0.6	1.478	0.661	0.446	0.161	0.24	0.161	0.162	NA	NA	0.212	3.381	0.439	0.725	2.909	2.129	0.252	0.371
Dendropsophus_koechlini	Hylidae	arboreal	4	20.852	10.463	10.328	5.805	8.377	5.528	6.447	5.742	4.188	3.928	1.742	1.875	0.77	1.883	NA	NA	0.405	4.412	2.922	2.413	8.953	3.93	1.149	0.353	0.284	0.498	0.343	0.099	0.263	0.367	0.152	0.478	0.114	0.111	0.108	0.062	NA	NA	0.116	1.485	0.541	0.45	0.889	0.687	0.574	0.177
Dendropsophus_labialis	Hylidae	NA	5	33.758	15.902	15.712	8.548	14.932	9.24	11.152	10.562	5.714	5.46	3.828	3.708	1.006	3.48	NA	NA	0.948	27.446	3.807	3.216	59.561	14.499	1.225	1.099	0.887	0.342	0.905	0.523	0.561	0.382	0.423	0.43	0.384	0.269	0.092	0.366	NA	NA	0.238	6.655	0.471	0.451	12.532	2.974	0.548	0.491
Dendropsophus_leali	Hylidae	arboreal	5	19.108	9.274	9.394	5.336	7.546	5.342	5.646	5.246	3.642	3.336	1.676	1.896	0.692	1.94	NA	NA	0.286	6.394	2.586	2.234	7.712	3.486	1.361	0.917	0.842	0.572	0.835	0.399	0.788	0.491	0.21	0.459	0.173	0.223	0.197	0.373	NA	NA	0.054	3.495	0.997	0.59	1.376	1.769	0.609	0.41
Dendropsophus_marmoratus	Hylidae	arboreal	4	36.35	14.83	16.73	9.033	14.85	9.162	11.135	11.105	5.722	6.53	2.495	3.525	1.268	3.872	NA	NA	0.981	48.152	7.698	7.436	34.266	21.471	0.748	0.588	0.291	0.151	0.35	0.464	0.424	0.047	0.4	0.724	0.131	0.519	0.079	0.262	NA	NA	0.241	12.433	1.943	1.243	6.331	1.623	0.374	0.294
Dendropsophus_microcephalus	Hylidae	arboreal	5	22.78	9.888	11.788	6.376	9.356	5.47	6.734	5.926	3.838	3.296	2.038	1.338	2.142	1.112	NA	NA	0.282	5.576	1.242	1.152	6.995	7.351	1.056	0.588	0.61	0.411	0.585	0.209	0.368	0.287	0.268	0.675	0.242	0.134	0.067	0.093	NA	NA	0.093	0.179	0.192	0.289	0.46	0.784	0.472	0.263
Dendropsophus_minusculus	Hylidae	arboreal	5	19.268	9.36	9.626	5.246	7.542	5.39	6.158	5.002	3.618	3.472	1.482	1.906	0.792	2.164	NA	NA	0.359	5.132	2.059	1.928	6.911	4.328	1.374	0.979	0.611	0.29	0.615	0.547	0.287	0.648	0.402	0.668	0.189	0.183	0.108	0.288	NA	NA	0.077	1.244	0.702	0.55	1.274	0.947	0.614	0.438
Dendropsophus_minutus	Hylidae	arboreal	5	20.482	10.078	10.716	5.864	9.242	5.78	6.434	5.984	4.104	4.09	1.764	1.492	1.118	1.896	0.011	0.009	0.314	5.536	3.235	2.497	6.947	5.965	0.99	0.352	0.517	0.229	0.604	0.464	0.514	0.382	0.503	0.366	0.226	0.124	0.132	0.175	0.003	0.002	0.066	1.345	0.777	0.468	1.073	1.049	0.443	0.158
Dendropsophus_nanus	Hylidae	arboreal	5	18.82	8.192	8.796	4.862	7.318	4.65	5.38	4.938	3.276	2.856	1.512	1.67	0.492	1.762	NA	NA	0.305	3.601	2.167	1.714	5.488	2.07	2.577	1.454	1.277	0.806	0.874	0.743	0.645	0.805	0.507	0.289	0.142	0.195	0.124	0.176	NA	NA	0.075	1.542	0.583	0.411	1.659	0.983	1.153	0.65
Dendropsophus_parviceps	Hylidae	arboreal	5	19.2	9.414	10.284	5.834	7.796	5.486	6.37	5.726	3.948	3.844	1.54	1.636	1.176	1.86	0.011	0.008	0.316	4.083	2.75	2.324	6.267	6.051	1.006	0.741	0.72	0.5	0.566	0.506	0.594	0.427	0.275	0.285	0.099	0.159	0.272	0.289	0.002	0.002	0.06	1.071	0.48	0.348	1.283	2.244	0.45	0.332
Dendropsophus_rhodopeplus	Hylidae	arboreal	6	21.237	10.837	11.417	6.053	9.178	5.568	6.947	5.838	4.27	4.363	1.957	1.732	1.502	2.02	0.016	0.01	0.398	7.157	3.427	3.382	9.74	8.742	0.815	0.407	0.429	0.401	0.586	0.56	0.371	0.35	0.39	0.486	0.348	0.231	0.746	0.445	0.004	0.003	0.154	1.266	0.723	0.667	2.77	3.395	0.333	0.166
Dendropsophus_robertmertensi	Hylidae	NA	4	21.54	10.703	11.145	5.732	9.088	5.6	6.402	5.963	3.487	3.44	1.938	2.295	0.73	2.275	NA	NA	0.396	5.892	2.993	2.741	12.539	4.916	2.293	1.243	0.853	0.641	0.968	0.197	0.253	0.488	0.182	0.253	0.32	0.207	0.157	0.147	NA	NA	0.126	2.384	0.815	0.524	3.268	1.486	1.146	0.621
Dendropsophus_rubicundulus	Hylidae	arboreal	5	20.882	9.462	9.668	5.716	8.506	5.226	5.686	5.342	3.596	3.706	1.514	1.666	0.644	2.056	NA	NA	0.297	5.401	2.091	1.634	6.253	3.331	0.966	0.88	0.317	0.412	0.438	0.651	0.234	0.491	0.282	0.397	0.135	0.093	0.105	0.183	NA	NA	0.037	2.025	0.35	0.495	0.936	0.499	0.432	0.394
Dendropsophus_sarayacuensis	Hylidae	arboreal	15	27.186	13.904	14.881	8.264	12.28	7.341	9.031	7.989	5.525	5.653	2.615	2.515	2.414	2.431	0.036	0.026	0.772	13.674	7.549	6.381	23.585	21.301	2.072	1.208	1.177	0.407	1.113	0.509	0.303	0.873	0.579	0.626	0.524	0.322	0.884	0.571	0.006	0.004	0.285	3.109	1.356	1.11	4.098	4.922	0.535	0.312
Dendropsophus_triangulum	Hylidae	arboreal	7	22.774	11.269	11.991	6.676	10.174	6.653	7.816	6.864	5.14	4.377	2.566	2.03	2.5	1.777	0.024	0.015	0.42	11.383	6.829	5.062	15.541	14.093	1.513	0.549	1.013	0.45	0.955	0.382	0.598	0.58	0.487	0.35	0.246	0.245	0.262	0.114	0.006	0.003	0.161	2.218	2.074	0.845	3.511	3.229	0.572	0.208
Dendropsophus_tritaeniatus	Hylidae	arboreal	3	18.323	8.43	9.033	5.237	7.727	4.613	5.597	4.953	3.307	2.89	1.407	1.723	0.573	1.977	NA	NA	0.052	2.638	0.979	0.933	5.368	2.688	0.764	0.296	0.411	0.447	0.467	0.458	0.265	0.443	0.068	0.355	0.102	0.162	0.05	0.05	NA	NA	0.014	0.577	0.244	0.192	0.851	0.359	0.441	0.171
Dermatonotus_muelleri	Microhylidae	burrowing	3	53.39	18.533	14.85	9.82	19.103	8.867	13.777	14.53	10.863	6.17	7.247	4.623	5.177	2.743	NA	NA	1.429	14.41	3.304	3.131	166.119	56.437	1.697	0.626	1.016	0.41	1.111	0.412	1.044	0.45	0.258	0.466	1.466	0.635	0.835	0.519	NA	NA	0.013	3.441	0.871	0.498	59.674	21.299	0.98	0.361
Diaglena_spatulata	Hylidae	arboreal	5	77.594	25.972	28.18	15.242	24.68	23.48	20.55	18.744	10.982	8.584	3.99	7.232	2.028	5.432	NA	NA	3.17	33.387	23.869	26.151	198.893	81.619	3.02	2.131	1.078	0.642	0.967	0.565	0.871	0.561	0.44	0.429	0.553	1.163	0.288	0.386	NA	NA	0.472	7.08	5.426	2.878	63.484	16.214	1.35	0.953
Diasporus_diastema	Eleutherodactylidae	arboreal	6	19.317	7.913	7.365	5.07	6.535	5.395	5.465	3.88	4.067	3.328	2.153	1.637	1.613	0.97	NA	NA	0.144	0.297	2.446	1.925	7.366	3.076	1.961	1.053	1.386	1.068	1.342	0.654	1.764	0.491	0.516	0.474	0.182	0.132	0.129	0.077	NA	NA	0.107	0.188	0.653	0.426	1.752	0.942	0.8	0.43
Diasporus_vocator	Eleutherodactylidae	terrestrial	5	14.098	6.576	5.912	3.872	4.748	3.84	4.616	2.272	3.03	2.474	1.666	2.06	0.506	1.816	NA	NA	0.133	0.143	1.133	0.638	5.947	1.444	0.648	0.274	0.412	0.312	0.416	0.449	0.205	0.25	0.294	0.261	0.125	0.193	0.055	0.262	NA	NA	0.045	0.096	0.271	0.166	1.078	0.391	0.29	0.123
Discoglossus_galganoi	Alytidae	semi.aquatic	5	45.726	19.708	22.826	12.778	20.904	12.312	14.652	10.3	8.806	5.902	5.33	7.384	3.388	5.658	0.456	0.184	1.387	34.113	2.746	1.999	220.502	122.039	4.478	2.688	2.488	1.794	2.453	0.928	1.607	1.408	1.373	1.498	1.316	1.461	0.593	1.355	0.191	0.083	0.364	14.2	0.587	0.386	126.939	63.32	2.003	1.202
Discoglossus_scovazzi	Alytidae	semi.aquatic	1	25.49	11.77	13.61	7.22	12.32	7.87	8.22	6.53	4.22	4.12	3.35	2.28	2.1	1.28	NA	NA	0.359	0.708	0.496	0.408	23.536	9.578	NA	NA	NA	NA	NA	NA	NA	NA	NA	NA	NA	NA	NA	NA	NA	NA	NA	NA	NA	NA	NA	NA	NA	NA
Duttaphrynus_parietalis	Bufonidae	terrestrial	7	58.13	21.939	21.803	13.599	19.944	18.38	23.449	14.286	15.621	11.261	NA	NA	NA	NA	0.306	0.083	2.294	10.174	5.088	4.875	154.026	58.968	3.942	1.781	1.463	0.875	1.77	0.952	1.2	0.677	1.795	1.166	NA	NA	NA	NA	0.066	0.017	0.381	1.567	0.987	0.658	30.892	11.386	1.49	0.673
Duttaphrynus_stomaticus	Bufonidae	NA	3	64.95	24.283	24.72	13.077	25.14	13.91	22.597	14.623	13.107	10.917	10.92	7.367	7.083	4.523	NA	NA	3.738	34.43	3.667	3.1	523.302	212.557	3.211	1.625	1.612	0.761	1.081	0.966	0.5	0.523	0.445	1.026	2.061	2.261	1.796	1.211	NA	NA	0.849	6.268	0.585	0.453	221.337	89.764	1.854	0.938
Dyscophus_guineti	Microhylidae	terrestrial	3	59.33	20.293	21.96	15.14	28.493	18.83	27.14	19.74	10.46	13.967	8.897	10.593	4.11	6.583	NA	NA	5.549	28.126	5.523	3.614	499.608	161.417	2.297	1.086	2.232	0.833	0.956	0.507	0.482	1.069	0.785	0.89	0.252	0.842	0.874	0.917	NA	NA	0.958	4.122	1.028	0.496	29.603	66.258	1.326	0.627
Dyscophus_insularis	Microhylidae	terrestrial	5	32.186	14.242	12.91	7.612	16.828	9.204	13.846	8.992	7.474	6.344	4.246	5.406	1.62	3.91	NA	NA	2.381	24.711	1.762	1.389	86.085	21.47	9.548	0.662	0.48	0.469	1.132	0.799	0.933	0.327	0.332	0.419	0.532	0.509	0.184	0.247	NA	NA	0.478	6.052	0.296	0.199	16.631	3.465	4.27	0.296
Ecnomiohyla_minera	Hylidae	arboreal	1	83.03	34.55	40.47	21.64	37.66	25.76	31.41	29.58	18.49	13.06	5.35	11.28	2.95	9.04	NA	NA	6.155	264.423	61.803	68.808	545.858	282.548	NA	NA	NA	NA	NA	NA	NA	NA	NA	NA	NA	NA	NA	NA	NA	NA	NA	NA	NA	NA	NA	NA	NA	NA
Edalorhina_perezi	Leptodactylidae	terrestrial	5	28.474	11.326	12.368	5.954	11.85	8.964	9.656	7.366	5.774	5.288	2.692	3.54	0.784	2.866	NA	NA	0.559	0.422	1.371	1.176	28.275	7.345	1.337	0.88	0.65	0.259	0.425	0.513	0.864	0.373	0.389	0.667	0.242	0.472	0.078	0.306	NA	NA	0.028	0.241	0.298	0.179	5.158	1.537	0.598	0.393
Elachistocleis_ovalis	Microhylidae	terrestrial	4	31.12	11.555	11.252	6.69	13.002	5.553	6.548	6.085	4.255	4.003	3.49	4.442	2.342	3.21	0.078	0.036	0.83	0.821	1.842	1.117	47.575	22.293	1.771	0.81	0.63	0.359	0.771	0.561	0.562	0.921	0.268	0.662	0.404	0.588	0.192	0.316	0.009	0.007	0.231	0.145	0.341	0.221	11.82	4.301	0.886	0.405
Eleutherodactylus_alticola	Eleutherodactylidae	terrestrial	3	20.193	9.03	8.683	4.927	9.107	5.8	7.11	5.277	4.327	3.313	2.693	2.407	1.847	1.227	NA	NA	0.413	0.118	0.988	0.805	16.841	5.549	3.883	2.265	1.426	0.629	1.633	1.419	1.094	0.99	1.016	0.636	0.356	0.729	0.461	0.223	NA	NA	0.172	0.076	0.325	0.455	11.467	3.41	2.242	1.308
Eleutherodactylus_amadeus	Eleutherodactylidae	semi.arboreal	3	17.33	7.23	8.147	4.843	7.607	5.02	5.55	4.32	3.973	3.263	2.077	2.02	1.58	1.003	NA	NA	0.228	0.177	0.776	0.499	7.988	3.364	0.312	0.347	0.171	0.1	0.035	0.095	0.291	0.111	0.69	0.293	0.11	0.171	0.111	0.112	NA	NA	0.038	0.055	0.156	0.071	1.353	0.184	0.18	0.2
Eleutherodactylus_amplinympha	Eleutherodactylidae	arboreal	5	24.54	9.45	10.992	6.256	9.744	7.988	8.678	5.648	5.028	4.646	1.376	2.02	0.958	1.546	NA	NA	0.323	0.22	2.104	1.466	7.5	4.658	1.585	0.437	0.985	0.776	0.748	0.716	0.983	0.306	0.479	0.447	0.46	0.685	0.313	0.403	NA	NA	0.094	0.158	0.555	0.515	5.635	3.204	0.709	0.196
Eleutherodactylus_andrewsi	Eleutherodactylidae	terrestrial	3	18.013	7.397	7.857	4.58	7.8	5.637	6.07	3.857	3.51	2.813	2.32	1.783	1.773	0.99	NA	NA	0.243	0.235	0.903	0.439	7.943	3.654	0.656	0.883	0.286	0.178	0.735	0.53	0.431	0.332	0.235	0.405	0.111	0.24	0.186	0.122	NA	NA	0.098	0.09	0.27	0.18	0.805	0.937	0.379	0.51
Eleutherodactylus_antillensis	Eleutherodactylidae	terrestrial	3	23.857	9.523	11.077	6.673	8.75	9.04	8.923	5.837	5.287	5.387	1.493	2.097	1.043	1.863	NA	NA	0.247	0.362	0.797	0.732	7.977	5.701	1.376	0.479	0.8	0.255	0.925	0.367	0.613	0.56	0.409	0.176	0.313	0.302	0.122	0.31	NA	NA	0.232	0.138	0.366	0.162	3.024	1.513	0.794	0.277
Eleutherodactylus_apostates	Eleutherodactylidae	NA	1	20.61	10.13	11.76	5.77	11.5	6.31	7.94	5.06	4.29	3.78	2.52	2.02	1.63	1.13	NA	NA	0.318	0.111	0.706	0.467	13.5	5.671	NA	NA	NA	NA	NA	NA	NA	NA	NA	NA	NA	NA	NA	NA	NA	NA	NA	NA	NA	NA	NA	NA	NA	NA
Eleutherodactylus_auriculatoides	Eleutherodactylidae	arboreal	5	26.144	10.54	12.348	6.96	11.004	8.896	9.87	6.914	5.432	4.97	2.008	2.48	1.308	2.06	NA	NA	0.527	0.297	3.658	2.668	14.008	8.732	1.08	0.916	0.551	0.353	0.569	0.572	0.432	0.463	0.274	0.496	0.294	0.234	0.113	0.238	NA	NA	0.068	0.133	0.37	0.269	4.183	1.496	0.483	0.41
Eleutherodactylus_bakeri	Eleutherodactylidae	arboreal	3	27.77	11.533	12.807	7.407	12.263	8.247	10.16	8.223	6.243	4.917	2.283	2.503	1.42	2.083	NA	NA	0.666	0.783	3.792	3.039	18.896	10.855	4.785	1.993	2.4	1.103	2.68	0.909	2.077	1.645	0.502	0.915	0.727	0.757	0.286	0.584	NA	NA	0.261	0.306	1.638	1.546	12.749	6.626	2.763	1.15
Eleutherodactylus_blairhedgesi	Eleutherodactylidae	terrestrial	1	19.2	7.64	8.66	5.19	7.15	5.93	6.65	4.49	4.02	3.46	1.93	2.33	0.78	1.6	NA	NA	0.144	0.069	0.713	0.467	8.994	2.829	NA	NA	NA	NA	NA	NA	NA	NA	NA	NA	NA	NA	NA	NA	NA	NA	NA	NA	NA	NA	NA	NA	NA	NA
Eleutherodactylus_brevirostris	Eleutherodactylidae	terrestrial	3	19.037	8.82	9.513	5.327	9.603	6.07	6.377	5.04	3.817	3.82	2.637	2.253	1.627	1.177	NA	NA	0.287	0.109	0.678	0.584	13.864	4.759	1.374	0.453	0.185	0.458	1.036	0.387	0.589	0.106	0.183	0.304	0.395	0.266	0.344	0.064	NA	NA	0.031	0.051	0.254	0.144	3.547	0.988	0.793	0.262
Eleutherodactylus_cavernicola	Eleutherodactylidae	terrestrial	5	32.458	12.796	13.862	7.928	13.038	10.414	11.72	8.896	7.642	6.004	3.882	5.388	1.17	3.884	NA	NA	0.846	0.373	2.984	3.133	69.909	16.536	1.391	1.696	0.358	0.513	0.524	1.807	0.933	0.318	0.41	0.345	0.763	0.905	0.126	0.161	NA	NA	0.229	0.383	0.489	0.451	19.2	2.372	0.622	0.759
Eleutherodactylus_cochranae	Eleutherodactylidae	arboreal	3	20.33	7.063	8.293	4.857	6.61	5.85	6.617	4.027	3.677	3.25	1.147	1.943	0.883	1.45	NA	NA	0.247	0.107	1.652	1.152	4.118	2.795	0.451	0.335	0.164	0.142	0.069	0.332	0.328	0.351	0.232	0.255	0.081	0.102	0.081	0.105	NA	NA	0.047	0.045	0.331	0.074	0.375	0.466	0.26	0.194
Eleutherodactylus_corona	Eleutherodactylidae	arboreal	3	17.747	8.08	7.687	4.297	7.13	5.333	5.97	5.02	3.95	3.483	1.617	1.89	0.683	1.433	NA	NA	0.112	0.302	1.461	1.282	6.6	1.973	0.777	0.114	0.536	0.055	0.346	0.337	0.21	0.32	0.191	0.307	0.346	0.256	0.101	0.105	NA	NA	0.035	0.06	0.219	0.179	2.287	0.364	0.449	0.066
Eleutherodactylus_cundalli	Eleutherodactylidae	terrestrial	3	26.733	11.097	11.887	6.633	11.613	7.933	8.343	6.883	5.503	4.093	3.373	2.537	2.363	1.64	NA	NA	0.517	0.751	2.298	2.596	25.183	12.006	5.159	2.549	2.567	1.276	2.032	2.451	2.303	2.326	1.419	0.038	0.349	0.09	0.278	0.19	NA	NA	0.405	0.098	1.468	2.465	8.281	2.923	2.979	1.472
Eleutherodactylus_darlingtoni	Eleutherodactylidae	NA	3	24.593	12.113	12.697	7.413	12.547	7.207	8.913	7.35	6.233	5.277	2.577	2.19	1.78	1.3	NA	NA	0.505	0.481	1.415	1.179	18.75	7.746	1.027	0.726	0.758	0.401	0.56	0.654	0.471	0.492	0.158	0.728	0.576	0.932	0.201	0.403	NA	NA	0.131	0.232	0.138	0.203	11.61	2.811	0.593	0.419
Eleutherodactylus_dolomedes	Eleutherodactylidae	arboreal	2	19.935	8.24	8.55	4.555	7.6	5.74	7.12	5.35	4.38	3.77	2.08	2.525	0.5	2.245	NA	NA	0.108	0.318	1.458	1.74	11.194	2.489	1.69	0.156	0.325	0.375	0.622	0.693	0.877	0.651	0.339	0.198	0.58	0.247	0.099	0.163	NA	NA	0.012	0.015	0.152	0.129	2.259	0.221	1.195	0.11
Eleutherodactylus_eileenae	Eleutherodactylidae	semi.arboreal	3	18.847	8.623	9.923	5.567	7.987	5.893	6.26	5.233	3.893	3.233	1.937	1.42	1.49	0.903	NA	NA	0.221	0.612	1.552	1.357	6.178	3.495	0.932	0.679	0.291	0.134	0.226	0.201	0.332	0.208	0.081	0.376	0.145	0.166	0.079	0.068	NA	NA	0.031	0.205	0.402	0.218	0.635	0.311	0.538	0.392
Eleutherodactylus_eunaster	Eleutherodactylidae	arboreal	2	18.095	5.695	7.615	4.765	6.545	5.475	5.585	3.845	3.735	2.635	1.35	1.745	0.43	1.365	NA	NA	0.138	0.17	0.696	0.671	3.534	1.184	1.69	0.021	0.516	0.785	0.856	0.431	0.148	0.191	0.148	0.53	0.509	0.049	0.014	0.29	NA	NA	0.008	0.045	0.255	0.129	1.437	0.367	1.195	0.015
Eleutherodactylus_glamyrus	Eleutherodactylidae	arboreal	5	19.37	9.084	9.326	5.294	7.096	6.43	6.676	4.832	4.24	3.422	1.87	2.218	0.638	1.828	NA	NA	0.141	0.307	0.97	0.892	9.752	2.89	0.79	0.448	0.285	0.328	0.709	0.725	1.048	0.579	0.383	0.825	0.326	0.145	0.134	0.341	NA	NA	0.069	0.093	0.326	0.06	0.786	1.009	0.353	0.2
Eleutherodactylus_glaucoreius	Eleutherodactylidae	terrestrial	2	25.59	11.145	12.38	6.605	12.23	7.93	8.75	7.215	5.985	5.01	2.945	2.04	2.14	1.265	NA	NA	0.485	0.405	1.075	1.155	17.448	8.802	3.55	1.407	2.036	0.841	2.362	1.64	1.344	1.605	0.926	0.764	0.516	0.212	0.042	0.021	NA	NA	0.092	0.035	0.304	0.516	3.443	1.765	2.51	0.995
Eleutherodactylus_gossei	Eleutherodactylidae	terrestrial	6	24.403	10.333	10.993	5.777	11.063	7.008	9.245	5.588	5.18	4.265	3.08	2.415	2.37	1.433	NA	NA	0.672	0.412	0.805	0.54	20.239	9.732	1.918	0.692	0.855	0.537	0.661	0.575	0.549	0.357	0.414	0.749	0.238	0.228	0.11	0.112	NA	NA	0.132	0.077	0.085	0.107	3.641	0.582	0.783	0.282
Eleutherodactylus_grabhami	Eleutherodactylidae	semi.arboreal	3	19.023	8.417	9.023	5.137	8.51	6.307	6.487	4.657	4.267	3.043	2.473	1.983	1.8	1.24	NA	NA	0.267	0.223	1.225	0.892	10.783	5.273	2.069	0.715	0.907	0.598	0.387	0.839	0.586	0.439	0.505	0.187	0.135	0.121	0.173	0.07	NA	NA	0.078	0.027	0.354	0.295	0.848	0.775	1.195	0.413
Eleutherodactylus_gryllus	Eleutherodactylidae	arboreal	2	19.315	8.635	9.38	5.135	7.985	5.795	6.155	5.025	3.805	3.275	2.215	1.59	1.375	0.865	NA	NA	0.254	0.522	1.886	1.778	7.801	2.907	1.874	0.686	0.17	0.191	0.035	0.714	0.191	0.021	0.106	0.488	0.46	0.297	0.163	0.064	NA	NA	0.043	0.037	1.041	0.161	0.455	0.078	1.325	0.485
Eleutherodactylus_guanahacabibes	Eleutherodactylidae	terrestrial	1	22.9	8.91	10.18	5.92	9.1	7.14	7.22	5.5	5.68	4.82	1.9	3.16	0.65	2.14	NA	NA	0.22	0.278	0.661	0.682	14.005	3.707	NA	NA	NA	NA	NA	NA	NA	NA	NA	NA	NA	NA	NA	NA	NA	NA	NA	NA	NA	NA	NA	NA	NA	NA
Eleutherodactylus_hedricki	Eleutherodactylidae	arboreal	2	34.25	12.85	15.635	7.525	13.305	10.35	12.425	9.23	6.425	4.475	2.495	3.67	1.395	2.665	NA	NA	0.525	1.176	5.278	4.15	31.168	15.515	1.344	0.467	0.53	0.247	1.45	0.141	0.615	0.665	0.318	0.615	0.7	0.156	0.247	0.417	NA	NA	0.437	0.883	2.234	2.337	11.074	5.605	0.95	0.33
Eleutherodactylus_hypostenor	Eleutherodactylidae	burrowing	5	50.95	24.942	29.178	15.272	23.736	17.042	19.236	14.946	11.344	7.854	4.714	7.01	2.158	6.066	NA	NA	2.385	5.352	8.673	8.412	217.312	100.619	1.222	1.565	1.458	0.826	1.561	0.842	0.834	0.915	0.482	0.544	0.454	1.002	0.185	0.48	NA	NA	0.302	3.116	3.887	3.062	47.85	18.372	0.546	0.7
Eleutherodactylus_iberia	Eleutherodactylidae	terrestrial	1	10.49	4.8	4.71	3.13	3.84	2.83	3.5	2.16	2.32	2.13	1.05	1.42	0.38	0.95	NA	NA	0.032	0.059	0.133	0.067	1.874	0.445	NA	NA	NA	NA	NA	NA	NA	NA	NA	NA	NA	NA	NA	NA	NA	NA	NA	NA	NA	NA	NA	NA	NA	NA
Eleutherodactylus_inoptatus	Eleutherodactylidae	NA	3	22.35	10.437	12.81	6.35	9.683	7.233	8.597	6.207	4.37	3.913	2.077	1.223	1.233	0.9	NA	NA	0.357	1.096	1.526	1.491	7.021	3.764	1.809	0.928	1.324	0.992	0.293	1.527	0.63	0.434	0.901	0.202	0.283	0.206	0.274	0.207	NA	NA	0.039	0.421	0.107	0.274	2.173	1.529	1.044	0.536
Eleutherodactylus_jamaicensis	Eleutherodactylidae	semi.arboreal	4	17.942	8.008	8.178	4.588	7.02	5.318	5.722	4.81	3.7	3.265	2.203	1.617	1.768	1	NA	NA	0.351	0.115	1.865	1.751	7.766	4.029	2.969	1.175	0.949	0.511	1.254	1.039	0.872	0.772	0.708	0.6	0.287	0.26	0.281	0.261	NA	NA	0.286	0.055	0.935	0.761	3.056	2.015	1.484	0.588
Eleutherodactylus_jugans	Eleutherodactylidae	terrestrial	3	26.157	9.527	10.067	5.817	10.37	7.257	9.333	5.44	5.143	4.153	3.687	3.063	2.55	1.673	NA	NA	0.755	0.275	0.582	0.383	28.878	11.323	3.339	1.198	0.928	0.595	0.944	0.582	0.864	0.901	0.801	0.682	0.483	0.306	0.387	0.101	NA	NA	0.287	0.129	0.114	0.123	9.159	2.557	1.928	0.692
Eleutherodactylus_lamprotes	Eleutherodactylidae	arboreal	3	33.98	14.29	16.487	8.46	13.373	9.58	12.88	8.963	6.433	6.123	3.347	2.167	2.797	1.677	NA	NA	0.32	0.366	4.078	3.595	27.082	20.331	0.286	0.399	0.764	0.231	0.569	0.747	0.04	0.359	0.023	0.385	0.115	0.136	0.18	0.168	NA	NA	0.161	0.315	1.679	1.388	0.827	3.44	0.165	0.231
Eleutherodactylus_leberi	Eleutherodactylidae	semi.arboreal	2	29.895	14.135	15.005	8.42	11.14	10.24	11.42	7.84	6.31	6.53	2.04	2.955	0.86	2.995	NA	NA	0.446	0.87	3.003	2.886	22.459	10.07	0.7	1.11	0.29	0.905	0.071	0.933	0.226	0.226	0.184	0.99	0.141	0.163	0.099	0.262	NA	NA	0.31	0.024	0.346	0.026	4.53	0.475	0.495	0.785
Eleutherodactylus_luteolus	Eleutherodactylidae	semi.arboreal	3	11.917	5.17	5.827	3.237	5.203	4.07	3.907	2.72	2.473	2.217	1.483	1.117	1.05	0.733	NA	NA	0.12	0.207	0.532	0.273	2.227	1.177	0.105	0.149	0.307	0.126	0.169	0.646	0.225	0.32	0.284	0.091	0.184	0.122	0.026	0.118	NA	NA	0.025	0.197	0.037	0.146	0.213	0.224	0.061	0.086
Eleutherodactylus_mariposa	Eleutherodactylidae	arboreal	5	31.934	14.616	14.882	8.998	11.56	9.97	11.834	8.634	7.212	5.314	2.958	3.686	1.068	3.206	NA	NA	0.556	0.799	3.056	2.577	41.97	13.456	1.593	0.437	0.406	0.376	0.576	0.735	0.416	0.526	0.49	0.71	0.353	0.354	0.235	0.328	NA	NA	0.078	0.141	0.549	0.414	7.881	3.844	0.712	0.195
Eleutherodactylus_marnockii	Eleutherodactylidae	terrestrial	5	25.2	11.688	10.454	7.326	10.506	8.5	9.22	6.438	6.072	5.49	2.916	3.666	0.912	2.672	NA	NA	0.463	0.302	2.067	2.074	33.601	7.273	2.597	1.254	2.993	1.635	0.96	0.95	0.796	0.808	0.646	0.629	0.241	0.537	0.393	0.338	NA	NA	0.153	0.297	0.373	0.59	10.917	5.376	1.161	0.561
Eleutherodactylus_minutus	Eleutherodactylidae	arboreal	5	16.516	5.858	6.876	4.31	6.654	4.532	4.912	3.63	3.394	3.158	1.452	1.932	0.448	1.616	NA	NA	0.115	0.253	0.556	0.447	4.292	1.317	0.559	0.381	0.405	0.159	0.514	0.272	0.253	0.213	0.375	0.267	0.118	0.219	0.061	0.186	NA	NA	0.044	0.074	0.089	0.074	0.591	0.326	0.25	0.171
Eleutherodactylus_nitidus	Eleutherodactylidae	NA	5	28.696	13.454	14.128	8.008	12.766	9.178	9.922	8.374	5.868	4.404	2.478	3.412	1.556	2.698	NA	NA	0.41	0.354	1.429	1.437	29.982	16.316	2.67	2.339	2.889	1.458	2.513	1.368	0.622	1.4	0.072	0.282	0.018	0.197	0.255	0.25	NA	NA	0.11	0.244	0.343	0.32	6.34	5.876	1.194	1.046
Eleutherodactylus_nortoni	Eleutherodactylidae	semi.arboreal	3	67.17	38.41	43.45	20.633	39.293	21.72	27.93	21.733	13.383	10.993	10.037	7.54	7.993	4.743	NA	NA	5.31	6.493	12.783	13.673	769.041	434.359	5.742	1.976	1.117	1.23	2.31	2.537	1.63	1.294	1.002	1.898	1.355	1.161	1.344	0.214	NA	NA	0.916	2.798	3.628	2.564	208.787	96.407	3.315	1.141
Eleutherodactylus_nubicola	Eleutherodactylidae	terrestrial	1	34.2	15.41	16.95	9.16	18.01	9.39	13.57	9.73	8.03	6.82	5.25	4.47	3.85	2	NA	NA	1.33	0.65	1.91	1.9	94.676	34.169	NA	NA	NA	NA	NA	NA	NA	NA	NA	NA	NA	NA	NA	NA	NA	NA	NA	NA	NA	NA	NA	NA	NA	NA
Eleutherodactylus_orcutti	Eleutherodactylidae	torrential	4	26.733	13.383	13.562	6.92	13.705	7.92	9.65	8.115	5.722	4.325	4.295	2.982	2.775	1.668	NA	NA	0.935	7.356	2.876	2.409	46.047	16.743	1.403	1.109	0.855	0.419	0.957	0.479	0.856	0.643	0.365	0.357	0.775	0.322	0.259	0.237	NA	NA	0.184	1.659	0.611	0.317	16.84	5.134	0.702	0.554
Eleutherodactylus_orientalis	Eleutherodactylidae	terrestrial	4	11.008	4.99	5.03	3.4	4.395	2.73	3.465	2.072	2.783	2.422	1.2	1.702	0.392	1.11	NA	NA	0.052	0.118	0.337	0.166	2.676	0.571	0.612	0.599	0.247	0.496	0.392	0.249	0.332	0.245	0.151	0.276	0.228	0.209	0.067	0.138	NA	NA	0.012	0.021	0.09	0.056	0.709	0.099	0.306	0.3
Eleutherodactylus_oxyrhyncus	Eleutherodactylidae	terrestrial	3	20.723	11.54	12.843	6.403	11.81	6.35	8.367	5.2	5.3	5.397	2.977	2.15	2.077	1.193	NA	NA	0.304	0.27	0.573	0.334	19.838	8.337	2.282	0.89	0.432	0.339	0.434	0.187	0.276	0.54	1.458	2.611	0.636	0.233	0.04	0.129	NA	NA	0.031	0.037	0.191	0.091	7.639	1.014	1.317	0.514
Eleutherodactylus_pantoni	Eleutherodactylidae	terrestrial	3	31.043	13.437	14.817	7.887	14.15	9.623	11.677	7.2	6.883	4.497	4.203	2.857	2.963	1.84	NA	NA	0.89	1.045	2.248	1.554	42.249	21.066	2.576	0.97	0.843	0.421	1.211	1.327	0.945	0.449	0.208	0.936	0.202	0.45	0.223	0.31	NA	NA	0.125	0.38	1.159	0.729	7.34	3.397	1.487	0.56
Eleutherodactylus_parapelates	Eleutherodactylidae	burrowing	3	50.357	23.467	29.463	16.427	23.137	17.973	19.487	14.42	11.627	8.837	4.583	6.613	2.31	5.523	NA	NA	1.801	2.09	5.987	6	186.327	98.784	1.083	0.484	0.981	0.519	0.36	0.415	0.8	0.25	0.341	0.492	0.071	0.117	0.233	0.438	NA	NA	0.168	0.284	0.636	0.383	9.733	16.165	0.625	0.279
Eleutherodactylus_pentasyringos	Eleutherodactylidae	terrestrial	3	26.047	10.533	11.95	6.263	11.853	8.133	10.143	6.357	6.167	4.68	3.21	1.927	2.29	1.197	NA	NA	0.821	0.467	2.35	1.561	17.05	8.718	1.344	0.51	0.806	0.781	0.968	0.667	0.938	0.616	0.331	0.826	0.205	0.13	0.219	0.251	NA	NA	0.253	0.154	0.996	0.582	1.737	2.77	0.776	0.295
Eleutherodactylus_pezopetrus	Eleutherodactylidae	terrestrial	3	39.223	17.88	18.773	10.18	17.07	11.793	13.34	10.613	8.433	6.267	5.19	3.483	3.65	2.31	NA	NA	0.873	0.54	4.508	4.919	89.55	43.781	6.25	2.316	3.497	1.855	3.529	0.76	1.964	2.073	1.408	0.88	1.237	0.553	0.688	0.295	NA	NA	0.489	0.233	1.843	2.384	48.293	22.706	3.608	1.337
Eleutherodactylus_pinarensis	Eleutherodactylidae	NA	2	18.33	8.02	7.99	4.835	7.765	6.01	6.365	4.595	4.16	3.055	2.065	2.64	0.6	1.945	NA	NA	0.194	0.209	0.709	0.698	11.438	2.42	1.372	0.651	0.325	0.064	0.148	1.16	0.177	0.573	0.919	0.559	0.12	0.368	0.057	0.488	NA	NA	0.103	0.054	0.238	0.054	1.853	0.48	0.97	0.46
Eleutherodactylus_pinchoni	Eleutherodactylidae	terrestrial	4	17.11	7.923	7.575	4.36	7.657	5.577	5.957	4.213	3.757	3.743	2.065	2.372	0.53	1.805	NA	NA	0.2	0.289	1.001	0.635	10.299	1.89	0.654	0.386	0.291	0.154	0.081	0.417	0.331	0.281	0.262	0.679	0.212	0.636	0.049	0.071	NA	NA	0.091	0.141	0.206	0.124	3.715	0.075	0.327	0.193
Eleutherodactylus_pituinus	Eleutherodactylidae	NA	2	26.605	10.78	12.2	7.625	9.585	8.06	9.645	6.255	5.51	5.665	1.695	2.705	0.82	2.375	NA	NA	0.262	0.457	1.408	1.315	13.073	6.29	2.751	0.212	0.24	0.134	0.643	0.707	0.502	0.94	0.283	1.308	0.361	0.346	0.127	0.262	NA	NA	0.1	0.139	0.672	0.421	4.152	1.774	1.945	0.15
Eleutherodactylus_planirostris	Eleutherodactylidae	terrestrial	4	18.767	7.888	8.65	4.955	8.42	5.115	5.8	4.487	3.695	3.223	2.415	1.808	1.82	1.205	NA	NA	0.268	0.323	1.406	0.97	9.439	4.998	1.914	0.819	0.791	0.749	0.549	0.595	0.417	0.597	0.295	0.26	0.3	0.454	0.092	0.217	NA	NA	0.044	0.045	0.464	0.289	4.357	1.149	0.957	0.409
Eleutherodactylus_principalis	Eleutherodactylidae	arboreal	3	18.59	7.503	7.7	5.403	7.59	5.723	7.563	4.663	4.403	3.08	1.48	2.38	0.533	1.647	NA	NA	0.233	0.247	1.399	1.185	6.89	1.764	0.66	0.68	1.508	0.575	0.32	0.482	0.121	0.165	0.74	0.475	0.197	0.168	0.045	0.1	NA	NA	0.04	0.031	0.096	0.131	0.913	0.367	0.381	0.393
Eleutherodactylus_rhodesi	Eleutherodactylidae	terrestrial	3	21.233	9.213	9.92	5.693	9.083	6.527	6.407	5.537	5.103	4.58	2.277	2.533	0.743	1.983	NA	NA	0.23	0.292	0.591	0.546	13.948	3.805	0.049	0.556	0.219	0.261	0.329	0.422	0.205	0.085	0.119	0.609	0.189	0.175	0.067	0.227	NA	NA	0.042	0.078	0.171	0.011	2.147	0.227	0.028	0.321
Eleutherodactylus_ricordii	Eleutherodactylidae	terrestrial	5	17.846	7.524	8.206	4.652	8.33	5.292	5.964	4.278	3.522	3.466	2.632	1.47	1.976	0.696	NA	NA	0.124	0.353	0.923	0.664	7.695	2.979	1.575	0.637	0.61	0.356	0.851	0.405	0.889	0.533	0.445	0.525	0.209	0.242	0.224	0.086	NA	NA	0.041	0.213	0.145	0.112	1.759	0.633	0.704	0.285
Eleutherodactylus_rogersi	Eleutherodactylidae	NA	3	27.55	11.207	12.117	7.48	11.393	8.907	9.953	6.847	6.463	4.7	3.24	4.22	1.757	3.11	NA	NA	0.578	0.47	2.671	2.516	40.611	17.504	1.832	1.506	0.96	0.907	1.542	0.738	0.699	0.869	0.777	0.684	0.403	0.584	0.316	0.216	NA	NA	0.061	0.18	0.234	0.529	12.635	4.478	1.058	0.869
Eleutherodactylus_sisyphodemus	Eleutherodactylidae	terrestrial	5	11.442	5.668	5.366	2.744	5.002	3.546	4.472	2.334	1.888	2.262	1.66	1.672	0.514	1.306	NA	NA	0.081	0.127	0.34	0.149	4.132	0.967	0.78	0.157	0.347	0.176	0.378	0.248	0.443	0.213	0.079	0.247	0.381	0.282	0.077	0.183	NA	NA	0.022	0.025	0.066	0.017	1.124	0.281	0.349	0.07
Eleutherodactylus_sommeri	Eleutherodactylidae	arboreal	5	28.316	11.372	13.972	7.398	10.896	8.198	10.538	7.322	5.508	4.508	3.196	2.046	2.59	1.416	NA	NA	0.548	1.472	2.964	2.452	19.57	13.659	2.514	0.727	1.049	0.674	0.907	0.743	0.814	0.575	0.721	0.667	0.207	0.211	0.375	0.128	NA	NA	0.034	0.405	0.472	0.49	3.458	3.727	1.124	0.325
Eleutherodactylus_thorectes	Eleutherodactylidae	semi.arboreal	2	12.47	5.735	5.78	3.4	5.16	3.76	4.275	2.625	2.39	2.405	1.68	1.21	1.205	0.715	NA	NA	0.024	0.127	0.156	0.152	3.06	1.31	0.24	0.601	0.198	0.014	0.594	0.509	0.177	0.417	0.071	0.417	0	0.057	0.205	0.078	NA	NA	0.006	0.001	0.064	0.072	0.463	0.319	0.17	0.425
Eleutherodactylus_toa	Eleutherodactylidae	semi.aquatic	4	20.4	10.977	11.835	5.803	10.675	7.168	8.037	5.263	4.372	4.205	2.545	3.087	0.83	3.047	NA	NA	0.192	0.311	0.749	0.546	23.094	7.7	1.468	1.459	1.125	0.888	1.003	0.31	0.435	0.201	0.505	0.324	0.543	0.239	0.054	1.341	NA	NA	0.093	0.097	0.26	0.133	7.672	2.826	0.734	0.729
Eleutherodactylus_ventrilineatus	Eleutherodactylidae	terrestrial	4	24.082	9.957	9.645	6.018	10.422	6.518	8.512	5.405	4.59	4.07	3.592	2.842	2.3	1.518	NA	NA	0.546	0.345	0.434	0.254	28.217	9.37	3.865	1.892	1.296	0.88	1.303	1.207	1.224	1.019	1.035	0.626	0.925	0.361	0.412	0.342	NA	NA	0.206	0.224	0.201	0.116	14.724	4.619	1.932	0.946
Eleutherodactylus_wetmorei	Eleutherodactylidae	arboreal	5	33.148	11.712	15.306	8.328	11.982	10.206	11.48	8.408	5.624	5.632	2.604	3.598	0.924	3.108	NA	NA	0.631	2.029	7.379	6.367	28.809	11.486	0.33	1.272	0.795	0.355	1.392	0.401	0.521	0.206	0.38	0.691	0.215	0.099	0.071	0.147	NA	NA	0.355	0.196	2.223	1.909	4.69	0.886	0.147	0.569
Eleutherodactylus_zeus	Eleutherodactylidae	terrestrial	2	47.08	20.585	22.9	13.26	19.195	18.015	17.2	13.045	11.93	9.17	3.08	4.545	1.435	3.215	NA	NA	1.474	0.753	4.726	6.551	75.457	28.551	6.053	1.393	2.899	2.093	2.157	2.751	2.135	2.27	0.834	1.315	0.127	0.559	0.233	0.488	NA	NA	0.507	0.006	1.041	1.963	11.247	12.24	4.28	0.985
Engystomops_coloradorum	Leptodactylidae	NA	3	19.827	9.707	9.877	4.69	9.543	6.177	7.263	6.177	4.74	4.317	2.84	2.707	0.54	2.207	NA	NA	0.287	0.478	0.67	0.578	19.496	3.127	0.67	0.447	0.315	0.272	0.14	0.505	0.384	0.231	0.255	0.181	0.061	0.176	0.062	0.421	NA	NA	0.041	0.375	0.083	0.203	0.622	0.991	0.387	0.258
Engystomops_petersi	Leptodactylidae	terrestrial	5	27.35	12.698	13.474	6.388	12.062	7.114	8.07	7.66	6.748	5.964	2.82	3.254	1.578	2.562	0.062	0.021	0.67	1.116	1.691	1.803	30.981	14.677	2.435	1.564	1.43	0.965	1.355	1.034	1.234	0.742	1.146	0.884	0.24	0.374	0.218	0.315	0.02	0.008	0.135	0.61	0.344	0.495	7.699	4.849	1.089	0.699
Epidalea_calamita	Bufonidae	terrestrial	5	67.746	23.32	22.592	13.122	26.088	14.692	20.754	16.114	15.526	10.496	7.794	10.014	4.856	6.51	0.782	0.281	4.716	15.901	6.513	5.287	484.376	191.837	5.189	1.931	2.356	1.688	2.324	1.355	2.795	1.195	1.199	2.115	0.832	0.64	0.592	0.929	0.195	0.079	0.809	1.795	0.637	0.38	121.444	63.464	2.321	0.863
Epipedobates_anthonyi	Dendrobatidae	terrestrial	5	18.33	7.698	8.188	4.462	7.852	5.1	5.276	4.79	3.284	4.348	2.084	2.578	0.672	1.858	NA	NA	0.118	0.243	0.622	0.462	10.924	2.701	1.581	0.861	0.751	0.268	0.655	0.503	0.308	0.382	0.507	0.606	0.112	0.127	0.124	0.11	NA	NA	0.038	0.054	0.084	0.117	2.228	0.674	0.707	0.385
Epipedobates_boulengeri	Dendrobatidae	terrestrial	1	16.47	7.76	7.54	4.27	7.28	4.18	5.08	4.47	3.4	4.06	2.08	2.26	0.34	1.41	NA	NA	0.122	0.371	0.56	0.214	9.55	0.946	NA	NA	NA	NA	NA	NA	NA	NA	NA	NA	NA	NA	NA	NA	NA	NA	NA	NA	NA	NA	NA	NA	NA	NA
Epipedobates_espinosai	Dendrobatidae	NA	5	16.13	7.31	7.482	4.1	6.894	4.24	4.916	4.044	3.286	3.54	2.024	1.458	1.444	0.824	NA	NA	0.147	0.342	0.915	0.564	5.56	2.337	0.789	0.476	0.282	0.357	0.476	0.846	0.175	0.312	0.153	0.34	0.268	0.226	0.106	0.067	NA	NA	0.03	0.103	0.132	0.069	0.442	0.341	0.353	0.213
Euphlyctis_cyanophlyctis	Dicroglossidae	semi.aquatic	4	28.31	12.225	13.48	6.27	14.168	7.37	8.945	7.558	4.03	4.278	4.465	3.317	2.65	1.485	NA	NA	0.498	34.307	0.358	0.205	51.311	15.017	4.094	2.437	2.449	0.604	2.243	0.824	1.132	1.108	0.613	1.286	1.019	0.678	0.524	0.292	NA	NA	0.167	16.287	0.112	0.047	29.993	8.242	2.047	1.218
Euphlyctis_ehrenbergii	Dicroglossidae	aquatic	2	64.805	29.385	28.39	14.8	30.9	19.865	23.51	15.665	10.925	9.71	7.665	13.48	3.505	8.47	NA	NA	3.15	279.716	2.41	1.574	793.775	220.73	0.417	1.294	1.867	0.113	0.962	0.87	0.226	0.332	1.153	0.764	0.46	0.099	0.092	0.523	NA	NA	0.955	30.903	0.576	0.043	6.83	22.341	0.295	0.915
Euphlyctis_hexadactylus	Dicroglossidae	aquatic	2	70.15	31.535	31.535	17.57	36.06	18.845	23.63	16.78	9.065	8.785	14.005	9.11	7.775	5.655	NA	NA	3.34	273.415	2.825	1.79	1080.73	367.546	2.192	0.7	0.516	0.594	0.283	2.482	0.933	0.283	1.393	0.262	3.26	2.475	1.563	0.87	NA	NA	1.541	79.359	1.605	1.117	507.2	122.752	1.55	0.495
Eupsophus_roseus	Alsodidae	terrestrial	3	37.25	19.02	21.053	10.453	19.543	10.413	13.193	10.483	7.3	6.017	5.467	4.217	3.903	2.583	NA	NA	1.212	4.699	1.451	1.237	114.479	55.668	2.363	1.064	0.845	0.908	2.013	1.003	1.586	0.974	0.62	1.821	0.493	0.339	0.35	0.168	NA	NA	0.331	3.619	0.385	0.412	11.65	7.865	1.365	0.614
Exerodonta_chimalapa	Hylidae	arboreal	2	26.135	11.69	13.31	7.025	10.63	6.545	8.74	7.435	4.52	3.955	2.25	2.78	1.075	2.84	NA	NA	0.664	13.667	3.244	2.804	20.993	11.836	3.924	3.451	3.069	1.054	1.188	1.577	0.919	1.365	0.311	0.502	0.778	0.396	0.403	0.651	NA	NA	0.223	8.15	0.959	0.627	15.134	8.984	2.775	2.44
Exerodonta_melanomma	Hylidae	arboreal	5	26.926	12.892	13.038	7.074	11.358	7.34	8.59	7.956	4.816	4.61	2.274	2.708	0.932	3.238	NA	NA	0.528	10.683	3.967	2.859	20.681	10.322	0.752	0.561	0.297	0.283	0.423	0.321	0.187	0.342	0.38	0.35	0.221	0.237	0.068	0.254	NA	NA	0.048	2.743	0.691	0.408	1.765	1.396	0.336	0.251
Exerodonta_sumichrasti	Hylidae	arboreal	5	23.648	10.516	11.53	5.566	8.744	6.29	8.264	5.864	4.08	3.158	1.808	2.272	0.766	2.59	NA	NA	0.318	5.079	1.398	1.305	11.577	5.959	0.79	0.624	0.319	0.162	0.525	0.215	0.441	0.356	0.3	0.407	0.434	0.238	0.102	0.35	NA	NA	0.077	1.025	0.353	0.277	4.209	0.914	0.353	0.279
Exerodonta_xera	Hylidae	NA	2	22.115	9.925	11.315	5.91	9.54	6.335	8.655	6.83	4.155	3.875	1.855	2.425	0.945	2.085	NA	NA	0.442	5.683	1.117	1.322	11.767	5.89	0.53	0.049	0.856	0.014	0.297	0.177	0.148	0.962	0.304	0.219	0.573	0.12	0.431	0.29	NA	NA	0.055	3.345	0.133	0.02	4.13	3.02	0.375	0.035
Feihyla_palpebralis	Rhacophoridae	arboreal	4	24.87	11.762	12.842	6.952	10.785	7.553	7.452	7.293	4.468	4.24	2.085	2.725	0.78	1.995	NA	NA	0.365	9.142	2.682	3.01	17.379	5.215	0.178	0.742	0.335	0.303	0.241	0.116	0.111	0.218	0.223	0.313	0.169	0.247	0.124	0.126	NA	NA	0.144	2.103	0.47	0.308	0.588	0.766	0.089	0.371
Fejervarya_cancrivora	Dicroglossidae	semi.aquatic	1	61.91	26.85	27.78	14.12	31.42	20.52	21.29	14.68	12.34	9.92	7.9	12.63	3.52	9.32	NA	NA	3.405	149.917	2.855	2.645	701.364	238.594	NA	NA	NA	NA	NA	NA	NA	NA	NA	NA	NA	NA	NA	NA	NA	NA	NA	NA	NA	NA	NA	NA	NA	NA
Fejervarya_keralensis	Dicroglossidae	semi.aquatic	5	42.346	19.568	23.162	11.108	23.25	13.436	16.064	10.524	8.554	7.364	NA	NA	NA	NA	0.355	0.152	1.585	63.726	3.072	2.492	151.745	93.82	1.545	0.687	1.203	0.419	1.121	0.386	0.627	0.659	0.517	0.943	NA	NA	NA	NA	0.084	0.031	0.519	13.502	0.61	0.363	26.052	17.433	0.691	0.307
Fejervarya_pierrei	Dicroglossidae	NA	1	47.03	20.38	22.99	11.37	22.29	14.19	15.75	9.93	7.91	6.38	4.47	7.13	4.39	6.91	NA	NA	1.686	25.771	1.175	1.173	170.047	182.579	NA	NA	NA	NA	NA	NA	NA	NA	NA	NA	NA	NA	NA	NA	NA	NA	NA	NA	NA	NA	NA	NA	NA	NA
Fejervarya_syhadrensis	Dicroglossidae	semi.aquatic	8	20.839	9.496	11.399	5.419	11.213	6.348	6.611	4.964	3.669	3.701	2.565	3.29	1.071	2.31	NA	NA	0.361	10.637	0.301	0.355	20.936	7.54	0.957	1.029	0.7	0.269	1.489	0.363	0.395	0.847	0.458	0.371	0.553	0.386	0.152	0.388	NA	NA	0.084	2.004	0.092	0.07	4.955	2.562	0.338	0.364
Fejervarya_vittigera	Dicroglossidae	NA	3	55.14	24.43	27.537	13.793	28.72	17	17.767	12.603	9.19	7.903	5.703	7.72	3.46	5.907	NA	NA	2.539	95.966	2.599	2.652	332.805	172.382	8.646	5.421	5.041	3.237	4.874	2.482	3.039	1.979	1.487	1.244	2.499	2.103	1.483	1.77	NA	NA	0.93	25.919	0.82	0.985	284.426	140.324	4.992	3.13
Flectonotus_fitzgeraldi	Hemiphractidae	arboreal	3	18.163	8.84	9.93	5.223	6.9	6.09	6.63	5.147	3.377	3.17	1.717	1.933	0.713	1.987	NA	NA	0.19	1.041	0.971	0.94	7.721	3.683	0.692	1.064	0.935	0.58	0.94	0.392	0.556	0.204	0.406	0.56	0.167	0.049	0.055	0.11	NA	NA	0.065	0.504	0.051	0.093	1.584	0.476	0.399	0.614
Flectonotus_pygmaeus	Hemiphractidae	arboreal	2	28.83	13.035	15.47	7.91	11.475	9.075	9.28	8.225	5.175	5.04	1.875	2.82	1.395	2.495	NA	NA	0.941	2.605	4.475	4.425	18.139	14.186	0.976	0.742	0.99	0.113	0.064	0.092	1.16	0.134	0.177	0.283	0.021	0.41	0.233	0.021	NA	NA	0.158	0.525	0.676	0.694	3.857	3.38	0.69	0.525
Fritziana_ohausi	Hemiphractidae	arboreal	5	27.996	12.966	13.894	7.256	11.956	8.93	9.212	8.544	5.444	4.592	2.122	2.384	1.434	2.216	0.031	0.016	0.7	3.517	7.629	6.277	17.186	11.575	1.303	0.527	0.847	0.494	0.429	0.496	0.405	0.468	0.239	0.723	0.133	0.257	0.111	0.257	0.006	0.002	0.102	1.073	0.742	0.36	2.339	1.897	0.583	0.235
Gastrophryne_carolinensis	Microhylidae	burrowing	5	29.568	9.394	10.288	5.918	12.376	5.468	7.738	6.45	4.612	4.354	2.652	4.44	1.96	3.206	0.063	0.023	0.768	0.815	1.577	1.215	29.022	16.878	1.22	0.414	0.723	0.377	0.404	0.397	0.897	0.175	0.434	0.444	0.288	0.236	0.134	0.252	0.01	0.003	0.122	0.412	0.116	0.13	4.353	1.573	0.546	0.185
Gastrotheca_aureomaculata	Hemiphractidae	arboreal	1	56.4	28.81	31.63	17.34	29.86	19.6	23.15	22.27	13.82	9.4	7.99	6.95	2.88	6.23	NA	NA	4.194	31.582	22.751	24.289	418.835	148.576	NA	NA	NA	NA	NA	NA	NA	NA	NA	NA	NA	NA	NA	NA	NA	NA	NA	NA	NA	NA	NA	NA	NA	NA
Gastrotheca_excubitor	Hemiphractidae	terrestrial	2	34.125	14.47	17.765	9.645	15.99	10.625	12.285	10.83	7.085	6.595	2.665	3.67	1.91	2.9	NA	NA	1.002	2.398	6.341	5.894	37.434	26.101	2.553	3.295	2.779	1.549	1.895	0.544	1.379	1.004	0.403	1.011	0.035	0.269	0.057	0.339	NA	NA	0.149	1.783	2.458	2.476	11.646	7.815	1.805	2.33
Gastrotheca_galeata	Hemiphractidae	semi.arboreal	1	46.84	17.81	21.17	12.11	20.77	13.6	17.44	15.56	9.41	6.53	4.58	2.98	4.01	2.49	NA	NA	3.159	6.774	11.532	14.699	63.638	55.339	NA	NA	NA	NA	NA	NA	NA	NA	NA	NA	NA	NA	NA	NA	NA	NA	NA	NA	NA	NA	NA	NA	NA	NA
Gastrotheca_griswoldi	Hemiphractidae	terrestrial	2	34.23	15.695	16.975	9.8	17.525	9.4	12.46	11.615	6.5	5.95	3.805	2.095	3.015	1.77	NA	NA	1.265	3.145	4.549	3.618	33.905	24.836	4.271	0.884	1.761	0.948	2.397	0.976	0.891	1.351	0.608	0.495	0.94	0.389	0.969	0.255	NA	NA	0.561	2.24	2.094	1.948	16.063	13.548	3.02	0.625
Gastrotheca_longipes	Hemiphractidae	arboreal	3	56.357	35.84	36.737	20.32	28.38	18.867	23.44	21.383	12.387	10.593	6.07	6.227	1.987	5.717	NA	NA	2.803	97.869	19.119	21.761	356.483	109.808	19.918	2.4	2.636	2.159	2.835	1.192	1.694	1.947	1.425	1.503	0.676	0.751	0.39	0.792	NA	NA	0.71	20.283	2.365	0.869	80.391	29.545	11.5	1.386
Gastrotheca_marsupiata	Hemiphractidae	terrestrial	5	32.416	12.886	14.78	7.826	13.842	8.604	11.54	9.77	6.516	5.632	2.774	4.02	1.906	3.244	NA	NA	0.978	1.303	3.488	3.538	37.718	23.874	0.745	0.448	0.56	0.381	0.705	0.549	0.706	0.557	0.533	0.349	0.263	0.435	0.165	0.233	NA	NA	0.058	0.383	0.587	0.441	6.394	2.27	0.333	0.2
Gastrotheca_monticola	Hemiphractidae	arboreal	4	55.285	25.245	27.902	14.052	22.015	15.832	18.878	16.43	11.037	9.35	4.24	6.222	3.11	4.955	NA	NA	3.053	17.764	14.049	14.131	173.489	112.835	2.276	0.741	1.103	0.863	2.021	0.911	1.326	0.477	0.856	0.914	0.305	0.597	0.169	0.233	NA	NA	0.866	3.246	2.916	2.604	7.315	13.218	1.138	0.37
Gastrotheca_orophylax	Hemiphractidae	arboreal	5	53.682	25.97	26.89	13.596	24.326	16.958	20.608	17.386	10.716	9.106	4.768	4.414	2.988	4.932	NA	NA	3.097	30.206	20.543	19.024	144.339	105.897	3.145	1.044	1.245	0.439	1.788	1.291	1.189	1.213	0.138	0.737	0.34	0.655	0.439	0.668	NA	NA	0.51	8.129	2.778	3.558	31.301	32.053	1.406	0.467
Gastrotheca_pseustes	Hemiphractidae	semi.arboreal	5	43.804	19.706	19.702	10.542	20.392	13.314	16.026	13.928	9.892	9.156	3.89	4.842	2.8	4.212	NA	NA	2.395	13.168	10.036	8.17	98.061	61.162	1.156	0.392	0.214	0.521	0.486	0.829	0.572	0.486	0.676	0.846	0.413	0.665	0.243	0.299	NA	NA	0.291	2.123	0.826	0.894	24.117	10.289	0.517	0.175
Gastrotheca_riobambae	Hemiphractidae	arboreal	5	48.41	18.79	19.678	10.302	20.292	14.776	17.488	14.7	9.362	8.974	4.048	4.284	2.706	4.294	NA	NA	2.641	11.995	7.926	7.595	86.319	60.426	3.375	1.919	1.367	0.948	1.249	1.073	0.889	1.46	1.647	1.328	0.216	0.345	0.205	0.392	NA	NA	0.408	3.709	1.406	2.63	18.537	12.557	1.509	0.858
Genyophryne_thomsoni	Microhylidae	terrestrial	5	34.232	13.446	11.458	6.976	13.154	11.074	16.592	7.022	5.304	4.912	3.614	5.008	1.148	3.972	NA	NA	0.279	2.106	2.092	1.018	64.388	13.709	0.907	1.136	0.423	0.23	0.674	0.831	0.644	0.423	0.375	0.441	0.698	0.424	0.108	0.186	NA	NA	0.06	0.893	0.327	0.199	18.609	1.813	0.405	0.508
Gephyromantis_ambohitra	Mantellidae	arboreal	3	36.037	21.13	23.06	9.49	21.317	12.18	13.54	12.727	8.053	7	5.46	3.667	3.413	1.78	NA	NA	1.453	40.324	5.062	6.241	110.87	36.752	0.245	0.118	0.24	0.572	0.605	1.017	0.819	0.467	0.539	0.576	0.212	0.366	0.072	0.251	NA	NA	0.093	6.38	0.538	0.462	13.763	5.887	0.142	0.068
Gephyromantis_asper	Mantellidae	terrestrial	2	28.775	14.595	16.455	6.99	14.845	10.305	9.565	8.28	5.605	5.435	2.855	3.705	1.34	2.525	0.09	0.025	1.234	10.239	3.996	3.106	40.794	14.666	0.785	0.318	0.12	0.028	0.346	0.078	0.092	0.028	0.049	0.757	0.332	0.431	0.099	0.488	0.014	0.004	0.064	4.69	0.332	1.002	10.297	3.786	0.555	0.225
Gephyromantis_cornutus	Mantellidae	arboreal	3	37.207	20.647	22.783	9.88	20.42	12.29	13.137	11.61	7.523	7.13	5.113	3.547	3.477	2.09	NA	NA	1.746	12.796	3.368	3.061	97.924	43.333	0.638	0.875	0.614	0.425	0.728	0.365	0.242	0.512	0.279	0.942	0.196	0.168	0.199	0.234	NA	NA	0.087	1.972	0.757	0.496	4.742	5.479	0.368	0.505
Gephyromantis_corvus	Mantellidae	arboreal	1	31.84	16.41	17.17	7.87	14.79	10.82	10.81	9.7	6.58	4.9	3.69	3.12	2.91	1.71	NA	NA	1.014	9.641	0.959	1.983	49.46	22.368	NA	NA	NA	NA	NA	NA	NA	NA	NA	NA	NA	NA	NA	NA	NA	NA	NA	NA	NA	NA	NA	NA	NA	NA
Gephyromantis_decaryi	Mantellidae	NA	3	26.297	13.317	14.46	6.687	13.237	7.743	8.85	7.527	5.777	4.523	3.443	2.347	1.997	1.21	NA	NA	1.064	3.151	1.322	1.219	28.238	9.126	0.486	0.171	0.211	0.114	0.287	0.65	0.286	0.297	0.202	0.379	0.196	0.256	0.179	0.118	NA	NA	0.139	0.235	0.377	0.254	4.289	1.004	0.28	0.099
Gephyromantis_eiselti	Mantellidae	arboreal	2	24.625	12.215	12.92	6.365	11.795	7.105	8.295	6.865	4.975	3.765	2.545	2.01	1.825	1.125	NA	NA	0.649	1.422	1.071	1.042	16.103	6.948	0.488	0.29	0.962	0.049	0.403	0.163	0.29	0.148	0.276	0.064	0.375	0.453	0.007	0.021	NA	NA	0.098	0.91	0.477	0.494	1.656	0.621	0.345	0.205
Gephyromantis_granulatus	Mantellidae	semi.arboreal	3	38.933	21.06	23.497	10.327	22.637	12.69	13.503	11.81	7.597	6.807	4.99	4.127	3.367	1.953	NA	NA	2.071	40.708	4.473	3.67	116.314	42.149	1.069	1.787	1.608	0.813	1.157	0.713	0.937	1.004	0.902	0.703	0.466	0.675	0.604	0.435	NA	NA	0.185	9.509	0.178	1.517	40.14	20.072	0.617	1.032
Gephyromantis_horridus	Mantellidae	arboreal	1	29.57	14.12	14.67	7.68	13.21	10.44	12.05	9.76	6.93	4.9	3.62	3.25	2.91	1.33	NA	NA	1.28	1.822	1.689	1.906	43.491	14.864	NA	NA	NA	NA	NA	NA	NA	NA	NA	NA	NA	NA	NA	NA	NA	NA	NA	NA	NA	NA	NA	NA	NA	NA
Gephyromantis_klemmeri	Mantellidae	terrestrial	3	20.833	11.19	12.703	6.5	10.767	6.217	6.333	6.77	4.583	4.253	2.523	1.633	1.313	0.88	NA	NA	0.313	0.67	1.07	1.353	12.094	3.83	0.752	0.193	0.314	0.353	0.561	0.376	0.577	0.165	0.055	0.11	0.102	0.09	0.11	0.062	NA	NA	0.064	0.304	0.111	0.106	1.196	0.169	0.434	0.111
Gephyromantis_leucocephalus	Mantellidae	terrestrial	1	29.56	13.85	14.91	7.17	12.15	9.67	9.47	7.67	6.83	5	3.06	3.9	0.86	2.72	NA	NA	0.834	4.736	1.35	1.649	43.272	9.131	NA	NA	NA	NA	NA	NA	NA	NA	NA	NA	NA	NA	NA	NA	NA	NA	NA	NA	NA	NA	NA	NA	NA	NA
Gephyromantis_leucomaculatus	Mantellidae	arboreal	3	38.583	19.023	21.05	9.867	18.6	12.983	12.103	11.297	7.063	6.207	4.48	2.797	2.727	1.507	NA	NA	1.174	19.818	3.546	3.281	62.456	22.676	1.818	0.491	0.902	0.265	1.061	0.795	0.339	0.573	0.455	0.43	0.398	0.095	0.408	0.106	NA	NA	0.225	6.147	0.479	0.357	7.015	4.064	1.05	0.283
Gephyromantis_luteus	Mantellidae	terrestrial	5	40.24	21.842	26.054	11.782	21.668	15.086	15.096	11.826	8.322	6.48	4.284	6.564	2.052	4.45	0.412	0.117	2.892	57.158	10.345	8.901	162.211	62.759	0.801	0.473	0.602	0.271	1.568	0.874	0.734	0.566	0.429	0.36	0.455	0.594	0.196	0.341	0.087	0.03	0.58	7.516	0.731	0.888	31.886	11.324	0.358	0.212
Gephyromantis_malagasius	Mantellidae	arboreal	1	22.35	12.41	11.9	5.44	9.65	7.85	8.91	7.14	5.4	4.59	1.98	3.4	0.48	2.13	NA	NA	0.287	0.569	0.302	0.398	21.872	3.185	NA	NA	NA	NA	NA	NA	NA	NA	NA	NA	NA	NA	NA	NA	NA	NA	NA	NA	NA	NA	NA	NA	NA	NA
Gephyromantis_plicifer	Mantellidae	arboreal	3	36.027	19.44	21.92	8.99	20.56	11.303	12.653	11.58	7.203	4.54	5.693	4.61	3.75	1.693	NA	NA	1.298	30.877	3.222	3.089	134.09	36.656	1.294	1.406	1.25	0.6	0.765	0.64	0.051	0.42	0.687	0.844	0.125	0.658	0.419	0.124	NA	NA	0.204	9.731	0.369	0.955	25.048	7.408	0.747	0.812
Gephyromantis_pseudoasper	Mantellidae	semi.arboreal	3	34.513	17.317	18.12	8.417	17.337	9.64	12.077	11.1	8.073	7.173	4.907	3.967	3.427	1.917	NA	NA	1.673	7.305	3.654	2.869	89.095	31.153	0.349	1.204	0.638	0.179	0.528	0.36	0.453	0.306	0.1	0.315	0.503	0.726	0.118	0.104	NA	NA	0.258	0.567	0.344	0.413	23.264	2.257	0.202	0.695
Gephyromantis_redimitus	Mantellidae	semi.arboreal	3	48.863	23.997	24.907	11.27	24.947	14.76	16.113	14.907	9.32	7.047	5.693	4.4	3.603	2.367	NA	NA	4.084	21.851	6.249	5.646	159.352	56.559	2.858	2.195	2.121	0.944	2.56	0.356	1.61	0.927	0.584	0.224	0.222	0.642	0.121	0.459	NA	NA	1.152	2.877	1.721	1.382	41.442	17.762	1.65	1.267
Gephyromantis_rivicola	Mantellidae	torrential	3	21.887	11.62	12.343	5.533	11.157	5.667	6.783	7.69	5.15	4.527	2.43	1.817	1.553	1.063	NA	NA	0.72	0.597	1.167	1.393	13.455	5.382	0.382	0.946	0.472	0.127	0.635	0.477	0.46	0.207	0.217	0.164	0.062	0.17	0.192	0.09	NA	NA	0.262	0.228	0.235	0.545	1.947	1.187	0.221	0.546
Gephyromantis_schilfi	Mantellidae	arboreal	1	31.78	18.99	21.85	10.09	18.79	9.61	10.41	9.77	6.16	5.95	3.78	2.72	2.76	1.3	NA	NA	0.558	6.366	2.78	2.586	51.116	20.524	NA	NA	NA	NA	NA	NA	NA	NA	NA	NA	NA	NA	NA	NA	NA	NA	NA	NA	NA	NA	NA	NA	NA	NA
Gephyromantis_tandroka	Mantellidae	arboreal	4	36.145	20.863	22.458	9.762	21.03	11.412	12.125	11.727	6.952	5.82	4.68	3.505	3.26	1.9	NA	NA	1.686	12.437	4.324	3.757	93.253	38.672	3.881	2.374	1.922	0.6	1.58	1.487	1.719	1.495	0.587	0.597	0.825	0.595	0.674	0.476	NA	NA	0.608	6.115	2.374	1.311	34.834	16.773	1.94	1.187
Gephyromantis_tschenki	Mantellidae	arboreal	3	38.773	18.28	21.387	9.8	17.43	12.12	13.397	11.377	7.067	5.287	4.08	2.54	2.56	1.46	NA	NA	1.081	19.151	3.755	4.421	49.392	20.905	0.199	0.936	0.409	0.348	0.785	0.476	0.292	0.667	0.278	0.211	0.375	0.385	0.212	0.035	NA	NA	0.107	2.13	0.905	0.477	7.123	1.376	0.115	0.541
Gephyromantis_ventrimaculatus	Mantellidae	semi.arboreal	2	22.17	11.79	11.64	6.33	10.58	8.545	9.02	7.185	6.695	5.4	2.425	2.335	0.6	2.01	NA	NA	0.641	0.619	0.928	1.07	18.103	3.67	0.651	0.24	0.481	0.212	0.735	0.021	0.255	0.615	0.106	0.071	1.039	0.46	0.028	0.24	NA	NA	0.214	0.535	0.575	0.525	10.56	0.418	0.46	0.17
Gephyromantis_webbi	Mantellidae	terrestrial	3	22.727	12.22	12.833	5.9	10.337	6.743	7.793	7.947	5.593	4.297	3.007	1.833	2.043	1.01	NA	NA	0.48	1.27	1.88	2.527	17.775	7.321	1.648	0.869	1.042	0.609	0.673	0.741	0.384	0.571	0.874	0.549	0.255	0.15	0.737	0.269	NA	NA	0.167	0.903	0.97	1.434	3.787	3.811	0.952	0.502
Ghatixalus_variabilis	Rhacophoridae	semi.arboreal	4	30.648	14.475	14.7	7.848	12.717	9.373	10.883	9.328	5.515	5.478	3.107	3.243	0.78	3.192	NA	NA	0.663	12.137	5.586	5.355	38.011	9.638	2.759	0.567	0.342	0.428	0.792	0.575	0.621	0.316	0.361	0.066	0.319	0.22	0.05	0.511	NA	NA	0.146	3.655	0.986	0.382	2.658	2.027	1.38	0.284
Gracixalus_gracilipes	Rhacophoridae	arboreal	5	23.666	11.536	12.312	6.118	9.984	6.884	7.368	7.262	4.482	4.646	1.796	1.53	1.264	1.016	NA	NA	0.639	4.466	4.021	5.008	8.095	3.797	1.323	0.684	0.648	0.359	0.684	0.697	0.833	0.466	0.222	0.359	0.593	0.275	0.579	0.278	NA	NA	0.171	1.389	0.949	0.913	2.584	1.262	0.592	0.306
Guibemantis_bicalcaratus	Mantellidae	arboreal	4	19.552	9.592	10.028	5.098	9.095	6.99	6.383	5.74	4.117	4.195	1.73	2.005	1.072	1.52	NA	NA	0.32	2.76	1.498	1.759	8.744	4.257	0.693	0.507	0.284	0.266	0.436	0.243	0.445	0.357	0.173	0.311	0.224	0.35	0.156	0.119	NA	NA	0.054	0.451	0.331	0.314	2.144	0.496	0.346	0.254
Guibemantis_depressiceps	Mantellidae	arboreal	2	40.445	19.895	21.23	10.435	20.48	14.14	13.645	12.845	9.6	7.595	2.735	4.135	1.815	3.03	0.137	0.044	1.238	21.253	11.678	15.143	59.078	31.028	0.035	0.813	0.042	0.12	0.919	0.057	0.021	0.148	0.24	0.346	0.559	0.361	0.262	0.651	0.03	0.001	0.278	1.221	0.32	2.39	14.739	10.906	0.025	0.575
Guibemantis_liber	Mantellidae	arboreal	5	25.38	12.324	12.976	6.668	12.574	8.026	8.212	8.856	5.936	5.162	1.816	2.604	1.184	2.236	0.03	0.014	0.677	2.868	6.229	7.993	15.327	9.05	1.241	0.743	0.76	0.28	0.412	0.447	0.597	0.519	0.41	0.361	0.146	0.358	0.107	0.237	0.006	0.003	0.124	0.87	0.527	1.904	3.105	1.645	0.555	0.332
Guibemantis_pulcher	Mantellidae	arboreal	1	25.19	10.82	13.13	7.64	11.26	9.73	8.45	6.63	4.84	3.96	1.94	3.48	1.34	2.64	0.04	0.022	0.43	1.498	3.84	3.936	19.124	12.16	NA	NA	NA	NA	NA	NA	NA	NA	NA	NA	NA	NA	NA	NA	NA	NA	NA	NA	NA	NA	NA	NA	NA	NA
Guibemantis_punctatus	Mantellidae	arboreal	3	24.293	11.127	12.143	6.023	10.71	6.95	7.92	7.697	4.393	3.697	3.1	2.207	2.14	1.333	NA	NA	0.585	1.726	2.264	2.588	20.091	9.089	0.38	0.611	0.431	0.186	0.298	0.137	0.238	0.191	0.015	0.125	0.433	0.26	0.123	0.172	NA	NA	0.205	0.522	0.211	0.194	4.694	1.49	0.219	0.353
Haddadus_binotatus	Craugastoridae	terrestrial	5	41.74	22.156	24.872	12.392	21.952	15.398	16.436	11.324	9.352	7.546	4.554	5.218	2.646	4.372	0.273	0.11	1.363	1.524	6.899	4.562	138.768	76.384	1.966	1.045	0.882	0.579	1.086	0.654	0.607	0.757	0.442	0.768	0.36	0.495	0.385	0.543	0.059	0.023	0.234	0.677	1.172	0.251	26.157	21.972	0.879	0.467
Hadromophryne_natalensis	Heleophrynidae	torrential	4	48.682	23.602	23.722	12.773	21.085	16.345	18.12	15.39	8.992	9.355	4.978	5.843	2.985	5.192	NA	NA	3.585	36.529	9.468	8.237	216.42	114.513	13.045	5.626	5.313	3.185	5.626	3.02	4.372	4.466	2.457	4.186	1.499	2.368	0.815	1.876	NA	NA	3.364	14.798	4.957	5.403	187.996	101.136	6.522	2.813
Hamptophryne_boliviana	Microhylidae	terrestrial	9	26.46	12.029	12.157	6.99	13.324	7.082	8.488	7.597	5.108	5.14	3.816	3.604	2.517	2.756	0.081	0.028	1.076	0.585	2.509	1.595	43.833	21.038	4.318	1.965	1.775	0.82	1.965	1.323	1.16	1.368	1.089	0.841	0.613	0.651	0.684	0.561	0.033	0.008	0.495	0.281	0.459	0.323	14.761	3.562	1.439	0.655
Heleophryne_purcelli	Heleophrynidae	torrential	4	39	19.372	20.573	10.758	18.665	12.902	13.82	12.557	8.11	6.902	3.455	4.71	1.975	3.935	NA	NA	3.267	39.987	10.707	13.182	85.619	44.647	3.657	1.124	1.521	0.789	2.006	1.136	2.092	1.048	0.746	1.042	0.511	1.098	0.448	1.147	NA	NA	1.282	18.183	2.153	3.043	35.059	23.714	1.828	0.562
Hemiphractus_bubalus	Hemiphractidae	arboreal	3	41.897	23.933	25.763	15.86	22.097	17.183	20.787	15.237	8.96	8.137	2.983	2.873	1.803	3.283	NA	NA	1.382	4.889	7.142	8.35	54.567	39.994	4.127	2.378	2.625	1.687	3.556	1.528	2.715	2.302	1.495	1.587	0.255	0.675	0.071	0.463	NA	NA	0.605	1.133	3.095	3.955	17.645	7.632	2.383	1.373
Hemiphractus_proboscideus	Hemiphractidae	arboreal	5	56.036	27.38	33.364	19.324	26.732	20.59	25.938	19.624	10.656	9.362	3.512	6.246	1.874	4.844	NA	NA	2.817	20.998	16.577	18.829	157.375	79.748	4.118	1.834	3.303	1.649	2.105	2.061	2.413	1.351	1.095	1.739	0.265	0.519	0.156	0.503	NA	NA	0.778	3.524	3.005	4.094	21.192	16.757	1.842	0.82
Hemiphractus_scutatus	Hemiphractidae	semi.arboreal	3	54.82	26.257	24.68	12.75	25.207	27.077	32.403	16.047	11.727	9.433	4.093	5.05	2.94	5.15	NA	NA	4.556	8.678	5.633	3.876	158.889	109.102	7.045	3.602	3.63	2.107	2.293	3.653	4.805	1.605	1.878	1.955	1.479	1.673	1.041	1.352	NA	NA	2.107	2.596	1.779	1.648	98.032	65.609	4.067	2.08
Hemisus_marmoratus	Hemisotidae	burrowing	5	22.56	9.022	9.538	5.37	10.512	4.016	5.93	5.374	4.466	1.91	3.808	3.06	2.676	1.762	NA	NA	1.047	0.82	0.486	0.524	28.462	12.165	1.603	0.611	0.717	0.438	0.387	0.225	0.326	0.251	0.84	0.368	0.66	0.869	0.404	0.303	NA	NA	0.281	0.238	0.295	0.142	11.937	4.542	0.717	0.273
Heterixalus_alboguttatus	Hyperoliidae	arboreal	3	24.167	11.327	11.52	6.273	9.623	7.013	8.043	6.373	4.287	4.037	2	2.353	1.23	2.38	0.035	0.015	0.459	8.486	4.77	4.211	13.996	8.975	2.133	1.33	1.242	0.653	0.93	0.842	0.215	0.45	0.189	0.248	0.164	0.231	0.11	0.285	0.011	0.004	0.102	1.345	0.966	1.024	2.793	2.673	1.231	0.768
Heterixalus_andrakata	Hyperoliidae	arboreal	3	21.613	10.46	10.523	5.66	9.563	5.12	6.423	6.53	3.807	3.41	2.263	1.447	1.737	1.08	NA	NA	0.399	8.652	4.585	3.458	8.903	5.16	0.143	0.279	0.402	0.451	0.397	0.072	0.172	0.246	0.1	0.437	0.269	0.129	0.164	0.02	NA	NA	0.076	1.252	0.318	0.598	0.317	0.429	0.083	0.161
Heterixalus_betsileo	Hyperoliidae	arboreal	2	18.77	9.335	9.785	5.465	8.015	5.24	6.61	5.38	3.635	3.985	1.66	1.715	1.05	1.675	0.017	0.01	0.231	4.443	3.513	2.625	6.914	4.518	1.358	0.29	0.007	0.346	0.361	0.085	0.311	0.085	0.021	0.332	0.042	0.403	0.028	0.346	0.003	0.002	0.018	1.154	0.13	0.01	1.242	1.05	0.96	0.205
Heterixalus_boettgeri	Hyperoliidae	arboreal	5	24.744	11.382	11.534	6.368	9.816	7.112	8.548	6.348	4.406	4.266	2.37	3.196	0.896	2.882	NA	NA	0.32	11.816	2.35	2.01	23.075	7.974	1.607	1.524	1.366	0.684	0.835	0.432	0.897	0.718	0.318	0.498	0.429	0.404	0.18	0.304	NA	NA	0.092	4.127	0.676	0.383	7.106	2.475	0.719	0.682
Heterixalus_luteostriatus	Hyperoliidae	NA	5	26.58	12.646	12.312	7.288	10.674	7.01	8.812	7.358	4.94	4.83	2.252	2.726	0.698	2.606	NA	NA	0.353	12.501	3.231	2.669	20.362	5.845	0.815	0.537	0.357	0.315	0.423	0.537	0.288	0.135	0.421	0.661	0.25	0.168	0.056	0.352	NA	NA	0.068	2.52	0.299	0.7	3.222	0.74	0.365	0.24
Heterixalus_madagascariensis	Hyperoliidae	arboreal	3	25.48	12.05	12.51	6.8	10.533	7.41	8.18	7.093	4.157	3.447	2.9	2.177	2.25	1.317	NA	NA	0.433	13.57	2.86	2.58	20.004	9.815	2.244	1.23	0.481	0.05	0.998	1.053	0.195	0.823	0.641	0.597	0.315	0.225	0.243	0.231	NA	NA	0.038	4.353	0.957	0.606	4.476	2.716	1.295	0.71
Heterixalus_rutenbergi	Hyperoliidae	NA	5	24.282	10.084	9.5	6.426	8.61	5.646	7.122	6.378	5.596	5.522	1.872	2.286	0.502	2.134	NA	NA	0.199	9.585	1.063	0.742	11.31	2.67	0.648	0.483	0.477	0.338	0.363	0.452	0.253	0.35	0.386	0.387	0.124	0.136	0.085	0.108	NA	NA	0.125	0.812	0.069	0.166	1.233	0.527	0.29	0.216
Heterixalus_tricolor	Hyperoliidae	arboreal	5	26.458	13.768	13.19	7.408	11.316	7.274	8.472	7.538	4.962	4.764	2.278	2.886	0.874	2.292	NA	NA	0.295	17.659	3.244	3.117	23.76	7.005	1	0.606	0.469	0.406	0.248	0.475	0.352	0.381	0.414	0.287	0.193	0.301	0.105	0.296	NA	NA	0.043	2.064	0.519	0.226	3.957	1.865	0.447	0.271
Heterixalus_variabilis	Hyperoliidae	NA	2	29.69	14.425	14.255	8	12.33	8.135	8.66	8.35	5.685	5.37	2.52	3.515	0.83	3.02	NA	NA	0.372	22.584	3.795	3.622	33.455	9.345	1.909	0.134	0.29	0.057	0.438	0.12	0.453	0.495	0.049	0.537	0.028	0.658	0.085	0	NA	NA	0.064	0.762	0.532	0.373	6.322	0.766	1.35	0.095
Hildebrandtia_ornata	Ptychadenidae	burrowing	5	52.378	18.218	18.674	10.64	16.05	16.022	19.924	10.154	9.6	8.958	5.472	7.418	2.418	6.41	NA	NA	4.421	20.118	5.962	3.947	193.054	76.154	1.364	1.142	0.61	0.822	1.427	1.295	0.863	0.572	0.647	0.646	0.53	0.493	0.224	0.814	NA	NA	0.404	1.548	1.499	0.668	19.82	15.328	0.61	0.511
Holoaden_bradei	Strabomantidae	terrestrial	5	27.446	11.266	9.636	5.58	11.828	7.67	9.61	7.06	5.842	4.956	3.596	3.912	1.318	3.202	NA	NA	1.322	1.218	1.972	1.421	42.079	10.946	1.12	0.738	1.425	0.324	0.845	0.553	0.455	0.466	0.35	0.807	0.641	0.382	0.284	0.376	NA	NA	0.353	0.238	0.491	0.297	11.848	4.481	0.501	0.33
Hoplobatrachus_crassus	Dicroglossidae	terrestrial	3	62.51	33.78	24.597	14.277	25.083	19.423	20.7	11.953	8.767	8.58	7.363	7.52	4.897	5.9	NA	NA	4.643	94.532	3.196	2.444	439.933	180.408	8.17	14.291	4.032	1.988	3.832	2.423	3.06	1.781	1.116	0.746	4.067	1.058	2.974	1.004	NA	NA	2.593	18.078	0.614	0.317	156.184	103.381	4.717	8.251
Hoplobatrachus_occipitalis	Dicroglossidae	semi.aquatic	3	110.747	50.683	47.553	25.297	50.793	34.433	39.117	25.157	19.29	15.987	21.16	15.223	15.087	9.747	NA	NA	16.825	654.604	24.334	18.466	4450.62	1944.98	22.413	7.989	6.613	4.325	7.882	6.294	8.497	3.576	3.193	2.568	5.249	2.778	3.689	1.942	NA	NA	5.487	204.44	6.688	6.004	2064.08	932.412	12.94	4.613
Hoplophryne_rogersi	Microhylidae	arboreal	4	25.07	10.015	11.09	5.51	12.363	6.4	8.302	6.155	4.865	4.495	2.44	3.878	1.795	3.23	NA	NA	0.37	0.828	2.258	1.696	25.413	17.078	0.9	0.604	0.486	0.731	0.977	0.351	0.438	0.484	0.411	0.533	0.373	0.489	0.189	0.503	NA	NA	0.088	0.48	0.429	0.525	7.801	5.019	0.45	0.302
Hoplophryne_uluguruensis	Microhylidae	arboreal	2	18.225	7.935	8.93	4.97	9.42	4.06	5.245	4.58	3.27	3.77	2.93	1.69	2.135	1.48	NA	NA	0.136	0.387	1.211	0.552	10.097	7.345	1.365	0.94	1.287	0.693	1.117	0.438	0.177	0.721	0.071	0.17	0.325	0.368	0.148	0.028	NA	NA	0.045	0.014	0.178	0.002	0.108	0.41	0.965	0.665
Huia_cavitympanum	Ranidae	terrestrial	8	45.454	30.298	33.333	14.794	29.345	15.78	15.838	14.395	9.175	8.049	6.412	7.528	2.489	4.48	NA	NA	1.915	192.772	10.892	7.789	383.939	97.909	0.893	0.644	0.724	0.279	1.13	0.545	0.461	0.651	0.539	0.484	0.583	0.484	0.27	0.346	NA	NA	0.234	21.253	1.578	1.157	52.336	17.6	0.316	0.228
Huia_sumatrana	Ranidae	torrential	4	31.532	21.63	22.975	10.408	18.188	10.25	9.152	9.725	6.845	6.352	3.272	3.55	1.055	2.013	NA	NA	0.686	63.499	4.634	2.932	65.66	12.781	0.774	0.736	0.943	0.609	0.963	1.025	0.358	0.732	1.256	0.871	0.278	0.14	0.132	0.109	NA	NA	0.133	10.378	0.721	0.372	4.656	1.92	0.387	0.368
Hyalinobatrachium_fleischmanni	Centrolenidae	arboreal	5	24.804	13.932	13.612	7.086	11.614	6.918	9.394	8.208	4.988	5.598	1.818	1.924	1.136	1.862	0.024	0.013	0.327	15.747	7.135	7.382	12.823	7.576	0.55	0.317	0.282	0.267	0.53	0.066	0.35	0.443	0.186	0.342	0.163	0.248	0.192	0.078	0.002	0.001	0.106	2.57	0.321	0.648	2.631	1.59	0.246	0.142
Hyalinobatrachium_orientale	Centrolenidae	arboreal	5	20.228	10.978	10.548	5.84	7.944	5.478	7.284	5.414	4.028	3.854	1.146	1.588	0.558	1.41	NA	NA	0.217	2.736	1.211	1.661	5.302	2.176	0.625	0.621	0.37	0.3	0.362	0.469	0.306	0.284	0.288	0.416	0.147	0.145	0.077	0.078	NA	NA	0.051	0.66	0.303	0.332	1.295	0.347	0.28	0.278
Hyalinobatrachium_pellucidum	Centrolenidae	arboreal	3	20.93	11.927	10.96	5.923	9.357	5.057	7.027	6.033	4.39	4.243	1.537	1.927	0.513	1.963	NA	NA	0.219	13.784	2.219	2.153	9.187	2.885	1.663	0.987	0.771	0.876	0.781	0.303	0.654	0.603	0.14	0.511	0.187	0.076	0.035	0.059	NA	NA	0.089	1.589	0.333	0.322	0.579	0.156	0.96	0.57
Hyla_andersonii	Hylidae	semi.arboreal	5	35.874	17.754	16.88	7.93	16.54	9.338	12.292	10.904	6.198	5.186	3.086	2.644	1.932	3.304	NA	NA	2.727	9.6	7.473	4.908	37.979	28.321	1.875	0.639	0.844	0.56	0.665	0.521	0.333	0.586	0.155	0.497	0.17	0.292	0.221	0.186	NA	NA	0.318	3.325	0.912	0.607	5.613	4.581	0.839	0.286
Hyla_arborea	Hylidae	arboreal	7	34.617	16.663	16.657	8.596	16.944	9.314	10.647	11.463	6.369	6.359	2.396	2.526	1.929	2.203	NA	NA	1.28	9.365	5.205	4.694	26.274	17.978	5.899	2.269	1.687	1.234	3.146	1.103	1.851	2.488	1.323	1.31	0.391	0.566	0.406	0.539	NA	NA	0.583	4.462	2.43	2.417	7.166	4.1	2.23	0.857
Hyla_arenicolor	Hylidae	terrestrial	3	40.243	18.637	18.397	9.603	16.503	10.457	12.803	12.023	7.66	5.88	3.183	3.77	2.247	3.677	NA	NA	1.949	15.52	8.202	9.012	60.923	40.378	1.562	1.995	1.273	0.626	1.332	0.26	1.124	0.836	0.791	0.316	0.626	0.568	0.218	0.495	NA	NA	0.346	1.182	1.166	1.906	24.163	10.605	0.902	1.152
Hyla_chrysoscelis	Hylidae	arboreal	5	41.148	17.31	18.388	8.942	18.12	11.896	14.814	12.566	8.512	7.148	2.704	5.506	2.11	4.046	0.17	0.078	1.875	23.986	10.579	11.977	68.598	42.741	3.886	1.738	2.076	0.544	2.178	1.412	1.396	1.397	1.034	1.339	0.432	0.584	0.285	0.747	0.066	0.034	0.515	8.855	3.917	3.922	20.95	17.23	1.738	0.777
Hyla_euphorbiacea	Hylidae	NA	2	32.045	12.7	14.905	8.075	14.38	7.215	8.49	8.97	5.395	4.56	1.95	2.505	1.475	2.315	NA	NA	1.147	13.345	5.087	4.751	16.423	13.366	2.128	1.202	1.435	0.318	1.612	0.827	0.283	1.16	0.078	0.976	0.198	0.163	0.163	0.049	NA	NA	0.361	5.755	1.207	1.276	4.246	2.466	1.505	0.85
Hyla_eximia	Hylidae	arboreal	3	28.587	12.787	14.067	7.753	13.89	6.34	8.37	7.897	5.253	3.903	2.607	2.603	2.153	1.827	NA	NA	0.586	8.318	2.494	2.109	22.434	13.341	1.029	1.597	0.24	0.55	0.197	0.652	0.766	0.301	0.168	0.391	0.452	0.294	0.514	0.914	NA	NA	0.097	2.327	0.824	0.726	3.238	2.883	0.594	0.922
Hyla_femoralis	Hylidae	arboreal	5	31.224	12.82	14.186	7.462	12.224	9.224	10.736	8.218	5.55	5.512	1.71	3.726	1.288	2.9	0.05	0.022	0.704	6.496	4.989	4.836	21.435	13.857	2.267	0.599	1.098	0.618	0.951	0.666	0.926	0.602	0.761	0.458	0.154	0.31	0.085	0.167	0.013	0.006	0.059	1.37	0.665	0.677	3.45	1.465	1.014	0.268
Hyla_gratiosa	Hylidae	semi.arboreal	5	55.348	27.58	25.806	12.4	26.054	15.794	19.668	18.368	9.952	7.998	5.226	6.136	2.828	5.112	NA	NA	4.093	66.503	16.114	20.907	231.709	97.917	3.219	2.069	0.797	1.016	1.742	1.021	1.118	1.078	1.146	1.198	0.347	0.705	0.183	0.284	NA	NA	0.404	16.601	4.639	4.788	38.396	12.236	1.44	0.925
Hyla_japonica	Hylidae	arboreal	1	34	16.44	15.55	7.25	15.61	8.92	11.78	10.61	5.87	4.41	3.64	2.49	3.07	1.68	NA	NA	1.316	16.741	8.085	7.764	39.01	20.996	NA	NA	NA	NA	NA	NA	NA	NA	NA	NA	NA	NA	NA	NA	NA	NA	NA	NA	NA	NA	NA	NA	NA	NA
Hyla_meridionalis	Hylidae	arboreal	5	39.794	18.256	19.818	10.204	17.506	11.05	12.392	11.354	7.262	5.236	2.784	3.152	1.958	3.318	0.111	0.056	1.117	14.318	7.017	6.285	41.413	33.779	1.397	0.636	0.44	0.563	0.904	0.821	0.706	0.543	0.254	0.401	0.518	0.649	0.196	0.269	0.021	0.011	0.166	2.632	1.039	1.36	9.523	5.194	0.625	0.284
Hyla_plicata	Hylidae	NA	2	40.815	19.345	19.495	10.695	18.06	10.17	12.49	10.93	6.775	6.415	4.64	2.615	3.295	2.04	NA	NA	1.178	20.748	6.355	5.217	61.593	34.631	4.193	2.892	1.52	1.223	2.404	1.245	1.259	1.428	0.573	1.266	0.071	0.134	0.233	0.184	NA	NA	0.274	9.289	3.463	2.862	11.404	8.205	2.965	2.045
Hyla_sarda	Hylidae	NA	2	30.59	14.9	15.555	7.935	13.415	8.695	10.355	9.545	5.84	5.08	3.27	3.54	0.85	3.075	NA	NA	0.815	10.159	5.069	4.79	45.838	11.341	2.277	2.376	2.355	1.336	1.888	0.87	1.28	1.747	0.792	0.58	0.41	0.127	0.212	0.714	NA	NA	0.487	2.441	2.333	1.747	14.503	6.786	1.61	1.68
Hyla_squirella	Hylidae	semi.arboreal	5	27.804	12.478	13.448	7.648	10.58	7.324	8.192	7.322	3.91	4.02	2.786	1.948	2.334	1.024	NA	NA	0.474	5.692	2.741	2.887	17.394	8.448	1.318	0.312	0.606	0.509	0.793	0.803	0.364	0.743	0.385	0.379	0.398	0.454	0.118	0.088	NA	NA	0.178	1.569	0.431	0.487	2.962	1.271	0.589	0.14
Hyla_wrightorum	Hylidae	semi.arboreal	5	39.184	18.414	19.382	10.56	17.792	10.076	11.98	10.766	6.946	5.37	3.486	4.568	1.342	4.058	NA	NA	1.561	11.563	5.746	5.63	76.924	27.865	2.286	1.407	1.223	0.65	0.811	1.069	0.522	0.602	0.401	0.857	0.469	0.326	0.178	0.145	NA	NA	0.254	2.657	1.018	1.143	14.147	5.729	1.022	0.629
Hylarana_albolabris	Ranidae	semi.aquatic	4	54.47	26.722	29.7	14.182	29.485	17.55	17.622	17.12	10.985	10.48	4.955	6.235	2.763	4.803	0.594	0.171	2.089	72.83	12.687	11.392	217.614	104.275	2.209	1.342	1.765	0.575	1.147	1.969	1.102	1.002	0.903	0.799	0.552	0.495	0.204	0.436	0.151	0.037	0.195	18.531	3.028	3.262	41.392	21.695	1.105	0.671
Hylarana_arfaki	Ranidae	semi.aquatic	2	97.4	49.285	53.415	23.21	52.06	35.51	36.755	29.1	19.145	16.915	14.2	21.655	7.46	15.21	NA	NA	10.543	461.162	38.107	23.496	3952.61	1589.09	3.677	4.023	2.044	2.348	1.669	1.655	2.312	1.952	0.686	0.431	1.499	0.955	0.594	2.22	NA	NA	0.08	22.111	0.093	5.868	269.099	296.903	2.6	2.845
Hylarana_chalconota	Ranidae	semi.arboreal	3	37.337	18.917	22.72	12.143	19.293	13.22	11.143	11.383	8.033	6.913	3.093	4.783	1.03	3.273	NA	NA	0.78	44.393	2.701	4.487	74.086	20.325	1.152	1.971	1.396	0.977	0.032	0.365	0.815	0.783	1.016	0.395	0.44	0.356	0.053	0.504	NA	NA	0.075	2.038	0.478	0.734	18.486	5.548	0.665	1.138
Hylarana_erythraea	Ranidae	semi.arboreal	5	43.598	20.84	22.204	11.646	24.39	15.09	12.718	13.398	7.866	8.11	5.374	4.854	2.438	3.736	NA	NA	1.344	93.632	9.813	7.267	144.613	53.248	1.853	1.009	1.672	1.344	1.672	1.029	0.833	0.443	0.467	0.877	0.779	0.647	0.389	0.261	NA	NA	0.203	13.662	1.234	1.239	36.607	11.3	0.829	0.451
Hylarana_eschatia	Ranidae	arboreal	5	34.89	17.4	20.07	9.714	16.832	11.66	10.072	10.912	7.092	5.75	3.464	3.842	1.366	2.792	NA	NA	0.605	42.669	4.985	6.866	61.367	20.269	2.405	1.286	1.343	0.654	1.391	0.84	0.919	1.149	0.452	0.55	0.237	0.547	0.175	0.276	NA	NA	0.115	10.097	1.321	1.687	16.166	4.971	1.076	0.575
Hylarana_galamensis	Ranidae	semi.aquatic	3	67.867	29.24	31.817	15	32.21	19.537	22.443	17.553	11.693	12.04	12.683	8.657	8.613	5.887	NA	NA	4.906	70.258	8.766	7.839	856.995	433.131	4.617	3.021	3.081	1.565	2.444	0.81	1.788	1.724	1.202	1.226	0.624	1.442	0.706	1.074	NA	NA	1.852	5.497	2.858	1.924	277.63	159.081	2.666	1.744
Hylarana_glandulosa	Ranidae	NA	3	73.79	30.477	34.91	18.97	29.96	25.233	24.877	19.767	15.283	13.213	7.49	11.25	3.603	7.747	NA	NA	3.625	42.768	10.503	9.862	872.375	325.376	22.895	10.419	10.207	6.011	9.091	7.642	8.587	6.122	4.723	4.486	3.518	4.747	1.625	3.345	NA	NA	2.34	29.528	5.12	4.909	817.763	278.701	13.218	6.015
Hylarana_labialis	Ranidae	arboreal	5	30.214	14.802	17.384	8.82	14.492	10.018	9.02	8.856	5.718	5.416	2.706	3.904	0.818	2.528	NA	NA	0.5	29.008	2.613	3.092	41.369	9.466	2.062	0.803	1.254	0.666	0.588	0.891	0.323	0.747	0.302	0.372	0.415	0.492	0.072	0.248	NA	NA	0.061	6.894	0.622	0.914	9.993	1.902	0.922	0.359
Hylarana_lepus	Ranidae	semi.arboreal	2	51.51	25.89	28.54	13.775	27.295	18.655	15.855	17.58	9.895	9.405	4.16	6.255	1.76	4.625	NA	NA	1.485	136.239	6.563	6.81	179.172	60.851	0.891	1.259	1.089	0.233	2.666	1.068	0.7	0.735	0.078	0.389	0.863	0.53	0.269	0.276	NA	NA	0.429	21.191	0.021	0.55	60.177	10.581	0.63	0.89
Hylarana_maosonensis	Ranidae	semi.aquatic	5	40.474	19.208	21.542	10.492	21.432	13.066	13.828	11.526	8.344	8.676	4.702	6.914	1.636	4.692	NA	NA	1.392	53.353	5.398	2.698	164.012	43.384	1.28	1.805	0.638	0.855	0.634	0.489	0.442	0.45	0.289	0.659	0.325	0.454	0.235	0.363	NA	NA	0.272	16.731	0.937	0.501	27.009	7.525	0.572	0.807
Hylarana_miopus	Ranidae	NA	2	59.025	27.54	30.365	14.88	28.41	19.895	18.725	16.015	12.275	11.29	6.05	8.915	2.925	6.315	NA	NA	2.861	88.078	11.893	7.953	436.468	163.847	14.984	7.806	7.064	3.182	7.863	4.801	4.589	3.868	3.033	1.4	1.952	2.256	0.7	2.355	NA	NA	1.754	66.937	8.902	5.531	338.565	125.579	10.595	5.52
Hylarana_signata	Ranidae	torrential	5	44.986	21.556	24.208	12.398	22.936	15.084	14.538	13.268	9.738	8.118	NA	NA	NA	NA	0.343	0.11	1.862	55.384	8.942	7.386	163.326	79.001	2.127	0.572	0.718	0.471	0.803	0.592	0.571	0.376	0.771	0.787	NA	NA	NA	NA	0.055	0.018	0.312	11.431	1.993	0.693	18.378	10.669	0.951	0.256
Hylarana_temporalis	Ranidae	torrential	5	51.202	23.328	27.492	12.766	25.738	18.986	15.962	14.24	9.674	8.544	NA	NA	NA	NA	0.415	0.146	1.766	84.208	10.714	7.149	202.78	108.403	1.262	0.924	0.876	0.466	0.458	0.538	0.265	0.498	0.515	0.453	NA	NA	NA	NA	0.04	0.005	0.76	7.381	1.331	0.612	16.86	5.334	0.564	0.413
Hylodes_ornatus	Hylodidae	NA	1	24.47	12.12	13.99	6.99	13.16	7.5	7.42	7.97	5.64	4.7	2.75	3.15	0.76	2.76	NA	NA	0.179	0.289	1.666	1.271	27.486	7.683	NA	NA	NA	NA	NA	NA	NA	NA	NA	NA	NA	NA	NA	NA	NA	NA	NA	NA	NA	NA	NA	NA	NA	NA
Hylodes_phyllodes	Hylodidae	semi.arboreal	5	29.046	13.488	14.394	7.028	13.534	9.22	8.826	8.724	5.912	5.164	3.436	4.314	0.926	3.48	NA	NA	0.434	1.416	3.579	2.956	52.174	12.204	1.315	0.651	0.484	0.618	0.523	0.316	0.364	0.272	0.654	0.887	0.134	0.337	0.153	0.223	NA	NA	0.043	1.07	0.344	0.431	2.206	2.561	0.588	0.291
Hylophorbus_rufescens	Microhylidae	terrestrial	5	31.67	15.838	16.814	9.292	15.78	8.85	10.986	7.988	7.072	6.168	3.73	4.636	0.978	3.44	NA	NA	0.584	2.046	2.451	1.28	75.272	16.036	3.884	1.08	1.685	0.795	1.723	1.017	1.062	0.944	0.681	0.454	0.729	0.933	0.29	0.852	NA	NA	0.17	1.175	0.895	0.296	37.488	8.92	1.737	0.483
Hyloscirtus_alytolylax	Hylidae	arboreal	5	35.086	16.486	16.86	9.91	14.89	10.046	10.912	10.81	6.434	6.456	3.162	4.448	1.188	3.598	NA	NA	0.849	23.176	5.065	4.997	60.678	18.854	0.951	1.469	0.381	0.417	0.493	0.429	0.089	0.498	0.212	0.398	0.133	0.297	0.04	0.336	NA	NA	0.33	4.049	0.847	0.549	7.103	1.762	0.425	0.657
Hyloscirtus_charazani	Hylidae	semi.aquatic	3	63.553	29.36	33.4	18.347	29.673	16.14	20.41	22.01	14.51	6.753	9.07	5.43	7.553	4.973	NA	NA	3.02	112.817	17.573	17.34	391.556	336.513	2.275	1.822	0.979	0.999	2.264	0.919	0.745	1.266	0.972	1.518	1.718	0.956	1.217	1.214	NA	NA	0.503	17.785	1.083	0.416	166.12	132.945	1.314	1.052
Hyloscirtus_phyllognathus	Hylidae	arboreal	4	35.275	16.85	16.9	10.005	14.605	10.127	11.133	10.27	6.798	5.635	3.235	4.135	0.915	3.442	NA	NA	0.922	31.217	6.813	6.166	61.725	14.558	2.293	1.326	1.045	0.782	0.607	0.831	0.91	0.561	0.576	0.549	0.563	0.834	0.182	0.637	NA	NA	0.165	6.184	1.225	1.013	27.293	6.607	1.146	0.663
Hyloxalus_bocagei	Dendrobatidae	terrestrial	2	22.27	10.655	9.685	5.43	9.84	6.825	7.6	6.145	3.725	4.705	2.84	3.35	0.89	3.25	NA	NA	0.192	4.421	1.504	0.886	26.837	7.34	1.061	0.813	0.148	0.028	0.255	0.191	0.085	0.078	0.29	0.106	0.396	0.184	0	0.354	NA	NA	0.016	0.274	0.172	0.095	7.19	0.91	0.75	0.575
Hyloxalus_elachyhistus	Dendrobatidae	NA	3	19.643	9.067	9.043	4.65	9.483	5.293	6.087	5.247	3.537	3.647	2.843	2.22	2.21	1.34	NA	NA	0.31	1.983	0.907	0.493	15.117	7.059	0.529	0.237	0.807	0.191	0.505	0.617	0.146	0.436	0.351	0.461	0.242	0.265	0.2	0.165	NA	NA	0.026	0.543	0.091	0.035	3.418	1.612	0.306	0.137
Hyloxalus_nexipus	Dendrobatidae	semi.arboreal	3	20.48	9.88	10.497	5.213	9.863	6.083	6.693	6.227	4.233	4.85	2.147	3.043	0.723	2.297	NA	NA	0.274	7.422	2.684	2.253	16.785	4.575	1.056	1.257	0.076	0.214	0.685	0.24	0.299	0.226	0.237	0.443	0.415	0.391	0.11	0.075	NA	NA	0.04	0.905	0.582	0.624	3.68	0.812	0.61	0.726
Hyloxalus_sordidatus	Dendrobatidae	terrestrial	2	22.54	9.81	10.41	5.395	10.88	6.83	8.05	6.135	4.51	4.78	2.91	4.34	0.77	2.755	NA	NA	0.464	5.528	3.381	2.191	32.493	5.78	0.099	0.297	0.325	0.332	0.764	0.141	0.156	0.035	0.212	0.396	0.212	0.057	0.014	0.007	NA	NA	0.194	1.769	0.479	0.274	3.77	0.089	0.07	0.21
Hyloxalus_subpunctatus	Dendrobatidae	NA	2	17.75	6.8	7.59	4.54	8.605	5.425	5.995	4.665	3.325	3.87	1.925	2.365	0.565	1.745	NA	NA	0.144	0.169	0.646	0.451	8.067	1.978	1.103	1.174	0.481	0.933	0.035	0.078	0.375	0.021	0.035	0.057	0.092	0.021	0.078	0.092	NA	NA	0.019	0	0.035	0.065	0.94	0.497	0.78	0.83
Hyloxalus_vertebralis	Dendrobatidae	terrestrial	3	18.48	6.707	7.46	4.527	8.597	4.837	5.24	4.64	2.977	2.577	2.443	1.653	2.003	1.277	NA	NA	0.201	0.346	0.531	0.329	7.158	5.176	0.197	0.617	0.516	0.165	0.376	0.347	0.249	0.261	0.169	0.401	0.134	0.119	0.614	0.178	NA	NA	0.09	0.022	0.044	0.104	1.504	2.495	0.114	0.356
Hymenochirus_boettgeri	Pipidae	aquatic	3	28.12	12.777	11.94	7.713	12.463	4.717	6.9	5.487	3.767	4.063	3.393	1.94	1.88	1.25	NA	NA	0.273	42.523	0.648	0.319	21.954	7.32	1.172	1.421	1.29	0.512	0.952	0.067	0.046	0.639	0.227	0.225	0.283	0.053	0.122	0.053	NA	NA	0.062	7.49	0.137	0.097	2.272	0.582	0.677	0.821
Hyperolius_adspersus	Hyperoliidae	NA	10	20.324	9.947	10.366	5.359	8.473	4.429	5.633	5.296	3.631	3.947	1.45	1.896	0.557	2.004	NA	NA	0.217	5.259	1.387	1.191	7.208	3.093	2.361	0.786	0.915	0.543	0.636	0.489	0.255	0.562	0.489	0.917	0.168	0.309	0.108	0.244	NA	NA	0.086	1.66	0.357	0.295	1.711	0.957	0.746	0.248
Hyperolius_alticola	Hyperoliidae	arboreal	5	30.188	14.416	14.928	8.082	14.42	8.3	10.356	10.172	6.24	6.116	2.498	2.574	1.612	2.766	0.075	0.041	0.733	13.064	10.443	10.249	24.159	17.49	1.595	0.731	0.469	0.359	0.902	0.464	0.509	0.838	0.408	0.698	0.38	0.242	0.159	0.226	0.007	0.005	0.247	0.981	1.288	1.288	3.814	2.907	0.713	0.327
Hyperolius_angolensis	Hyperoliidae	NA	5	32.812	17.026	16.66	9.694	15.346	8.752	10.722	9.132	6.722	7.516	2.654	3.452	0.848	3.548	NA	NA	0.371	30.468	3.839	3.192	41.072	12.992	2.251	1.402	1.303	0.879	1.301	0.771	0.701	0.969	0.667	0.943	0.188	0.267	0.117	0.35	NA	NA	0.107	10.097	0.898	1.005	7.853	1.308	1.007	0.627
Hyperolius_baumanni	Hyperoliidae	NA	5	27.69	12.654	12.846	7.326	10.88	7.388	8.572	7.468	5.102	5.264	2.408	2.924	0.876	2.752	NA	NA	0.436	10.499	3.778	3.602	24.088	8.187	2.548	1.315	0.903	0.557	1.262	0.764	0.709	0.919	0.572	0.826	0.496	0.272	0.09	0.434	NA	NA	0.152	4.723	1.518	1.177	8.515	2.144	1.14	0.588
Hyperolius_benguellensis	Hyperoliidae	arboreal	5	20.206	9.428	9.668	5.446	7.662	5.184	5.464	4.846	3.924	3.77	1.152	1.51	0.972	1.776	NA	NA	0.23	2.455	2.097	1.475	4.388	4.393	0.79	0.352	0.213	0.196	0.25	0.32	0.597	0.355	0.422	0.249	0.178	0.36	0.117	0.215	NA	NA	0.048	1.18	0.155	0.302	1.507	0.856	0.354	0.157
Hyperolius_castaneus	Hyperoliidae	arboreal	5	25.818	11.474	11.684	6.42	11.406	6.328	8.076	7.92	5.06	4.828	2.094	2.708	1.158	2.74	NA	NA	0.444	8.313	5.58	4.803	16.981	9.717	1.303	0.661	0.613	0.337	0.718	0.3	0.367	0.26	0.423	0.525	0.211	0.231	0.134	0.232	NA	NA	0.058	1.498	0.976	0.838	1.877	1.561	0.583	0.296
Hyperolius_chlorosteus	Hyperoliidae	arboreal	2	22.81	11.275	12.095	6.62	9.41	6.705	7.995	6.355	4.43	4.515	1.675	2.185	1.06	2.135	NA	NA	0.328	7.337	1.93	1.962	12.402	8.124	5.982	3.924	3.755	1.711	3.338	2.454	3.373	2.68	1.23	1.478	0.587	0.544	0.269	0.714	NA	NA	0.388	6.104	2.097	1.95	10.402	6.533	4.23	2.775
Hyperolius_concolor	Hyperoliidae	NA	3	25.597	12	12.497	7.047	10.623	6.6	7.74	6.917	5.19	4.537	2.393	2.213	2.217	1.31	NA	NA	0.69	9.212	4.511	3.932	16.581	9.491	1.14	0.121	0.281	0.248	0.32	0.173	0.459	0.172	0.37	0.618	0.205	0.451	0.038	0.151	NA	NA	0.314	1.994	1.496	1.139	3.093	1.002	0.658	0.07
Hyperolius_cystocandicans	Hyperoliidae	NA	5	24.896	11.99	12.052	6.27	10.87	6.712	8.508	7.512	4.974	5.084	2.09	2.386	0.84	2.446	NA	NA	0.539	9.781	3.33	2.896	15.751	6.48	1.222	0.925	1.02	0.431	0.443	0.48	0.586	0.388	0.368	0.346	0.128	0.292	0.093	0.285	NA	NA	0.142	1.83	0.519	0.529	3.124	1.157	0.547	0.414
Hyperolius_guttulatus	Hyperoliidae	NA	5	30.144	15.14	15.262	8.022	13.604	8.502	10.986	8.654	5.362	5.138	2.514	3.092	0.93	2.922	NA	NA	0.495	20.874	3.979	3.926	30.752	11.317	1.743	0.766	1.03	0.539	0.836	0.556	0.442	0.378	0.519	0.59	0.319	0.685	0.238	0.433	NA	NA	0.155	6.585	0.739	0.961	7.222	4.984	0.779	0.342
Hyperolius_horstockii	Hyperoliidae	arboreal	2	27.3	11.9	14.035	7.785	11.29	6.7	7.175	6.98	4.615	5.115	1.645	1.135	1.305	0.825	NA	NA	0.294	5.612	2.066	2.761	5.819	3.901	1.386	0.495	0.403	0.997	0.552	0.863	0.643	0.24	0.785	0.46	0.035	0.092	0.389	0.092	NA	NA	0.047	1.329	0.141	0.274	0.588	0.85	0.98	0.35
Hyperolius_lateralis	Hyperoliidae	arboreal	5	23.03	10.676	11.254	6.12	9.71	6.914	8.02	6.444	4.908	4.27	1.928	2.574	1.424	2.648	0.034	0.02	0.367	4.129	4.754	4.385	13.931	11.149	1.333	0.756	0.886	0.439	0.939	0.512	0.524	0.51	0.34	0.521	0.225	0.199	0.096	0.206	0.006	0.005	0.075	1.325	0.815	0.708	2.516	1.755	0.596	0.338
Hyperolius_mosaicus	Hyperoliidae	arboreal	5	23.232	11.236	11.404	6.102	9.304	6.886	8.36	6.418	4.694	4.798	1.792	2.718	1.032	2.284	NA	NA	0.422	7.366	3.878	3.43	14.319	7.109	0.749	0.454	0.41	0.343	0.32	0.435	0.574	0.248	0.134	0.383	0.159	0.158	0.23	0.23	NA	NA	0.173	2.373	0.724	0.603	1.594	1.94	0.335	0.203
Hyperolius_nasutus	Hyperoliidae	arboreal	5	22.344	9.646	10.284	4.998	8.358	4.922	5.87	5.506	3.512	3.994	1.644	1.444	1.628	1.048	NA	NA	0.248	4.016	1.527	1.758	6.093	4.641	1.088	0.539	0.51	0.695	0.191	0.314	0.37	0.291	0.177	0.423	0.212	0.159	0.224	0.093	NA	NA	0.061	1.146	0.51	0.428	1.736	1.123	0.487	0.241
Hyperolius_ocellatus	Hyperoliidae	NA	3	21.403	10.74	11.247	6.1	8.95	6.15	7.067	5.923	4.587	4.557	2.077	1.657	1.713	1.19	NA	NA	0.346	3.18	2.317	2.124	9.71	6.05	0.66	0.509	0.869	0.661	0.37	0.131	0.215	0.345	0.188	0.486	0.211	0.084	0.215	0.131	NA	NA	0.028	1.07	0.107	0.204	1.6	1.388	0.381	0.294
Hyperolius_phantasticus	Hyperoliidae	NA	2	30.33	14.525	15.555	8.495	13.435	8.3	9.025	8.605	6.145	5.92	3.74	2.565	2.575	1.78	NA	NA	0.615	11.145	4.25	4.175	36.427	18.709	0.424	0.728	0.007	0.134	0.247	0.014	0.46	0.474	0.559	0.877	0.141	0.205	0.247	0.085	NA	NA	0.092	0.898	0.608	1.153	2.464	2.692	0.3	0.515
Hyperolius_picturatus	Hyperoliidae	arboreal	4	25.418	12.11	13.055	6.98	10.865	7.043	8.472	7.065	4.407	4.258	2.07	1.92	1.748	1.655	NA	NA	0.426	7.204	2.159	2.139	12.541	8.927	3.296	1.431	1.488	1.355	0.942	1.119	1.232	1.018	1.057	0.73	0.245	0.739	0.498	0.812	NA	NA	0.069	1.683	1.112	1.058	4.915	1.867	1.648	0.716
Hyperolius_puncticulatus	Hyperoliidae	arboreal	7	29.393	11.463	13.227	6.979	11.751	7.279	8.839	7.956	5.831	6.179	1.893	2.024	1.641	1.939	NA	NA	0.749	11.772	5.69	5.421	11.781	10.517	1.65	1.495	1.011	0.808	0.855	0.532	1.158	0.838	0.496	0.76	0.495	0.316	0.604	0.441	NA	NA	0.185	3.251	0.755	0.776	4.804	2.822	0.624	0.565
Hyperolius_thomensis	Hyperoliidae	arboreal	5	38.886	18.516	19.254	10.12	17.84	10.372	13.158	11.982	7.38	8.276	3.408	4.276	1.112	4.442	NA	NA	1.655	58.098	11.309	10.574	70.87	25.075	1.094	1.099	1.037	0.842	1.022	0.553	0.855	0.906	0.427	0.531	0.146	0.338	0.172	0.487	NA	NA	0.121	6.794	0.908	0.943	10.321	6.125	0.489	0.492
Hyperolius_torrentis	Hyperoliidae	arboreal	6	36.137	17.203	16.983	9.463	15.442	9.703	11.843	10.78	7.04	7.9	4.033	4.758	1.463	4.342	NA	NA	0.825	31.901	9.772	8.942	86.277	28.563	1.609	0.453	0.572	0.462	0.375	0.407	0.348	0.385	0.308	0.563	0.205	0.558	0.22	0.367	NA	NA	0.18	1.855	0.763	1.283	9.567	6.871	0.657	0.185
Hyperolius_tuberculatus	Hyperoliidae	NA	5	28.978	13.988	15.184	7.89	13.232	7.2	9.162	8.674	4.814	5	2.896	1.946	2.51	1.388	NA	NA	0.45	15.906	2.952	2.86	21.067	14.083	1.643	1.204	1.118	0.806	1.304	0.82	0.933	0.935	0.506	0.454	0.42	0.23	0.228	0.209	NA	NA	0.089	2.442	0.385	0.734	7.009	4.119	0.735	0.538
Hyperolius_viridiflavus	Hyperoliidae	arboreal	5	30.93	14.216	14.872	8.11	14.1	7.906	9.962	8.838	6.582	6.464	2.528	2.806	1.608	2.932	0.071	0.038	0.51	14.627	6.291	5.756	26.237	18.563	1.322	0.705	0.919	0.607	1.192	0.223	0.699	0.647	0.491	0.601	0.25	0.432	0.13	0.429	0.008	0.005	0.058	3.694	1.103	0.733	3.753	4.71	0.591	0.315
Hypodactylus_brunneus	Strabomantidae	terrestrial	3	27.947	9.417	9.557	5.837	11.14	8.197	9.77	6.42	4.27	3.233	3.417	4.087	1.003	2.943	NA	NA	0.804	0.45	0.763	0.665	34.771	7.364	1.603	0.654	0.154	0.325	0.504	0.338	0.535	0.193	0.135	0.146	0.131	0.57	0.084	0.169	NA	NA	0.293	0.139	0.119	0.152	8.013	0.113	0.925	0.377
Hypodactylus_dolops	Strabomantidae	NA	2	40.84	23.07	25.495	13.15	23.765	15.14	16.52	13.025	9.52	7.72	4.34	6.51	1.87	5.335	NA	NA	1.494	2.029	2.838	1.812	175.676	71.439	8.994	3.14	4.929	3.352	5.537	3.903	3.988	2.468	2.659	1.796	0.495	1.131	0.438	1.252	NA	NA	0.615	1.222	0.989	1.286	72.57	44.459	6.36	2.22
Hypopachus_barberi	Microhylidae	burrowing	5	32.174	13.286	12.648	7.298	16.08	7.15	9.828	8.958	6.166	5.094	3.588	3.65	2.018	2.85	0.113	0.038	2	8.157	1.779	1.437	45.654	19.361	2.273	0.718	0.655	0.621	0.958	0.441	0.556	0.395	0.414	0.637	0.372	0.606	0.253	0.267	0.028	0.009	0.28	2.469	0.224	0.11	9.961	5.252	1.016	0.321
Hypopachus_pictiventris	Microhylidae	terrestrial	5	29.254	13.546	12.786	6.954	14.346	6.12	8.316	7.658	5.434	4.576	3.812	4.826	1.32	3.092	NA	NA	0.766	2.239	2.31	2.055	65.996	13.73	0.814	1.007	0.427	0.525	0.398	0.592	0.68	0.104	0.333	0.332	0.479	0.369	0.345	0.277	NA	NA	0.185	0.603	0.829	0.826	15.573	3.919	0.364	0.45
Hypopachus_ustum	Microhylidae	NA	5	31	11.1	11.502	7.148	12.244	6.564	8.002	8.076	5.76	4.368	3.176	4.344	1.898	3.288	NA	NA	2.047	3.983	2.002	1.417	39.824	18.822	4.08	2.175	2.33	1.129	1.199	1.886	1.281	1.17	0.946	0.59	0.447	0.691	0.395	0.498	NA	NA	0.844	3.317	1.003	0.555	10.258	5.987	1.825	0.973
Hypopachus_variolosus	Microhylidae	terrestrial	3	41.027	16.683	14.877	7.937	18.2	6.5	10.667	11.747	7.94	6.367	6.04	4.713	4.587	2.883	NA	NA	5.158	34.772	2.12	1.275	124.343	51.631	0.833	0.657	0.306	0.313	0.193	0.203	0.524	0.314	0.422	1.008	0.257	0.368	0.434	0.146	NA	NA	0.233	4.818	0.168	0.12	12.047	7.029	0.481	0.38
Hypsiboas_cordobae	Hylidae	NA	1	46.16	18.68	18.84	12.37	19.25	12.41	13.61	12.87	8.04	6.38	2.97	4.31	1.19	4.17	NA	NA	1.088	27.571	5.59	5.107	62.601	24.476	NA	NA	NA	NA	NA	NA	NA	NA	NA	NA	NA	NA	NA	NA	NA	NA	NA	NA	NA	NA	NA	NA	NA	NA
Hypsiboas_faber	Hylidae	arboreal	5	99.638	55.972	56.33	28.74	44.536	32.53	38.544	32.782	17.44	15.842	11.722	10.178	6.69	10.29	2.872	1.465	14.279	182.796	87.114	89.903	1755.04	1021.74	3.103	1.764	2.202	1.467	1.571	2.369	1.528	1.269	0.678	0.879	0.81	0.615	0.512	0.7	0.226	0.142	3.275	15.825	15.78	15.811	242.545	174.852	1.388	0.789
Hypsiboas_fasciatus	Hylidae	arboreal	5	32.992	17.254	18.276	10.59	13.154	10.42	10.718	9.95	5.796	5.668	2.962	2.828	1.422	2.77	0.067	0.027	0.654	8.644	6.304	7.391	37.947	18.808	1.61	1.124	1.202	0.795	0.85	0.308	0.445	0.323	0.473	0.507	0.081	0.378	0.142	0.188	0.015	0.007	0.094	1.987	0.534	0.994	6.488	2.153	0.72	0.503
Hypsiboas_geographicus	Hylidae	arboreal	5	44.022	21.808	22.18	12.85	16.318	13.944	15.758	12.246	7.552	6.888	3.292	3.244	1.742	2.926	0.113	0.042	1.501	26.362	14.36	14.273	60.713	29.782	2.689	1.886	1.71	0.826	1.281	1.026	1.373	0.854	0.582	0.962	0.651	0.439	0.135	0.145	0.027	0.011	0.378	5.373	3.305	2.444	15.58	5.314	1.203	0.843
Hypsiboas_lanciformis	Hylidae	arboreal	10	66.45	36.078	39.938	23.034	29.697	21.972	20.403	19.294	12.384	12.186	7.984	6.325	5.98	4.315	0.879	0.354	2.612	88.111	35.388	28.212	480.543	264.728	2.953	2.873	3.247	1.847	2.49	1.181	1.006	1.456	0.624	0.949	0.582	0.599	0.824	0.918	0.148	0.06	0.391	16.995	2.49	2.581	96.351	39.65	0.934	0.909
Hypsiboas_leptolineatus	Hylidae	NA	1	30.69	14.56	14.41	9.27	13.32	8.31	8.68	9.09	5.06	5.16	2.33	2.57	0.62	1.95	NA	NA	0.45	8.559	3.009	3.263	22.825	4.561	NA	NA	NA	NA	NA	NA	NA	NA	NA	NA	NA	NA	NA	NA	NA	NA	NA	NA	NA	NA	NA	NA	NA	NA
Hypsiboas_microderma	Hylidae	NA	1	31.78	13.72	16.32	9.33	11.64	9.98	10.36	9.22	5.38	4.71	1.89	3.14	0.7	2.86	NA	NA	0.591	5.021	3.577	4.888	21.316	8.554	NA	NA	NA	NA	NA	NA	NA	NA	NA	NA	NA	NA	NA	NA	NA	NA	NA	NA	NA	NA	NA	NA	NA	NA
Hypsiboas_polytaenius	Hylidae	arboreal	5	29.81	14.65	15.238	9.328	12.222	8.638	8.628	8.722	5.574	5.572	1.888	2.088	1.336	2.12	0.026	0.012	0.433	4.275	5.426	4.843	15.106	11.328	1.199	0.628	0.601	0.398	0.752	0.333	0.313	0.221	0.318	0.313	0.21	0.145	0.165	0.172	0.005	0.002	0.009	0.369	0.31	0.452	1.975	1.922	0.536	0.281
Hypsiboas_punctatus	Hylidae	arboreal	7	35.031	17.751	17.564	10.094	14.559	10.136	12.21	10.426	6.924	7.379	3.881	2.769	2.56	1.9	0.075	0.021	0.9	11.151	12.461	10.708	49.925	22.683	1.757	1.297	0.635	0.247	0.772	0.663	0.572	0.279	0.474	0.562	0.573	0.395	0.359	0.228	0.014	0.004	0.249	2.028	2.127	1.091	11.158	5.89	0.664	0.49
Hypsiboas_roraima	Hylidae	semi.arboreal	2	37.7	17.195	20.135	11.505	13.595	12.63	12.515	10.525	6.99	7.69	1.91	2.99	1.005	2.605	NA	NA	0.963	9.1	5.897	6.556	25.741	13.795	2.164	0.926	0.742	0.12	0.431	0.24	0.445	0.148	0.226	0.382	0	0.141	0.177	0.106	NA	NA	0.166	1.559	0.095	0.643	2.601	2.479	1.53	0.655
Hypsiboas_sibleszi	Hylidae	arboreal	5	32.504	17.576	16.418	9.604	12.342	10.048	11.21	9.772	5.914	5.794	1.928	2.262	1.312	1.96	NA	NA	0.6	10.772	5.647	5.812	20.164	11.131	1.073	0.597	0.614	0.531	0.468	0.761	0.647	0.387	0.284	0.242	0.187	0.214	0.13	0.233	NA	NA	0.109	0.562	0.929	1.367	3.435	2.246	0.48	0.267
Incilius_alvarius	Bufonidae	terrestrial	3	105.117	38.537	35.407	20.953	38.593	26.987	36.74	23.553	19.463	16.687	12.357	17.45	8.21	11.32	NA	NA	13.753	130.645	20.464	20.362	2170.43	886.001	7.543	0.612	1.955	1.605	3.077	1.243	1.607	1.05	0.499	0.739	1.141	2.882	1.396	1.975	NA	NA	1.332	16.44	2.807	0.997	361.741	322.901	4.355	0.354
Incilius_aucoinae	Bufonidae	terrestrial	3	55.03	25.633	25.53	13.553	22.54	16.683	19.207	14.037	13.907	12.303	6.08	6.65	2.16	5.35	NA	NA	2.357	15.437	6.006	4.699	279.383	78.27	6.018	4.314	3.498	1.407	2.943	1.609	2.709	1.621	2.485	2.557	0.792	0.601	0.193	1.117	NA	NA	0.701	8.899	2.586	1.346	109.505	26.542	3.475	2.491
Incilius_bocourti	Bufonidae	NA	3	64.863	24.757	26.643	15.16	31.847	15.483	23.087	15.303	13.733	10.19	10.643	7.83	7.407	5.583	NA	NA	5.279	26.508	2.557	2.02	546.534	297.468	4.142	1.301	1.67	0.983	1.911	1.633	1.088	1.745	2.368	0.652	1.269	1.412	1.476	0.778	NA	NA	1.127	9.247	0.323	0.417	160.452	120.474	2.391	0.751
Incilius_canaliferus	Bufonidae	NA	2	34.9	17.63	18.03	9.7	16.83	10.465	12.55	9.825	7.275	7.005	5.315	4.55	3.14	2.205	NA	NA	1.89	6.599	1.601	0.956	115.713	33.124	9.108	1.754	1.075	0.594	2.744	1.817	2.701	0.997	1.761	1.393	0.742	1.131	0.806	0.474	NA	NA	0.408	1.697	0.037	0.033	54.642	13.41	6.44	1.24
Incilius_coccifer	Bufonidae	NA	1	72.24	33.1	28.61	15.97	30.46	19.49	25.63	16.9	13.95	12.84	10.71	10.2	5.36	7.17	NA	NA	3.87	31.539	5.882	5.003	946.643	287.853	NA	NA	NA	NA	NA	NA	NA	NA	NA	NA	NA	NA	NA	NA	NA	NA	NA	NA	NA	NA	NA	NA	NA	NA
Incilius_ibarrai	Bufonidae	terrestrial	5	67.85	29.88	27.052	14.686	27.162	20.186	26.514	17.64	17.224	12.726	8.356	7.578	4.15	6.332	0.997	0.261	4.563	23.706	5.852	4.878	500.695	187.864	2.878	1.713	1.367	1.212	1.514	0.868	1.102	1.066	1.199	0.859	0.667	0.931	0.432	0.663	0.156	0.038	0.573	4.116	0.573	0.765	112.398	41.826	1.287	0.766
Incilius_mazatlanensis	Bufonidae	NA	7	67.726	25.644	23.179	14.209	23.961	18.046	24.299	16.34	12.874	10.579	8.514	9.287	4.066	6.466	NA	NA	4.123	28.873	6.519	8.204	540.805	164.114	3.101	2.631	1.453	1.72	2.025	0.77	1.82	1.045	0.964	0.987	1.652	0.949	0.623	1.181	NA	NA	0.497	6.17	1.442	2.608	168.471	54.844	1.172	0.995
Incilius_melanochlorus	Bufonidae	NA	3	41.43	17.403	19.387	10.673	16.997	11.26	14.343	10.383	9.49	8.3	5.23	4.197	3.037	2.557	NA	NA	1.102	2.461	1.667	1.352	101.13	40.539	1.197	0.698	0.855	0.15	0.852	0.573	1.198	0.326	0.97	0.448	0.795	0.657	0.372	0.82	NA	NA	0.119	0.621	0.249	0.229	29.537	18.334	0.691	0.403
Incilius_nebulifer	Bufonidae	semi.arboreal	3	63.5	25.363	23.843	12.813	24.157	16.083	23.62	15.307	13.113	9.04	8.533	6.917	5.76	4.093	NA	NA	3.587	19.929	3.011	2.614	406.652	150.733	9.317	2.76	2.292	0.385	4.082	2.182	3.285	2.621	1.223	1.08	1.175	1.305	0.74	0.429	NA	NA	1.13	8.693	1.142	1.194	178.69	51.44	5.379	1.594
Incilius_pisinnus	Bufonidae	NA	5	46.296	16.212	16.634	9.882	16.352	12.964	17.334	10.956	9.162	8.324	5.08	6.434	1.52	4.38	NA	NA	1.202	12.113	2.17	1.519	140.67	29.526	2.832	1.04	1.151	0.848	1.537	1.047	1.378	0.64	0.838	0.715	0.58	0.537	0.231	0.398	NA	NA	0.322	4.592	0.359	0.599	31.543	8.289	1.267	0.465
Incilius_tutelarius	Bufonidae	NA	3	57.91	23.687	24.983	14.86	25.023	17.337	21.357	14.6	13.46	11.11	6.57	7.763	2.813	5.75	NA	NA	2.643	31.961	3.532	2.358	315.653	105.397	1.999	0.749	0.058	0.719	0.156	1.127	0.343	0.02	0.62	0.817	0.324	0.521	0.408	0.304	NA	NA	0.487	8.117	0.249	0.416	13.587	11.34	1.154	0.432
Incilius_valliceps	Bufonidae	semi.arboreal	3	85.65	35.377	30.84	19.103	32.42	25.077	33.06	19.857	17.65	15.417	11.39	10.457	5.54	8.003	NA	NA	6.135	42.736	10.779	10.334	1158.41	375.56	14.385	4.631	3.699	1.762	3.875	4.343	4.446	2.044	3.364	2.279	1.867	1.921	0.917	1.759	NA	NA	0.892	12.319	3.861	5.716	568.997	178.378	8.305	2.673
Indirana_brachytarsus	Ranixalidae	terrestrial	5	30.094	14.214	16.72	7.982	15.798	9.878	11.188	7.208	5.84	5.984	NA	NA	NA	NA	0.108	0.039	0.741	18.024	4.703	3.2	47.551	27.291	1.191	0.333	0.971	0.672	0.778	0.772	0.397	0.621	0.698	0.524	NA	NA	NA	NA	0.025	0.01	0.252	5.551	0.405	0.204	7.067	6.074	0.533	0.149
Ingerana_borealis	Dicroglossidae	NA	2	21.935	10.48	10.14	5.27	10.145	5.57	7.095	5.63	4.005	3.73	2.575	3.72	1.09	3.03	NA	NA	0.523	8.047	1.382	0.624	26.278	8.871	1.209	0.156	0.325	0.509	0.375	0.792	0.361	0	0.262	0.396	0.276	0.057	0.255	0.184	NA	NA	0.151	1.703	0.119	0.129	2.805	2.863	0.855	0.11
Ingerophrynus_biporcatus	Bufonidae	NA	3	42.593	17.923	17.67	10.367	16.927	11.387	13.53	11.503	10.337	9.34	5.013	5.103	1.527	3.727	NA	NA	2.127	12.373	2.778	2.3	121.096	26.853	6.373	1.517	1.833	0.806	2.14	1.109	2.705	0.942	1.167	1.769	1.076	0.682	0.537	0.842	NA	NA	0.429	2.612	0.459	0.401	37.473	12.602	3.68	0.876
Ingerophrynus_divergens	Bufonidae	terrestrial	5	38.496	18.362	18.956	10.794	15.672	10.096	11.938	11.28	10.502	8.38	NA	NA	NA	NA	0.181	0.04	2.134	5.284	5.091	4.558	89.274	31.149	2.993	0.906	1.002	0.751	0.574	0.801	0.903	0.402	0.72	0.494	NA	NA	NA	NA	0.031	0.006	0.14	0.781	0.833	0.504	15.103	4.89	1.339	0.405
Ingerophrynus_macrotis	Bufonidae	NA	5	36.636	16.298	15.002	8.646	14.648	10.034	12.508	8.792	9.062	7.794	4.628	5.11	1.332	4.156	NA	NA	0.908	13.633	1.709	1.56	102.42	21.855	2.034	0.716	0.409	0.529	0.244	0.563	0.651	0.616	0.355	0.639	0.704	0.772	0.174	0.256	NA	NA	0.1	3.532	0.276	0.336	27.086	4.173	0.91	0.32
Ischnocnema_guentheri	Brachycephalidae	terrestrial	5	25.348	14.784	17.22	7.944	15.848	8.672	9.086	6.746	5.294	5.134	3.128	3.224	1.698	2.262	0.078	0.029	0.526	1.591	4.656	2.509	39.446	17.34	1.18	0.959	1.178	0.787	1.141	0.641	0.713	0.61	0.748	0.413	0.365	0.149	0.098	0.15	0.012	0.004	0.054	0.765	0.496	0.271	8.264	2.103	0.528	0.429
Ischnocnema_lactea	Brachycephalidae	terrestrial	1	19.82	9.59	8.66	5.34	8.13	5.74	6.02	4.66	4.5	2.95	2.11	2.14	0.41	1.85	NA	NA	0.123	0.084	0.888	0.912	11.337	1.72	NA	NA	NA	NA	NA	NA	NA	NA	NA	NA	NA	NA	NA	NA	NA	NA	NA	NA	NA	NA	NA	NA	NA	NA
Ischnocnema_oea	Brachycephalidae	terrestrial	1	16.81	9.91	10.63	5.48	9.73	5.16	5.72	3.88	3.22	2.77	2.72	2.23	0.62	1.87	NA	NA	0.199	0.172	1.614	0.599	15.737	3.227	NA	NA	NA	NA	NA	NA	NA	NA	NA	NA	NA	NA	NA	NA	NA	NA	NA	NA	NA	NA	NA	NA	NA	NA
Isthmohyla_pseudopuma	Hylidae	arboreal	5	40.442	20.538	21.176	11.094	18.674	11.566	12.546	11.746	7.66	6.354	3.224	3.636	1.252	3.512	NA	NA	1.106	40.926	7.166	5.219	63.853	24.365	1.8	0.725	0.746	0.512	0.826	0.783	1.265	0.671	0.564	1.01	0.387	0.417	0.13	0.068	NA	NA	0.333	5.743	1.027	1.407	15.592	2.579	0.805	0.324
Isthmohyla_rivularis	Hylidae	arboreal	3	29.553	13.177	14.197	8.127	12.533	8.277	8.72	8.923	5.14	5.637	2.097	3.11	0.87	2.52	NA	NA	0.55	13.496	4.005	3.411	23.147	8.107	0.477	1.477	0.161	0.07	0.612	0.055	0.266	0.254	0.185	0.466	0.498	0.207	0.125	0.114	NA	NA	0.125	3.871	0.352	0.473	9.53	0.743	0.275	0.853
Isthmohyla_zeteki	Hylidae	arboreal	3	23.01	11.597	12.16	7.053	9.81	6.45	7.39	6.65	3.583	4.163	1.57	1.863	0.663	1.783	NA	NA	0.303	5.005	2.535	2.493	9.276	3.786	2.95	1.299	1.283	0.815	1.339	0.991	1.44	1.081	0.162	0.647	0.279	0.333	0.074	0.237	NA	NA	0.021	1.037	0.677	0.858	4.067	0.92	1.703	0.75
Kalophrynus_baluensis	Microhylidae	terrestrial	1	25.17	11.91	10.65	6.2	8.61	5.98	6.99	5.44	6.09	5.8	2.78	4.07	1.01	2.83	NA	NA	0.508	0.615	2.42	1.353	35.279	7.969	NA	NA	NA	NA	NA	NA	NA	NA	NA	NA	NA	NA	NA	NA	NA	NA	NA	NA	NA	NA	NA	NA	NA	NA
Kalophrynus_interlineatus	Microhylidae	terrestrial	3	41.293	13.93	14.877	9.197	14.017	8.94	10.887	9.54	10.103	7.56	4.317	5.73	1.633	4.573	NA	NA	1.306	2.75	3.156	3.381	93.618	30.118	2.317	2.556	1.612	1.037	1.612	0.694	1.28	1.157	1.472	2.04	0.65	0.756	0.235	0.702	NA	NA	0.322	1.179	0.088	0.923	41.934	12.526	1.338	1.476
Kalophrynus_pleurostigma	Microhylidae	terrestrial	3	48.907	21.883	20.883	12.243	18.24	11.067	14.907	11.343	13.827	10.36	NA	NA	NA	NA	0.428	0.108	2.283	14.717	8.42	6.489	195.036	67.284	1.459	1.374	0.44	0.151	0.931	1.161	1.234	0.595	0.643	0.59	NA	NA	NA	NA	0.109	0.018	0.756	3.347	1.384	1.482	47.109	8.942	0.843	0.793
Kaloula_baleata	Microhylidae	arboreal	4	56.028	20.962	19.337	11.53	21.343	11.873	17.255	15.938	12.06	7.88	NA	NA	NA	NA	0.482	0.139	7.683	8.667	10.32	22.029	202.487	73.769	4.131	2.549	0.867	0.561	0.883	0.88	1.67	0.898	0.535	0.367	NA	NA	NA	NA	0.098	0.028	2.837	2.648	2.444	1.598	44.426	12.806	2.065	1.274
Kaloula_borealis	Microhylidae	semi.aquatic	3	46.623	16.163	13.423	9.19	15.033	8.917	12.887	12.173	7.377	4.963	5.867	5.69	4.133	5.153	NA	NA	6.131	8.166	2.645	2.903	143.281	72.784	2.527	1.149	0.268	0.087	1.077	0.597	0.924	0.474	0.626	0.474	1.939	0.91	1.908	0.591	NA	NA	0.778	4.097	0.514	0.577	56.927	26.39	1.459	0.663
Kaloula_conjuncta	Microhylidae	NA	4	31.988	13.698	13.66	6.865	13.57	6.428	9.795	10.025	7.345	6.145	5.793	3.908	3.475	2.067	NA	NA	1.26	8.117	1.988	3.775	82.702	26.296	3.468	1.735	1.577	0.864	1.309	0.65	1.001	1.139	0.741	1.316	0.585	0.635	0.507	0.155	NA	NA	0.453	4.599	1.757	1.859	24.203	7.592	1.734	0.867
Kaloula_mediolineata	Microhylidae	NA	5	53.488	20.918	16.692	11.046	19.66	10.22	13.466	14.75	9.524	9.984	5.774	8.106	2.294	5.854	NA	NA	6.109	37.587	1.802	2.091	259.348	59.671	2.022	0.89	0.816	0.606	1.339	0.587	1.335	0.882	0.492	0.508	0.42	1.002	0.546	0.773	NA	NA	2.87	5.806	0.252	0.76	58.733	19.338	0.904	0.398
Kaloula_picta	Microhylidae	semi.burrowing	3	40.483	15.53	14.567	8.34	16.74	8.103	12.26	12.407	7.54	6.767	3.893	5.34	2.297	3.71	NA	NA	3.622	7.647	3.034	2.793	85.17	33.415	1.564	0.513	0.565	0.89	1.484	0.25	1.111	0.716	0.524	0.508	0.945	0.786	0.405	0.644	NA	NA	1.1	1.996	0.192	0.125	28.753	13.113	0.903	0.296
Kaloula_pulchra	Microhylidae	burrowing-semi.arboreal	5	71.862	25.2	22.038	12.75	24.896	13.242	20.838	21.21	13.16	8.696	9.118	9.384	5.002	7.794	NA	NA	11.659	25.544	9.272	15.454	565.949	232.222	4.364	2.329	0.952	1.143	2.07	1.107	0.909	1.621	0.511	0.315	1.622	0.479	0.639	1.622	NA	NA	1.895	10.56	0.96	1.332	127.535	94.745	1.952	1.042
Kassina_senegalensis	Hyperoliidae	terrestrial	3	30.407	9.9	9.84	6.017	10.127	7.66	9.44	7.063	6.793	5.35	3.313	1.973	2.177	1.367	NA	NA	0.403	2.626	1.054	0.868	16.96	7.678	0.837	0.296	0.053	0.15	0.427	0.386	0.464	0.349	0.145	0.28	0.085	0.116	0.267	0.042	NA	NA	0.065	0.992	0.355	0.223	1.453	1.121	0.483	0.171
Kurixalus_appendiculatus	Rhacophoridae	arboreal	5	34.812	16.646	17.322	8.914	14.134	10.868	12.178	9.628	6.674	6.116	2.426	2.954	1.45	2.6	NA	NA	1.022	25.314	7.629	9.351	31.893	17.228	2.438	1.014	0.858	0.532	1.082	1.042	0.576	1.039	0.381	0.478	0.251	0.483	0.158	0.345	NA	NA	0.227	4.875	2.404	1.646	9.649	3.824	1.09	0.454
Kurixalus_banaensis	Rhacophoridae	NA	5	25.408	12.88	12.568	6.186	10.176	8.11	9.782	7.318	4.898	4.69	2.188	2.196	0.586	1.826	NA	NA	0.405	9.955	3.524	3.142	16.429	3.55	1.561	0.755	0.636	0.422	0.69	0.504	0.883	0.746	0.335	0.438	0.373	0.187	0.044	0.232	NA	NA	0.125	2.211	0.594	0.758	4.255	0.749	0.698	0.338
Kurixalus_bisacculus	Rhacophoridae	arboreal	3	28.98	14.813	15.023	6.717	12.837	8.36	9.933	8.573	5.88	5.75	2.557	2.433	2.25	1.28	NA	NA	0.538	10.851	3.874	3.566	24.096	11.344	0.805	0.513	0.487	0.541	0.156	0.139	0.2	0.311	0.199	0.265	0.691	0.244	0.087	0.07	NA	NA	0.046	1.514	0.134	0.409	7.172	1.142	0.465	0.296
Kurixalus_idiootocus	Rhacophoridae	semi.arboreal	4	27.733	12.635	13.015	6.392	11.745	8.768	9.457	8.315	5.457	5.287	1.992	2.55	1.28	2.107	NA	NA	0.789	7.55	4.373	4.828	16.894	9.467	1.094	0.867	0.492	0.297	0.86	0.476	0.786	0.32	0.337	0.252	0.336	0.427	0.244	0.376	NA	NA	0.276	2.305	1.004	0.626	4.706	3.434	0.547	0.433
Laliostoma_labrosum	Mantellidae	burrowing	3	47.857	22.26	21.627	9.43	22.877	15.213	18.087	11.73	10.083	8.45	4.273	5.413	2.68	4.47	0.354	0.127	7.175	19.861	3.99	3.328	134.413	67.715	1.642	1.867	0.985	0.987	2.718	0.981	0.809	1.225	0.584	1.276	0.294	0.659	0.33	0.085	0.035	0.009	0.691	2.228	1.156	0.922	16.995	7.506	0.948	1.078
Lankanectes_corrugatus	Nyctibatrachidae	aquatic	3	42.903	18.04	17.783	9.06	19.107	12.483	15.21	10.24	7.173	4.127	8.263	5.463	5.887	4.107	NA	NA	1.622	81.691	3.426	1.832	214.287	112.341	1.696	1.528	0.825	0.243	1.276	0.446	0.957	0.851	0.649	0.257	0.264	0.495	0.193	0.406	NA	NA	0.383	4.319	0.811	0.361	37.942	10.033	0.979	0.882
Lechriodus_fletcheri	Myobatrachidae	terrestrial	3	46.47	25.71	26.9	10.323	25.65	14.413	17.273	12.943	10.133	9.023	5.59	5.723	3.89	3.9	NA	NA	1.919	4.462	4.21	2.25	216.45	98.335	1.042	0.299	0.191	0.844	1.918	1.775	0.857	0.169	0.852	0.505	0.83	1.049	1.28	1.815	NA	NA	0.681	3.537	1.543	0.316	54.911	24.091	0.601	0.172
Leiopelma_hochstetteri	Leiopelmatidae	semi.aquatic	5	30.882	14.192	14.596	8.832	10.846	9.98	11.484	7.628	6.248	5.85	3.862	5.344	0.948	3.234	NA	NA	1.022	13.644	1.249	1.062	77.877	11.761	1.771	1.723	0.656	0.215	0.757	0.274	0.322	0.371	0.341	0.358	0.548	0.556	0.064	0.375	NA	NA	0.25	4.029	0.382	0.301	21.03	1.977	0.792	0.77
Lepidobatrachus_laevis	Ceratophryidae	aquatic-burrowing	3	41.06	14.583	12.15	6.663	17.303	17.99	25.813	11.467	8.053	5.52	5.26	3.7	3.25	2.127	NA	NA	10.677	22.673	2.967	2.784	72.926	23.004	9.905	3.219	2.2	0.831	4.065	3.143	4.474	1.236	1.747	2.679	0.406	0.906	0.485	0.328	NA	NA	4.994	11.851	1.089	0.375	17.258	10.118	5.719	1.858
Leptobrachium_hainanense	Megophryidae	terrestrial	3	59.94	23.557	22.34	12.66	22.877	21.66	25.38	15.933	17.007	13.67	4.51	6.997	2.097	5.37	NA	NA	3.637	13.739	5.446	5.228	201.223	68.272	7.36	2.656	2.95	2.091	3.397	2.727	3.149	2.542	1.368	1.367	1.018	0.912	0.541	0.773	NA	NA	0.858	0.418	0.83	1.282	77.374	28.275	4.249	1.534
Leptobrachium_hasseltii	Megophryidae	terrestrial	3	58.2	24.657	21.04	10.993	20.51	20.253	23.527	14.26	17.19	12.963	5.497	3.363	3.917	2.223	NA	NA	1.475	13.556	2.549	2.063	118.841	48.418	4.228	2.14	1.031	0.22	1.689	1.579	2.166	0.93	0.506	1.259	0.681	0.303	0.167	0.384	NA	NA	0.873	2.861	1.172	0.913	16.162	11.601	2.441	1.236
Leptobrachium_huashen	Megophryidae	terrestrial	3	41.88	19.76	17.26	9.023	17.443	14.493	17.32	12.6	11.68	8.613	4.583	4.277	3.11	3.307	NA	NA	2.891	6.012	5.446	4.093	98.958	44.581	1.719	0.07	0.32	1.182	0.158	1.098	0.303	0.35	0.555	0.542	1.182	0.623	1.083	0.695	NA	NA	0.446	1.405	0.744	0.396	14.606	11.492	0.992	0.04
Leptobrachium_montanum	Megophryidae	terrestrial	4	62.438	24.868	23.02	13.04	19.06	22.948	26.255	13.805	18.058	12.2	NA	NA	NA	NA	0.33	0.108	2.695	7.698	7.039	7.123	185.013	74.137	7.531	2.783	1.073	1.194	1.823	2.523	2.61	0.896	1.494	0.612	NA	NA	NA	NA	0.103	0.03	0.943	1.17	1.554	1.662	56.787	16.932	3.766	1.391
Leptobrachium_nigrops	Megophryidae	NA	4	35.545	14.81	13.545	7.835	11.09	12.352	13.113	8.523	10.043	8.422	3.143	3.8	1.015	2.68	NA	NA	0.628	1.905	1.937	1.748	46.158	9.805	1.134	0.787	0.73	0.412	1.123	1.529	1.137	0.247	0.803	0.533	0.291	0.11	0.144	0.325	NA	NA	0.231	0.577	0.31	0.273	2.967	2.548	0.567	0.393
Leptobrachium_pullum	Megophryidae	NA	3	34.73	19.223	16.38	9.077	17.13	16.12	19.743	11.277	12.793	10.123	3.973	3.92	3.187	2.007	NA	NA	2.379	7.188	2.267	1.703	78.822	27.612	13.233	0.202	1.135	0.699	0.753	2.098	1.748	0.951	0.474	0.671	0.706	0.406	0.301	0.156	NA	NA	0.454	2.802	0.224	0.33	18.178	5.68	7.64	0.117
Leptodactylodon_bicolor	Arthroleptidae	terrestrial	3	20.957	9.98	9.153	5.31	9.74	5.19	7.413	5.193	3.897	4.923	2.26	3.447	0.977	2.967	NA	NA	0.323	0.257	1.197	0.461	20.408	6.936	1.618	0.446	0.297	0.251	0.39	0.686	0.458	0.281	0.221	0.291	0.15	0.144	0.11	0.247	NA	NA	0.087	0.076	0.214	0.202	2.563	0.908	0.934	0.257
Leptodactylus_bolivianus	Leptodactylidae	terrestrial	4	94.19	46.79	50.307	25.105	52.502	29.81	31.185	23.665	19.365	18.38	11.102	13.863	6.63	10.805	4.457	1.855	5.272	11.677	7.49	6.561	2021.75	1033.59	15.771	9.822	8.573	4.088	8.658	5.539	6.074	4.869	4.92	4.238	2.933	1.631	1.284	2.877	2.158	0.809	1.875	1.414	1.761	1.655	1130.18	602.546	7.885	4.911
Leptodactylus_chaquensis	Leptodactylidae	terrestrial	3	61.267	28.86	30.393	15.69	31.403	16.697	19.863	13.45	10.477	9.387	10.617	8.397	7.763	5.763	NA	NA	3.034	6.646	2.868	3.823	673.723	356.309	3.844	1.521	0.399	1.379	1.279	0.699	0.327	0.507	0.665	0.312	0.573	0.236	0.091	0.416	NA	NA	0.188	1.17	1.264	2.146	57.152	32.176	2.219	0.878
Leptodactylus_fuscus	Leptodactylidae	terrestrial	5	45.064	20.474	23.83	11.878	22.252	13.662	15.222	9.646	7.702	6.242	5.834	7.368	3.65	6.15	0.39	0.23	1.621	0.895	2.239	2.681	231.92	141.177	2.144	0.707	0.838	0.524	0.764	0.676	0.61	0.427	0.31	0.391	0.591	0.475	0.408	0.405	0.071	0.045	0.179	0.428	0.239	0.503	43.675	28.895	0.959	0.316
Leptodactylus_latrans	Leptodactylidae	aquatic	3	102.217	48.553	52.477	27.563	55.91	32.217	34.907	25.983	19.637	19.497	16.683	19.773	12.007	13.223	6.705	3.007	3.976	14.722	10.03	8.135	4193.27	2111.4	2.907	1.14	0.408	0.916	1.568	0.555	1.267	0.96	0.486	4.506	0.949	1.444	2.933	2.665	0.536	0.167	0.99	3.923	2.489	1.278	389.847	103.984	1.678	0.658
Leptodactylus_leptodactyloides	Leptodactylidae	semi.aquatic	15	34.872	16.451	17.241	8.947	19.207	10.627	12.009	8.901	6.532	7.229	5.653	5.217	3.656	4.512	0.238	0.112	1.135	1.088	2.618	1.747	131.148	74.995	3.591	2.217	2.393	1.24	2.385	1.016	1.197	0.891	0.725	1.005	1.513	1.335	1.269	0.89	0.104	0.05	0.251	0.563	1.143	0.699	67.269	36.522	0.927	0.572
Leptodactylus_rhodomystax	Leptodactylidae	terrestrial	8	75.235	35.354	36.394	17.523	37.532	25.546	29.992	18.601	17.677	16.644	13.224	9.714	9.605	6.826	2.16	0.877	6.228	3.846	14.158	11.427	1223.87	636.054	8.495	3.544	3.905	1.578	3.74	3.192	4.032	1.756	2.13	2.299	1.782	1.361	1.585	1.767	0.613	0.252	1.586	2.737	5.15	4.47	355.63	202.767	3.004	1.253
Leptodactylus_rhodonotus	Leptodactylidae	terrestrial	5	73.756	27.422	31.132	17.818	33.696	23.444	26.568	17.676	13.818	15.006	7.788	12.87	4.548	10.514	NA	NA	4.026	12.768	5.236	5.188	720.62	391.691	2.308	2.009	2.187	1.406	1.703	0.413	1.338	1.205	0.553	0.593	0.284	0.74	0.385	0.543	NA	NA	0.582	2.316	1.261	1.309	83.661	63.104	1.032	0.899
Leptodactylus_silvanimbus	Leptodactylidae	terrestrial	4	47.245	18.552	21.8	12.53	24.675	13.65	15.928	12.075	8.518	13.1	6.457	10.168	2.482	7.555	NA	NA	1.495	5.087	1.544	2.072	334.296	109.61	4.915	2.928	2.609	1.619	2.439	1.743	1.904	1.147	0.829	2.401	1.19	1.235	0.346	1.015	NA	NA	0.409	2.698	0.711	0.363	134.104	36.049	2.457	1.464
Leptolalax_gracilis	Megophryidae	semi.arboreal	6	37.11	18.045	19.008	11.418	15.738	10.973	10.725	10.335	9.592	7.965	3.178	3.757	1.682	2.795	NA	NA	1.271	3.847	2.644	2.593	57.747	24.179	2.578	0.878	1.326	0.994	1.559	1.036	0.757	0.674	0.866	1.046	0.566	0.566	0.357	0.333	NA	NA	0.204	1.066	0.364	0.291	20.591	9.543	1.053	0.359
Leptolalax_pelodytoides	Megophryidae	terrestrial	4	27.995	12.932	13.748	7.365	12.152	8.955	9.4	7.61	6.465	6.125	2.638	4.165	0.92	2.85	NA	NA	0.697	2.712	1.243	0.903	39.036	9.696	2.562	1.135	0.993	0.574	0.909	0.676	0.65	1.075	0.399	0.361	0.477	0.846	0.108	0.726	NA	NA	0.137	2.109	0.639	0.307	17.882	3.772	1.281	0.568
Leptolalax_ventripunctatus	Megophryidae	NA	5	27.362	13.298	12.754	6.782	12.376	8.722	9.056	7.372	6.392	5.994	2.832	3.018	0.8	2.65	NA	NA	0.615	1.104	1.331	0.957	29.761	7.101	0.529	0.536	0.323	0.276	0.604	0.506	0.3	0.313	0.238	0.2	0.136	0.274	0.119	0.337	NA	NA	0.103	0.215	0.155	0.111	3.286	1.566	0.237	0.239
Leptopelis_argenteus	Arthroleptidae	arb-burrowing	5	32.858	14.14	12.284	6.294	15.258	9.702	11.782	9.834	6.624	5.354	3.17	2.808	2.184	3.288	NA	NA	2.092	1.638	3.953	4.319	34.251	24.779	4.088	1.212	1.051	0.807	1.884	0.975	1.614	1.201	0.842	0.928	0.747	0.376	0.402	0.901	NA	NA	1.137	0.771	1.267	1.147	15.373	14.42	1.828	0.542
Leptopelis_bocagii	Arthroleptidae	burrowing-semi.arboreal	5	42.45	19.67	17.13	9.6	19.71	12.372	17.888	12.572	8.586	6.636	4.99	4.738	4.394	2.95	NA	NA	4.543	4.089	3.895	3.655	121.346	58.005	2.97	0.581	0.772	0.472	1.871	0.741	0.922	1.101	0.616	1.639	0.338	0.42	0.295	0.155	NA	NA	0.525	0.738	1.616	1.552	8.467	3.663	1.328	0.26
Leptopelis_brevirostris	Arthroleptidae	arb-burrowing	6	44.853	21.978	21.263	10.787	19.297	14.42	17.925	12.818	8.938	8.842	3.035	4.128	2.107	3.812	NA	NA	1.918	28.666	14.977	11.167	102.829	60.237	12.391	6.509	5.554	2.504	5.593	3.607	4.881	4.066	2.301	1.545	1.142	2.008	0.879	1.442	NA	NA	1.333	25.921	15.931	5.886	143.683	77.646	5.058	2.657
Leptopelis_calcaratus	Arthroleptidae	arboreal	10	40.399	21.101	22.476	11.268	18.59	13.475	15.392	12.177	8.07	7.809	3.336	3.698	2.316	3.105	NA	NA	1.27	24.152	10.949	10.508	75.575	45.552	7.762	3.339	3.631	2.064	3.407	2.181	2.611	1.511	1.878	0.867	0.593	1.294	0.809	1.12	NA	NA	0.715	13.303	5.287	4.61	55.729	35.68	2.454	1.056
Leptopelis_concolor	Arthroleptidae	arboreal	5	31.312	13.366	12.31	6.354	14.186	8.926	11.126	9.802	6.072	4.844	3.186	3.678	1.574	3.474	NA	NA	1.849	5.617	4.366	4.928	44.783	19.456	5.041	2.216	2.001	1.376	2.532	1.498	1.81	2.017	1.156	0.945	0.87	0.832	0.51	0.78	NA	NA	0.582	0.942	1.354	1.668	20.195	9.486	2.254	0.991
Leptopelis_kivuensis	Arthroleptidae	arboreal	5	33.762	16.174	16.226	8.22	15.882	10.466	13.098	11.266	7.51	6.78	2.694	3.33	1.802	3.3	0.088	0.044	1.004	10.59	11.518	11.527	38.501	25.382	1.784	1.321	0.888	0.385	1.007	0.852	0.505	0.766	0.28	0.437	0.219	0.702	0.084	0.299	0.02	0.009	0.124	3.639	1.703	1.632	11.942	4.077	0.798	0.591
Leptopelis_millsoni	Arthroleptidae	arboreal	4	44.892	22.595	22.505	11.467	20.782	13.61	16.735	13.9	8.11	7.83	4.21	5.068	1.335	4.638	NA	NA	1.789	60.014	11.006	10.666	128.943	36.761	0.303	1.012	1.133	0.435	0.659	0.597	0.631	0.779	0.083	0.258	0.879	0.679	0.139	0.641	NA	NA	0.356	14.189	2.798	1.161	41.811	8.43	0.152	0.506
Leptopelis_natalensis	Arthroleptidae	burrowing-semi.arboreal	3	30.033	15.87	15.75	7.523	14.843	9.52	11.62	9.91	5.457	5.063	2.753	2.37	2.407	1.627	NA	NA	0.996	12.038	6.574	6.954	27.622	16.385	1.846	1.313	1.161	1.012	0.858	0.599	0.72	0.354	0.434	0.478	0.258	0.304	0.344	0.14	NA	NA	0.232	2.797	0.973	1.212	8.21	4.721	1.066	0.758
Leptopelis_palmatus	Arthroleptidae	arboreal	5	49.726	27.26	26.438	12.044	23.756	15.222	19.952	16.05	9.588	9.308	5.912	4.108	4.872	3.05	NA	NA	2.52	54.838	17.545	16.597	188.202	115.835	9.118	4.841	4.86	2.201	4.742	2.37	3.579	2.475	1.329	0.577	0.973	1.04	1.012	0.913	NA	NA	1.495	26.529	9.293	8.244	111.444	84.278	4.078	2.165
Leptopelis_vermiculatus	Arthroleptidae	arboreal	5	44.08	22.228	20.376	9.988	20.822	13.696	18.504	14.55	8.312	8.056	4.854	3.53	4.498	2.688	NA	NA	3.294	15.466	8.48	8.783	100.582	64.867	2.319	2.146	1.342	0.854	1.201	1.15	1.451	1.207	0.76	1.115	0.574	0.347	0.467	0.293	NA	NA	1.046	4.943	1.757	2.02	24.852	12.827	1.037	0.96
Leptophryne_borbonica	Bufonidae	terrestrial	3	27.407	17.547	19.337	9.247	13.367	6.3	6.793	8.367	7.347	7.013	3.723	2.803	1.653	1.107	NA	NA	0.84	4.208	1.418	1.013	48.103	9.244	2.225	0.731	0.744	0.191	1.551	0.454	0.472	0.635	0.938	0.425	0.263	0.137	0.152	0.067	NA	NA	0.129	2.041	0.243	0.219	6.428	0.828	1.284	0.422
Limnodynastes_convexiusculus	Myobatrachidae	terrestrial	5	44.014	18.986	18.38	9.998	19.958	15.258	16.512	10.162	8.688	7.756	NA	NA	NA	NA	0.286	0.116	2.508	0.848	3.237	2.284	127.649	62.366	4.635	1.621	1.974	1.029	1.449	0.961	1.232	0.673	0.737	0.679	NA	NA	NA	NA	0.1	0.042	1.024	0.414	0.402	0.126	42.23	21.428	2.073	0.725
Limnodynastes_dorsalis	Myobatrachidae	terrestrial	5	62.18	25.676	24.808	12.846	29.758	20.44	25.598	16.852	12.61	10.902	8.272	10.228	5.064	8.08	NA	NA	8.827	13.194	7.865	5.81	591.97	273.107	6.669	2.51	2.268	1.026	2.56	2.21	2.947	1.139	1.642	1.892	1.621	1.669	0.974	1.15	NA	NA	2.848	5.081	3.892	2.138	230.096	91.85	2.982	1.122
Limnodynastes_dumerilii	Myobatrachidae	burrowing	5	45.334	17.48	17.7	9.154	21.794	14.562	19.016	12.632	8.128	8.972	5.802	7.748	2.12	6.18	NA	NA	5.47	10.211	2.403	1.882	208.182	61.575	3.632	1.565	1.385	0.825	2.096	1.098	1.064	1.354	0.815	1.324	0.441	0.606	0.326	0.691	NA	NA	0.915	3.225	0.482	0.368	47.843	17.115	1.624	0.7
Limnodynastes_fletcheri	Myobatrachidae	terrestrial	1	27.23	10.6	11.19	6.37	13.78	6.94	8.23	6.65	5.06	3.97	2.79	3.76	1.88	2.67	NA	NA	0.552	2.831	0.693	0.526	29.112	14.705	NA	NA	NA	NA	NA	NA	NA	NA	NA	NA	NA	NA	NA	NA	NA	NA	NA	NA	NA	NA	NA	NA	NA	NA
Limnodynastes_peronii	Myobatrachidae	terrestrial	3	48.067	20.73	22.567	11.153	26.887	13.4	14.603	12.13	8.977	7.37	6.153	6.407	4.523	4.03	NA	NA	1.648	2.412	3.122	2.717	212.178	100.335	0.112	1.801	0.382	2.376	0.569	0.807	0.441	0.873	0.659	1.707	0.593	1.241	1.088	1.732	NA	NA	0.522	1.544	1.232	0.654	35.157	14.753	0.064	1.04
Limnodynastes_salmini	Myobatrachidae	terrestrial	3	38.21	13.333	14.37	8.22	14.86	11.447	14.003	8.76	6.007	5.69	3.813	4.513	2.38	3.773	NA	NA	0.87	1.547	1.898	2.12	58.441	31.334	0.551	0.791	0.475	0.445	0.469	0.851	0.571	0.216	0.687	0.305	1.271	0.614	1.048	0.956	NA	NA	0.194	0.668	0.474	0.452	12.363	4.984	0.318	0.457
Limnodynastes_terraereginae	Myobatrachidae	terrestrial	3	54.42	22.673	19.58	11.243	24.487	17.317	23.35	14.137	10.237	9.393	6.68	8.143	3.36	6.17	NA	NA	7.227	8.842	2.583	2.418	333.443	115.569	10.328	4.489	3.28	1.874	3.924	2.146	3.966	2.48	1.937	1.941	1.308	0.602	0.811	1.529	NA	NA	2.675	2.235	0.888	0.832	128.088	62.852	5.963	2.592
Limnomedusa_macroglossa	Alsodidae	NA	5	51.86	27.068	31.604	13.83	29.024	16.634	18.798	13.176	10.156	9.322	6.212	9.198	2.938	7.108	NA	NA	2.27	16.699	2.252	1.964	408.65	174.333	2.592	2.476	1.625	1.358	0.894	0.679	0.416	0.64	0.649	1.1	1.009	0.764	0.303	0.764	NA	NA	0.288	3.8	0.718	0.288	107.459	37.139	1.159	1.107
Limnonectes_acanthi	Dicroglossidae	NA	3	70.967	37.05	37.83	16.283	35.95	24.243	26.313	18.587	12.5	10.23	9.657	8.597	8.99	5.78	NA	NA	6.827	287.072	11.614	5.687	875.032	519.633	3.226	2.334	2.619	0.97	2.638	2.799	1.865	1.635	0.812	1.489	3.211	2.619	0.3	0.745	NA	NA	1.063	61.629	2.746	1.799	541.517	113.515	1.862	1.347
Limnonectes_doriae	Dicroglossidae	terrestrial	4	47.932	23.73	25.24	12.91	24.152	17.345	19.132	11.482	9.238	9.812	6.747	9.498	2.902	7.17	NA	NA	4.369	69.066	8.177	3.447	398.13	139.293	4.069	1.793	1.325	0.56	1.027	2.388	2.074	0.256	0.579	1.858	0.234	0.457	0.653	0.417	NA	NA	0.78	4.977	1.143	0.61	37.235	42.064	2.035	0.896
Limnonectes_fragilis	Dicroglossidae	aquatic	2	39.59	19.035	19.445	9.46	19	13.08	15.605	10.465	7.12	7.045	4.175	7.265	2.225	5.845	NA	NA	1.712	55.078	2.889	1.323	163.243	74.13	5.402	1.987	2.284	1.669	2.432	1.867	1.945	1.591	0.849	1.209	1.633	1.747	0.926	2.086	NA	NA	0.028	12.853	1.385	0.643	111.994	59.544	3.82	1.405
Limnonectes_grunniens	Dicroglossidae	semi.aquatic	3	97.09	47.06	44.333	21.127	46.803	29.893	37.227	23.433	16.237	14.43	19.093	14.487	14.803	9.947	NA	NA	10.727	556.821	20.095	13.197	3435.45	1734.5	6.769	2.871	3.103	2.437	3.22	4.004	4.401	1.986	1.762	2.178	1.206	1.485	1.525	1.355	NA	NA	1.214	105.288	2.212	4.605	709.972	475.089	3.908	1.658
Limnonectes_gyldenstolpei	Dicroglossidae	NA	3	65.31	35.233	34.283	14.413	33.067	24.78	30.787	17.243	11.783	10.487	11.893	10.647	9.68	6.123	NA	NA	5.693	106.58	7.53	4.05	1188.76	538.677	2.517	2.068	1.425	0.983	0.713	0.644	2.253	0.452	0.874	1.34	1.57	1.14	1.65	0.702	NA	NA	0.885	10.014	1.297	0.745	334.937	152.078	1.453	1.194
Limnonectes_heinrichi	Dicroglossidae	NA	5	47.592	25.628	26.258	11.716	24.89	16.418	18.282	13.488	8.96	8.428	6.83	8.35	2.516	7.2	NA	NA	3.354	149.448	5.38	2.457	396.279	132.538	6.387	2.753	2.686	0.874	2.282	2.068	1.872	1.281	0.677	0.491	1.018	1.259	0.618	1.171	NA	NA	1.203	33.772	1.473	0.81	167.161	74.514	2.856	1.231
Limnonectes_ibanorum	Dicroglossidae	semi.aquatic	5	75.912	38.642	40.95	20.532	40.302	27.506	28.514	19.478	13.768	10.9	NA	NA	NA	NA	3.292	1.136	9.095	260.54	16.926	9.397	1472.46	639.569	12.397	5.603	6.873	5.105	6.263	5.216	5.3	3.133	2.162	1.871	NA	NA	NA	NA	1.724	0.831	4.701	56.23	5.735	4.036	758.299	442.744	5.544	2.506
Limnonectes_kadarsani	Dicroglossidae	semi.aquatic	3	88.827	47.05	46.78	21.003	46.043	30.313	35.267	22.52	16.947	13.873	15.84	15.12	12.827	7.157	NA	NA	9.467	333.173	12.672	8.468	2879.45	1129.97	3.02	2.335	2.017	1.673	1.844	3.918	5.05	0.98	1.42	1.94	2.572	3.58	0.983	0.533	NA	NA	1.651	18.757	0.598	1.488	300.64	194.728	1.744	1.348
Limnonectes_kohchangae	Dicroglossidae	terrestrial	4	41.945	21.315	21.222	9.895	20.715	13.562	19.198	10.855	7.532	7.37	6.765	5.918	5.305	3.808	NA	NA	1.693	28.145	2.891	1.427	223.983	112.832	2.697	1.266	0.939	0.471	1.367	1.682	1.512	0.736	0.274	0.481	0.276	0.655	0.266	0.401	NA	NA	0.362	5.861	0.543	0.326	34.557	18.593	1.348	0.633
Limnonectes_kuhlii	Dicroglossidae	semi.aquatic	5	50.998	24.518	25.092	12.094	24.076	16.878	20.8	12.902	9.032	8.394	NA	NA	NA	NA	0.936	0.344	2.672	84.071	9.215	4.216	385.333	178.208	8.707	3.715	3.951	2.285	3.239	3.268	5.432	2.352	2.058	1.685	NA	NA	NA	NA	0.485	0.174	0.651	17.984	2.911	1.138	202.119	88.553	3.894	1.661
Limnonectes_laticeps	Dicroglossidae	semi.aquatic	5	39.754	19.536	20.616	9.232	18.524	13.454	16.268	10.516	7.034	6.34	5.23	7.558	2.594	5.71	NA	NA	2.352	38.318	5.391	3.334	207.466	81.055	2.723	2.734	1.502	0.953	0.926	1.006	1.273	0.896	0.96	0.787	0.666	0.621	0.247	0.642	NA	NA	0.439	3.27	1.586	0.55	68.111	19.659	1.218	1.223
Limnonectes_leporinus	Dicroglossidae	semi.aquatic	5	109.57	58.632	62.498	30.882	59.03	42.558	42.3	26.55	20.856	16.364	16.864	21.274	8.82	16.46	NA	NA	15.929	773.285	35.143	22.088	5585.28	2376.14	6.245	5.968	7.349	1.042	3.757	4.08	3.992	1.744	1.976	1.06	2.146	0.887	0.73	1.118	NA	NA	2.236	121.288	6.091	3.719	1425.65	406.495	2.793	2.669
Limnonectes_leytensis	Dicroglossidae	NA	3	30.353	13.683	15.05	6.907	14.48	8.627	10.223	8.297	5.437	5.633	4.107	2.367	2.383	2.02	NA	NA	0.842	21.252	1.149	0.6	34.883	18.163	5.372	2.717	2.581	1.671	2.966	1.688	1.972	1.506	1.145	1.68	0.249	0.091	0.766	0.546	NA	NA	0.337	7.205	0.426	0.076	7.715	5.435	3.102	1.569
Limnonectes_limborgi	Dicroglossidae	NA	6	34.517	18.072	18.273	8.525	17.447	10.327	13.723	8.352	6.058	6.668	5.003	4.79	3.9	2.563	NA	NA	2.927	5.341	3.724	1.687	115.619	48.249	1.163	1.141	1.169	0.616	1.146	0.318	1.109	0.71	0.285	0.811	0.611	0.923	0.243	0.345	NA	NA	0.472	2.071	2.307	0.98	38.142	10.712	0.475	0.466
Limnonectes_macrocephalus	Dicroglossidae	semi.aquatic	3	115.983	59.67	58.15	25.26	59.733	42.607	48.55	31.813	21.107	15.89	21	17.52	16.613	10.22	NA	NA	21.952	601.043	26.551	15.313	6141.55	2703.38	19.615	7.411	7.588	3.751	7.599	8.479	10.344	4.746	4.273	0.98	6.02	2.818	3.092	1.626	NA	NA	12.014	84.762	7.786	7.803	3624.59	1299.64	11.324	4.278
Limnonectes_magnus	Dicroglossidae	NA	1	89.64	41.87	45.93	20.89	44.68	29.7	35.84	22.86	16.26	10.9	18.36	14.16	13.59	8.89	NA	NA	9.642	382.574	14.365	9.11	2849.76	1452.73	NA	NA	NA	NA	NA	NA	NA	NA	NA	NA	NA	NA	NA	NA	NA	NA	NA	NA	NA	NA	NA	NA	NA	NA
Limnonectes_modestus	Dicroglossidae	NA	5	45.934	24.694	25.53	12.152	24.428	16.084	17.788	11.682	8.632	9.536	6.862	7.148	2.152	6.21	NA	NA	2.216	112.214	3.881	1.911	328.072	97.021	4.272	2.652	3.112	1.354	2.655	1.861	2.152	0.848	1.008	1.342	1.184	0.709	0.744	0.861	NA	NA	0.456	27.166	0.807	0.395	133.509	65.678	1.911	1.186
Limnonectes_palavanensis	Dicroglossidae	terrestrial	5	29.238	15.812	18.152	8.788	16.184	10.336	11.01	7.462	5.996	5.738	3.37	4.432	2.012	3.624	0.182	0.072	1.174	25.225	4.616	2.552	62.205	34.688	0.774	1.166	0.937	0.478	0.917	0.471	0.557	0.49	0.499	0.648	0.193	0.232	0.105	0.312	0.032	0.011	0.095	3.967	0.582	0.395	10.217	4.289	0.346	0.521
Limnonectes_poilani	Dicroglossidae	NA	3	68.593	36.607	37.623	17.473	36.72	24.653	29.057	17.113	12.187	10.623	10.883	10.09	8.907	5.813	NA	NA	5.015	125.952	8.328	5.393	1064.12	516.051	4.685	2.479	2.027	1.247	2.782	2.458	2.418	0.849	1.467	0.214	0.418	1.563	0.719	0.829	NA	NA	0.336	22.254	1.172	0.457	268.747	130.01	2.705	1.431
Limnonectes_shompenorum	Dicroglossidae	terrestrial	3	65.557	33.433	33.783	16.453	33.85	22.95	24.157	16.927	11.077	13.43	9.48	11.557	3.617	9.61	NA	NA	3.698	225.645	5.817	3.236	1059.67	343.514	11.858	6.949	6.663	3.617	6.074	4.676	4.012	3.577	1.695	1.242	2.104	3.129	1.132	2.278	NA	NA	1.067	80.995	3.78	1.379	636.794	215.411	6.846	4.012
Limnonectes_visayanus	Dicroglossidae	NA	3	43.183	20.693	22.403	10.763	21.453	13.003	14.623	11.213	7.293	6.653	6.46	4.183	4.547	2.427	NA	NA	1.726	118.582	5.014	2.474	156.446	69.189	4.867	2.691	3.464	1.414	2.863	0.94	2.213	1.127	1.163	1.112	1.499	0.886	0.872	0.573	NA	NA	0.803	34.76	2.44	0.544	78.243	37.686	2.81	1.554
Limnonectes_woodworthi	Dicroglossidae	NA	3	70.487	37.84	38.007	16.727	36.48	23.537	25.31	18.317	12.787	12.427	12.803	10.89	9.45	6.87	NA	NA	8.308	320.786	10.805	5.907	1387.57	648.818	3.307	2.662	3.017	1.632	2.912	1.215	0.936	1.142	0.463	1.565	0.075	1.032	0.344	0.427	NA	NA	2.255	53.946	2.55	1.715	235.018	104.129	1.909	1.537
Liophryne_dentata	Microhylidae	terrestrial	5	26.644	14.378	14.8	8.182	14.022	8.53	10.372	6.116	5.67	4.866	3.506	4.378	1.372	3.394	NA	NA	0.807	0.621	3.493	1.606	60.401	18.985	3.724	1.833	1.94	1.169	2.063	1.537	1.671	1.038	0.876	0.663	0.648	0.644	0.315	0.464	NA	NA	0.349	0.339	1.195	0.632	21.452	7.269	1.666	0.82
Liophryne_rhododactyla	Microhylidae	terrestrial	5	50.496	21.638	24.664	13.704	24.058	14.788	18.36	12.778	10.372	9.388	5.864	8.058	2.932	6.266	NA	NA	1.786	2.972	6.792	3.627	275.397	119.505	3.4	2.593	1.589	0.893	2.815	0.674	0.625	1.337	0.628	0.875	0.651	1.078	0.251	0.514	NA	NA	0.688	1.308	1.623	0.732	83.77	21.265	1.52	1.16
Liophryne_schlaginhaufeni	Microhylidae	terrestrial	5	34.29	17.494	19.204	9.22	16.78	11.718	13.768	7.342	6.6	6.41	3.818	4.926	1.5	4.336	NA	NA	1.174	1.835	3.884	1.512	86.656	32.759	0.535	1.665	0.348	0.47	0.411	0.47	0.997	0.229	0.213	1.205	0.597	0.303	0.174	0.342	NA	NA	0.098	0.729	1.037	0.384	19.827	4.919	0.239	0.745
Lithodytes_lineatus	Leptodactylidae	terrestrial	2	46.83	16.235	19.74	10.875	21.135	12.36	13.76	10.815	9.07	7.75	5.545	4.105	4.315	2.885	NA	NA	1.569	11.248	3.924	2.386	96.282	64.874	3.847	2.963	0.424	0.431	0.643	1.245	0.212	0.007	0.156	0.24	0.134	0.134	0.601	0.247	NA	NA	0.629	5.813	1.471	1.197	12.152	15.871	2.72	2.095
Litoria_amboinensis	Hylidae	arboreal	5	49.242	25.934	27.654	13.266	23.546	12.948	15.56	15.808	8.014	7.168	5.082	4.032	4.41	2.6	NA	NA	1.548	102.194	13.206	12.64	145.022	86.489	4.289	2.603	2.07	0.862	2.133	1.77	1.707	1.596	0.832	0.997	0.658	1.192	0.887	0.562	NA	NA	0.531	34.805	4.464	5.254	71.979	41.126	1.918	1.164
Litoria_angiana	Hylidae	torrential	3	63.173	33.027	35.66	19.663	28.597	17.313	19.823	19.86	12.593	11.567	6.81	4.777	5.737	3.527	NA	NA	3.247	82.872	37.631	32.667	304.42	199.508	13.098	7.046	7.356	4.11	6.848	3.353	4.378	4.086	1.949	1.913	1.157	1.261	1.94	0.194	NA	NA	1.507	29.774	16.863	17.868	185.375	110.077	7.562	4.068
Litoria_arfakiana	Hylidae	arboreal	3	48.427	27.39	29.483	15.557	21.447	14.243	14.317	12.167	8.897	8.18	4.65	3.577	4.123	2.677	NA	NA	1.535	52.165	20.965	16.369	129.757	93.391	8.639	4.642	5.584	2.766	4.311	1.813	2.127	2.018	1.493	1.998	1.16	0.782	1.317	0.433	NA	NA	0.721	21.312	12.999	11.268	81.591	63.431	4.988	2.68
Litoria_bicolor	Hylidae	arboreal	7	25.744	12.131	12.681	6.544	9.391	7.719	7.203	6.176	3.626	4.296	NA	NA	NA	NA	0.029	0.011	0.311	6.702	3.365	3.018	16.18	8.623	1.747	0.992	1.077	0.617	0.611	0.602	0.551	0.515	0.472	0.454	NA	NA	NA	NA	0.008	0.003	0.072	0.995	0.569	0.479	4.407	2.147	0.66	0.375
Litoria_caerulea	Hylidae	arboreal	7	74.163	33.07	31.693	17.53	28.961	21.113	25.557	21.304	13.357	13.041	NA	NA	NA	NA	0.804	0.358	5.007	68.393	50.678	54.602	458.08	227.034	4.064	1.584	1.478	1.18	1.731	1.625	2.068	1.032	1.004	0.518	NA	NA	NA	NA	0.192	0.085	1.042	13.048	10.569	11.151	95.096	39.635	1.536	0.599
Litoria_chloris	Hylidae	arboreal	3	44.063	23.367	23.163	12.473	18.037	12.127	15.42	12.567	7.653	7.11	4.14	3.423	3.883	2.213	NA	NA	1.507	38.003	11.633	11.843	86.893	52.587	1.698	0.942	0.419	0.455	0.801	0.287	0.672	0.384	0.514	1.049	0.344	0.569	0.308	0.331	NA	NA	0.472	2.48	0.484	0.956	17.508	12.717	0.98	0.544
Litoria_congenita	Hylidae	NA	2	34.22	17.19	17.19	8.51	14.07	8.405	9.47	9.705	5.64	5.78	3.74	3.02	2.88	1.715	NA	NA	0.748	24.875	8.003	6.952	51.613	22.281	2.093	0.438	0.58	0.028	0.905	0.474	0.297	0.53	0.721	0.184	0.594	0.438	0.014	0.205	NA	NA	0.048	3.575	1.4	1.911	16.763	3.517	1.48	0.31
Litoria_cyclorhyncha	Hylidae	NA	4	43.45	17.798	19.352	10.082	16.988	13.268	15.342	11.932	8.057	9.465	3.56	5.9	1.215	3.803	NA	NA	2.023	30.849	5.492	4.937	100.004	23.792	2.582	1.052	1.316	0.559	1.688	0.43	1.235	0.941	0.864	1.592	0.503	0.696	0.18	0.297	NA	NA	0.908	6.282	1.168	0.653	32.307	6.525	1.291	0.526
Litoria_dahlii	Hylidae	aquatic	8	53.971	26.872	26.575	13.198	26.185	16.689	16.941	13.401	9.88	9.142	NA	NA	NA	NA	0.627	0.216	2.569	130.962	6.261	3.528	314.753	136.752	4.545	2.705	2.825	1.567	2.882	1.295	1.196	1.293	1.156	0.702	NA	NA	NA	NA	0.23	0.081	0.643	32.423	1.614	0.434	108.495	46.284	1.607	0.956
Litoria_dayi	Hylidae	semi.arboreal	5	28.922	14.516	15.712	8.456	12.316	8.462	9.562	8.15	5.126	4.486	3.388	2.396	2.874	1.612	NA	NA	0.432	15.278	3.046	2.392	31.028	19.319	2.652	0.981	1.117	0.689	1.188	0.877	0.605	0.817	0.56	0.666	0.322	0.445	0.254	0.145	NA	NA	0.119	3.391	0.729	0.662	7.276	4.196	1.186	0.439
Litoria_dentata	Hylidae	semi.arboreal	3	38.457	16.74	16.6	9.31	15.633	8.95	10.66	11.29	5.937	4.997	3.923	3.077	2.937	1.967	NA	NA	1.561	27.177	12.437	12.016	65.204	29.145	8.8	4.333	3.565	1.741	4.462	1.838	2.514	2.678	1.326	0.881	0.919	1.753	0.795	0.78	NA	NA	0.905	13.613	7.692	9.003	67.267	24.193	5.081	2.502
Litoria_electrica	Hylidae	NA	2	30.41	10.895	11.17	6.035	10.35	6.21	7.705	7.305	4.52	4.755	2.83	3.82	0.89	2.715	NA	NA	0.577	6.21	2.911	2.998	33.639	7.748	7.736	1.902	2.121	0.884	2.15	0.481	1.153	1.605	0.905	1.322	0.566	1.499	0.368	0.516	NA	NA	0.286	5.134	1.591	1.933	23.859	5.657	5.47	1.345
Litoria_eucnemis	Hylidae	NA	3	51.807	27.297	29.137	14.85	21.627	15.547	16.83	14.59	9.543	7.733	5.39	3.963	4.273	2.983	NA	NA	2.396	75.72	30.602	29.195	155.669	99.867	6.091	4.181	3.68	1.824	2.712	2.247	1.845	2.1	0.74	0.64	0.52	0.443	0.61	0.273	NA	NA	0.33	24.757	6.749	5.762	47.298	32.607	3.517	2.414
Litoria_ewingii	Hylidae	semi.arboreal	3	32.657	14.827	15.727	8.617	14.62	8.39	10.54	9.297	5.833	5.07	3.487	2.047	2.647	1.61	NA	NA	0.743	18.647	4.585	4.64	27.83	17.473	0.783	1.209	0.533	0.049	0.193	0.212	0.552	0.81	0.516	0.123	0.117	0.409	0.268	0.111	NA	NA	0.033	4.666	1.193	1.435	6.869	1.122	0.452	0.698
Litoria_exophthalmia	Hylidae	NA	5	38.656	17.576	21.384	11.598	14.922	12.726	13.398	11.158	7.148	7.232	2.502	4.084	1.156	3.144	NA	NA	0.978	21.235	8.738	8.31	47.317	20.246	1.213	0.911	0.726	0.48	0.791	0.449	0.671	0.611	0.503	0.665	0.245	0.203	0.14	0.281	NA	NA	0.142	3.371	1.826	2.007	8.392	2.124	0.542	0.407
Litoria_fallax	Hylidae	arboreal	5	24.284	12.244	12.18	6.38	9.464	6.398	7.108	6.412	3.728	3.78	1.972	2.362	0.486	1.986	NA	NA	0.241	8.398	1.612	1.321	14.882	3.088	0.905	0.854	0.389	0.11	0.321	0.405	0.341	0.272	0.269	0.176	0.179	0.446	0.059	0.18	NA	NA	0.038	2.203	0.227	0.196	2.921	0.534	0.405	0.382
Litoria_freycineti	Hylidae	NA	3	33.627	15.98	19.737	9.623	16.713	9.687	10.02	8.53	5.553	4.987	3.927	2.557	2.877	1.907	NA	NA	0.586	14.146	2.397	1.445	42.408	28.951	4.295	0.95	2.307	1.273	2.436	1.058	0.849	0.842	0.651	0.33	0.305	0.222	0.577	0.296	NA	NA	0.075	5.129	0.922	0.486	8.859	9.883	2.48	0.548
Litoria_genimaculata	Hylidae	NA	5	38.256	21.398	21.672	11.558	15.554	12.636	13.54	11.452	7.59	6.288	3.18	3.754	1.582	3.332	NA	NA	0.908	21.165	7.951	7.455	66.923	30.089	1.639	0.944	1.141	0.65	0.637	0.585	0.319	0.758	0.328	0.356	0.341	0.14	0.075	0.317	NA	NA	0.182	0.758	0.868	0.438	8.571	5.237	0.733	0.422
Litoria_gracilenta	Hylidae	arboreal	5	41.952	21.306	20.916	11.276	16.666	12.004	14.052	11.804	7.19	7.08	4.034	4.458	1.764	3.992	NA	NA	1.194	36.879	17.448	16.815	100.195	38.623	1.844	1.218	0.508	0.436	0.712	0.621	0.925	0.217	0.396	0.424	0.424	0.395	0.343	0.207	NA	NA	0.472	10.926	3.752	3.19	13.797	8.115	0.825	0.545
Litoria_havina	Hylidae	arboreal	3	28.44	14.167	15.21	8.363	11.97	7.91	8.263	9.3	5.157	5.103	2.12	2.817	0.883	2.597	NA	NA	0.622	11.298	6.258	5.769	22.691	9.026	1.224	1.728	0.859	0.707	1.234	0.459	0.289	0.412	0.386	0.772	0.324	0.35	0.201	0.11	NA	NA	0.093	2.995	1.165	0.715	7.426	1.398	0.707	0.998
Litoria_impura	Hylidae	NA	1	50.9	23.71	26.58	14.46	20.51	13.84	16.05	13.91	7.95	6.73	5.32	3.92	4.37	2.83	NA	NA	1.614	50.776	18.224	16.185	129.449	86.058	NA	NA	NA	NA	NA	NA	NA	NA	NA	NA	NA	NA	NA	NA	NA	NA	NA	NA	NA	NA	NA	NA	NA	NA
Litoria_inermis	Hylidae	terrestrial	1	33.03	16.66	17.98	8.94	15.64	11.48	11.41	8.27	6.35	5.41	NA	NA	NA	NA	0.138	0.064	0.994	14.156	1.759	0.831	66.67	40.714	NA	NA	NA	NA	NA	NA	NA	NA	NA	NA	NA	NA	NA	NA	NA	NA	NA	NA	NA	NA	NA	NA	NA	NA
Litoria_infrafrenata	Hylidae	NA	3	66.283	33.4	37.413	19.423	28.697	18.767	20.337	19.653	12.277	10.173	6.6	3.893	4.84	3.167	NA	NA	3.211	108.99	33.744	31.505	264.612	163.176	17.756	6.117	7.982	4.177	7.46	4.307	4.417	5.107	3.471	2.511	2.828	1.201	2.066	0.323	NA	NA	2.006	50.587	14.137	13.598	226.757	110.347	10.251	3.531
Litoria_kumae	Hylidae	arboreal	7	29.669	15.483	15.161	8.49	12.037	8.509	9.563	8.484	5.504	5.853	2.041	2.606	0.986	2.66	NA	NA	0.596	14.638	8.684	7.606	22.627	10.682	2.714	1.08	1.06	0.598	1.182	0.602	0.585	0.833	0.357	0.644	0.435	0.634	0.188	0.347	NA	NA	0.159	4.407	1.307	1.497	11.998	3.879	1.026	0.408
Litoria_latopalmata	Hylidae	terrestrial	3	31.49	17.053	20.627	9.817	17.267	9.15	9.853	8.803	5.74	5.24	3.84	3.227	3.527	1.95	NA	NA	0.591	28.396	2.014	1.488	55.077	36.977	2.012	1.807	0.191	0.172	0.176	1.342	0.276	0.178	0.22	0.311	0.187	0.116	0.166	0.296	NA	NA	0.066	1.94	0.481	0.442	2.052	4.096	1.161	1.043
Litoria_lesueurii	Hylidae	NA	2	31.505	15.855	19.43	9	16.115	9.74	11.205	8.755	6.025	5.105	4.41	3.095	3.605	2.07	NA	NA	0.918	20.784	2.199	1.623	59.078	37.995	4.306	2.086	0.368	0.948	0.544	1.824	1.973	0.672	0.53	0.191	0.721	0.672	0.361	0	NA	NA	0.263	1.358	1.13	1.047	29.148	4.516	3.045	1.475
Litoria_leucova	Hylidae	arboreal	4	23.11	9.982	11.785	6.682	8.592	6.617	7.23	6.555	3.76	3.655	2.2	2.85	0.787	2.067	NA	NA	0.45	4.878	4.201	3.648	16.504	5.046	0.341	0.308	0.901	0.269	0.137	0.285	0.306	0.233	0.493	0.26	0.199	0.321	0.07	0.236	NA	NA	0.255	1.452	0.928	0.423	3.307	0.949	0.171	0.154
Litoria_majikthise	Hylidae	arboreal	2	31.465	15.52	17.455	9.29	11.855	8.49	9.33	9.005	5.635	5.15	2.325	3.205	0.91	2.865	NA	NA	0.378	9.077	6.562	5.953	30.06	11.901	1.209	1.047	0.559	0.283	0.219	0.156	0.198	0.247	0.163	0.608	0.346	0.361	0.042	0.134	NA	NA	0.012	1.957	0.66	1.471	3.13	0.384	0.855	0.74
Litoria_moorei	Hylidae	terrestrial	5	70.458	29.72	33.638	17.256	32.032	20.542	22.692	18.872	13.924	10.718	9.7	6.17	7.076	4.148	NA	NA	3.391	120.617	14.837	11.371	487.023	268.333	8.553	3.389	3.87	2.329	4.225	1.307	2.567	2.825	1.616	2.06	1.937	1.002	0.96	0.661	NA	NA	1.207	39.201	3.117	2.956	219.986	107.613	3.825	1.516
Litoria_multiplica	Hylidae	NA	5	35.668	20.018	21.358	11.288	15.354	9.4	12.138	11.248	6.79	5.062	2.804	2.708	2.292	1.624	NA	NA	0.544	24.936	5.244	4.994	40.139	20.868	1.321	0.404	0.579	0.454	0.588	0.425	0.41	0.61	0.836	0.925	0.333	0.345	0.324	0.166	NA	NA	0.054	2.748	0.374	0.496	9.035	4.074	0.591	0.181
Litoria_nannotis	Hylidae	torrential	3	40.11	22.487	23.09	12.01	18.15	11.237	14.897	13.777	7.763	6.863	6.893	4.34	4.913	3.027	NA	NA	1.49	41.005	13.161	10.462	179.101	94.759	2.028	1.433	1.839	0.726	1.112	1.139	1.484	0.707	1.229	1.139	0.863	0.471	0.864	0.787	NA	NA	0.268	2.5	1.2	0.239	50.461	49.531	1.171	0.827
Litoria_nasuta	Hylidae	terrestrial	7	37.553	20.824	24.333	11.56	21.317	13.571	12.144	9.679	7.604	6.863	NA	NA	NA	NA	0.221	0.111	1.363	24.877	4.669	3.09	115.795	79.876	1.525	0.887	1.541	0.75	1.369	0.525	0.453	0.72	0.549	0.559	NA	NA	NA	NA	0.048	0.026	0.476	4.597	0.892	0.575	20.607	15.653	0.576	0.335
Litoria_nigrofrenata	Hylidae	terrestrial	5	33.144	19.666	22.672	10.422	18.37	10.91	10.698	9.39	6.424	5.368	4.188	3.578	3.46	2.222	NA	NA	0.556	16.202	1.748	1.288	77.413	45.622	1.78	0.719	0.928	0.565	1.174	0.451	0.77	0.449	0.417	0.764	0.35	0.398	0.342	0.233	NA	NA	0.093	4.988	0.448	0.418	13.9	6.874	0.796	0.322
Litoria_nigropunctata	Hylidae	NA	5	28.098	13.214	14.096	7.88	9.222	6.812	7.152	7.132	4.804	5.17	2.218	2.8	0.634	1.922	NA	NA	0.293	8.598	2.564	2.925	21.369	4.502	1.125	0.862	0.474	0.342	0.457	0.48	0.4	0.469	0.311	0.992	0.322	0.313	0.043	0.126	NA	NA	0.027	0.98	0.404	0.686	3.079	0.53	0.503	0.386
Litoria_pallida	Hylidae	terrestrial	2	35.355	18.185	20.875	9.57	16.845	12.275	11.665	9.405	7.405	7	NA	NA	NA	NA	0.188	0.109	1.143	22.554	2.668	2.271	90.706	67.687	1.266	1.294	1.237	1.16	0.898	0.431	0.615	0.955	0.403	0.071	NA	NA	NA	NA	0.027	0.018	0.453	2.922	0.202	0.879	15.545	11.653	0.895	0.915
Litoria_pearsoniana	Hylidae	semi.arboreal	3	24.64	12.65	13.13	6.987	10.23	7.16	8.207	7.187	4.567	4.257	2.55	1.587	1.737	0.863	NA	NA	0.396	7.706	2.597	2.096	14.063	5.165	1.05	0.667	0.135	0.266	0.312	0.36	0.057	0.061	0.136	0.533	0.67	0.334	0.055	0.176	NA	NA	0.029	3.075	0.966	0.373	7.343	1.139	0.606	0.385
Litoria_phyllochroa	Hylidae	torrential	5	29.976	15.908	16.176	8.22	12.688	8.546	10.64	9.024	5.23	4.564	2.724	2.658	2.714	1.696	NA	NA	0.496	11.482	2.726	2.726	30.259	19.565	0.893	0.735	0.767	0.556	0.703	0.393	0.325	0.526	0.595	0.544	0.15	0.209	0.232	0.184	NA	NA	0.036	1.272	0.616	0.739	4.291	3.472	0.399	0.329
Litoria_pronimia	Hylidae	NA	5	30.142	13.01	14.098	7.8	10.732	8.302	6.74	8.308	4.366	5.006	1.66	2.786	0.536	2.12	NA	NA	0.277	18.248	3.621	3.651	15.765	4.25	1.528	1.482	0.543	0.401	0.462	0.723	0.276	0.306	0.33	0.48	0.125	0.224	0.118	0.215	NA	NA	0.03	4.295	0.61	0.668	2.705	1.328	0.683	0.663
Litoria_prora	Hylidae	arboreal	3	41.793	21.91	21.907	11.01	15.49	12.203	12.193	11.95	6.163	6.943	3.237	2.5	2.61	1.593	NA	NA	0.807	50.796	11.518	9.812	48.728	24.935	6.377	2.994	3.097	1.534	2.597	1.305	1.549	1.788	0.768	0.727	0.597	0.428	0.505	0.203	NA	NA	0.129	20.458	3.706	3.302	24.319	11.845	3.682	1.729
Litoria_raniformis	Hylidae	semi.aquatic	2	42.185	20.165	20.155	9.78	18.83	15.075	15.775	11.055	7.045	6.365	4.36	5.5	1.6	4.45	NA	NA	1.512	38.145	4.608	3.959	126.802	37.572	0.346	0.233	0.29	0.113	0.339	0.191	0.177	0.106	0.262	1.025	0.127	0.396	0.014	0.24	NA	NA	0.117	2.207	0.595	0.05	14.276	2.238	0.245	0.165
Litoria_rheocola	Hylidae	torrential	5	29.728	14.856	15.818	8.394	13.062	9.062	9.62	8.702	5.7	4.368	2.494	3.474	1.528	2.96	NA	NA	0.482	21.951	5.18	4.079	33.979	18.902	2.195	0.606	0.548	0.437	0.717	0.274	0.432	0.723	0.291	0.417	0.266	0.35	0.15	0.251	NA	NA	0.136	4.902	1.087	0.945	7.245	3.86	0.982	0.271
Litoria_rothii	Hylidae	arboreal	6	45.187	23.295	23.938	11.81	19.122	13.723	14.44	12.24	8.213	8.737	NA	NA	NA	NA	0.207	0.094	1.353	52.449	14.048	14.652	124.287	70.268	1.71	1.167	0.769	0.511	1.255	0.737	0.549	1.148	0.414	1.15	NA	NA	NA	NA	0.041	0.019	0.198	19.545	1.806	2.595	22.712	11.372	0.698	0.476
Litoria_rubella	Hylidae	arboreal	6	30.437	12.477	11.837	6.375	10.815	7.207	8.142	7.13	4.872	5.138	NA	NA	NA	NA	0.044	0.018	0.548	4.811	4.628	4.722	22.39	11.346	0.888	0.176	0.162	0.33	0.422	0.382	0.234	0.118	0.298	0.659	NA	NA	NA	NA	0.006	0.003	0.11	0.73	0.677	0.304	2.044	1.241	0.363	0.072
Litoria_tornieri	Hylidae	terrestrial	12	30.856	16.902	18.587	8.617	15.913	11.008	10.886	7.791	6.503	5.768	NA	NA	NA	NA	0.113	0.052	0.896	12.111	2.176	1.696	58.681	36.529	1.24	0.732	0.889	0.432	0.644	0.512	0.467	0.353	0.463	0.314	NA	NA	NA	NA	0.028	0.012	0.3	3.18	0.423	0.451	12.159	6.965	0.358	0.211
Litoria_verreauxii	Hylidae	semi.arboreal	3	32.567	13.343	13.767	7.503	14.98	8.523	10.79	9.6	5.423	4.303	3.187	2.107	2.553	1.683	NA	NA	1.236	13.286	2.988	2.27	23.774	15.519	3.255	0.607	0.994	0.926	1.617	0.501	0.985	0.656	0.573	0.384	0.466	0.431	0.098	0.275	NA	NA	0.32	2.611	0.744	0.347	7.989	3.069	1.879	0.35
Litoria_wollastoni	Hylidae	semi.aquatic	4	43.072	24.778	26.552	14.472	18.385	13.4	14.113	13.222	7.478	7.625	3.402	4.428	1.122	4.102	NA	NA	1	40.726	11.779	10.969	97.215	32.061	2.76	1.544	2.093	1.337	1.015	1.716	0.821	0.766	0.476	0.654	0.38	0.313	0.043	0.238	NA	NA	0.242	5.69	1.164	0.935	8.183	3.824	1.38	0.772
Liuixalus_romeri	Rhacophoridae	semi.arboreal	9	17.453	8.751	9.719	4.988	8.322	4.983	5.107	4.739	3.644	2.99	1.608	2.263	0.767	1.692	NA	NA	0.238	2.172	1.3	0.96	8.202	3.258	0.862	0.59	0.349	0.375	0.301	0.481	0.424	0.223	0.284	0.168	0.274	0.472	0.153	0.19	NA	NA	0.087	0.668	0.184	0.229	1.891	0.506	0.287	0.197
Lynchius_flavomaculatus	Strabomantidae	terrestrial	5	27.838	13.314	14.462	8.19	14.566	8.236	9.202	7.28	5.758	4.872	3.874	4.752	1.158	3.404	NA	NA	0.734	0.64	0.918	0.561	67.948	15.942	3.176	2.579	2.072	1.355	2.384	1.071	1.461	0.799	1.396	0.623	0.514	0.863	0.27	0.63	NA	NA	0.14	0.343	0.196	0.156	29.733	7.767	1.42	1.153
Lysapsus_caraya	Hylidae	aquatic	5	17.072	11.85	11.402	5.492	10.036	5.076	6.134	6.104	3.184	2.978	2.736	3.076	0.514	1.692	NA	NA	0.181	25.788	1.026	0.478	26.081	2.631	0.422	0.244	0.641	0.443	0.185	0.442	0.302	0.505	0.421	0.285	0.221	0.095	0.11	0.165	NA	NA	0.042	6.235	0.414	0.231	1.869	0.794	0.189	0.109
Lysapsus_limellum	Hylidae	aquatic	5	18.442	11.53	11.688	5.322	9.734	5.558	6.69	6.288	3.398	3.474	2.594	3.37	0.948	2.098	0.043	0.006	0.182	22.389	1.627	0.797	26.377	6.118	0.561	0.454	0.726	0.37	0.97	0.287	0.279	0.614	0.12	0.419	0.22	0.478	0.033	0.238	0.009	0.001	0.026	4.278	0.103	0.149	4.632	1.038	0.251	0.203
Macrogenioglottus_alipioi	Odontophrynidae	terrestrial	1	43.14	16.74	13.58	6.83	15.37	13.35	16.36	13.72	10.21	7.3	3.92	3.33	1.02	2.72	NA	NA	1.662	3.249	1.567	1.568	57.208	9.864	NA	NA	NA	NA	NA	NA	NA	NA	NA	NA	NA	NA	NA	NA	NA	NA	NA	NA	NA	NA	NA	NA	NA	NA
Mannophryne_herminae	Dendrobatidae	terrestrial	7	20.84	10.279	10.134	6.2	9.451	5.949	6.914	5.617	4.093	4.641	3.407	2.6	2.277	1.496	NA	NA	0.315	1.272	1.603	1.015	26.984	10.17	3.664	1.905	1.633	2.753	1.736	0.997	1.493	0.955	0.668	1.124	0.974	0.627	0.633	0.416	NA	NA	0.197	0.574	0.823	0.408	17.001	6.603	1.385	0.72
Mannophryne_trinitatis	Dendrobatidae	terrestrial	3	21.63	9.197	10.387	5.343	9.723	5.987	7.233	5.66	4.263	4	3.367	2.35	2.783	1.9	NA	NA	0.208	0.961	2.285	1.509	19.494	15.516	1.943	0.509	0.805	0.703	0.254	0.389	0.61	0.331	0.667	0.469	0.475	0.373	0.745	0.796	NA	NA	0.008	0.909	0.446	0.273	6.261	10.621	1.122	0.294
Mantella_aurantiaca	Mantellidae	terrestrial	4	13.545	6.21	5.965	3.2	5.872	3.715	4.332	3.3	2.885	2.88	1.643	2.047	0.765	1.44	NA	NA	0.122	0.241	0.474	0.322	5.517	1.699	1.128	0.555	0.639	0.387	0.814	0.093	0.244	0.544	0.182	0.372	0.103	0.246	0.184	0.341	NA	NA	0.035	0.078	0.066	0.077	1.186	0.477	0.564	0.277
Mantella_baroni	Mantellidae	terrestrial	1	26.42	9.79	11.54	6.49	11.52	7.54	7.57	6.98	5.62	5.1	2.65	3.6	1.52	2.55	0.06	0.026	0.521	0.855	2.28	1.415	24.451	11.71	NA	NA	NA	NA	NA	NA	NA	NA	NA	NA	NA	NA	NA	NA	NA	NA	NA	NA	NA	NA	NA	NA	NA	NA
Mantella_bernhardi	Mantellidae	terrestrial	5	17.772	8.132	8.008	4.656	8.432	4.972	5.566	4.556	3.614	4.274	2.09	2.602	0.676	1.994	NA	NA	0.163	0.261	0.672	0.358	11.811	2.869	1.205	0.422	0.359	0.348	0.685	0.391	0.415	0.334	0.319	0.439	0.32	0.272	0.11	0.398	NA	NA	0.033	0.099	0.185	0.082	3.513	0.901	0.539	0.189
Mantella_betsileo	Mantellidae	terrestrial	5	21.402	9.448	9.282	5.03	9.336	5.944	6.264	5.468	4.44	4.782	2.346	3.2	0.782	2.28	NA	NA	0.24	0.38	0.828	0.681	18.966	4.393	1.58	0.936	0.983	0.793	1.029	0.684	1.019	0.676	0.711	0.753	0.345	0.379	0.128	0.084	NA	NA	0.061	0.067	0.31	0.262	5.69	1.161	0.707	0.418
Mantella_cowanii	Mantellidae	terrestrial	3	26.51	10.387	11.007	6.247	11.517	5.637	6.987	7.103	5.25	5.09	3.36	2.84	2.563	1.667	NA	NA	0.513	1.437	0.86	0.823	25.815	12.249	0.693	0.857	0.101	0.28	0.18	0.135	0.125	0.272	0.14	0.485	0.24	0.182	0.267	0.153	NA	NA	0.055	0.49	0.286	0.117	0.478	0.741	0.4	0.495
Mantella_expectata	Mantellidae	terrestrial	5	23.28	10.836	10.746	5.848	11.018	6.128	7.474	6.104	5.01	4.958	2.458	3.142	0.932	2.492	NA	NA	0.345	0.805	0.686	0.585	21.727	6.454	0.834	1.413	0.745	0.585	0.763	0.533	0.272	0.524	0.294	0.351	0.262	0.249	0.283	0.154	NA	NA	0.102	0.376	0.174	0.065	2.351	1.693	0.373	0.632
Mantella_haraldmeieri	Mantellidae	terrestrial	2	22.31	10.175	10.5	5.865	11.24	6.695	6.725	6.345	5.045	4.785	2.815	2.51	1.74	2.74	NA	NA	0.522	0.928	1.195	0.902	19.186	13.196	0.509	0.884	0.764	0.417	0.41	1.039	0.021	0.007	0.007	0.148	0.233	0.467	0.141	0.141	NA	NA	0.052	0.169	0.376	0.185	6.707	2.697	0.36	0.625
Mantella_laevigata	Mantellidae	semi.arboreal	5	22.5	10.284	10.708	5.62	9.994	5.764	6.634	6.42	5.062	5.106	2.618	3.448	0.768	2.532	NA	NA	0.358	0.404	1.097	0.987	24.467	5.431	0.542	0.579	0.311	0.377	0.316	0.334	0.207	0.428	0.251	0.256	0.332	0.294	0.184	0.37	NA	NA	0.104	0.095	0.265	0.287	5.103	1.414	0.242	0.259
Mantella_madagascariensis	Mantellidae	terrestrial	5	25.414	10.582	11.118	6.086	11.228	6.918	6.97	6.862	5.068	5.096	2.882	3.886	1.232	3.172	NA	NA	0.572	2.294	1.616	1.057	32.433	11.395	2.86	1.643	1.178	0.745	1.351	0.469	0.572	1.073	0.841	0.541	0.43	0.642	0.288	0.276	NA	NA	0.18	1.374	0.52	0.329	12.762	3	1.279	0.735
Mantella_milotympanum	Mantellidae	terrestrial	1	22.53	7.78	9.88	5.31	8.98	6.04	7.51	6.03	4.03	4.92	2.82	3.08	0.77	2.73	NA	NA	0.358	1.031	0.922	0.545	17.691	5.437	NA	NA	NA	NA	NA	NA	NA	NA	NA	NA	NA	NA	NA	NA	NA	NA	NA	NA	NA	NA	NA	NA	NA	NA
Mantella_nigricans	Mantellidae	terrestrial	3	25.223	10.98	11.617	6.703	11.497	5.433	6.82	6.88	5.247	5.303	3.75	2.45	2.683	1.583	NA	NA	0.477	0.69	1.377	1.253	26.324	12.917	1.398	0.488	0.244	0.087	0.331	0.613	0.517	0.399	0.19	0.312	0.282	0.132	0.057	0.135	NA	NA	0.187	0.262	0.388	0.352	0.833	1.103	0.807	0.282
Mantella_pulchra	Mantellidae	terrestrial	4	21.872	8.98	9.938	6.782	9.92	5.312	6.375	5.378	4.925	4.322	3.203	2.183	2.46	1.52	NA	NA	0.552	0.435	0.955	0.555	16.435	9.715	1.001	0.628	0.608	2.049	0.514	0.422	0.417	0.186	0.195	0.13	0.191	0.18	0.219	0.08	NA	NA	0.111	0.105	0.194	0.093	1.988	1.026	0.501	0.314
Mantella_viridis	Mantellidae	terrestrial	5	23.874	10.882	10.54	6.014	10.592	7.116	7.622	6.594	5.43	5.84	2.45	3.606	0.922	2.676	NA	NA	0.292	1.545	1.032	0.794	25.118	6.84	1.433	0.479	0.264	0.261	0.217	0.407	0.343	0.184	0.336	0.448	0.377	0.474	0.125	0.304	NA	NA	0.128	0.534	0.32	0.359	5.147	1.372	0.641	0.214
Mantidactylus_ambreensis	Mantellidae	terrestrial	5	35.428	17.416	18.808	8.95	17.302	11.336	10.814	10.362	6.91	6.61	3.674	4.748	1.032	3.326	NA	NA	0.864	33.1	3.609	3.156	80.23	16.854	2.101	0.605	0.502	0.538	0.452	1.576	0.825	0.743	0.273	0.413	0.418	0.41	0.119	0.557	NA	NA	0.078	6.383	1.144	0.948	17.57	2.994	0.94	0.27
Mantidactylus_argenteus	Mantellidae	arboreal	5	29.292	14.274	16.544	8.436	13.922	8.876	8.164	9.404	5.42	5.048	2.212	3.108	0.868	2.234	NA	NA	0.299	12.053	2.629	3.794	25.694	8.461	1.412	0.244	0.476	0.246	0.551	0.264	0.534	0.36	0.157	0.261	0.142	0.239	0.136	0.182	NA	NA	0.066	2.273	0.485	0.598	2.716	1.991	0.631	0.109
Mantidactylus_biporus	Mantellidae	aquatic	4	26.115	11.902	11.318	5.445	12.075	8.627	9.955	6.905	4.803	4.305	2.77	4.253	1.575	2.81	0.092	0.029	1.149	4.316	2.06	1.57	37.226	13.308	1.324	0.344	0.475	0.48	0.562	0.53	1.028	0.375	0.465	0.4	0.238	0.778	0.23	0.425	0.018	0.006	0.242	1.158	0.416	0.076	10.561	3.94	0.662	0.172
Mantidactylus_brevipalmatus	Mantellidae	terrestrial	3	32.643	17.147	18.45	9.243	19.96	11.307	9.547	8.697	5.737	6.14	3.53	5.023	1.187	3.457	NA	NA	0.805	2.469	1.212	0.561	79.705	19.92	0.479	0.491	0.551	0.281	0.956	0.186	0.291	0.299	0.249	0.269	0.12	0.08	0.143	0.202	NA	NA	0.255	0.23	0.281	0.222	6.244	3.794	0.277	0.283
Mantidactylus_charlotteae	Mantellidae	terrestrial	3	27.103	13.397	14.45	7.643	13.62	7.913	8.263	7.91	5.123	4.727	3.777	2.5	2.427	1.497	NA	NA	0.71	4.893	1.653	1.337	33.58	14.016	1.657	1.745	2.455	1.414	1.863	0.192	0.756	0.449	0.437	1.144	0.104	0.416	0.099	0.185	NA	NA	0.18	2.246	0.254	0.252	10.099	4.682	0.956	1.008
Mantidactylus_curtus	Mantellidae	semi.aquatic	5	34.484	15.884	15.276	7.452	16.672	11.938	13.432	9.682	5.622	5.55	4.74	6.64	1.428	4.896	NA	NA	1.395	38.647	3.025	1.999	134.249	28.829	1.94	1.795	0.374	0.585	1.04	0.544	1.001	0.479	0.744	0.61	0.726	0.595	0.295	0.959	NA	NA	0.059	9.353	0.622	1.027	46.892	12.479	0.867	0.803
Mantidactylus_grandidieri	Mantellidae	semi.aquatic	1	71.07	36.81	33.1	15.7	30.79	25.95	28.17	19.47	13.38	14.12	8.05	11.59	4.76	9.09	2.098	0.687	4.846	126.966	18.379	8.473	899.112	374.945	NA	NA	NA	NA	NA	NA	NA	NA	NA	NA	NA	NA	NA	NA	NA	NA	NA	NA	NA	NA	NA	NA	NA	NA
Mantidactylus_guttulatus	Mantellidae	semi.aquatic	1	107.95	47.43	48.79	23.08	51.64	34.35	43.72	29.76	18.86	17.82	14.06	23.27	8.21	14.83	10.922	3.386	18.654	438.378	65.37	28.099	4062.59	1555.19	NA	NA	NA	NA	NA	NA	NA	NA	NA	NA	NA	NA	NA	NA	NA	NA	NA	NA	NA	NA	NA	NA	NA	NA
Mantidactylus_lugubris	Mantellidae	torrential	5	28.636	15.578	15.168	7.24	14.826	9.63	9.468	8.586	5.456	5.54	3.29	3.344	1.694	2.888	0.11	0.043	1.027	36.381	7.34	9.114	45.534	20.167	1.463	0.9	0.925	0.562	0.33	1.433	0.643	0.52	0.419	0.556	0.808	0.121	0.327	0.437	0.026	0.012	0.273	5.777	1.09	1.408	15.271	8.732	0.654	0.403
Mantidactylus_majori	Mantellidae	terrestrial	5	43.272	21.156	20.372	8.822	19.818	15.154	13.03	12.304	7.854	7.35	4.194	5.702	2.258	4.09	0.333	0.098	1.584	63.281	8.742	8.591	132.884	49.595	1.368	0.877	0.525	0.538	1.169	0.501	0.46	0.642	0.35	0.727	0.426	0.538	0.197	0.258	0.042	0.016	0.285	10.721	1.021	0.834	21.835	8.645	0.612	0.392
Mantidactylus_opiparis	Mantellidae	terrestrial	5	28.516	15.026	16.342	7.944	14.36	9.796	9.48	7.532	5.614	5.768	3.23	4.014	0.746	2.752	NA	NA	0.655	12.882	1.33	0.891	51.29	8.788	0.959	0.871	0.526	0.174	0.683	0.722	0.545	0.431	0.208	0.182	0.453	0.381	0.105	0.38	NA	NA	0.163	3.889	0.378	0.232	11.591	1.928	0.429	0.39
Mantidactylus_ulcerosus	Mantellidae	terrestrial	5	33.4	16.78	15.96	7.678	16.666	11.54	12.508	9.992	6.37	5.554	4.274	5.614	1.404	4.68	NA	NA	0.751	25.29	2.821	1.792	106.947	27.656	2.317	0.449	0.703	0.42	0.901	0.708	0.815	0.475	0.171	0.391	0.631	0.65	0.255	0.201	NA	NA	0.442	5.855	0.408	0.211	27.065	6.494	1.036	0.201
Mantophryne_lateralis	Microhylidae	terrestrial	7	43.266	19.064	19.071	11.019	19.201	11.851	15.154	10.917	9.289	7.254	5.189	6.21	1.899	4.88	NA	NA	1.692	1.414	5.462	2.93	165.552	47.155	2.503	2.004	0.954	0.432	1.354	0.844	1.371	0.834	0.54	0.736	0.856	0.677	0.297	0.73	NA	NA	0.534	0.75	1.396	1	59.629	15.781	0.946	0.757
Megaelosia_goeldii	Hylodidae	terrestrial	4	71.235	32.212	35.612	17.848	34.282	26.325	27.48	19.37	13.415	12.765	7.848	13.005	3.632	9.467	NA	NA	5.142	41.36	16.732	11.43	930.081	355.705	11.489	4.844	3.762	2.556	4.796	3.671	4.524	2.496	2.771	0.752	1.954	2.681	1.227	2.495	NA	NA	2.325	19.092	6.659	3.998	548.747	248.369	5.744	2.422
Megophrys_nasuta	Megophryidae	terrestrial	5	85.19	37.29	35.504	16.612	33.466	32.452	40.372	23.362	19.76	16.314	NA	NA	NA	NA	1.561	0.512	10.306	5.116	17.437	14.763	828.64	325.721	4.923	3.28	2.69	0.775	3.089	1.363	1.231	1.521	0.765	0.749	NA	NA	NA	NA	0.383	0.135	3.726	2.266	5.326	4.029	205.742	79.888	2.202	1.467
Melanophryniscus_rubriventris	Bufonidae	terrestrial	3	36.24	11.957	13.657	8.243	13.77	7.193	8.423	9.063	8.057	6.843	2.777	4.06	1.717	3.07	NA	NA	1.784	9.794	1.881	1.616	34.905	18.916	1.836	1.655	0.102	0.562	2.032	0.072	0.386	0.154	0.385	0.619	0.133	0.489	0.127	0.436	NA	NA	0.484	2.6	0.1	0.429	1.911	3.712	1.06	0.955
Melanophryniscus_stelzneri	Bufonidae	NA	3	22.087	6.413	7.043	4.36	7.153	4.493	6.303	4.923	4.617	3.103	2.27	1.617	1.67	0.99	NA	NA	0.387	1.215	0.842	0.777	6.176	3.05	0.72	0.518	0.095	0.261	0.391	0.031	0.224	0.223	0.474	0.179	0.147	0.132	0.026	0.098	NA	NA	0.104	0.352	0.097	0.072	0.937	0.335	0.416	0.299
Meristogenys_amoropalamus	Ranidae	NA	5	36.202	22.378	25.534	12.166	20.312	12.818	11.94	12.426	7.708	6.5	4.596	5.434	1.476	3.652	NA	NA	1.122	78.223	10.609	8.184	147.337	36.167	1.513	1.099	0.946	0.494	1.442	0.756	0.756	0.592	0.439	0.507	0.415	0.474	0.084	0.235	NA	NA	0.06	13.004	1.781	1.141	29.251	5.005	0.677	0.491
Meristogenys_jerboa	Ranidae	torrential	4	52.913	33.538	38.788	17.045	30.148	19.19	17.302	15.242	10.855	10.648	6.22	7.912	2.505	4.293	NA	NA	2.146	206.488	14.023	9.278	449.407	113.407	8.273	4.802	6.003	2.121	3.614	2.056	2.797	2.004	1.784	0.903	0.876	1.229	0.329	0.686	NA	NA	0.58	72.384	4.192	2.308	182.841	46.559	4.137	2.401
Meristogenys_kinabaluensis	Ranidae	NA	5	61.402	37.502	40.702	18.388	34.888	21.248	20.396	20.03	12.87	10.644	9.422	11.636	3.42	7.136	NA	NA	3.574	241.191	33.656	28.873	1086.59	264.051	2.48	2.114	1.693	0.846	0.63	0.483	0.503	0.69	0.652	1.246	0.988	1.028	0.423	0.625	NA	NA	0.363	43.669	6.029	5.47	235.401	67.375	1.109	0.946
Meristogenys_poecilus	Ranidae	torrential	5	44.93	28.948	33.12	14.87	26.854	15.694	14.992	13.652	9.482	8.124	NA	NA	NA	NA	0.598	0.113	1.821	166.343	14.691	10.288	325.212	110.12	1.012	1.33	1.104	0.684	0.964	1.02	0.205	0.546	0.442	0.494	NA	NA	NA	NA	0.072	0.01	0.383	24.004	0.696	1.221	35.023	9.101	0.453	0.595
Mertensophryne_anotis	Bufonidae	terrestrial	2	39.01	12.91	13.825	8.21	12.975	10.89	12.11	9.69	8.53	7.33	2.415	4.035	0.935	3	NA	NA	1.127	8.346	2.078	2.534	32.631	10.145	0.693	2.051	0.445	0.537	1.336	0.226	0.636	1.57	1.442	0.523	0.955	0.757	0.021	0.212	NA	NA	0.162	0.472	0.716	0.272	13.769	0.621	0.49	1.45
Mertensophryne_lindneri	Bufonidae	NA	1	19.95	6.83	6.83	4.18	6.5	5.06	6.14	3.93	3.79	3.86	2.27	2.58	0.52	1.68	NA	NA	0.124	0.265	0.352	0.39	10.472	1.562	NA	NA	NA	NA	NA	NA	NA	NA	NA	NA	NA	NA	NA	NA	NA	NA	NA	NA	NA	NA	NA	NA	NA	NA
Mertensophryne_micranotis	Bufonidae	NA	5	18.668	6.06	5.782	3.56	5.038	4.344	5.422	3.966	3.906	3.052	1.508	1.226	1.164	0.818	NA	NA	0.14	0.222	0.268	0.248	2.951	1.435	0.547	0.469	0.331	0.337	0.492	0.156	0.077	0.105	0.182	0.496	0.108	0.227	0.13	0.144	NA	NA	0.046	0.076	0.022	0.033	0.712	0.272	0.245	0.21
Micrixalus_fuscus	Micrixalidae	terrestrial	5	19.964	10.412	11.192	4.876	9.28	6.718	6.384	5.146	4.038	4.244	NA	NA	NA	NA	0.033	0.009	0.406	5.777	2.372	1.602	15.192	6.637	0.907	0.835	0.676	0.282	0.76	0.199	0.16	0.132	0.242	0.189	NA	NA	NA	NA	0.001	0.001	0.101	1.067	0.359	0.277	1.593	0.601	0.405	0.373
Microbatrachella_capensis	Pyxicephalidae	burrowing	5	13.524	5.094	5.592	3.062	7.136	3.614	4.46	3.234	2.14	2.6	0.97	1.578	0.31	1.168	NA	NA	0.133	1.637	0.099	0.071	2.049	0.542	0.446	0.408	0.301	0.472	0.271	0.236	0.234	0.414	0.325	0.283	0.214	0.46	0.057	0.313	NA	NA	0.068	0.906	0.03	0.007	0.836	0.221	0.2	0.183
Microhyla_achatina	Microhylidae	NA	3	18.583	9.917	10.983	5.173	10.403	4.74	5.203	4.72	3.03	3.17	2.49	3.22	0.813	2.72	NA	NA	0.226	0.717	1.12	0.387	22.287	6.996	3.94	1.62	2.243	1.21	2.282	0.419	0.8	0.927	0.714	0.259	0.676	0.666	0.251	0.68	NA	NA	0.116	0.178	0.417	0.114	11.623	4.911	2.275	0.935
Microhyla_berdmorei	Microhylidae	terrestrial	2	33.09	19.165	22.375	8.74	21.275	6.775	9.68	8.785	6.06	5.99	4.675	5.19	4.315	3.21	NA	NA	0.615	55.34	3.24	0.61	127.99	84.267	0.651	0.247	1.11	0.481	0.134	0.7	1.075	0.247	0.099	0.042	1.563	1.471	1.124	0.665	NA	NA	0.035	1.485	0.481	0.014	76.839	42.076	0.46	0.175
Microhyla_butleri	Microhylidae	terrestrial	5	21.922	9.78	11.76	5.704	12.642	4.318	5.81	5.77	3.638	2.524	3.072	2.36	2.504	1.47	NA	NA	0.254	3.854	1.006	0.484	18.663	11.481	1.43	0.707	0.699	0.346	0.989	0.402	0.243	0.482	0.353	0.264	0.233	0.203	0.264	0.119	NA	NA	0.036	1.319	0.145	0.119	3.243	2.795	0.64	0.316
Microhyla_ornata	Microhylidae	terrestrial	4	21.977	7.88	10.668	4.98	10.717	4.485	4.518	4.228	3.96	2.888	2.643	2.237	2.4	1.837	NA	NA	0.239	1.07	0.473	0.271	12.263	13.168	1.281	0.365	0.446	0.231	0.576	0.462	1.941	1.471	0.815	1.235	0.47	0.166	0.545	0.591	NA	NA	0.1	1.034	0.083	0.055	2.957	7.994	0.641	0.182
Microhyla_palmipes	Microhylidae	terrestrial	7	13.596	8.23	8.663	4.039	8.03	3.214	4.414	3.584	2.757	2.57	2.206	2.526	0.877	1.897	NA	NA	0.138	6.475	1.43	0.514	12.066	3.763	0.354	0.228	0.312	0.144	0.243	0.328	0.295	0.296	0.225	0.237	0.231	0.159	0.063	0.165	NA	NA	0.03	1.541	0.402	0.253	1.98	0.323	0.134	0.086
Microhyla_pulchra	Microhylidae	terrestrial	3	25.597	13.45	15.583	6.133	14.01	4.537	7.213	6.247	4.133	4.473	4.23	3.953	3.57	2.48	NA	NA	0.564	3.708	0.603	0.263	59.255	36.221	1.736	1.295	1.298	0.722	1.654	0.323	0.551	0.708	0.295	0.962	0.31	0.076	0.079	0.265	NA	NA	0.145	1.4	0.115	0.003	10.794	5.791	1.002	0.748
Microhyla_rubra	Microhylidae	terrestrial	3	29.373	13.597	13.373	7.007	12.66	5.937	7.74	6.567	4.523	4.623	3.693	3.68	2.82	3.283	NA	NA	0.998	2.32	1.432	0.953	47.878	30.616	1.143	0.357	0.734	0.317	0.78	0.315	0.785	0.382	0.17	0.594	0.565	0.348	1.025	0.783	NA	NA	0.098	1.143	0.386	0.233	2.475	3.967	0.66	0.206
Microhyla_superciliaris	Microhylidae	NA	5	13.444	8.06	8.678	3.858	8.236	3.098	4.268	3.572	2.45	2.938	1.91	2.412	0.678	1.732	NA	NA	0.142	6.672	0.956	0.273	10.059	2.691	0.782	0.464	0.362	0.205	0.564	0.165	0.087	0.271	0.093	0.257	0.279	0.533	0.05	0.231	NA	NA	0.023	1.012	0.215	0.066	4.301	0.594	0.35	0.208
Micryletta_inornata	Microhylidae	NA	5	19.368	9.078	9.232	5.07	9.044	4.524	5.678	4.742	4.714	4.398	2.05	2.664	0.63	2.056	NA	NA	0.159	0.645	0.605	0.291	13.037	3.152	0.715	0.174	0.296	0.178	0.431	0.566	0.353	0.234	0.719	0.169	0.199	0.222	0.066	0.312	NA	NA	0.039	0.183	0.161	0.099	2.098	0.753	0.32	0.078
Micryletta_steinegeri	Microhylidae	terrestrial	3	22.043	8.21	9.393	5.443	10.2	5.577	6.003	5.933	4.987	4.65	1.92	3.25	0.71	2.283	NA	NA	0.279	1.556	0.64	0.449	13.357	3.989	0.725	0.185	0.429	0.803	0.796	0.692	0.653	0.384	0.732	0.441	0.217	0.243	0.044	0.226	NA	NA	0.108	0.462	0.092	0.049	1.03	0.536	0.419	0.107
Mixophyes_carbinensis	Myobatrachidae	terrestrial	1	67.05	39.75	41.37	15.14	39.42	25.98	29.41	18.9	13.36	12.95	10.69	13.97	3.27	9.56	NA	NA	5.436	150.569	7.863	5.796	1554.1	338.579	NA	NA	NA	NA	NA	NA	NA	NA	NA	NA	NA	NA	NA	NA	NA	NA	NA	NA	NA	NA	NA	NA	NA	NA
Mixophyes_coggeri	Myobatrachidae	terrestrial	1	93.29	56.22	57.2	19.26	52.88	34.1	43	26.38	20.65	16.47	15.39	15.56	5.46	12.63	NA	NA	9.015	262.243	19.888	13.747	3524.58	1032.67	NA	NA	NA	NA	NA	NA	NA	NA	NA	NA	NA	NA	NA	NA	NA	NA	NA	NA	NA	NA	NA	NA	NA	NA
Myobatrachus_gouldii	Myobatrachidae	burrowing	1	31.96	10.88	6.69	4.68	6.83	5.31	6.02	6.17	5.96	3.56	4.17	4.32	1.74	2.85	NA	NA	0.672	1.508	1.722	1.3	51.312	8.685	NA	NA	NA	NA	NA	NA	NA	NA	NA	NA	NA	NA	NA	NA	NA	NA	NA	NA	NA	NA	NA	NA	NA	NA
Nannophryne_variegata	Bufonidae	terrestrial	2	39.36	15.96	13.865	8.005	17.105	9.16	11.535	9.865	8.755	7.135	3.775	4.99	1.675	4.21	NA	NA	1.793	5.791	3.991	2.76	79.825	25.626	0.198	0.156	0.516	0.092	0.615	0.198	0.346	0.035	0.785	0.12	0.46	1.032	0.007	0.311	NA	NA	0.016	2.155	0.12	0.271	26.644	2.736	0.14	0.11
Nannophrys_ceylonensis	Dicroglossidae	aquatic	1	40.89	18.05	17.73	8.59	18.03	12.15	18.07	9.79	6.22	7.07	3.8	6.61	1.35	4.93	NA	NA	0.893	1.646	1.166	1.043	118.695	30.893	NA	NA	NA	NA	NA	NA	NA	NA	NA	NA	NA	NA	NA	NA	NA	NA	NA	NA	NA	NA	NA	NA	NA	NA
Nanorana_arnoldi	Dicroglossidae	NA	5	80.002	44.612	44.886	20.36	43.768	23.6	29.282	24.528	16.1	15.528	12.814	15.494	5.4	11.982	NA	NA	14.666	460.626	19.835	7.252	2480.07	804.285	10.798	5.998	5.2	2.486	6.193	2.654	3.596	2.94	2.834	3.468	2.761	3.002	1.222	1.909	NA	NA	3.153	106.191	5.691	1.817	1139.05	342.207	4.829	2.682
Nanorana_parkeri	Dicroglossidae	semi.aquatic	4	41.087	17.105	17.218	9.76	19.972	10.695	12.44	10.713	7.385	7.395	4.457	5.747	1.458	4.438	NA	NA	1.426	66.369	1.436	1.32	115.263	29.866	3.547	1.507	1.288	0.587	1.367	1.321	1.47	1.016	0.736	0.966	0.511	0.577	0.301	0.508	NA	NA	0.333	19.272	0.166	0.278	25.077	10.381	1.774	0.754
Nanorana_pleskei	Dicroglossidae	semi.aquatic	5	31.082	12.456	12.176	6.854	14.496	7.37	8.708	7.484	5.412	5.77	2.708	4.414	1.096	3.03	NA	NA	0.756	23.886	0.95	0.707	41.137	11.981	4.859	2.346	2.133	1.06	2.866	1.055	1.325	1.002	1.315	0.816	0.455	0.819	0.406	0.674	NA	NA	0.202	10.081	0.21	0.193	18.983	7.372	2.173	1.049
Nanorana_unculuanus	Dicroglossidae	NA	3	54.987	32.38	32.317	15.657	29.323	17.94	20.49	13.23	10.85	11.67	7.38	9.977	3.32	7.483	NA	NA	3.517	64.639	7.514	3.585	686.866	221.9	10.934	7.298	6.465	3.814	5.307	3.353	4.131	1.994	2.895	4.576	1.965	1.911	0.538	1.236	NA	NA	1.543	27.819	2.145	1.419	417.977	101.45	6.313	4.214
Natalobatrachus_bonebergi	Pyxicephalidae	torrential	3	26.987	13.64	15.23	7.113	15.99	8.147	7.53	9.767	5.407	4.86	2.997	2.257	2.05	1.32	NA	NA	0.43	16.375	3.174	4.032	24.094	10.912	0.44	0.927	0.558	0.301	0.265	0.636	0.689	0.332	0.276	0.728	0.247	0.136	0.173	0.157	NA	NA	0.071	4.984	0.556	0.359	2.182	2.646	0.254	0.535
Nectophryne_afra	Bufonidae	semi.arboreal	5	14.68	6.972	7.218	4.006	4.926	3.696	4.718	3.548	3.36	3.244	1.406	1.756	0.492	1.192	NA	NA	0.106	3.41	0.334	0.3	4.626	1.108	0.542	0.391	0.374	0.292	0.353	0.272	0.213	0.244	0.166	0.153	0.138	0.354	0.102	0.091	NA	NA	0.049	0.631	0.053	0.047	1.672	0.239	0.243	0.175
Nectophrynoides_minutus	Bufonidae	NA	1	21.29	9.48	8.82	4.91	8.28	7.02	8.61	5.68	5.13	4.3	1.76	2.1	0.49	1.59	NA	NA	0.251	2.646	0.604	0.5	9.173	1.799	NA	NA	NA	NA	NA	NA	NA	NA	NA	NA	NA	NA	NA	NA	NA	NA	NA	NA	NA	NA	NA	NA	NA	NA
Nectophrynoides_tornieri	Bufonidae	semi.arboreal	5	22.552	10.384	10.462	5.944	9.426	5.802	7.418	6.442	5.778	5.022	1.854	2.066	1.084	1.308	NA	NA	0.665	2.94	2.245	2.048	11.222	3.727	3.402	2.424	1.766	0.808	1.743	0.849	1.173	0.957	1.288	1.108	0.539	0.229	0.402	0.369	NA	NA	0.216	1.139	0.995	0.578	6.052	1.389	1.521	1.084
Nectophrynoides_viviparus	Bufonidae	terrestrial	3	32.537	12.093	12.613	8.03	14.053	8.817	10.747	9.027	7.35	5.51	2.72	2.407	2.303	1.58	NA	NA	1.566	7.306	2.338	1.569	20.307	12.23	4.185	0.261	1.19	1.274	1.191	1.121	1.344	0.696	0.855	0.344	0.433	0.463	0.304	0.155	NA	NA	0.449	3.161	0.301	0.083	1.029	3.772	2.416	0.151
Noblella_bilineata	Strabomantidae	semi.arboreal	1	18.16	7.14	9.01	4.41	8.18	4.91	5.42	4.3	3.37	3.1	2.25	2.66	0.8	2.51	NA	NA	0.249	0.195	0.968	0.594	11.187	4.736	NA	NA	NA	NA	NA	NA	NA	NA	NA	NA	NA	NA	NA	NA	NA	NA	NA	NA	NA	NA	NA	NA	NA	NA
Nyctibates_corrugatus	Arthroleptidae	terrestrial	2	48.2	23.92	22.82	10.335	20.805	17.005	19.145	13.565	12.405	11.405	5.32	4.94	4.015	2.63	NA	NA	1.718	12.306	3.696	2.53	164.468	62.713	0.537	0.453	0.339	0.148	1.153	0.926	0.926	0.643	0.827	0.233	0.156	0.368	0.233	0.665	NA	NA	0.298	5.301	0.264	0.422	10.548	13.208	0.38	0.32
Nyctibatrachus_beddomii	Nyctibatrachidae	terrestrial	3	15.053	6.2	6.723	3.903	6.183	4.097	5.143	3.08	2.493	2.95	1.9	2.497	0.597	1.56	NA	NA	0.077	0.306	0.602	0.162	7.667	1.623	0.323	0.703	0.112	0.265	0.33	0.171	0.13	0.089	0.231	0.335	0.205	0.211	0.126	0.357	NA	NA	0.029	0.051	0.112	0.027	1.054	0.399	0.187	0.406
Nyctibatrachus_humayuni	Nyctibatrachidae	torrential	2	39.695	18.77	18.485	8.895	19.685	11.44	14.75	11.905	7.5	6.24	6.145	9.35	2.545	7.51	NA	NA	1.829	53.915	9.262	4.452	283.641	93.574	0.841	1.245	0.955	0.049	0.46	0.127	0.665	0.12	0.014	0.764	0.177	0.721	0.375	0.594	NA	NA	0.956	19.328	4.822	0.158	48.642	25.74	0.595	0.88
Nyctibatrachus_major	Nyctibatrachidae	semi.aquatic	5	47.444	22.156	23.056	10.244	22.754	14.856	20.522	12.35	10.096	8.068	NA	NA	NA	NA	0.798	0.276	2.363	44.88	9.502	4.419	305.457	139.528	1.858	0.892	1.228	0.673	1.624	0.901	1.171	1.171	0.748	0.833	NA	NA	NA	NA	0.146	0.039	0.497	9.193	1.027	0.664	51.709	20.365	0.831	0.399
Nyctimantis_rugiceps	Hylidae	arboreal	1	63.84	30.87	32.41	17.57	25.89	21.78	23.01	19.74	11.96	10.19	4.56	4.81	3.03	4.5	NA	NA	3.175	31.786	29.003	32.715	177.262	115.692	NA	NA	NA	NA	NA	NA	NA	NA	NA	NA	NA	NA	NA	NA	NA	NA	NA	NA	NA	NA	NA	NA	NA	NA
Nyctimystes_foricula	Hylidae	arboreal	5	32.82	16.39	18.898	10.002	13.998	10.62	11.424	10.228	6.448	6.39	2.366	3.484	0.908	2.664	NA	NA	0.581	25.841	4.907	4.624	35.298	11.99	2.266	0.698	0.628	0.201	1.325	0.325	0.433	0.49	0.435	1.351	0.199	0.31	0.177	0.199	NA	NA	0.181	7.837	1.228	0.83	3.967	2.812	1.014	0.312
Nyctimystes_humeralis	Hylidae	NA	1	26.96	12.23	16.04	8.78	11.54	6.7	9.07	8.61	5.75	4.86	2.88	3.47	0.61	2.21	NA	NA	0.26	13.862	3.246	3.777	31.998	5.661	NA	NA	NA	NA	NA	NA	NA	NA	NA	NA	NA	NA	NA	NA	NA	NA	NA	NA	NA	NA	NA	NA	NA	NA
Nyctimystes_kubori	Hylidae	NA	5	37.436	20.56	21.67	11.85	17.03	11.162	12.568	12.842	7.424	6.474	2.766	4.062	1.494	3.294	NA	NA	1.223	31.572	12.581	12.759	61.064	28.16	1.839	2.029	1.131	0.769	1.093	0.68	0.546	0.691	0.487	0.915	0.285	0.443	0.133	0.284	NA	NA	0.491	7.153	2.137	3.496	14.987	5.856	0.822	0.907
Nyctimystes_narinosus	Hylidae	NA	3	54.41	27.037	30.37	17.553	24.537	13.333	17.36	18.857	11.087	8.957	6.813	4.857	5.277	3.53	NA	NA	2.12	70.773	16.607	16.37	233.48	147.896	1.143	0.75	1.208	0.709	1.3	0.508	0.821	1.334	0.718	1.318	0.245	0.644	0.339	0.147	NA	NA	0.261	17.765	1.439	1.457	22.906	8.567	0.66	0.433
Nyctimystes_pulcher	Hylidae	torrential	4	41.038	18.413	22.225	12.945	17.238	11.387	13.352	12.707	8.105	6.79	2.723	4.425	1.327	3.495	NA	NA	1.037	36.754	13.629	12.048	57.928	27.285	1.124	1.493	0.988	0.351	0.806	1.054	0.429	0.357	1.39	0.274	0.215	0.319	0.255	0.254	NA	NA	0.407	7.12	3.785	3.026	6.38	7.626	0.562	0.747
Nyctixalus_pictus	Rhacophoridae	arboreal	4	34.76	19.067	19.09	9.998	13.575	11.082	10.74	10.322	7.31	6.768	2.398	2.453	1.052	2.018	NA	NA	1.081	4.826	6.9	9.082	29.156	10.743	0.763	0.896	0.819	0.863	0.597	0.908	0.424	0.589	0.759	0.944	0.313	0.229	0.124	0.276	NA	NA	0.255	0.676	0.946	1.462	2.775	2.768	0.381	0.448
Nyctixalus_spinosus	Rhacophoridae	semi.arboreal	5	38.59	20.896	21.036	10.578	15.39	13.118	13.22	12.614	8.276	7.938	3.142	3.436	1.572	2.502	NA	NA	1.683	8.37	9.881	12.523	59.514	21.918	1.815	1.025	1.127	0.696	1.148	1.08	1.109	0.943	0.569	0.602	0.228	0.499	0.193	0.3	NA	NA	0.407	1.858	1.332	0.763	12.086	4.991	0.812	0.459
Nymphargus_grandisonae	Centrolenidae	arboreal	5	28.364	16.092	16.254	8.87	13.19	8.146	9.088	9.774	5.268	5.624	2.034	2.34	1.28	2.024	NA	NA	0.524	14.081	4.761	4.321	20.158	11.146	0.784	0.564	0.718	0.252	0.71	0.423	0.302	0.52	0.116	0.457	0.182	0.158	0.101	0.244	NA	NA	0.142	1.938	0.696	0.589	3.248	2.427	0.35	0.252
Nymphargus_megacheirus	Centrolenidae	arboreal	5	28.74	16.82	16.996	8.866	13.292	7.48	9.032	10.148	5.524	5.75	1.804	2.396	0.562	1.916	NA	NA	0.404	12.577	7.059	8.327	19.14	4.747	0.653	0.601	0.778	0.495	0.746	0.439	0.132	0.539	0.188	0.273	0.222	0.37	0.087	0.24	NA	NA	0.112	2.899	1.932	1.807	4.699	0.669	0.292	0.269
Nymphargus_posadae	Centrolenidae	arboreal	2	32.915	19.05	20.15	11.69	15.315	8.27	9.965	11.205	6.45	6.57	2.205	2.8	0.85	2.3	NA	NA	0.633	17.492	5.335	6.117	30.884	10.28	0.12	0.608	0.283	0.24	0.474	0.354	0.233	0.29	0.608	0.17	0.417	0	0.099	0.141	NA	NA	0.222	1.061	0.119	0.399	6.809	0.711	0.085	0.43
Nymphargus_puyoensis	Centrolenidae	arboreal	1	27.06	16.48	18.02	10.05	10.9	7.63	9.66	8.42	5.45	5.59	1.7	2.32	0.57	1.84	NA	NA	0.182	8.431	2.181	2.368	17.016	4.948	NA	NA	NA	NA	NA	NA	NA	NA	NA	NA	NA	NA	NA	NA	NA	NA	NA	NA	NA	NA	NA	NA	NA	NA
Nymphargus_siren	Centrolenidae	NA	5	21.756	11.33	11.686	6.174	9.558	5.618	6.92	7.482	3.678	4.478	1.296	1.72	0.44	1.588	NA	NA	0.372	5.035	4.301	4.442	6.776	2.135	0.846	0.521	0.171	0.198	0.352	0.295	0.412	0.207	0.303	0.328	0.292	0.184	0.048	0.097	NA	NA	0.103	1.29	0.969	1.107	2.483	0.251	0.378	0.233
Occidozyga_baluensis	Dicroglossidae	semi.aquatic	5	22.55	11.53	12.104	5.928	10.44	6.176	7.348	5.154	4.18	3.132	NA	NA	NA	NA	0.079	0.029	0.749	9.233	2.222	1.44	31.243	16.119	1.124	0.709	0.72	0.29	0.558	0.651	0.382	0.386	0.405	0.431	NA	NA	NA	NA	0.013	0.006	0.241	2.544	0.546	0.33	5.358	2.93	0.503	0.317
Occidozyga_laevis	Dicroglossidae	aquatic	2	37.37	14.545	15.74	7.635	16.93	9.075	12.075	9.07	5.4	4.95	4.55	6.43	3.145	4.88	NA	NA	1.608	59.793	2.275	1.076	110.768	63.228	0.17	3.005	0.325	0.247	0.467	0.856	0.318	0.438	0.368	0.113	0.764	0.792	0.106	0.085	NA	NA	0.167	0.495	0.088	0.124	27.757	1.925	0.12	2.125
Occidozyga_lima	Dicroglossidae	aquatic	5	27.244	13.558	12.836	5.884	14.122	6	9.26	8.254	4.246	4.164	4.946	3.492	3.3	2.244	NA	NA	1.68	46.396	0.658	0.392	67.007	26.259	2.239	1.746	1.532	0.803	1.678	0.794	1.326	0.897	0.36	0.606	1.237	0.822	0.668	0.461	NA	NA	0.367	16.157	0.2	0.047	38.427	12.01	1.001	0.781
Occidozyga_magnapustulosa	Dicroglossidae	aquatic	4	25.637	12.47	11.125	6.053	11.402	6.46	8.373	5.81	4.44	4.707	3.365	4.088	1.357	3.325	NA	NA	0.993	20.228	0.453	0.306	44.749	13.254	1.511	0.704	0.538	0.471	0.844	0.217	0.666	0.498	0.639	0.312	0.462	0.928	0.146	0.388	NA	NA	0.164	5.676	0.072	0.049	11.182	2.744	0.755	0.352
Occidozyga_martensii	Dicroglossidae	semi.aquatic	5	26.146	12.594	12.144	6.074	11.632	5.182	8.338	5.594	4.39	3.662	5.018	3.476	3.486	2.338	NA	NA	1.375	15.503	1.202	1.011	59.242	26.775	2.953	1.519	1.054	0.642	1.35	0.668	0.385	0.3	0.631	0.671	0.765	0.494	0.441	0.452	NA	NA	0.488	3.976	0.621	0.236	21.359	10.143	1.321	0.68
Odontobatrachus_natator	Odontobatrachidae	semi.aquatic	5	56.242	24.612	27.576	12.822	24.73	16.49	18.478	15.316	10.278	10.418	5.156	9.15	3.992	6.17	NA	NA	5.539	83	24.792	21.069	307.147	178.899	3.225	1.808	0.782	0.456	0.484	0.338	0.684	0.672	0.572	1.058	0.378	0.993	0.362	0.522	NA	NA	1.158	6.248	3.399	2.248	62.216	31.286	1.442	0.808
Odontophrynus_americanus	Odontophrynidae	burrowing	3	47.657	19.483	16.753	8.88	23.88	13.507	21.013	14.477	9.733	6.187	7.687	6.787	5.587	3.99	NA	NA	7.79	15.9	2.767	3.011	268.463	98.543	1.974	0.994	0.049	0.106	0.125	1.042	1.118	0.742	0.673	0.554	1.404	0.666	0.508	0.531	NA	NA	1.631	2.438	0.323	0.831	72.436	22.444	1.14	0.574
Odontophrynus_carvalhoi	Odontophrynidae	terrestrial	1	52.71	19.13	16.76	9.23	21.22	15.51	21.78	13.95	10.25	8.33	6.2	7.25	1.94	5.42	NA	NA	5.647	11.685	3.252	3.079	225.12	46.136	NA	NA	NA	NA	NA	NA	NA	NA	NA	NA	NA	NA	NA	NA	NA	NA	NA	NA	NA	NA	NA	NA	NA	NA
Odontophrynus_occidentalis	Odontophrynidae	NA	3	45.667	19.73	16.89	9.437	23.34	13.623	18.76	13.007	8.98	5.47	5.98	4.143	4.233	3.373	NA	NA	4.629	24.974	4.197	4.2	128.057	63.253	1.656	0.646	0.713	0.3	1.151	0.365	0.5	0.684	0.884	0.761	0.454	0.36	0.121	0.071	NA	NA	0.782	8.39	0.681	0.88	16.358	5.736	0.956	0.373
Odorrana_amamiensis	Ranidae	NA	2	59.555	33.8	37.155	16.915	33.41	19.645	19.475	16.995	12.375	12.3	8.205	10.585	3.515	6.665	NA	NA	3.107	220.917	14.656	10.601	787.548	229.792	3.189	2.8	3.769	1.435	2.56	0.955	2.015	2.595	1.096	2.56	0.997	2.044	0.035	0.94	NA	NA	1.013	60.183	11.326	7.11	306.17	57.579	2.255	1.98
Odorrana_andersonii	Ranidae	torrential	5	63.112	33.244	36.764	16.056	35.766	20.636	20.444	18.826	14.636	13.78	7.562	10.65	3.444	8.546	NA	NA	4.632	187.926	7.05	4.976	694.441	287.031	2.875	3.666	1.275	1.076	2.287	0.981	0.871	0.477	1.278	2.265	0.288	1.566	0.589	0.909	NA	NA	1.317	17.959	1.18	1.026	78.796	75.541	1.286	1.639
Odorrana_chloronota	Ranidae	torrential	8	47.756	26.829	29.381	12.812	27.034	14.812	15.133	14.986	9.4	9.575	5.741	6.026	3.299	3.819	NA	NA	2.658	122.766	10.906	9.264	244.702	90.793	2.062	0.626	0.82	0.569	0.765	0.867	0.656	0.678	0.384	0.471	1.015	0.517	1.127	0.966	NA	NA	0.498	26.826	3.58	3.76	55.346	16.725	0.729	0.221
Odorrana_hosii	Ranidae	torrential	4	52.965	28.872	33.12	14.948	28.86	18.765	16.7	16.582	11.688	9.165	NA	NA	NA	NA	0.7	0.2	2.346	177.887	17.633	19.487	361.79	161.265	1.026	0.499	0.638	0.232	1.15	1.264	0.687	0.546	0.459	0.682	NA	NA	NA	NA	0.091	0.029	0.546	14.739	1.571	1.867	27.496	18.251	0.513	0.25
Odorrana_ishikawae	Ranidae	NA	2	75.715	39.685	42.03	19.02	42.12	27.06	29.19	25.16	16.22	13.845	9.27	12.3	3.435	9.15	NA	NA	8.649	224.162	25.022	27.98	1189.51	354.848	4.207	2.383	1.4	0.552	2.15	1.853	0.792	1.57	0.042	1.011	2.828	0.339	1.252	0.919	NA	NA	3.412	79.308	7.24	11.86	399.592	172.486	2.975	1.685
Odorrana_morafkai	Ranidae	torrential	3	39.177	23.057	25.72	11.493	22.677	12.467	11.773	12.49	8.143	7.85	4.827	3.797	3.88	2.6	NA	NA	1.299	74.344	8.887	7.097	110.727	70.519	1.035	0.917	1.331	0.684	1.12	0.155	0.756	0.374	0.345	0.436	0.426	0.121	0.849	1.083	NA	NA	0.084	3.959	0.739	0.073	12.648	41.569	0.598	0.529
Odorrana_narina	Ranidae	torrential	4	58.63	31.855	33.66	14.955	31.935	20.323	19.773	18.095	12.008	11.995	7.615	10.588	3.3	6.77	NA	NA	5.358	159.784	19.778	14.088	743.792	216.398	8.707	6.423	5.857	1.862	5.676	2.794	3.259	3.404	1.838	1.043	2.015	2.182	1.001	1.043	NA	NA	3.237	44.885	11.697	9.05	534.29	149.178	4.353	3.212
Odorrana_schmackeri	Ranidae	torrential	5	46.424	26.214	28.33	13.184	26.54	15.704	15.192	14.502	9.752	9.252	4.522	5.084	2.178	3.776	NA	NA	2.627	101.407	11.033	8.526	162.356	61.763	4.829	3.56	3.998	1.744	2.915	1.853	2.002	2.451	1.118	1.187	0.72	0.333	0.29	0.311	NA	NA	0.715	22.814	3.199	2.776	52.988	16.247	2.16	1.592
Odorrana_swinhoana	Ranidae	torrential	3	72.003	34.35	39.697	17.94	35.67	22.403	23.147	18.323	13.783	12.427	8.7	10.933	4.36	7.143	NA	NA	6.745	160.372	24.09	18.323	846.395	333.823	12.103	4.949	6.974	3.461	5.944	3.467	3.294	2.513	0.931	2.335	1.446	3.752	0.775	0.775	NA	NA	1.267	51.145	7.835	7.46	319.902	129.496	6.988	2.857
Odorrana_tiannanensis	Ranidae	torrential	1	71.06	40.63	42.68	19.26	40.12	23.81	24.21	21.49	14.53	13.98	7.95	10.3	2.61	7.71	NA	NA	3.419	300.649	11.623	10.106	871.003	224.847	NA	NA	NA	NA	NA	NA	NA	NA	NA	NA	NA	NA	NA	NA	NA	NA	NA	NA	NA	NA	NA	NA	NA	NA
Odorrana_versabilis	Ranidae	torrential	5	44.316	23.71	25.866	12.54	23.984	14.674	12.996	12.044	8.834	8.348	4.624	4.952	1.972	3.49	NA	NA	2.032	109.328	10.202	7.176	141.955	46.52	1.381	0.907	0.641	0.411	0.499	0.75	0.77	0.569	0.839	1.239	0.357	0.516	0.066	0.224	NA	NA	0.305	14.267	2.067	1.552	16.838	1.665	0.618	0.405
Oophaga_arborea	Dendrobatidae	arboreal	3	20.297	8.113	8.893	5.063	8.413	4.88	5.813	6.12	4.987	4.457	2.337	1.797	1.7	0.973	NA	NA	0.291	0.29	0.803	1.103	9.181	3.874	0.384	0.883	0.136	0.051	0.076	0.346	0.084	0.026	0.24	0.376	0.265	0.311	0.24	0.102	NA	NA	0.14	0.075	0.232	0.184	3.598	0.862	0.222	0.51
Oophaga_granulifera	Dendrobatidae	terrestrial	3	20.857	8.39	9.007	5.137	8.183	4.52	5.79	5.46	4.58	4.597	2.413	1.947	1.493	0.977	NA	NA	0.278	0.301	0.717	0.755	10.291	3.454	0.575	0.664	0.5	0.165	0.424	0.304	0.28	0.135	0.223	0.061	0.12	0.168	0.248	0.029	NA	NA	0.032	0.127	0.082	0.249	0.909	0.733	0.332	0.383
Oophaga_histrionica	Dendrobatidae	semi.arboreal	3	32.623	12.737	14.057	8.6	13.043	8.23	9.037	9.057	8.387	8.207	3.877	3.04	2.643	2.027	NA	NA	0.876	0.691	1.48	1.416	39.397	19.694	0.704	0.326	0.216	0.406	0.492	0.154	0.188	0.198	0.387	0.3	0.259	0.235	0.123	0.245	NA	NA	0.401	0.435	0.444	0.652	5.35	2.291	0.406	0.188
Oophaga_lehmanni	Dendrobatidae	semi.arboreal	3	32.883	13.323	14.527	9.043	13.647	7.697	9.067	9.687	8.427	8.34	3.423	2.323	2.553	1.447	NA	NA	0.788	0.758	2.335	3.287	27.907	14.058	0.822	0.293	0.422	0.323	0.611	0.828	0.192	0.29	0.358	0.774	0.309	0.206	0.257	0.075	NA	NA	0.144	0.183	0.041	0.35	5.264	1.819	0.475	0.169
Oophaga_pumilio	Dendrobatidae	terrestrial	5	18.712	7.766	7.454	4.484	6.988	4.554	5.58	4.84	4.164	3.764	2.046	2.37	0.636	1.866	NA	NA	0.21	0.15	1.175	1.045	9.813	2.344	1.119	0.419	0.341	0.293	0.35	0.493	0.598	0.144	0.319	1.134	0.221	0.246	0.06	0.231	NA	NA	0.038	0.126	0.308	0.401	1.194	0.53	0.5	0.187
Oophaga_speciosa	Dendrobatidae	terrestrial	3	25.827	10.457	11.16	6.593	10.903	6.903	7.383	7.393	6.593	6.68	2.843	1.783	1.853	1.357	NA	NA	0.411	0.274	1.179	1.436	13.915	7.334	0.767	0.087	0.11	0.641	0.425	0.384	0.446	0.214	0.257	0.191	0.101	0.196	0.158	0.045	NA	NA	0.125	0.099	0.207	0.156	2.019	0.453	0.443	0.05
Oophaga_vicentei	Dendrobatidae	arboreal	3	19.38	7.383	8.367	4.987	8.137	4.437	5.32	5.667	4.923	4.467	2.113	1.557	1.263	0.953	NA	NA	0.333	0.22	0.75	1.127	6.439	2.65	0.985	0.29	0.112	0.346	0.402	0.17	0.121	0.133	0.163	0.137	0.335	0.307	0.172	0.04	NA	NA	0.135	0.142	0.053	0.221	2.116	0.481	0.569	0.167
Ophryophryne_hansi	Megophryidae	NA	3	36.007	18.72	17.933	8.44	16.077	8.773	8.887	10.12	8.303	8.78	4.037	3.567	3.02	2.257	NA	NA	2.549	2.149	6.646	4.796	70.223	31.949	1.045	0.114	0.333	0.327	0.225	0.317	0.843	0.07	0.34	0.577	0.191	0.61	0.131	0.23	NA	NA	0.501	0.653	0.309	0.49	9.321	2.953	0.604	0.066
Ophryophryne_microstoma	Megophryidae	NA	5	34.004	15.96	15.916	9.178	13.938	7.356	9.42	10.05	8.124	7.416	4.102	5.664	1.152	3.558	NA	NA	0.44	2.784	3.794	3.043	97.718	17.232	1.542	0.859	0.743	1.022	0.445	0.93	0.797	0.598	0.397	0.622	0.52	0.462	0.123	0.372	NA	NA	0.165	0.89	0.774	0.422	19.468	3.536	0.69	0.384
Opisthothylax_immaculatus	Hyperoliidae	arboreal	3	29.833	13.957	13.213	7.037	11.263	8.937	10.15	8.403	6.22	5.1	2.593	3.32	0.877	2.757	NA	NA	0.653	7.025	6.763	5.733	31.957	8.454	2.058	1.245	0.506	0.357	0.929	0.337	0.548	0.69	0.339	0.749	0.359	0.214	0.107	0.387	NA	NA	0.329	4.848	3.478	3.403	8.434	2.187	1.188	0.719
Oreobates_cruralis	Strabomantidae	terrestrial	4	23.587	12.072	12.5	6.02	12.2	7.668	8.18	6.872	5.482	5.192	2.643	2.708	1.542	2.518	0.047	0.02	0.419	0.409	1.887	1.387	22.552	12.774	1.182	0.687	0.534	0.199	0.488	0.655	0.561	0.33	0.439	0.221	0.204	0.123	0.176	0.196	0.004	0.002	0.058	0.118	0.131	0.201	1.459	2.378	0.591	0.344
Oreobates_granulosus	Strabomantidae	semi.arboreal	3	27.827	15.247	15.53	8.29	15.107	7.597	9.777	8.273	6.12	5.547	3.02	2.627	2.337	1.517	NA	NA	0.538	0.952	1.838	1.373	31.715	14.4	0.606	0.603	0.193	0.642	0.758	0.262	0.762	0.365	0.506	0.598	0.193	0.04	0.045	0.19	NA	NA	0.05	0.448	0.198	0.151	3.336	1.768	0.35	0.348
Oreobates_quixensis	Strabomantidae	terrestrial	4	39.307	20.148	21.212	10.178	20.11	13.238	16.073	11.043	9.488	9.287	6.228	5.03	4.565	3.76	0.308	0.138	1.836	0.212	2.628	2.15	178.212	98.318	7.83	4.044	3.98	2.041	3.666	3.18	3.483	2.201	1.715	1.782	1.252	0.998	1.393	1.097	0.143	0.067	0.878	0.17	1.135	0.734	85.454	44.966	3.915	2.022
Oreolalax_jingdongensis	Megophryidae	terrestrial	3	51.737	25.873	26.067	13.917	26.557	15.74	18.063	15.407	12.62	9.713	6.503	6.253	4.777	4.45	NA	NA	3.16	16.703	7.047	4.228	271.006	139.348	4.48	1.455	1.131	0.391	1.735	1.546	1.455	0.761	0.583	1.684	1.459	0.534	1.136	1.122	NA	NA	0.134	8.191	1.776	0.967	35.108	8.419	2.587	0.84
Oreolalax_pingii	Megophryidae	terrestrial	3	42.583	17.7	17.527	9.92	19.493	12.257	14.4	11.56	9.16	6.883	4.657	4.08	3.67	3.337	NA	NA	2.559	3.682	3.379	3.321	90.273	58.154	7.321	2.795	2.327	1.775	3.141	1.423	2.206	1.509	1.617	0.866	1.795	0.249	1.826	0.072	NA	NA	1.758	2.433	0.895	0.817	42.434	32.476	4.227	1.614
Oreolalax_rugosus	Megophryidae	terrestrial	3	24.08	10.75	11.377	5.71	11.303	7.347	8.027	6.51	4.113	4.237	2.48	3.903	1.01	2.47	NA	NA	0.617	20.278	0.772	0.572	28.324	7.688	1.054	0.442	0.525	1.656	0.832	0.586	0.385	0.792	0.352	0.461	0.641	0.69	0.357	0.339	NA	NA	0.215	5.566	0.312	0.136	13.601	3.814	0.608	0.255
Oreophryne_brachypus	Microhylidae	arboreal	9	23.386	9.571	9.246	5.244	9.029	5.846	7.02	6.013	4.604	4.172	2.083	2.669	0.91	2.119	NA	NA	0.495	3.29	4.255	3.704	14.097	4.523	1.967	0.708	0.722	0.419	0.647	0.404	0.656	0.51	0.657	0.337	0.326	0.43	0.336	0.383	NA	NA	0.287	0.762	1.984	1.441	4.109	1.486	0.656	0.236
Osteocephalus_buckleyi	Hylidae	arboreal	5	38.086	17.122	19.898	9.678	15.098	10.586	12.588	11.608	7.006	5.53	3.852	2.228	2.98	1.518	NA	NA	1.396	19.656	7.108	6.794	39.31	23.976	3.212	1.34	1.357	0.761	1.506	0.404	0.918	1.156	0.726	0.355	0.241	0.452	0.341	0.155	NA	NA	0.363	2.824	1.777	1.907	11.751	6.086	1.436	0.599
Osteocephalus_cabrerai	Hylidae	arboreal	5	42.63	22.888	23.56	11.902	17.618	13.36	15.036	13.122	8.374	7.786	3.752	4.17	1.134	4.16	NA	NA	1.352	48.301	10.218	10.089	94.608	29.572	4.649	2.16	2.091	0.796	1.728	1.404	1.149	0.997	0.75	0.879	0.28	0.394	0.148	0.338	NA	NA	0.324	12.254	1.22	2.839	19.162	7.777	2.079	0.966
Osteocephalus_leprieurii	Hylidae	arboreal	2	55.44	26.87	30.825	15.25	21.145	15.83	19.105	15.77	9.77	7.27	5.395	3.435	4.59	2.59	NA	NA	1.794	66.5	20.638	26.238	138.122	99.372	9.306	5.883	5.438	1.202	2.793	2.871	2.793	2.531	1.216	0.339	0.87	0.757	0.622	0.396	NA	NA	0.901	11.589	6.408	6.783	78.78	44.772	6.58	4.16
Osteocephalus_planiceps	Hylidae	arboreal	10	71.612	37.053	40.741	19.218	30.322	21.78	22.489	21.386	15.472	13.177	7.213	7.71	7.137	5.637	0.992	0.619	4.945	92.908	53.312	51.661	582.622	456.002	11.526	5.739	6.272	3.26	5.397	3.591	3.481	3.916	2.469	2.161	1.838	2.373	1.886	2.783	0.514	0.34	1.615	30.429	20.191	17.694	326.498	285.787	3.645	1.815
Osteocephalus_taurinus	Hylidae	arboreal	5	77.18	38.656	40.192	18.418	32.28	22.418	24.436	24.058	15.31	12.352	6.612	6.324	3.944	6.974	0.878	0.534	5.975	109.352	52.669	63.196	423.984	289.836	1.695	1.228	1.355	0.751	0.732	0.686	0.616	0.786	0.534	0.898	0.292	0.239	0.4	0.661	0.11	0.07	0.524	13.236	6.612	7.347	39.408	44.605	0.758	0.549
Osteopilus_crucialis	Hylidae	arboreal	3	93.95	41.77	44.957	22.46	35.983	27.923	34.027	29.517	15.78	14.74	6.857	11.093	3.587	9.577	NA	NA	8.824	105.262	44.037	56.225	826.765	404.992	3.025	5.496	0.731	1.07	0.337	0.909	1.267	0.511	0.759	1.864	0.817	0.631	0.447	0.256	NA	NA	2.187	9.915	3.959	8.107	104.075	59.665	1.746	3.173
Osteopilus_marianae	Hylidae	arboreal	3	31.593	14.4	16.833	8.903	11.783	10.05	10.943	8.777	4.95	5.35	2.673	3.06	1.36	3.25	NA	NA	0.507	7.509	4.358	4.069	31.055	19.496	1.287	1.13	1.155	0.564	0.82	1.126	0.687	0.953	0.471	0.516	0.359	0.115	0.072	0.046	NA	NA	0.159	1.501	0.504	0.408	6.756	2.018	0.743	0.652
Osteopilus_pulchrilineatus	Hylidae	arboreal	5	30.14	13.576	15.194	8.286	12.034	9.482	9.124	8.982	4.872	4.722	2.27	2.942	0.864	2.976	NA	NA	0.833	10.277	4.067	3.968	23.631	10.291	1.109	1.501	0.994	0.498	0.553	0.311	0.482	0.33	0.369	0.3	0.307	0.219	0.073	0.224	NA	NA	0.081	3.879	0.632	0.366	3.749	1.862	0.496	0.671
Otophryne_pyburni	Microhylidae	terrestrial	3	48.78	20.507	17.653	8.873	16.997	12.007	14.917	11.067	9.673	10.31	8.187	5.42	5.28	3.303	NA	NA	2.517	2.673	3.237	1.663	238.438	80.646	1.49	1.469	1.01	1	0.942	1.071	0.153	0.743	0.367	1.936	0.488	0.83	0.54	0.2	NA	NA	0.709	1.648	1.294	0.232	43.83	10.924	0.86	0.848
Oxydactyla_crassa	Microhylidae	burrowing	4	24.108	10.088	8.658	5.28	10.045	6.617	8.528	5.327	4.327	4.47	2.822	3.908	0.807	2.88	NA	NA	0.262	0.405	0.947	0.508	30.738	5.484	3.418	1.187	1.184	0.782	1.526	0.981	1.233	0.607	0.471	1.08	0.31	1.554	0.154	0.589	NA	NA	0.068	0.048	0.299	0.15	17.63	2.301	1.709	0.593
Pachymedusa_dacnicolor	Hylidae	arboreal	2	65.505	31.2	27.56	16.095	24.91	17.8	21.24	19.195	13.515	12.465	6.31	5.265	4.51	4.58	NA	NA	3.708	31.29	22.972	23.114	277.935	141.913	2.044	0.877	0.962	1.11	2.376	1.344	0.141	0.502	1.068	1.308	1.64	1.266	1.329	1.471	NA	NA	0.641	0.291	1.449	0.091	127.922	1.024	1.445	0.62
Pedostibes_hosii	Bufonidae	arboreal	5	70.532	33.442	33.158	15.788	31.42	18.302	23.374	22.904	18.856	15.042	NA	NA	NA	NA	0.787	0.261	6.928	95.585	17.755	20.587	456.506	192.854	3.597	1.805	1.329	0.959	1.492	0.982	1.167	0.776	1.39	0.833	NA	NA	NA	NA	0.246	0.072	0.475	13.423	2.971	3.905	121.33	42.825	1.609	0.807
Pedostibes_tuberculosus	Bufonidae	arboreal	2	38.135	13.21	15.15	8.325	15.015	9.215	11.585	10.83	8.99	9.78	NA	NA	NA	NA	0.048	0.018	1.686	13.823	5.318	7.009	25.399	14.635	1.025	1.245	1.499	1.181	0.177	1.181	1.308	1.202	0.099	0.834	NA	NA	NA	NA	0.011	0.006	0.321	5.561	2.447	1.571	6.595	4.814	0.725	0.88
Pelobates_cultripes	Pelobatidae	burrowing	5	73.688	29.834	25.992	14.784	31.566	20.886	26.628	18.868	14.042	11.97	7.842	10.54	6.006	9.834	1.336	0.716	19.856	82.988	3.561	5.476	748.301	456.843	12.916	6.058	5.228	2.717	5.958	3.328	4.612	3.955	3.07	1.847	2.405	2.914	1.471	2.703	0.852	0.484	7.438	32.248	1.32	2.632	535.496	301.576	5.776	2.709
Pelodytes_ibericus	Pelodytidae	terrestrial	5	34.464	14.118	15.294	8.538	15.784	10.698	11.554	8.406	6.212	5.286	2.846	4.61	2.37	3.544	0.115	0.051	0.891	1.4	2.031	1.704	49.623	34.409	2.582	0.753	0.639	0.606	1.014	0.477	0.597	0.262	0.435	0.353	0.406	0.604	0.401	0.543	0.027	0.015	0.104	0.906	0.369	0.342	16.233	11.428	1.155	0.337
Pelodytes_punctatus	Pelodytidae	NA	1	37.17	17.55	18.95	9.52	19.44	11.93	11.93	10.28	8.45	7.38	3.32	6.66	1.43	4.28	NA	NA	1.527	11.425	2.389	1.535	101.592	30.364	NA	NA	NA	NA	NA	NA	NA	NA	NA	NA	NA	NA	NA	NA	NA	NA	NA	NA	NA	NA	NA	NA	NA	NA
Pelophryne_brevipes	Bufonidae	arboreal	4	14.68	4.845	5.635	3.547	4.535	3.828	3.878	3.252	3.795	3.442	0.795	1.415	0.613	1.048	NA	NA	0.194	0.864	0.768	0.975	1.439	0.947	0.666	0.409	0.253	0.241	0.211	0.258	0.461	0.185	0.291	0.347	0.21	0.12	0.034	0.021	NA	NA	0.042	0.154	0.217	0.059	0.438	0.073	0.333	0.205
Pelophryne_misera	Bufonidae	terrestrial	3	19.173	6.053	6.377	4.29	5.9	4.227	5.867	4.1	4.133	3.99	1.577	2.117	0.487	1.07	NA	NA	0.167	2.753	0.875	0.893	5.395	0.896	1.37	0.268	0.523	0.183	0.399	0.486	0.355	0.122	0.67	0.416	0.52	0.281	0.112	0.171	NA	NA	0.111	0.477	0.162	0.039	2.404	0.352	0.791	0.155
Pelophryne_signata	Bufonidae	arboreal	4	17.472	8.405	8.207	4.83	6.335	3.865	5.085	4.655	5.26	5.022	1.592	1.89	0.41	1.062	NA	NA	0.196	3.493	1.072	1.098	6.614	0.93	0.806	0.331	0.245	0.241	0.169	0.152	0.458	0.203	0.085	0.491	0.111	0.129	0.074	0.141	NA	NA	0.062	0.817	0.211	0.154	0.6	0.187	0.403	0.165
Pelophylax_esculentus	Ranidae	aquatic	5	49.976	22.858	22.47	11.88	27.904	15.932	17.546	13	9.008	8.294	5.61	8.306	2.018	6.42	NA	NA	2.843	137.706	1.723	1.251	282.971	78.036	2.821	2.362	1.573	1.243	1.642	1.576	1.967	0.998	0.841	0.896	0.465	1.303	0.367	0.768	NA	NA	0.807	28.182	0.155	0.318	78.397	28.103	1.262	1.056
Pelophylax_nigromaculatus	Ranidae	semi.aquatic	1	73.2	36.56	33.34	15.93	41.52	20.13	23.55	17.06	11.9	10.55	10.58	11.44	5.99	8.98	NA	NA	15.751	227.549	5.567	4.287	1158.47	469.502	NA	NA	NA	NA	NA	NA	NA	NA	NA	NA	NA	NA	NA	NA	NA	NA	NA	NA	NA	NA	NA	NA	NA	NA
Pelophylax_perezi	Ranidae	semi.aquatic	5	59.176	27.498	32.578	14.826	33.584	17.914	19.964	16.316	10.802	8.582	7.152	11.672	4.196	7.438	1.425	0.507	3.416	124.806	3.622	3.026	630.678	278.97	6.136	4.576	3.746	0.959	4.665	2.54	3.121	2.346	1.944	1.712	1.121	1.646	0.884	1.042	0.579	0.217	1.212	43.051	1.107	1.107	293.83	125.371	2.744	2.047
Pelophylax_plancyi	Ranidae	semi.aquatic	5	40.024	19.09	17.65	9.498	23.52	14.108	14.802	11.066	7.318	7.188	5.346	7.462	1.67	5.354	NA	NA	1.822	106.645	1.131	1.14	204.759	45.554	5.794	2.383	2.329	1.108	2.993	0.856	1.994	1.751	1.095	0.606	0.783	1.494	0.592	0.935	NA	NA	0.267	40.291	0.206	0.236	81.289	32.31	2.591	1.066
Pelophylax_porosus	Ranidae	NA	3	42.19	16.907	17.217	9.29	22.067	12.113	13.18	11.09	7.14	6.903	5.51	5.42	3.527	4.117	NA	NA	2.714	68.473	1.376	1.285	132.446	63.917	3.662	2.123	1.206	0.757	2.145	0.75	1.292	0.455	0.496	0.536	1.788	0.792	1.127	0.944	NA	NA	0.141	27.024	0.559	0.402	48.738	17.115	2.114	1.226
Peltophryne_empusa	Bufonidae	NA	5	24.676	6.932	7.238	3.97	7.438	6.072	8.718	5.626	3.784	2.788	2.626	2.264	1.934	1.298	NA	NA	0.864	1.026	0.434	0.38	11.04	4.929	2.049	0.526	0.733	0.486	0.606	0.403	0.792	0.482	0.65	0.389	0.378	0.219	0.304	0.17	NA	NA	0.24	0.204	0.111	0.07	3.465	1.858	0.916	0.235
Peltophryne_guentheri	Bufonidae	terrestrial	3	51.753	16.703	17.327	10.497	18.577	12.587	17.343	12.337	9.977	7.95	6.7	4.463	4.46	2.757	NA	NA	2.198	22.501	3.273	2.717	131.361	56.533	1.122	0.886	0.574	0.323	0.784	0.779	0.618	0.687	1.124	1.214	0.676	0.315	0.422	0.826	NA	NA	0.243	3.414	0.797	0.706	24.001	20.549	0.648	0.511
Peltophryne_gundlachi	Bufonidae	NA	5	27.102	7.872	8.568	4.722	9.926	6.816	9.94	6.806	4.408	3.178	3.074	2.538	2.254	1.26	NA	NA	0.55	2.466	0.7	0.524	16.53	6.46	1.592	0.681	0.519	0.938	0.464	0.435	0.864	0.656	0.565	0.211	0.533	0.502	0.219	0.138	NA	NA	0.104	0.753	0.301	0.233	5.866	1.58	0.712	0.304
Peltophryne_lemur	Bufonidae	terrestrial	3	33.643	11.197	11.4	5.66	13.16	8.867	10.65	8.813	6.58	6.5	2.61	2.403	1.857	1.67	NA	NA	0.794	5.451	1.223	1.572	18.783	10.429	6.592	2.956	2.527	0.666	2.474	2.17	1.52	1.645	1.784	0.778	0.4	1.53	0.146	1.438	NA	NA	0.236	1.843	0.401	0.255	14.179	11.068	3.806	1.707
Peltophryne_longinasus	Bufonidae	semi.arboreal	4	25.413	9.842	9.297	5.935	10.972	6.568	8.37	7.655	5.638	4.865	3.1	3.418	0.693	2.482	NA	NA	0.568	9.736	0.888	0.733	27.416	4.196	0.823	0.968	0.751	0.198	0.961	0.656	1.238	0.489	0.615	0.403	0.756	0.397	0.109	0.259	NA	NA	0.179	2.162	0.341	0.173	8.026	0.955	0.412	0.484
Peltophryne_taladai	Bufonidae	NA	1	23.18	6.9	7.8	3.98	7.89	6.94	9.04	5.82	5.07	3.79	1.73	3.16	0.93	1.59	NA	NA	0.293	1.525	0.365	0.431	9.875	3.02	NA	NA	NA	NA	NA	NA	NA	NA	NA	NA	NA	NA	NA	NA	NA	NA	NA	NA	NA	NA	NA	NA	NA	NA
Petropedetes_cameronensis	Petropedetidae	terrestrial	2	27.61	15.855	16.71	8	13.85	8.99	10.195	8.065	5.5	5.74	4.51	3.545	2.32	1.64	NA	NA	0.586	6.96	3.723	3.268	66.335	16.685	1.315	0.488	0.269	0.014	0.325	0.764	0.092	0.021	0.141	0.028	0.042	0.092	0.198	0.057	NA	NA	0.168	0.207	0.442	0.868	0.303	2.263	0.93	0.345
Petropedetes_palmipes	Petropedetidae	torrential	2	52.975	26.725	29.885	13.915	24.475	19.275	20.945	16.365	9.515	9.84	6.135	8.055	3.485	5.61	NA	NA	2.066	79.159	20.343	24.68	347.212	152.583	3.5	3.613	3.642	1.633	2.397	0.46	0.813	1.831	0.488	0.368	0.021	0.544	0.233	0.325	NA	NA	0.495	6.025	4.76	0.735	68.917	17.23	2.475	2.555
Petropedetes_parkeri	Petropedetidae	arboreal	4	43.337	24.455	27.528	13.578	23.665	14.525	17.468	14.65	9.242	9.133	4.76	6.133	2.855	3.945	NA	NA	1.92	4.324	8.4	8.712	218.431	99.657	9.059	5.506	6.68	3.173	6.807	2.958	4.348	4.3	2.476	2.205	1.511	1.728	1.142	1.276	NA	NA	1.304	3.527	4.931	5.212	182.193	91.916	4.53	2.753
Phasmahyla_cochranae	Hylidae	arboreal	1	35.4	18.03	17.34	10.92	17.62	13.28	14.38	11.9	7.39	5.52	4.25	3.24	1.83	3.01	NA	NA	1.664	6.248	3.184	3.472	64.998	25.005	NA	NA	NA	NA	NA	NA	NA	NA	NA	NA	NA	NA	NA	NA	NA	NA	NA	NA	NA	NA	NA	NA	NA	NA
Phasmahyla_guttata	Hylidae	arboreal	3	26.82	12.127	13.073	8.383	7.67	8.003	9.23	6.643	7.177	6.82	1.057	1.057	0.92	0.787	NA	NA	0.206	0.813	1.179	1.374	3.592	2.467	0.214	0.586	0.729	0.826	0.499	1.348	0.31	0.245	0.266	0.157	0.491	0.127	0.416	0.025	NA	NA	0.053	0.628	0.485	0.458	1.807	1.079	0.123	0.338
Philautus_acutirostris	Rhacophoridae	semi.arboreal	5	25.642	15.534	16.656	8.812	11.864	9.122	10.788	7.58	5.554	4.634	2.808	2.386	1.388	2.354	NA	NA	0.685	2.798	7.223	5.347	27.081	14.2	0.832	0.589	0.482	0.361	0.546	0.639	0.449	0.506	0.385	0.314	0.188	0.286	0.183	0.108	NA	NA	0.071	0.479	0.835	0.487	1.914	1.521	0.372	0.263
Philautus_aurifasciatus	Rhacophoridae	arboreal	2	31.9	15.275	16.48	8.31	12.585	10.19	11.66	8.43	6.35	4.915	2.545	2.41	1.67	2.275	NA	NA	0.889	2.599	7.111	7.109	24.825	17.2	2.546	0.672	1.527	0.806	0.7	1.782	2.121	0.453	1.089	0.163	1.223	0.014	0.636	0.304	NA	NA	0.168	0.928	0.898	1.846	13.014	9.995	1.8	0.475
Philautus_hosii	Rhacophoridae	arboreal	5	46.028	24.182	26.494	13.974	20.084	15.314	16.146	13.03	8.35	6.298	NA	NA	NA	NA	0.246	0.095	1.52	37.738	16.228	16.992	145.189	78.485	0.789	1.249	1.355	0.704	0.576	0.9	0.461	0.246	0.865	0.382	NA	NA	NA	NA	0.022	0.009	0.327	4.596	1.352	1.175	12.459	8.367	0.353	0.559
Philautus_petersi	Rhacophoridae	semi.arboreal	2	28	14.62	16.22	7.935	13.185	8.45	11.67	9.15	5.565	4.49	3.09	2.44	2.76	1.62	NA	NA	0.642	6.621	5.934	5.378	29.495	19.106	4.738	0.552	1.018	0.841	1.563	1.457	1.556	1.344	1.039	0.99	0.608	0.382	0	0.325	NA	NA	0.534	1.045	3.333	2.265	11.301	5.004	3.35	0.39
Philautus_surdus	Rhacophoridae	arboreal	10	27.464	14.076	14.551	7.272	11.782	8.562	10.271	8.434	5.189	3.881	2.587	2.316	1.856	1.952	NA	NA	0.763	7.52	8.251	7.563	22.255	12.498	1.96	0.964	0.91	0.524	0.928	0.587	0.58	0.677	0.4	0.637	0.301	0.476	0.678	0.698	NA	NA	0.223	3.25	2.735	2.433	6.45	3.036	0.62	0.305
Philoria_sphagnicolus	Myobatrachidae	terrestrial	2	30.085	14.205	13.11	8.13	14.44	8.55	10.52	7.385	6.105	6.13	3.555	4.785	1.295	3.17	NA	NA	1.284	2.114	2.083	1.309	63.594	15.186	0.658	0.29	0.594	0.764	1.669	0.792	0.636	0.191	1.11	0.311	0.12	0.87	0.417	1.216	NA	NA	0.357	0.897	0.479	0.365	14.933	10.623	0.465	0.205
Phlyctimantis_leonardi	Hyperoliidae	arboreal	3	28.743	12.267	11.897	6.11	12.17	9.24	9.877	9.08	6.583	5.96	2.31	1.3	1.383	0.813	NA	NA	0.66	4.523	3.203	3.106	9.753	3.65	1.35	1.078	0.696	0.577	0.511	0.27	0.85	0.531	0.416	0.498	0.18	0.289	0.258	0.203	NA	NA	0.088	1.972	0.357	0.534	2.916	1.793	0.78	0.623
Phlyctimantis_verrucosus	Hyperoliidae	terrestrial	5	48.4	21.106	20.32	11.004	21.236	13.436	16.474	17.014	11.812	9.366	4.694	5.566	2.586	4.466	0.335	0.112	2.432	8.016	20.71	20.161	143.951	61.426	1.728	0.833	0.522	0.866	1.531	0.688	0.664	0.661	1.125	1.312	0.196	0.542	0.08	0.249	0.028	0.012	0.535	2.599	1.467	1.819	10.501	4.034	0.773	0.372
Phrynella_pulchra	Microhylidae	arboreal	5	32.462	14.026	13.78	7.264	13.73	6.726	8.724	9.542	7.014	6.536	2.774	4.636	0.998	3.052	NA	NA	0.585	12.187	1.284	2.316	47.431	11.036	1.374	0.804	0.619	0.363	0.25	0.547	0.618	0.276	0.364	0.861	0.41	0.273	0.145	0.213	NA	NA	0.223	2.461	0.154	0.406	9.188	2.125	0.614	0.359
Phrynobatrachus_acridoides	Phrynobatrachidae	terrestrial	4	22.628	10.09	10.26	4.61	10.982	5.298	7.065	6.015	4.013	3.415	3.817	2.5	2.55	1.388	NA	NA	0.287	8.987	0.597	0.494	25.395	9.609	1.333	0.415	1.021	1.16	0.57	0.368	0.468	0.217	0.708	0.888	0.483	0.398	0.453	0.141	NA	NA	0.056	2.503	0.077	0.273	5.988	2.542	0.667	0.207
Phrynobatrachus_auritus	Phrynobatrachidae	terrestrial	3	29.847	13.827	16.807	7.43	14.033	9.22	9.02	7.617	5.433	4.587	3.027	4.377	1.903	2.97	NA	NA	0.62	18.932	3.007	1.971	48.141	24.902	1.184	0.153	0.716	0.318	2.182	0.236	0.721	0.499	0.417	0.676	0.211	0.741	0.055	0.261	NA	NA	0.236	3.961	1.157	0.708	10.312	2.916	0.683	0.088
Phrynobatrachus_dendrobates	Phrynobatrachidae	arboreal	5	26.054	13.254	14.878	7.228	16.028	8.636	8.366	9.248	5.526	4.92	2.642	3.13	1.34	2.416	0.063	0.025	0.695	5.974	4.084	5.17	28.81	12.759	0.713	0.884	1.018	0.286	1.406	0.29	0.268	0.714	0.383	0.345	0.202	0.36	0.127	0.197	0.012	0.004	0.078	1.857	0.43	0.308	5.179	2.728	0.319	0.395
Phrynobatrachus_dispar	Phrynobatrachidae	terrestrial	5	16.67	7.924	8.504	4.294	8.28	3.982	4.99	4.29	3.128	3.752	2.482	1.664	1.682	1.088	NA	NA	0.219	1.793	0.82	0.369	8.615	4.135	0.407	0.25	0.163	0.18	0.386	0.351	0.222	0.255	0.388	0.284	0.179	0.15	0.262	0.127	NA	NA	0.044	0.456	0.158	0.114	1.402	1.148	0.182	0.112
Phrynobatrachus_mababiensis	Phrynobatrachidae	terrestrial	3	12.977	6.017	7.24	3.413	7.177	3.753	3.623	3.567	2.25	2.023	1.85	1.207	1.273	0.687	NA	NA	0.105	0.565	0.344	0.16	3.568	1.758	1.811	1.031	0.927	0.525	1.354	0.544	0.437	0.677	0.391	0.179	0.279	0.091	0.323	0.15	NA	NA	0.045	0.396	0.207	0.087	1.1	1.024	1.046	0.595
Phrynobatrachus_natalensis	Phrynobatrachidae	semi.aquatic	5	29.816	12.744	13.336	6.788	13.51	7.798	9.454	7.308	5.236	4.81	3.014	4.292	1.866	3.258	NA	NA	0.394	8.125	0.838	0.736	43.439	21.131	1.453	0.796	0.467	0.34	0.547	0.263	0.629	0.303	0.568	0.554	0.26	0.376	0.182	0.35	NA	NA	0.187	3.068	0.144	0.164	7.933	2.23	0.65	0.356
Phrynobatrachus_sandersoni	Phrynobatrachidae	semi.arboreal	5	22.992	11.356	12.016	5.938	11.52	7.488	7.728	6.052	5.212	4.776	2.376	2.83	1.324	2.378	NA	NA	0.365	0.606	0.96	0.633	20.393	9.991	0.827	0.357	0.387	0.333	0.81	0.61	0.523	0.483	0.295	0.207	0.619	0.369	0.114	0.349	NA	NA	0.067	0.378	0.202	0.246	7.242	2.216	0.37	0.159
Phrynobatrachus_versicolor	Phrynobatrachidae	terrestrial	5	29.172	14.152	15.376	7.21	17.26	9.648	10.312	8.368	5.27	5.182	3.506	4.034	2.018	3.232	0.137	0.064	0.759	6.037	3.308	2.615	51.868	26.652	1.474	0.538	0.545	0.547	1.062	0.486	0.517	0.513	0.46	0.343	0.362	0.902	0.267	0.422	0.015	0.009	0.084	0.52	0.382	0.578	9.554	7.052	0.659	0.241
Phrynoidis_aspera	Bufonidae	terrestrial	9	85.382	43.379	41.204	20.63	37.633	25.227	29.856	24.941	19.852	17.39	12.932	13.512	4.65	10.275	2.327	0.625	6.757	162.651	11.29	9.255	1625.42	471.996	10.573	5.71	3.449	1.51	4.965	4.469	4.206	3.769	1.921	4.162	0.811	1.994	0.588	0.611	0.572	0.143	2.781	70.754	2.959	1.597	627.19	113.127	3.524	1.903
Phrynomantis_annectens	Microhylidae	semi.arboreal	3	34.313	10.747	9.89	6.097	10.903	6.22	9.163	8.343	6.353	5.947	2.413	3.58	1.603	2.483	NA	NA	0.973	4.019	2.511	2.448	22.812	9.638	3.439	0.126	0.666	0.878	1.296	0.737	0.425	0.454	0.428	0.492	0.696	1.487	0.507	0.862	NA	NA	0.151	1.994	0.16	0.203	8.083	1.92	1.985	0.073
Phrynomantis_microps	Microhylidae	semi.arboreal	5	36.574	11.934	10.478	6.614	11.258	6.844	8.908	9.076	6.916	5.78	3.6	4.002	1.158	3.302	NA	NA	0.755	2.168	2.079	3.357	45.254	10.556	1.698	0.539	0.302	0.289	0.373	0.34	0.351	0.323	0.271	0.571	0.225	0.491	0.153	0.321	NA	NA	0.083	0.678	0.164	0.445	8.121	2.232	0.76	0.241
Phyllobates_aurotaenia	Dendrobatidae	terrestrial	3	29.407	14.14	14.417	8.207	13.39	8.613	9.17	8.09	6.917	6.963	3.883	4.383	2	3.297	NA	NA	0.542	0.573	3.044	1.909	65.134	25.122	2.005	1.942	1.06	0.581	0.718	1.112	1.186	0.52	0.48	1.038	0.635	0.466	0.225	0.134	NA	NA	0.16	0.202	0.692	0.653	23.747	5.642	1.157	1.121
Phyllobates_lugubris	Dendrobatidae	terrestrial	6	23.795	11.417	11.86	6.4	10.63	7.42	7.992	6.827	4.988	4.585	2.218	2.997	1.213	2.31	NA	NA	0.159	0.325	0.679	0.478	22.237	11.175	6.858	3.515	4.004	2.544	3.708	2.653	2.497	2.474	1.15	0.472	0.391	0.672	0.574	0.584	NA	NA	0.069	0.183	0.227	0.174	12.266	8.7	2.8	1.435
Phyllomedusa_azurea	Hylidae	arboreal	5	39.708	15.4	15.532	11.19	12.926	9.312	10.686	10.24	9.15	8.058	2.998	3.246	0.882	2.264	NA	NA	0.378	3.104	4.229	3.336	39.444	8.174	1.645	0.667	0.483	0.464	0.567	0.351	0.603	0.567	0.432	0.429	0.259	0.316	0.12	0.225	NA	NA	0.046	0.171	0.546	0.696	7.253	1.664	0.736	0.299
Phyllomedusa_bicolor	Hylidae	arboreal	3	113.567	44.56	46.233	29.413	41.513	31.453	42.497	32.773	28.92	26.04	10.217	8.047	8.44	4.813	NA	NA	11.549	8.203	52.243	51.487	957.601	495.791	4.047	2.341	1.57	0.298	1.959	1.406	3.889	0.197	2.155	6.191	0.877	0.356	0.822	0.358	NA	NA	4.353	3.316	11.664	11.624	85.715	97.054	2.337	1.351
Phyllomedusa_centralis	Hylidae	arboreal	1	33.8	15.03	15.16	10.77	11.42	8.35	10.03	8.57	8.42	9.09	2.3	3.15	0.7	1.86	NA	NA	0.328	2.698	3.306	2.623	28.508	5.167	NA	NA	NA	NA	NA	NA	NA	NA	NA	NA	NA	NA	NA	NA	NA	NA	NA	NA	NA	NA	NA	NA	NA	NA
Phyllomedusa_distincta	Hylidae	arboreal	3	50.27	20.49	21.227	14.343	17.347	14.787	15.877	14.5	12.81	11.193	3.333	3.78	1.297	3.167	NA	NA	0.672	5.679	8.071	7.394	68.056	22.853	0.961	1.943	0.748	1.383	0.11	1.225	0.556	0.644	1.435	0.653	0.577	0.416	0.023	0.393	NA	NA	0.13	1.3	0.899	0.151	18.588	3.391	0.555	1.122
Phyllomedusa_hypochondrialis	Hylidae	arboreal	1	37.84	14.07	14.33	9.56	11.21	7.97	9.61	8.33	6.8	6.67	2.26	2.04	1.93	1.19	NA	NA	0.642	1.363	3.067	3.418	16.982	8.616	NA	NA	NA	NA	NA	NA	NA	NA	NA	NA	NA	NA	NA	NA	NA	NA	NA	NA	NA	NA	NA	NA	NA	NA
Phyllomedusa_palliata	Hylidae	arboreal	5	37.744	16.472	17.53	11.886	12.864	9.916	11.9	10.032	9.962	9.85	2.624	2.932	1.798	2.242	0.053	0.016	0.427	0.138	7.59	5.499	33.202	17.675	0.493	0.624	0.534	0.395	0.582	0.358	0.396	0.601	0.519	0.377	0.173	0.295	0.511	0.501	0.006	0.002	0.199	0.121	1.409	0.284	4.462	2.163	0.22	0.279
Phyllomedusa_perinesos	Hylidae	NA	1	52.18	24.48	24.78	16.09	20.85	14.71	16.5	15.37	13.52	11.52	3.2	2.49	2.6	1.86	NA	NA	2.538	1.45	12.813	10.2	51.066	31.373	NA	NA	NA	NA	NA	NA	NA	NA	NA	NA	NA	NA	NA	NA	NA	NA	NA	NA	NA	NA	NA	NA	NA	NA
Phyllomedusa_sauvagii	Hylidae	arboreal	4	61.09	28.052	26.33	16.548	21.142	15.092	20.83	16.668	14.31	12.518	4.902	4.935	3.88	2.933	NA	NA	2.136	3.174	9.948	8.227	179.99	79.023	6.033	1.123	0.859	0.812	2.25	1.066	1.216	1.339	1.093	1.511	0.498	0.854	0.665	0.233	NA	NA	1.215	1.184	2.622	2.572	46.043	18.495	3.016	0.561
Phyllomedusa_tarsius	Hylidae	arboreal	3	60.733	26.853	30.37	20.9	21.363	17.123	19.15	17.757	14.61	12.69	5.087	3.467	3.963	2.257	NA	NA	1.772	3.571	18.959	19.761	126.699	71.489	7.623	2.292	2.854	1.817	2.198	1.659	1.463	1.701	1.455	2.157	0.71	0.639	0.327	0.155	NA	NA	0.415	0.173	6.738	6.153	43.437	13.564	4.401	1.323
Phyllomedusa_tomopterna	Hylidae	arboreal	5	42.63	19.936	20.06	13.466	14.236	11.91	13.392	10.766	10.602	9.294	2.354	2.344	1.812	2.002	0.059	0.018	0.917	0.118	14.541	10.936	28.875	18.469	2.788	1.241	1.317	1.193	1.152	0.477	0.78	0.735	0.333	0.662	0.289	0.098	0.566	0.603	0.017	0.004	0.124	0.095	1.748	1.775	4.755	6.523	1.247	0.555
Phyllomedusa_vaillantii	Hylidae	arboreal	5	57.032	25.418	24.384	16.964	17.32	16.76	19.484	13.906	16.816	16.478	4.252	4.46	1.198	3.428	NA	NA	1.424	3.167	14.579	14.618	134.993	28.385	6.585	3.07	3.102	2.068	2.268	2.029	2.762	1.666	2.626	2.164	0.913	0.867	0.374	0.576	NA	NA	0.979	1.165	6.05	5.198	73.685	16.514	2.945	1.373
Physalaemus_albonotatus	Leptodactylidae	terrestrial	5	30.06	11.714	12.796	6.57	13.41	7.498	9.298	7.466	4.766	5.106	3.58	4.284	1.762	3.278	NA	NA	0.572	1.184	0.579	0.507	47.101	19.611	1.189	0.489	0.349	0.219	0.834	0.216	0.417	0.26	0.266	0.514	0.423	0.356	0.317	0.303	NA	NA	0.131	0.955	0.362	0.296	7.686	5.79	0.532	0.219
Physalaemus_barrioi	Leptodactylidae	terrestrial	3	26.913	11.67	13.083	6.587	15.14	6.683	7.44	7.097	4.377	4.64	2.737	1.877	1.89	1.273	NA	NA	0.336	1.807	0.521	0.46	15.749	8.277	0.903	1.131	0.706	0.516	0.442	0.147	0.157	0.26	0.519	0.072	0.339	0.274	0.235	0.13	NA	NA	0.047	0.487	0.074	0.035	3.903	1.685	0.521	0.653
Physalaemus_biligonigerus	Leptodactylidae	NA	3	31.56	13.73	14.383	7.38	16.77	6.637	10.24	9.38	6.3	5.733	3.547	2.293	2.567	1.307	NA	NA	2.33	7.517	1.059	0.759	28.383	12.549	1.899	3.25	1.75	1.159	1.614	0.494	0.82	1.067	0.788	1.151	0.671	1.021	0.489	0.18	NA	NA	0.573	2.843	0.211	0.076	12.121	2.742	1.097	1.876
Physalaemus_cuvieri	Leptodactylidae	terrestrial	5	28.236	11.798	12.606	6.356	14.526	7.172	8.508	7.066	5.098	4.924	3.014	3.328	1.712	2.87	0.059	0.023	0.568	0.645	1.017	0.812	30.993	16.211	0.991	0.432	0.428	0.247	0.674	0.56	0.512	0.331	0.434	0.434	0.117	0.098	0.176	0.242	0.007	0.001	0.107	0.296	0.092	0.023	2.126	2.158	0.443	0.193
Physalaemus_signifer	Leptodactylidae	NA	5	23.764	9.478	10.926	5.826	11.248	5.264	6.92	5.952	4.806	4.634	2.564	3.256	0.636	2.616	NA	NA	0.515	2.542	0.917	0.747	20.883	4.813	1.66	1.929	0.816	0.473	1.152	0.539	0.181	0.61	0.682	0.58	0.232	0.309	0.085	0.213	NA	NA	0.125	0.592	0.2	0.121	6.12	1.124	0.742	0.863
Phytotriades_auratus	Hylidae	arboreal	1	31.55	14.84	14.37	8.27	12.3	10.73	12	9.06	5.25	5.89	2.38	3.17	0.66	2.06	NA	NA	0.274	4.722	3.848	3.889	29.312	5.115	NA	NA	NA	NA	NA	NA	NA	NA	NA	NA	NA	NA	NA	NA	NA	NA	NA	NA	NA	NA	NA	NA	NA	NA
Phyzelaphryne_miriamae	Eleutherodactylidae	terrestrial	2	16.105	6.815	7.185	4.235	6.92	4.72	5.64	3.1	3.515	3.145	1.715	2.54	0.715	2.03	NA	NA	0.183	0.195	0.5	0.122	8.109	2.747	0.021	0.658	0.474	0.516	0.283	0.368	0.085	0.071	0.021	0.262	0.474	0.41	0.049	0.113	NA	NA	0.132	0.061	0.314	0.048	4.169	0.522	0.015	0.465
Pipa_carvalhoi	Pipidae	aquatic	1	47.26	17.08	20.63	13.08	21.01	9.18	11.62	9.66	8.75	7.64	7.77	6.07	4.92	2.64	NA	NA	0.959	200.067	1.113	1.056	210.895	70.151	NA	NA	NA	NA	NA	NA	NA	NA	NA	NA	NA	NA	NA	NA	NA	NA	NA	NA	NA	NA	NA	NA	NA	NA
Pipa_parva	Pipidae	aquatic	3	35.207	15.987	14.903	8.757	16.157	6.84	7.83	7.527	5.67	4.513	6.407	3.687	3.663	2.137	NA	NA	0.238	95.555	0.474	0.536	98.426	30.424	2.252	1.366	0.371	0.746	0.958	0.586	0.516	0.566	0.366	1.381	0.323	0.286	0.306	0.278	NA	NA	0.151	12.816	0.226	0.104	5.216	3.475	1.3	0.789
Platymantis_corrugatus	Ceratobatrachidae	terrestrial	8	36.724	19.681	22.251	10.716	19.49	13.137	15.019	9.151	8.189	7.511	4.504	4.57	2.569	3.112	NA	NA	1.03	2.963	2.528	1.943	105.309	43.622	3.023	1.709	2.083	1.043	1.761	1.444	1.159	1.295	0.783	0.977	1.048	0.763	0.878	0.875	NA	NA	0.219	1.152	0.452	0.646	29.089	10.986	1.069	0.604
Platymantis_dorsalis	Ceratobatrachidae	terrestrial	5	35.002	19.76	22.192	11.286	21.7	12.738	14.336	9.812	7.742	7.274	4.774	4.654	2.21	3.816	NA	NA	1.189	3.028	2.8	1.303	115.982	49.08	2.409	0.96	0.935	0.556	0.595	0.519	0.848	0.602	0.488	0.861	0.412	0.569	0.154	0.449	NA	NA	0.101	0.963	0.54	0.345	23.949	7.738	1.077	0.43
Platymantis_hazelae	Ceratobatrachidae	arboreal	4	28.44	12.802	14.895	7.593	13.06	10.095	10.345	8.13	6.442	5.898	2.51	3.152	1.242	2.195	NA	NA	0.481	1.432	4.282	4.413	26.93	10.625	1.729	1.224	1.198	0.813	2.073	0.717	0.943	0.598	0.73	0.785	0.401	0.597	0.079	0.246	NA	NA	0.163	0.492	1.381	1.404	9.268	1.507	0.864	0.612
Platymantis_mimulus	Ceratobatrachidae	terrestrial	5	22.732	11.462	12.42	6.066	11.968	6.836	8.096	5.834	4.38	3.636	3.128	2.538	2.058	1.256	NA	NA	0.504	0.914	2.074	1.25	23.948	8.441	1.168	0.299	0.7	0.282	0.873	0.434	0.373	0.413	0.432	0.618	0.252	0.416	0.25	0.163	NA	NA	0.248	0.783	0.729	0.601	5.191	1.749	0.522	0.134
Platymantis_montanus	Ceratobatrachidae	arboreal	5	24.962	12.024	13.096	6.486	12.204	7.838	9.378	8.39	5.18	4.59	2.808	2.042	1.954	1.088	NA	NA	0.338	1.42	3.518	4.77	18.043	7.26	1.299	0.538	0.221	0.139	0.302	0.597	0.18	0.154	0.522	0.45	0.25	0.299	0.2	0.105	NA	NA	0.155	0.418	0.539	0.682	3.167	0.704	0.581	0.241
Platymantis_naomii	Ceratobatrachidae	terrestrial	5	21.904	10.866	11.516	5.802	10.718	7.394	8.932	5.322	4.406	3.25	2.112	3.122	0.876	2.03	NA	NA	0.405	0.312	1.117	0.7	18.915	5.497	1.258	1.004	0.528	0.553	0.393	0.347	0.743	0.335	0.531	0.368	0.398	0.223	0.284	0.26	NA	NA	0.082	0.122	0.452	0.294	5.165	2.306	0.563	0.449
Platymantis_papuensis	Ceratobatrachidae	terrestrial	10	41.748	17.812	21.379	10.424	20.875	14.917	14.547	10.447	8.569	8.062	3.95	5.662	2.065	4.167	NA	NA	1.248	3.947	3.281	2.272	109.424	48.041	3.519	2.066	2.661	1.462	2.357	1.186	1.049	0.949	0.741	0.404	0.613	1.098	0.305	0.559	NA	NA	0.493	1.297	1.668	1.099	46.69	10.782	1.113	0.653
Platymantis_pelewensis	Ceratobatrachidae	terrestrial	5	34.986	16.642	18.38	9.55	18.816	12.542	13.43	9.644	7.89	7.356	3.862	3.692	1.882	3.55	NA	NA	0.921	0.549	2.426	1.788	63.108	32.799	2.437	1.186	1.711	0.806	1.581	0.844	0.902	1.099	0.895	0.693	0.337	0.379	0.203	0.384	NA	NA	0.138	0.403	0.527	0.576	15.932	8.943	1.09	0.53
Platymantis_vitiensis	Ceratobatrachidae	arboreal	8	41.288	16.5	19.198	9.489	18.72	13.898	15.059	11.789	8.724	8.021	2.941	4.646	1.691	3.06	NA	NA	1.203	7.134	5.339	10.228	61.442	27.1	4.89	1.857	1.98	1.061	2.713	1.994	1.854	1.685	0.973	1.025	0.439	0.667	0.322	0.391	NA	NA	0.486	3.994	1.857	3.441	22.598	10.442	1.729	0.656
Platymantis_weberi	Ceratobatrachidae	NA	5	43.006	20.646	23.82	14.036	23.946	14.334	16.674	11.15	9.604	7.448	6.916	4.984	4.722	2.774	NA	NA	1.477	0.954	3.215	1.612	187.472	83.062	3.751	1.036	1.394	6.363	0.985	1.29	1.209	0.726	1.08	0.74	0.951	0.239	0.47	0.368	NA	NA	0.374	0.748	0.718	0.636	35.07	21.254	1.678	0.463
Platypelis_grandis	Microhylidae	arboreal	1	60.07	24.29	24.89	11.68	23.33	15.35	23.45	18.4	12.39	9.92	5.44	4.89	2.8	4.74	NA	NA	5.227	21.734	23.815	41.133	169.162	86.483	NA	NA	NA	NA	NA	NA	NA	NA	NA	NA	NA	NA	NA	NA	NA	NA	NA	NA	NA	NA	NA	NA	NA	NA
Platypelis_milloti	Microhylidae	arboreal	3	29.543	13.41	13.59	6.577	12.217	8.127	10.813	8.473	5.727	5.117	3.687	2.763	2.897	1.803	NA	NA	0.947	2.667	5.5	7.46	36.126	18.668	3.534	0.672	1.141	0.821	1.664	0.615	1.101	1.393	0.565	0.661	0.768	0.348	0.315	0.061	NA	NA	0.287	0.912	3.432	3.919	11.154	3.444	2.041	0.388
Platypelis_tetra	Microhylidae	NA	2	22.09	9.62	9.805	5.295	7.76	5.21	7.38	5.685	3.665	3.09	2.77	2.065	2.005	1.425	NA	NA	0.43	0.48	2.21	2.935	14.393	7.399	1.768	0.396	0.247	0.106	0.707	0.764	0.608	0.078	0.884	0.311	0.127	0.049	0.233	0.148	NA	NA	0.113	0.113	0.198	0.148	0.414	1.804	1.25	0.28
Platypelis_tuberifera	Microhylidae	arboreal	1	29.28	12.24	13.42	7.22	10.81	8.78	11.52	7.55	4.98	5.34	2.69	3.88	1.48	3.43	0.051	0.022	1.548	0.271	8.042	8.961	33.445	17.835	NA	NA	NA	NA	NA	NA	NA	NA	NA	NA	NA	NA	NA	NA	NA	NA	NA	NA	NA	NA	NA	NA	NA	NA
Platyplectrum_ornatum	Myobatrachidae	burrowing	6	30.885	15.297	14.217	5.84	14.852	9.458	12.227	7.635	6.713	6.3	NA	NA	NA	NA	0.142	0.05	2.178	8.007	2.659	1.931	63.756	27.629	3.893	2.377	1.789	1.108	2.077	1.049	1.478	1.329	1.455	1.336	NA	NA	NA	NA	0.069	0.022	1.022	4.07	1.478	0.331	31.368	11.495	1.589	0.97
Platyplectrum_spenceri	Myobatrachidae	burrowing	3	36.897	17.423	15.61	6.653	19.113	10.007	14.433	9.7	7.673	7.857	4.587	3.767	3.673	2.547	NA	NA	4.049	33.359	1.661	1.759	82.466	38.762	1.642	1.366	0.884	0.391	0.899	0.872	0.968	0.582	0.578	0.589	0.836	0.808	0.415	0.318	NA	NA	0.61	7.993	0.1	0.321	40.458	10.304	0.948	0.789
Plectrohyla_ameibothalame	Hylidae	NA	1	38.72	17.69	17.45	9.31	17.06	10.26	13.63	12.5	7.39	5.55	5.02	5.65	2.13	4.83	NA	NA	1.97	44.909	12.229	12.101	131.356	46.999	NA	NA	NA	NA	NA	NA	NA	NA	NA	NA	NA	NA	NA	NA	NA	NA	NA	NA	NA	NA	NA	NA	NA	NA
Plectrohyla_arborescandens	Hylidae	arboreal	5	33.776	16.86	17.344	9.46	16.212	9.842	11.258	11.612	7	6.1	3.262	4.08	1.14	3.662	NA	NA	1.218	26.055	7.313	6.921	58.923	18.986	1.339	0.597	0.216	0.291	0.479	0.44	0.529	0.359	0.215	0.219	0.28	0.339	0.135	0.28	NA	NA	0.12	1.863	0.769	0.77	9.059	2.903	0.599	0.267
Plectrohyla_bistincta	Hylidae	NA	3	48.74	21.14	24.033	12.47	22.533	12.347	16.417	15.957	9.83	7.813	6.25	4.78	5.537	3.813	NA	NA	2.437	32.967	13.267	11.783	165.707	133.266	3.059	0.927	1.142	0.719	1.474	0.735	0.982	1.043	0.173	0.282	0.527	0.197	0.196	0.163	NA	NA	0.612	2.79	1.817	2.147	22.372	16.127	1.766	0.535
Plectrohyla_matudai	Hylidae	arboreal	5	33.64	15.33	16.57	9.146	13.476	9.68	11.77	10.712	6.226	5.766	2.59	3.198	1.194	3.156	NA	NA	0.868	17.253	5.507	4.997	33.173	16.563	3.375	1.651	1.631	0.938	1.378	1.822	1.123	0.794	0.405	0.572	0.465	0.312	0.175	0.199	NA	NA	0.138	3.295	0.678	1.01	7.606	4.364	1.509	0.738
Plethodontohyla_bipunctata	Microhylidae	semi.burrowing	5	27.39	12.118	10.93	6.192	10.538	6.852	9.902	6.376	4.552	4.652	3.324	4.158	1.026	3.564	NA	NA	0.408	0.477	1.913	0.871	44.519	10.883	2.886	0.711	0.731	0.569	0.48	0.634	0.437	0.856	0.715	1.387	0.505	0.512	0.266	0.505	NA	NA	0.128	0.078	0.274	0.207	12.112	4.61	1.29	0.318
Plethodontohyla_fonetana	Microhylidae	NA	1	58.34	27.29	23.41	12.46	26.35	13.83	23.06	19.67	12.63	7.02	7.47	7.17	6.12	3.7	NA	NA	4.01	3.18	6.17	10.89	382.659	138.779	NA	NA	NA	NA	NA	NA	NA	NA	NA	NA	NA	NA	NA	NA	NA	NA	NA	NA	NA	NA	NA	NA	NA	NA
Plethodontohyla_inguinalis	Microhylidae	arboreal	1	79.45	39.22	40.77	19.74	41.57	23.23	32.79	27.03	15.96	13.57	10.55	13.39	3.59	10.07	NA	NA	9.383	18.577	13.688	19.893	1450.47	385.863	NA	NA	NA	NA	NA	NA	NA	NA	NA	NA	NA	NA	NA	NA	NA	NA	NA	NA	NA	NA	NA	NA	NA	NA
Plethodontohyla_notosticta	Microhylidae	arboreal	1	37.23	14.13	15.67	8.65	15.06	9.98	13.21	11.56	7.45	6.62	3.51	4.28	2.17	3.66	0.135	0.056	1.688	0.302	10.243	10.745	55.573	32.582	NA	NA	NA	NA	NA	NA	NA	NA	NA	NA	NA	NA	NA	NA	NA	NA	NA	NA	NA	NA	NA	NA	NA	NA
Plethodontohyla_ocellata	Microhylidae	terrestrial	2	37.23	16.585	15.875	8.465	15.895	8.905	12.57	9.355	7.09	6.34	4.4	5.765	1.425	4.545	NA	NA	0.66	3.319	2.754	1.391	111.851	26.943	1.428	0.049	0.318	0.417	0.785	0.29	1.047	0.219	0.113	0.198	0.877	0.87	0.049	0.799	NA	NA	0.079	0.665	0.11	0.008	38.897	5.126	1.01	0.035
Plethodontohyla_tuberata	Microhylidae	terrestrial	2	43.135	16.7	14.85	9.5	15.785	9.625	14.015	11.83	6.78	5.455	3.705	5.815	2.125	5.73	NA	NA	4.678	4.814	1.775	1.45	94.218	49.707	0.997	0.651	0.071	0.636	1.45	0.898	0.021	0.085	0.566	0.219	0.049	0.233	0.926	1.358	NA	NA	1.678	1.32	0.892	0.641	6.19	31.614	0.705	0.46
Pleurodema_bibroni	Leptodactylidae	NA	3	22.633	10.303	11.52	5.293	11.773	6.227	8.703	7.277	4.49	3.997	2.477	1.727	1.85	1.23	NA	NA	0.355	1.482	0.719	0.618	11.677	6.857	0.395	0.305	0.433	0.295	0.895	0.263	0.558	0.356	0.517	0.105	0.255	0.224	0.046	0.03	NA	NA	0.055	0.872	0.069	0.078	2.891	0.056	0.228	0.176
Pleurodema_borellii	Leptodactylidae	NA	3	39.947	16.79	17.97	9.303	19.177	10.973	14.083	10.597	7.667	6.633	5.513	4.277	4.133	2.737	NA	NA	1.384	6.837	1.696	1.714	103.775	53.204	1.325	0.703	0.244	0.354	0.848	0.707	0.571	0.387	0.868	0.676	0.667	0.455	0.166	0.047	NA	NA	0.238	0.49	0.173	0.314	17.6	2.013	0.765	0.406
Pleurodema_brachyops	Leptodactylidae	NA	2	29.715	10.82	12.025	6.61	11.68	7.665	10.845	7.535	5.875	5.835	4	2.6	2.6	1.725	NA	NA	1.334	2.317	1.625	1.709	29.527	14.121	1.775	0.58	0.827	0.099	1.174	0.29	0.417	1.181	0.12	0.587	0.396	0.566	0.085	0.035	NA	NA	0.007	0.061	0.417	0.728	7.73	1.142	1.255	0.41
Pleurodema_bufoninum	Leptodactylidae	terrestrial	2	32.41	14.09	14.035	7.835	15.81	9.43	11.825	8.865	6.67	5.46	3.795	5.32	1.995	3.19	NA	NA	1.583	4.892	1.15	1.123	74.282	23.364	1.032	1.655	0.912	0.304	2.249	0.467	1.011	0.827	0.962	0.806	0.049	0.184	0.205	0.424	NA	NA	0.662	3.498	0.422	0.001	5.203	3.983	0.73	1.17
Pleurodema_cinereum	Leptodactylidae	terrestrial	4	35.46	15.117	15.043	7.51	13.807	9.242	12.635	9.445	6.515	4.925	4.682	2.882	3.23	1.988	NA	NA	1.278	5.388	1.764	1.996	57.422	26.479	4.592	2.273	1.837	1.064	3.467	0.716	1.835	1.11	0.965	0.968	0.899	0.75	0.669	0.308	NA	NA	0.393	1.565	0.459	0.762	30.615	10.984	2.296	1.136
Pleurodema_kriegi	Leptodactylidae	terrestrial	3	31.307	12.68	14.457	6.677	14.543	8.24	11.627	9.117	6.53	6.177	4.04	2.373	2.623	1.35	NA	NA	0.84	2.29	0.91	0.992	32.443	13.397	1.12	0.748	0.635	0.31	0.692	0.122	0.361	0.297	0.366	0.316	0.599	0.252	0.248	0.046	NA	NA	0.114	1.735	0.326	0.315	9.887	1.371	0.647	0.432
Pleurodema_marmoratum	Leptodactylidae	terrestrial	2	26.03	10.135	9.21	5.05	11.39	5.88	8.12	6.335	4.29	3.345	2.735	3.17	0.93	2.665	NA	NA	0.758	4.324	0.791	0.736	23.576	5.977	1.301	0.219	0.17	0.721	0.608	0.693	0.269	0.445	0.622	0.092	0.799	0.438	0.014	0.431	NA	NA	0.455	0.919	0.285	0.197	10.41	0.986	0.92	0.155
Pleurodema_nebulosum	Leptodactylidae	terrestrial	4	34.515	13.015	12.43	6.838	13.922	9.455	12.905	8.922	5.812	5.492	3.395	5.01	1.095	3.808	NA	NA	2.306	7.213	1.381	1.986	59.053	13.634	2.387	0.783	0.482	0.613	0.532	0.713	0.571	0.322	0.568	0.812	0.658	0.662	0.177	0.185	NA	NA	0.486	2.809	0.328	0.155	20.857	2.827	1.194	0.392
Pleurodema_thaul	Leptodactylidae	terrestrial	3	27.257	10.493	12.527	6.107	14.66	7.803	9.683	7.42	4.683	4.123	4.363	2.933	2.753	1.79	NA	NA	0.784	3.244	0.982	0.856	35.726	16.805	2.992	0.945	1.701	0.883	2.259	1.018	1.597	1.371	0.804	1.151	0.411	0.257	0.411	0.288	NA	NA	0.284	2.034	0.094	0.163	9.413	6.484	1.728	0.546
Polypedates_leucomystax	Rhacophoridae	arboreal	3	67.817	35.473	36.65	18.337	30.587	19.917	23.26	21.11	13.823	13.61	5.88	8.503	3.673	6.743	NA	NA	3.816	80.723	18.203	19.269	471.862	238.436	3.302	0.954	0.774	0.414	0.844	1.375	1.106	0.244	0.706	0.894	0.661	1.371	0.268	0.623	NA	NA	0.891	6.763	3.355	3.894	131.726	36.057	1.906	0.551
Polypedates_macrotis	Rhacophoridae	arboreal	10	53.186	29.62	29.687	13.86	22.937	17.226	17.986	17.544	10.862	9.49	4.258	4.23	2.328	4.006	0.48	0.211	1.729	50.581	21.609	25.454	219.061	114.74	5.785	3.084	3.171	1.137	2.735	2.428	2.59	2.63	1.611	0.74	0.533	0.452	0.171	0.238	0.038	0.017	0.51	12.041	7.065	8.903	100.552	52.827	1.829	0.975
Polypedates_maculatus	Rhacophoridae	arboreal	5	47.202	24.208	23.878	11.596	19.864	14.376	15.218	13.928	8.622	7.926	4.306	4.078	2.308	3.884	NA	NA	2.449	27.669	11.864	12.778	118.546	59.394	5.712	2.632	1.65	0.887	2.435	1.435	1.892	1.636	0.876	0.663	1.113	0.827	0.575	0.855	NA	NA	1.261	4.994	3.229	2.946	50.633	25.952	2.554	1.177
Polypedates_megacephalus	Rhacophoridae	NA	4	52.98	27.188	26.843	13.53	23.195	16.208	18.04	16.165	9.932	8.59	4.928	5.157	3.055	4.503	NA	NA	2.588	54.474	18.67	19.624	180.35	97.124	2.475	0.989	1.309	0.448	0.674	0.903	0.41	0.855	0.71	0.68	0.811	0.153	0.478	0.435	NA	NA	0.315	14.859	5.2	3.445	26.003	22.058	1.238	0.495
Polypedates_otilophus	Rhacophoridae	arboreal	4	75.865	40.097	40.11	21.407	32.47	27.33	29.68	26.137	15.722	14.052	6.25	6.66	3.212	6.45	NA	NA	3.633	66.613	48.029	68.638	457.684	232.592	11.461	8.421	6.336	3.55	4.591	4.775	4.982	5.075	3.364	2.99	2.333	0.277	0.813	0.803	NA	NA	1.347	25.798	17.817	26.601	249.89	132.247	5.73	4.211
Pristimantis_acerus	Strabomantidae	semi.arboreal	5	30.88	15.206	15.492	7.478	13.884	9.558	11.04	9.084	6.192	5.786	3.114	3.594	0.994	3.364	NA	NA	1.069	1.88	8.447	6.711	44.559	13.594	0.39	0.411	0.361	0.376	0.316	0.231	0.335	0.328	0.275	0.489	0.299	0.194	0.13	0.205	NA	NA	0.085	0.54	0.677	1.019	5.138	2.237	0.175	0.184
Pristimantis_achatinus	Strabomantidae	semi.arboreal	5	27.892	13.174	16.658	8.08	13.884	9.776	9.956	7.2	5.684	5.258	2.652	3.188	1.276	2.328	NA	NA	0.543	0.815	2.643	1.982	29.107	13.139	1.759	0.891	0.388	0.283	0.687	0.422	0.452	0.34	0.635	0.379	0.424	0.326	0.196	0.227	NA	NA	0.106	0.393	0.239	0.301	6.014	3.334	0.787	0.398
Pristimantis_altae	Strabomantidae	semi.arboreal	4	21.918	11.028	11.05	5.503	8.865	7.19	7.952	5.415	4.75	3.953	2.27	2.402	0.535	2.07	NA	NA	0.4	1.032	2.214	1.525	15.789	3.218	0.652	0.485	0.227	0.226	0.208	0.149	0.767	0.284	0.37	0.339	0.324	0.277	0.045	0.227	NA	NA	0.146	0.43	0.14	0.073	3.199	0.546	0.326	0.242
Pristimantis_altamazonicus	Strabomantidae	semi.arboreal	3	20.697	9.74	9.9	5.027	8.193	6.617	7.073	5.407	3.993	3.98	2.02	2.703	0.543	1.937	NA	NA	0.254	0.277	2.725	2.64	14.106	2.715	0.928	0.48	0.875	0.403	0.36	0.323	0.829	0.403	0.152	0.383	0.17	0.361	0.127	0.309	NA	NA	0.139	0.157	0.417	0.4	3.548	0.673	0.536	0.277
Pristimantis_bipunctatus	Strabomantidae	terrestrial	3	13.597	6.023	7.82	3.8	5.567	4.673	4.37	2.887	2.39	2.217	1.563	1.1	1.017	0.643	NA	NA	0.107	0.167	0.22	0.253	2.85	1.336	1.25	0.42	1.035	0.468	0.713	0.44	0.646	0.248	0.374	0.286	0.447	0.252	0.26	0.06	NA	NA	0.04	0.122	0.035	0.076	1.551	0.389	0.722	0.242
Pristimantis_buccinator	Strabomantidae	arboreal	1	29.12	12.82	17.07	8.18	13.56	9.84	9.79	6.94	6.02	4.71	3.74	4.78	0.97	3.26	NA	NA	0.7	0.587	2.547	1.766	60.001	14.132	NA	NA	NA	NA	NA	NA	NA	NA	NA	NA	NA	NA	NA	NA	NA	NA	NA	NA	NA	NA	NA	NA	NA	NA
Pristimantis_buckleyi	Strabomantidae	arboreal	4	33.638	16.35	15.698	9.057	16.747	10.64	12.74	10.135	7.293	5.77	3.928	4.668	1.79	3.935	NA	NA	1.002	1.275	2.69	2.294	78.794	30.348	2.289	1.255	1.763	1.219	1.701	0.823	0.799	1.078	1.16	1.11	0.382	0.625	0.505	0.539	NA	NA	0.283	0.356	0.77	0.449	16.105	14.506	1.145	0.628
Pristimantis_cerasinus	Strabomantidae	semi.arboreal	5	20.75	11.476	12.686	6.178	10.116	7.572	8.042	6.05	4.256	3.92	2.162	2.494	0.642	2.32	NA	NA	0.337	0.462	1.964	1.984	16.658	5.126	3.47	1.272	1.364	0.481	1.108	0.978	1.038	1.201	0.522	0.499	0.211	0.345	0.119	0.36	NA	NA	0.148	0.613	0.739	0.699	5.602	2.105	1.552	0.569
Pristimantis_conspicillatus	Strabomantidae	semi.arboreal	3	27.593	15.243	17.343	8.81	13.99	9.963	10.283	7.423	5.647	4.747	2.71	3.397	1.143	2.73	NA	NA	0.539	1.87	2.319	1.887	37.462	14.071	3.094	2.004	1.905	1.095	1.168	1.316	0.78	0.749	0.65	0.852	0.434	0.318	0.25	0.58	NA	NA	0.16	0.841	0.756	0.646	12.499	4.244	1.787	1.157
Pristimantis_cremnobates	Strabomantidae	arboreal	3	32.5	17.277	17.663	8.577	17.26	11.21	12.35	10.607	6.813	6.953	3.567	4.43	1.117	3.397	NA	NA	0.881	1.171	5.569	5.992	72.323	17.635	1.445	0.219	0.267	0.242	1.293	0.55	0.846	0.536	0.273	0.287	0.544	0.445	0.055	0.452	NA	NA	0.316	0.043	1.062	1.383	18.288	3.438	0.834	0.127
Pristimantis_crenunguis	Strabomantidae	semi.arboreal	4	31.105	16.997	18.415	9.658	16.032	11.41	11.965	10.165	6.378	5.918	3.025	3.232	0.868	2.752	NA	NA	0.86	1.182	3.23	3.35	44.129	11.573	1.721	0.906	1.517	0.592	0.965	0.539	0.673	0.801	0.538	0.552	0.354	0.279	0.091	0.413	NA	NA	0.169	0.499	0.508	0.747	10.837	2.684	0.861	0.453
Pristimantis_cruentus	Strabomantidae	arboreal	5	23.674	10.734	12.196	6.61	10.606	7.942	8.852	6.626	4.672	4.174	1.886	2.856	0.674	2.236	NA	NA	0.407	1.175	2.935	2.589	15.169	4.784	1.329	1.252	0.397	0.314	0.42	0.529	0.377	0.657	0.302	0.291	0.162	0.292	0.117	0.261	NA	NA	0.029	0.448	0.523	0.381	2.97	0.899	0.594	0.56
Pristimantis_danae	Strabomantidae	arboreal	5	31.502	17.224	19.118	9.02	16.57	11.002	11.116	9.552	6.958	5.812	2.72	3.07	1.862	2.912	NA	NA	0.818	1.11	3.961	3.801	37.824	27.527	1.258	0.172	0.589	0.449	0.872	0.927	0.493	0.478	0.467	0.476	0.457	0.15	0.398	0.413	NA	NA	0.18	0.379	1.142	0.824	7.858	8.042	0.563	0.077
Pristimantis_dissimulatus	Strabomantidae	arboreal	2	25.25	12.915	14.51	7.76	11.55	8.8	9.86	7.355	5.255	4.545	2.675	3	0.89	2.485	NA	NA	0.657	1.667	3.967	3.234	26.601	8.433	2.192	0.191	0.849	0.127	1.075	0.948	0.962	0.544	0.276	0.304	0.516	0.608	0.014	0.488	NA	NA	0.097	0.931	1.238	0.611	0.129	2.007	1.55	0.135
Pristimantis_erythropleura	Strabomantidae	arboreal	3	23.583	11.83	13.063	6.323	11.117	7.97	8.09	6.66	4.733	4.397	2.453	1.777	2.09	1.473	NA	NA	0.523	0.53	1.847	1.7	13.469	11.201	2.123	1.389	1.307	0.595	1.123	0.934	0.921	0.668	0.04	0.431	0.102	0.136	0.292	0.543	NA	NA	0.081	0.353	0.484	0.195	1.583	6.804	1.225	0.802
Pristimantis_euphronides	Strabomantidae	semi.arboreal	3	22.083	10.123	11.98	6.283	9.7	7.96	7.917	5.837	4.373	4.26	2.793	2.76	0.713	2.24	NA	NA	0.358	0.278	1.861	1.674	20.455	4.954	2.655	2.097	1.787	1.276	1.908	1.371	1.398	0.696	0.635	0.696	0.62	0.446	0.18	0.38	NA	NA	0.094	0.072	0.397	0.464	7.33	1.404	1.533	1.211
Pristimantis_fenestratus	Strabomantidae	arboreal	4	30.35	15.45	16.792	7.86	15.22	10.5	10.562	8.037	6.13	6.112	2.712	3.433	1.752	2.675	0.082	0.034	0.692	0.941	2.932	2.5	37.806	20.852	3.053	0.959	1.106	0.664	1.302	1.54	1.222	0.663	0.428	0.386	0.2	0.353	0.16	0.273	0.02	0.009	0.073	0.271	0.643	0.697	6.295	4.505	1.527	0.479
Pristimantis_fraudator	Strabomantidae	semi.arboreal	1	21.54	12.19	13.78	6.65	12.56	7.22	8.85	6.69	4.55	3.46	2.39	2.82	1.34	2.35	NA	NA	0.303	0.294	1.083	1.035	21.509	11.36	NA	NA	NA	NA	NA	NA	NA	NA	NA	NA	NA	NA	NA	NA	NA	NA	NA	NA	NA	NA	NA	NA	NA	NA
Pristimantis_gaigei	Strabomantidae	terrestrial	3	28.27	13.78	14.717	8.037	12.293	9.973	10.853	7.587	6.693	5.88	3.007	2.447	2.62	1.593	NA	NA	0.426	0.446	0.828	0.866	26.215	15.996	3.352	0.594	1.25	0.928	0.855	1.245	0.886	0.533	0.552	0.58	0.643	0.236	0.399	0.047	NA	NA	0.071	0.179	0.167	0.351	3.6	1.904	1.935	0.343
Pristimantis_galdi	Strabomantidae	arboreal	3	20.85	10.933	12.097	6.127	10.437	6.793	7.433	6.58	4.2	3.297	1.453	2.123	0.73	1.467	NA	NA	0.148	0.512	1.354	1.274	10.04	3.633	3.487	1.675	2.096	1.123	1.852	0.833	1.192	1.365	0.452	1.41	0.56	0.612	0.128	0.336	NA	NA	0.067	0.429	0.473	0.445	8.263	2.05	2.013	0.967
Pristimantis_gentryi	Strabomantidae	terrestrial	5	27.842	12.022	12.19	6.52	12.538	8.2	9.78	8.194	6.174	5.32	2.52	3.676	0.964	3.054	NA	NA	0.467	0.508	1.427	1.265	29.059	9.432	0.849	0.451	0.512	0.571	0.519	0.316	0.617	0.529	0.522	0.483	0.27	0.552	0.166	0.23	NA	NA	0.239	0.139	0.635	0.479	4.704	1.995	0.38	0.202
Pristimantis_glandulosus	Strabomantidae	semi.arboreal	5	27.128	12.542	13.76	6.844	11.832	8.126	9.916	7.922	5.64	4.844	2.228	3.378	1.218	2.888	NA	NA	0.632	0.651	3.244	2.899	24.515	12.679	1.243	0.722	0.284	0.221	0.949	0.284	0.611	0.528	0.155	0.593	0.21	0.602	0.139	0.368	NA	NA	0.324	0.178	1.25	0.98	3.77	2.306	0.556	0.323
Pristimantis_gutturalis	Strabomantidae	NA	1	20.39	11.16	12.48	6.23	9.25	7.11	6.63	4.69	4.05	3.55	2.06	2.15	1.05	2.2	NA	NA	0.301	0.314	0.539	0.242	12.94	7.547	NA	NA	NA	NA	NA	NA	NA	NA	NA	NA	NA	NA	NA	NA	NA	NA	NA	NA	NA	NA	NA	NA	NA	NA
Pristimantis_lanthanites	Strabomantidae	semi.arboreal	3	21.667	11.65	13.023	6.24	10.39	7.327	7.86	5.693	4.36	4.007	2.247	2.473	0.71	2.32	NA	NA	0.356	0.261	1.192	0.983	17.275	5.961	1.987	1.639	1.56	0.908	1.47	0.989	0.586	0.614	0.796	0.811	0.231	0.276	0.182	0.625	NA	NA	0.164	0.106	0.394	0.231	5.083	3.35	1.147	0.946
Pristimantis_museosus	Strabomantidae	arboreal	3	23.557	11.483	12.8	6.097	10.547	8.657	8.583	6.367	5.147	4.02	1.76	2.817	0.777	2.29	NA	NA	0.451	0.421	2.08	1.899	14.895	5.975	0.644	0.712	0.31	0.609	0.318	1.151	0.647	0.628	0.405	0.416	0.207	0.025	0.134	0.249	NA	NA	0.085	0.081	0.572	0.411	1.83	1.342	0.372	0.411
Pristimantis_ockendeni	Strabomantidae	arboreal	5	20.854	11.048	12.194	5.99	9.43	7.402	7.734	5.384	4.326	4.512	2.02	2.112	1.382	1.922	NA	NA	0.379	0.221	2.414	1.92	12.346	8.235	0.813	0.324	0.226	0.17	0.294	0.264	0.453	0.353	0.192	0.198	0.29	0.286	0.385	0.351	NA	NA	0.078	0.064	0.594	0.351	2.521	1.487	0.363	0.145
Pristimantis_pardalis	Strabomantidae	arboreal	3	22.74	10.823	11.5	6.19	8.977	7.533	8.737	5.7	5.263	4.573	1.853	2.353	0.757	2.263	NA	NA	0.491	0.424	2.243	2.053	12.388	5.173	0.86	0.927	0.286	0.294	0.621	0.645	0.384	0.401	0.491	0.387	0.312	0.123	0.042	0.284	NA	NA	0.252	0.136	0.427	0.35	2.568	0.893	0.497	0.535
Pristimantis_phoxocephalus	Strabomantidae	arboreal	5	25.882	11.362	12.45	6.042	11.378	7.192	8.806	7.314	5.282	4.688	2.034	2.584	0.782	2.324	NA	NA	0.654	0.608	3.057	2.573	16.132	5.893	3.361	1.898	1.252	0.778	1.729	0.681	1.117	1.118	0.718	0.519	0.304	0.383	0.09	0.345	NA	NA	0.163	0.211	1.002	0.894	5.739	1.035	1.503	0.849
Pristimantis_platydactylus	Strabomantidae	arboreal	5	19.626	9.394	10.046	5.63	8.962	5.974	6.686	5.818	4.468	3.922	1.97	1.976	0.654	1.912	NA	NA	0.334	0.375	1.726	1.8	10.003	3.45	3.155	1.819	1.522	1.175	1.705	0.896	1.281	1.376	0.83	0.624	0.362	0.278	0.089	0.352	NA	NA	0.134	0.08	0.648	0.8	4.45	1.538	1.411	0.814
Pristimantis_pyrrhomerus	Strabomantidae	terrestrial	4	15.67	7.197	7.38	3.83	6.447	4.128	5.365	3.93	3.275	2.99	1.438	2.16	0.5	1.735	NA	NA	0.11	0.229	0.288	0.243	5.811	1.681	1.123	1.197	0.569	0.276	1.053	0.437	0.494	0.351	0.162	0.221	0.212	0.21	0.022	0.231	NA	NA	0.043	0.048	0.058	0.043	1.127	0.306	0.561	0.599
Pristimantis_quaquaversus	Strabomantidae	arboreal	1	20.09	12.22	12.32	6.77	8.94	7.45	7.52	4.98	4.43	4.02	1.87	2.37	0.89	2.09	NA	NA	0.355	0.343	1.395	0.899	14.178	6	NA	NA	NA	NA	NA	NA	NA	NA	NA	NA	NA	NA	NA	NA	NA	NA	NA	NA	NA	NA	NA	NA	NA	NA
Pristimantis_quinquagesimus	Strabomantidae	arboreal	1	34.63	19.11	21	11.44	16.43	12.49	14.67	11.78	7.65	6.01	3.92	3.66	1.19	3.4	NA	NA	0.976	0.77	6.683	5.211	71.779	22.244	NA	NA	NA	NA	NA	NA	NA	NA	NA	NA	NA	NA	NA	NA	NA	NA	NA	NA	NA	NA	NA	NA	NA	NA
Pristimantis_reichlei	Strabomantidae	arboreal	5	26.12	14.58	16.636	8.036	13.42	9.744	9.576	7.218	5.744	4.82	2.794	2.572	1.68	2.724	0.057	0.031	0.597	0.674	3.789	3.571	27.582	19.94	1.382	1.121	1.302	0.676	0.745	0.58	0.62	0.352	0.318	0.409	0.182	0.187	0.101	0.221	0.005	0.003	0.098	0.233	0.509	0.522	4.554	2.556	0.618	0.501
Pristimantis_riveti	Strabomantidae	semi.arboreal	5	25.656	9.89	10.594	5.746	10.552	7.482	9.022	6.978	4.904	4.31	2.382	2.946	1.15	2.286	NA	NA	0.567	0.691	2.789	1.846	18.282	7.226	1.285	0.517	0.383	0.348	0.573	0.404	0.364	0.274	0.511	0.512	0.213	0.293	0.167	0.378	NA	NA	0.159	0.49	0.673	0.615	3.523	1.24	0.575	0.231
Pristimantis_sagittulus	Strabomantidae	arboreal	3	20.573	8.88	11.31	5.843	9.313	6.437	6.077	6.09	4.033	3.65	1.5	2.07	0.377	1.417	NA	NA	0.204	0.259	1.53	1.726	7.237	1.618	2.752	0.685	0.573	0.657	0.216	0.577	0.489	0.238	0.217	0.624	0.347	0.03	0.071	0.462	NA	NA	0.046	0.214	0.581	0.871	1.886	0.791	1.589	0.396
Pristimantis_shrevei	Strabomantidae	arboreal	5	21.216	11.352	12.332	6.012	10.118	8.036	8.4	5.984	4.792	4.626	2.326	2.316	1.304	2.066	NA	NA	0.441	0.101	2.814	2.262	15.98	8.699	0.714	0.491	0.597	0.259	0.411	0.657	0.444	0.333	0.204	0.514	0.227	0.187	0.144	0.294	NA	NA	0.07	0.041	0.194	0.177	1.84	1.581	0.32	0.219
Pristimantis_skydmainos	Strabomantidae	arboreal	3	23.453	13.88	15.25	7.317	12.107	8.413	8.823	5.867	5.133	4.09	2.477	2.907	1.193	2.867	NA	NA	0.566	0.401	1.372	0.9	28.382	14.813	3.532	3.081	2.88	1.092	2.328	1.087	1.748	1.475	1.053	1.081	1.233	0.318	0.232	0.723	NA	NA	0.206	0.035	0.391	0.398	17.797	7.903	2.039	1.779
Pristimantis_spinosus	Strabomantidae	arboreal	5	18.694	9.728	10.2	4.9	8.598	6.296	7.046	5.46	4.246	3.482	1.594	2.104	0.632	1.816	NA	NA	0.225	0.291	1.34	1.141	8.551	3.072	2.126	1.065	0.706	0.573	0.379	0.23	0.371	0.275	0.511	0.573	0.19	0.307	0.137	0.39	NA	NA	0.078	0.116	0.336	0.222	1.806	0.866	0.951	0.476
Pristimantis_subsigillatus	Strabomantidae	arboreal	5	24.624	11.544	11.652	5.816	10.224	7.21	9.114	6.772	5.08	4.232	2.232	2.784	0.54	2.284	NA	NA	0.487	0.407	2.785	2.397	19.152	3.773	2.368	0.746	0.242	0.494	0.681	0.496	0.381	0.368	0.432	0.569	0.463	0.463	0.077	0.18	NA	NA	0.153	0.082	0.435	0.26	6.778	0.708	1.059	0.334
Pristimantis_supernatis	Strabomantidae	semi.arboreal	5	28.238	12.622	11.788	7.376	12.43	8.794	9.68	7.844	6.256	4.818	2.928	3.464	1.174	2.832	NA	NA	0.77	0.676	2.574	2.171	33.409	10.328	1.308	1.002	2.354	0.542	0.304	0.583	0.627	0.379	0.416	0.364	0.381	0.263	0.108	0.125	NA	NA	0.126	0.151	0.446	0.271	4.884	2.521	0.585	0.448
Pristimantis_surdus	Strabomantidae	terrestrial	5	26.804	12.86	14.876	7.468	13.484	8.496	9.706	7.632	5.922	4.864	2.25	3.216	1.632	2.886	NA	NA	0.824	0.412	2.142	1.714	24.354	18.413	1.418	0.771	0.907	0.442	1.206	0.476	0.574	0.768	0.634	0.434	0.149	0.092	0.162	0.17	NA	NA	0.156	0.246	0.315	0.264	2.132	2.901	0.634	0.345
Pristimantis_taeniatus	Strabomantidae	terrestrial	3	20.207	8.663	10.7	5.573	8.497	6.163	7.603	5.233	3.68	3.643	2.113	2.89	0.67	2.487	NA	NA	0.27	0.455	1.38	1.27	14.188	4.844	2.832	1.132	1.863	0.463	1.609	1.055	1.308	1.216	1.052	1.151	0.331	0.295	0.167	0.116	NA	NA	0.154	0.118	0.53	0.546	5.201	2.194	1.635	0.653
Pristimantis_toftae	Strabomantidae	semi.arboreal	5	20.078	9.962	10.764	5.31	9.496	6.724	6.876	5.276	3.904	3.97	1.764	1.788	1.162	1.898	NA	NA	0.385	0.096	1.903	1.337	8.469	6.467	3.608	1.339	1.493	0.599	1.578	0.659	1.176	0.75	0.423	0.55	0.336	0.24	0.101	0.387	NA	NA	0.182	0.088	0.538	0.409	3.394	2.812	1.614	0.599
Pristimantis_truebae	Strabomantidae	arboreal	5	32.42	15.774	18.284	9.64	16.948	9.674	11.344	9.782	7.206	5.816	4.316	4.842	1.612	4.106	NA	NA	1.027	2.495	2.586	2.01	86.763	31.746	0.788	0.794	0.365	0.355	1.13	0.493	0.467	0.446	0.328	0.397	0.223	0.451	0.059	0.505	NA	NA	0.213	0.952	0.449	0.283	13.482	4.672	0.352	0.355
Pristimantis_unistrigatus	Strabomantidae	burrowing-semi.arboreal	5	22.432	9.488	9.63	4.794	9.588	6.354	7.75	5.766	4.438	4.32	2.208	2.374	1.346	1.984	NA	NA	0.5	0.21	2.343	1.86	13.038	6.789	0.914	0.548	0.72	0.552	0.846	0.395	0.362	0.296	0.395	0.513	0.156	0.321	0.137	0.317	NA	NA	0.122	0.097	0.22	0.168	2.322	1.731	0.409	0.245
Pristimantis_vertebralis	Strabomantidae	arboreal	4	24.665	11.562	11.59	6.197	11.845	7.54	8.73	7.1	5.18	4.442	2.737	3.042	1.002	2.635	NA	NA	0.396	1.068	1.691	1.689	25.229	8.006	2.338	0.356	0.72	0.88	0.801	0.56	0.303	0.347	0.186	0.376	0.224	0.308	0.063	0.088	NA	NA	0.182	0.114	0.172	0.293	3.362	0.643	1.169	0.178
Pristimantis_w-nigrum	Strabomantidae	semi.arboreal	5	34.438	18.822	20.642	9.742	19.856	11.704	12.262	10.276	7.188	6.734	3.452	3.854	2.102	3.17	NA	NA	1.055	1.106	4.882	3.593	66.109	36.256	1.985	0.656	0.669	0.336	1.097	0.563	0.756	0.575	0.441	0.685	0.368	0.522	0.219	0.255	NA	NA	0.28	0.611	0.605	0.352	14.464	6.621	0.888	0.294
Pristimantis_walkeri	Strabomantidae	semi.arboreal	5	16.39	8.272	8.49	4.526	6.798	5.438	5.662	3.864	3.262	2.888	1.784	1.914	0.538	1.928	NA	NA	0.129	0.26	1.086	0.758	7.438	2.312	1.117	0.482	0.29	0.088	0.572	0.298	0.466	0.285	0.335	0.306	0.076	0.144	0.131	0.185	NA	NA	0.051	0.088	0.085	0.176	1.186	0.663	0.5	0.216
Probreviceps_loveridgei	Brevicipitidae	semi.burrowing	3	32.613	13.567	12.67	6.743	13.447	6.053	10.287	7.81	7.67	4.977	5.037	3.477	3.243	2.187	NA	NA	1.36	0.453	1.081	0.939	62.868	23.535	2.813	1.1	1.194	0.896	1.714	0.52	0.858	1.154	0.688	0.914	0.468	0.202	0.153	0.206	NA	NA	0.225	0.269	0.4	0.247	14.22	3.558	1.624	0.635
Probreviceps_uluguruensis	Brevicipitidae	semi.burrowing	5	26.438	9.348	8.366	5.228	9.736	4.566	7.058	5.746	5.408	4.278	2.73	3.732	1.238	2.916	NA	NA	0.813	0.148	1.356	1.15	26.082	8.46	3.365	1.563	1.065	1.009	1.069	0.85	0.583	0.862	0.991	0.729	0.552	0.579	0.316	0.557	NA	NA	0.491	0.133	0.627	0.563	10.606	4.313	1.505	0.699
Proceratophrys_appendiculata	Odontophrynidae	terrestrial	3	28.763	12.56	12.623	5.363	12.877	11.303	14.593	7.75	5.96	5.07	2.97	3.313	0.67	2.543	NA	NA	0.665	2.685	0.693	0.554	32.521	5.804	2.856	1.555	1.622	0.457	0.878	1.863	1.462	0.721	0.725	0.666	0.295	0.029	0.125	0.211	NA	NA	0.213	0.997	0.043	0.044	6.297	2.277	1.649	0.898
Proceratophrys_bigibbosa	Odontophrynidae	terrestrial	1	29.21	10.96	9.33	5.17	11.06	8.8	13.33	7.62	6.03	3.64	2.46	2.98	1.06	2.1	NA	NA	0.743	3.863	0.676	0.468	21.034	5.437	NA	NA	NA	NA	NA	NA	NA	NA	NA	NA	NA	NA	NA	NA	NA	NA	NA	NA	NA	NA	NA	NA	NA	NA
Proceratophrys_cristiceps	Odontophrynidae	terrestrial	5	52.954	18.6	17.738	8.462	20.848	15.188	20.788	13.968	11.316	8.02	5.02	7.268	2.076	5.398	NA	NA	6.249	12.324	2.272	2.148	185.851	54.801	5.8	2.207	1.728	0.526	2.232	1.654	5.016	1.215	1.491	0.409	0.9	1.243	0.52	0.794	NA	NA	2.212	5.761	0.451	0.583	74.036	23.979	2.594	0.987
Proceratophrys_laticeps	Odontophrynidae	terrestrial	3	36.227	14.097	13.44	7.277	14.057	14.83	20.01	9.913	8.007	4.173	3.757	3.747	2.197	3.103	NA	NA	1.176	1.931	2.36	2.114	56.008	24.046	6.742	1.476	1.53	1.031	2.227	2.1	3.559	1.695	0.506	1.477	0.79	1.45	0.301	1.339	NA	NA	0.156	0.77	0.741	0.752	31.234	11.335	3.892	0.852
Proceratophrys_melanopogon	Odontophrynidae	terrestrial	5	24.146	10.002	9.21	3.878	9.41	9.82	12.652	6.674	5.108	4.714	2.076	2.364	1.132	1.918	0.018	0.003	0.72	2.139	1.034	0.87	12.843	5.235	1.659	0.445	0.436	0.319	0.741	0.86	0.783	0.221	0.469	0.324	0.096	0.22	0.16	0.154	0.004	0.001	0.1	0.423	0.134	0.109	1.392	0.85	0.742	0.199
Proceratophrys_schirchi	Odontophrynidae	terrestrial	3	22.07	8.573	8.55	3.787	9.757	6.2	8.76	5.96	3.777	2.133	1.913	2.907	0.72	1.823	NA	NA	0.805	1.83	0.478	0.404	13.766	3.079	3.289	2.535	2.207	0.938	2.015	1.296	1.54	1.645	0.504	0.465	0.534	0.496	0.075	0.365	NA	NA	0.421	1.411	0.263	0.144	9.893	1.617	1.899	1.464
Pseudacris_brachyphona	Hylidae	terrestrial	5	28.32	11.476	14.13	7.88	12.918	7.176	8.652	7.314	5.198	4.444	3.998	2.052	3.418	1.304	NA	NA	0.561	3.117	3.841	2.148	24.831	16.476	1.211	0.653	0.529	0.626	0.776	0.804	0.496	0.217	0.35	0.308	0.329	0.371	0.141	0.075	NA	NA	0.123	0.541	0.729	0.217	6.195	1.112	0.542	0.292
Pseudacris_brimleyi	Hylidae	terrestrial	5	27.602	10.686	12.294	7.358	12.674	8.062	8.742	6.51	4.656	4.362	1.66	2.878	1.406	2.538	0.045	0.019	0.415	1.746	1.793	1.426	13.329	11.544	1.199	0.457	0.645	0.548	0.915	0.496	0.451	0.187	0.339	0.159	0.347	0.335	0.168	0.185	0.012	0.003	0.145	0.59	0.326	0.256	3.122	2.175	0.536	0.205
Pseudacris_cadaverina	Hylidae	terrestrial	5	35.004	15.806	16.424	8.452	13.782	10.476	12.28	9.66	6.026	4.766	3.222	3.932	1.204	3.752	NA	NA	1.081	23.492	4.975	5.794	52.597	19.633	1.386	1.34	0.911	0.596	0.386	0.71	0.798	0.526	0.518	0.574	0.276	0.272	0.196	0.495	NA	NA	0.237	3.75	1.583	1.998	8.348	5.369	0.62	0.599
Pseudacris_crucifer	Hylidae	arboreal	5	28.452	10.962	12.864	6.666	11.514	7.806	9.118	7.012	4.832	4.21	1.854	3.312	1.568	2.994	0.049	0.03	0.761	4.631	3.619	2.796	17.788	15.878	0.747	0.65	0.501	0.451	0.375	0.458	0.322	0.202	0.29	0.199	0.247	0.233	0.149	0.2	0.007	0.005	0.151	1.227	0.532	0.4	3.888	2.579	0.334	0.291
Pseudacris_feriarum	Hylidae	terrestrial	3	26.137	12.107	13.327	7.77	13.147	7.677	8.377	7.223	4.767	4.057	2.88	2.097	2.223	1.463	NA	NA	0.43	1.66	0.999	0.872	19.083	11.511	1.833	0.758	0.934	0.85	1.49	0.226	0.769	0.606	0.436	0.414	0.867	0.185	0.842	0.101	NA	NA	0.201	0.829	0.383	0.257	5.837	5.262	1.059	0.438
Pseudacris_fouquettei	Hylidae	terrestrial	3	25.707	11.303	12.37	7.34	12	6.62	7.077	6.86	4.663	4.65	2.84	2.29	2.217	1.45	NA	NA	0.385	2.047	1.103	0.766	19.256	10.388	0.681	0.236	0.598	0.416	0.78	0.46	0.469	0.421	0.317	0.54	0.219	0.046	0.127	0.07	NA	NA	0.03	1.77	0.111	0.068	1.776	0.439	0.393	0.136
Pseudacris_kalmi	Hylidae	NA	3	27.407	11.29	11.713	7.277	12.823	6.333	7.66	6.867	4.383	3.13	2.813	2.407	2.193	1.597	NA	NA	0.447	2.871	1.472	0.917	19.923	10.867	1.563	0.586	0.419	0.295	1.049	0.482	0.615	0.543	0.142	0.279	0.296	0.211	0.166	0.218	NA	NA	0.021	0.249	0.353	0.138	1.801	2.722	0.902	0.338
Pseudacris_maculata	Hylidae	terrestrial	3	30.02	8.643	11.317	6.33	13.41	7.027	7.37	7.277	4.287	3.153	2.47	2.463	2.053	1.573	NA	NA	0.557	3.055	0.902	0.703	14.049	9.564	0.891	0.452	0.927	0.333	0.544	0.329	0.14	0.313	0.803	0.569	0.325	0.325	0.076	0.229	NA	NA	0.08	0.981	0.112	0.219	4.291	1.625	0.514	0.261
Pseudacris_nigrita	Hylidae	terrestrial	3	28.8	10.533	13.297	7.133	15.737	6.8	8.53	6.467	5.007	4.43	3.837	2.147	2.76	1.607	NA	NA	0.244	0.971	0.694	0.472	22.667	15.403	0.835	0.492	0.871	0.765	3.152	0.544	0.231	0.279	0.254	0.181	0.178	0.229	0.155	0.15	NA	NA	0.067	0.22	0.139	0.094	2.269	1.535	0.482	0.284
Pseudacris_ocularis	Hylidae	arboreal	1	14.85	7.2	8.39	5.11	7.01	4.07	4.23	3.33	2.71	2.47	0.81	1.63	0.85	1.57	NA	NA	0.23	0.833	0.858	0.865	2.489	2.931	NA	NA	NA	NA	NA	NA	NA	NA	NA	NA	NA	NA	NA	NA	NA	NA	NA	NA	NA	NA	NA	NA	NA	NA
Pseudacris_ornata	Hylidae	burrowing	3	32.97	12.137	12.66	7.577	15.38	7.747	10.017	8.417	5.59	4.637	4.393	2.703	2.77	1.887	NA	NA	0.64	2.395	1.176	1.054	37.899	17.65	1.229	0.584	1.235	0.525	1.472	0.979	0.834	0.57	0.705	0.508	0.611	0.188	0.207	0.245	NA	NA	0.166	0.554	0.136	0.322	7.675	5.14	0.709	0.337
Pseudacris_regilla	Hylidae	terrestrial	3	36.093	17.35	18.2	9.42	17.43	10.327	11.86	11.207	6.713	6.15	3.363	3.437	3.417	2.023	NA	NA	1.799	27.817	5.771	5.187	54.304	30.091	1.214	1.701	1.143	0.567	0.589	0.626	0.749	0.528	0.254	0.655	0.925	0.239	1.305	0.732	NA	NA	0.129	9.288	0.82	0.852	21.87	5.71	0.701	0.982
Pseudacris_triseriata	Hylidae	terrestrial	5	27.504	10.27	12.096	7.492	12.19	7.124	7.09	6.656	4.668	4.322	2.814	1.49	2.342	0.96	NA	NA	0.379	2.751	1.675	1.309	11.054	7.137	0.975	0.988	0.6	0.381	1.312	0.894	0.4	0.335	0.336	0.226	0.35	0.273	0.197	0.095	NA	NA	0.086	1.14	0.48	0.174	1.04	1.112	0.436	0.442
Pseudhymenochirus_merlini	Pipidae	aquatic	4	34.658	14.43	12.608	7.287	14.908	6.032	7.348	6.495	4.848	4.642	3.567	5.412	1.112	3.118	NA	NA	0.691	63.547	1.414	0.305	73.041	11.634	2.174	1.466	0.605	0.982	0.978	0.455	0.542	0.245	0.787	0.291	0.069	0.188	0.351	0.228	NA	NA	0.109	9.138	0.235	0.059	9.03	4.613	1.087	0.733
Pseudis_bolbodactyla	Hylidae	aquatic	5	40.424	23.666	24.496	10.424	24.336	12.968	14.788	13.154	7.966	7.704	7.5	9.336	3.752	6.534	0.743	0.197	2.081	169	4.124	1.882	439.601	158.106	0.859	1.917	0.698	0.923	1.261	0.735	0.542	0.341	0.439	0.573	0.916	0.805	0.231	0.784	0.183	0.038	0.226	25.425	0.455	0.312	112.579	29.244	0.384	0.857
Pseudis_minuta	Hylidae	aquatic	5	29.288	17.4	16.676	7.614	17.544	7.946	11.222	10.138	4.932	4.554	4.722	3.858	2.572	1.406	NA	NA	0.44	75.017	1.493	0.75	83.723	15.892	1.475	1.412	1.327	0.787	1.626	0.238	0.677	0.674	0.584	0.503	0.296	0.617	0.317	0.144	NA	NA	0.13	21.808	0.459	0.226	19.769	3.478	0.66	0.632
Pseudis_paradoxa	Hylidae	aquatic	5	50.906	30.822	28.922	13.244	30.502	15.92	18.716	16.102	10.02	9.056	10.29	12.52	5.52	7.658	1.582	0.417	5.046	302.094	5.465	2.636	1086.24	333.112	4.003	3.038	3.162	1.941	3.131	1.86	1.613	1.803	1.037	0.891	1.996	2.079	0.851	1.268	0.479	0.151	2.047	93.388	0.834	1.032	472.013	144.073	1.79	1.359
Pseudopaludicola_falcipes	Leptodactylidae	NA	3	14.533	6.683	7.72	3.66	8.25	3.61	4.24	3.723	2.097	2.17	2.32	1.79	1.577	1.007	NA	NA	0.078	0.548	0.231	0.18	7.286	3.182	1.221	0.511	0.422	0.295	0.656	0.437	0.165	0.179	0.284	0.101	0.2	0.131	0.188	0.107	NA	NA	0.023	0.258	0.044	0.025	1.148	0.222	0.705	0.295
Pseudophilautus_leucorhinus	Rhacophoridae	NA	7	21.719	10.333	11.374	6.104	8.677	6.577	7.504	5.639	4.069	3.226	2.35	1.726	1.944	1.041	NA	NA	0.235	3.06	2.232	2.254	11.611	6.285	2.599	1.697	1.68	0.847	1.06	1.03	1.191	0.719	0.774	0.622	0.335	0.341	0.265	0.17	NA	NA	0.128	2.843	0.772	0.688	5.328	2.431	0.982	0.642
Pseudophilautus_microtympanum	Rhacophoridae	arboreal	3	37.593	22.44	23.123	11.423	17.003	13.303	15.737	11.72	7.747	6.59	4.527	4.233	1.437	4.377	NA	NA	0.929	30.867	5.397	6.234	111.781	38.612	2.261	1.392	1.482	0.425	0.983	0.497	0.951	0.958	0.614	0.554	1.374	0.532	0.151	0.396	NA	NA	0.148	8.402	0.775	1.59	35.389	10.249	1.305	0.804
Pseudophryne_bibronii	Myobatrachidae	terrestrial	3	23.837	7.113	7.39	4.967	8.133	4.75	6.437	5.453	4.623	3.713	2.763	2.073	1.96	1.177	NA	NA	0.371	0.209	1.055	0.829	10.731	4.521	2.387	0.086	0.036	0.194	0.371	0.352	0.25	0.281	0.363	0.18	0.333	0.15	0.278	0.181	NA	NA	0.043	0.092	0.354	0.191	2.008	1.289	1.378	0.05
Pseudophryne_coriacea	Myobatrachidae	terrestrial	5	22.822	8.488	8.104	5.452	8.282	5.374	6.872	5.356	4.818	4.23	2.312	3.044	1.172	1.998	NA	NA	0.285	0.446	0.703	0.566	15.505	4.557	1.02	1.369	0.324	0.542	0.706	0.395	0.398	0.223	0.486	0.624	0.193	0.353	0.533	0.594	NA	NA	0.089	0.065	0.111	0.11	2.474	1.118	0.456	0.612
Ptychadena_aequiplicata	Ptychadenidae	NA	3	37.297	22.257	26.023	10.86	23.563	12.683	13.347	9.227	6.957	7.433	5.443	5.733	3.38	4.597	NA	NA	1.306	102.077	3.39	1.896	189.316	110.017	6.216	5.593	4.96	1.304	4.148	1.811	1.254	1.285	1.451	0.164	0.734	0.445	1.689	0.354	NA	NA	0.399	28.373	0.517	0.267	88.549	71.341	3.589	3.229
Ptychadena_anchietae	Ptychadenidae	terrestrial	5	37.004	20.374	24.24	9.508	22.314	11.142	12.288	9.568	6.108	6.39	6.696	5.314	5.436	3.062	NA	NA	1.128	60.054	1.058	0.78	196.611	109.549	3.369	1.994	2.116	1.326	1.568	0.855	1.37	0.727	0.341	0.878	1.12	0.687	0.773	0.65	NA	NA	0.309	15.49	0.324	0.32	63.469	37.737	1.507	0.892
Ptychadena_cooperi	Ptychadenidae	NA	2	54.405	26.49	31.8	15.66	31.585	17.02	21.12	14.93	9.86	9.155	5.875	9.99	2.83	8.29	NA	NA	2.655	119.207	3.18	2.092	405.875	195.087	0.007	0.834	0.651	0.622	1.577	1.245	0.764	0.127	0.467	1.846	0.445	0.75	0.028	0.693	NA	NA	0.532	17.429	2.512	1.194	13.109	10.381	0.005	0.59
Ptychadena_longirostris	Ptychadenidae	semi.aquatic	3	45.93	28.37	33.723	13.443	30.513	15.533	13.363	11.99	8.573	8.643	7.127	6.347	4.67	4.157	NA	NA	1.263	199.28	3.785	2.77	338.614	162.024	0.951	1.631	1.914	0.934	1.175	2.024	1.352	0.892	0.764	2.051	0.551	1.88	1.618	2.044	NA	NA	0.349	26.349	3.094	1.266	109.638	65.392	0.549	0.942
Ptychadena_mahnerti	Ptychadenidae	NA	1	39.49	20.08	25.21	11.74	23.99	12.44	13.04	9.19	7.85	6.38	4.76	5.44	2.39	5.23	NA	NA	2.392	43.461	3.653	1.92	136.125	82.498	NA	NA	NA	NA	NA	NA	NA	NA	NA	NA	NA	NA	NA	NA	NA	NA	NA	NA	NA	NA	NA	NA	NA	NA
Ptychadena_mascareniensis	Ptychadenidae	semi.aquatic	2	35.005	18.175	18.95	8.56	20.62	11.685	12.215	8.945	6.08	6.515	4.4	5.28	2.35	4.06	0.286	0.105	0.485	56.313	1.296	1.033	115.681	48.478	1.959	1.322	1.386	0.806	0.792	0.658	0.361	0.12	0.948	0.049	1.245	1.075	0.453	0.523	0.119	0.054	0.001	14.909	0.654	0.419	62.042	18.72	1.385	0.935
Ptychadena_newtoni	Ptychadenidae	NA	3	55.507	36.793	40.89	16.297	37.423	17.5	17.973	14.353	11.117	12.187	10.217	9.703	6.497	5.76	NA	NA	3.552	170.129	5.148	4.033	943.353	379.855	0.957	3.172	1.466	0.393	2.096	1.447	0.956	0.045	0.69	0.922	2.097	0.605	1.912	1.541	NA	NA	1.302	34.157	0.823	1.178	115.016	37.599	0.553	1.831
Ptychadena_oxyrhynchus	Ptychadenidae	terrestrial	5	49.45	30.696	35.346	13.966	30.304	14.886	16.32	12.046	8.886	9.214	9.358	8.188	7.602	4.686	NA	NA	2.012	106.084	3.246	1.078	624.106	336.963	4.567	1.879	2.199	1.211	3.092	1.552	1.563	1.4	0.537	1.469	0.79	1.174	1.249	0.776	NA	NA	0.633	30.295	0.614	0.494	158.653	109.101	2.042	0.84
Ptychadena_subpunctata	Ptychadenidae	NA	3	53.523	29.34	30.75	14.123	30.553	17.163	16.513	13.783	9.103	7.67	9.327	8.733	5.913	5.403	NA	NA	1.867	137.125	2.157	2.417	634.954	243.53	4.222	0.39	0.344	0.428	1.305	1.394	1.998	0.337	0.764	0.291	1.729	0.883	1.285	2.261	NA	NA	0.688	23.081	0.253	0.567	179.433	51.587	2.438	0.225
Ptychadena_tellinii	Ptychadenidae	terrestrial	2	34.91	19.015	21.98	8.315	20.29	11.095	11.565	8.68	6.565	6.04	6.09	5.045	5.04	2.605	NA	NA	2.014	68.71	1.57	1.106	152.739	75.563	0.071	0.262	2.447	0.445	1.527	0.403	0.078	0.141	0.813	0.17	0.255	0.389	0.424	0.12	NA	NA	0.437	5.785	0.583	0.138	7.498	11.267	0.05	0.185
Ptychohyla_hypomykter	Hylidae	arboreal	5	33.934	16.766	17.346	9.034	14.35	10.146	11.074	9.856	6.354	6.058	2.992	2.982	1.796	2.728	0.092	0.047	1.041	19.205	9.772	9.117	39.424	22.224	2.548	1.216	1.245	0.583	0.915	0.449	0.684	0.836	0.523	0.357	0.254	0.218	0.173	0.285	0.014	0.008	0.271	3.988	1.443	1.656	7.61	3.375	1.139	0.544
Ptychohyla_spinipollex	Hylidae	arboreal	5	31.53	15.764	15.818	8.838	12.972	8.96	10.2	9.644	5.706	5.236	2.228	3.406	1.388	3.246	NA	NA	0.696	20.7	7.067	6.499	31.348	18.659	0.831	0.687	0.325	0.327	0.573	0.597	0.206	0.192	0.323	0.141	0.192	0.341	0.161	0.203	NA	NA	0.03	2.881	0.667	0.684	4.466	2.545	0.371	0.307
Pyxicephalus_adspersus	Pyxicephalidae	burrowing	4	38.51	14.318	12.582	6.992	14.56	11.727	15.562	7.763	6.755	5.327	4.848	3.822	3.27	2.315	NA	NA	3.857	8.102	1.412	1.19	76.73	28.27	5.512	2.377	2.42	1.056	2.576	2.089	2.022	1.326	0.879	0.54	1.162	1.02	0.884	0.744	NA	NA	1.673	5.366	0.409	0.287	55.407	22.724	2.756	1.188
Pyxicephalus_edulis	Pyxicephalidae	burrowing	4	54.01	20.97	18.53	9.76	21.66	17.352	21.145	11.852	9.08	7.135	5.935	8.19	2.237	5.71	NA	NA	6.915	18.794	2.639	1.928	352.633	89.736	18.036	9.069	7.674	5.276	8.788	5.86	7.479	4.815	3.333	4.157	2.447	3.454	1.287	2.4	NA	NA	4.873	14.568	1.571	1.072	297.798	89.628	9.018	4.534
Quasipaa_jiulongensis	Dicroglossidae	NA	3	63.733	29.09	33.123	16.987	31.917	16.077	22.72	15.84	10.98	9.47	12.427	7.047	9.963	5.93	NA	NA	7.937	165.06	8.957	5.133	664.286	526.311	0.414	1.556	0.472	0.275	1.161	1.34	0.714	0.788	0.696	0.73	0.576	0.628	2.054	1.241	NA	NA	1.305	23.823	1.341	0.235	26.292	222.039	0.239	0.898
Rana_arvalis	Ranidae	semi.aquatic	3	51.35	26.32	26.47	13.86	29.137	12.943	16.583	11.65	9.663	7.42	8.533	7.907	6.2	4.187	NA	NA	5.613	96.69	3.496	2.795	484.476	181.506	3.125	2.321	1.373	1.069	1.201	1.032	1.665	0.562	1.078	0.679	0.495	3.208	1.005	0.15	NA	NA	2.558	12.584	0.167	0.124	270.388	44.492	1.804	1.34
Rana_berlandieri	Ranidae	semi.aquatic	5	60.174	32.602	34.968	17.208	31.79	20.226	20.778	16.744	12.8	11.268	8.036	9.594	4.65	7.144	1.585	0.576	2.861	165.089	2.929	4.703	678.731	315.158	4.237	3.024	3.593	2.144	5.414	1.93	1.793	1.292	1.122	1.605	0.883	1.576	0.891	0.864	0.533	0.181	0.133	28.804	0.852	1.408	233.367	123.289	1.895	1.352
Rana_boylii	Ranidae	semi.aquatic	3	53.953	28.14	32.62	14.19	31.613	15.063	18.887	14.71	12.31	9.357	10.563	6.697	6.077	3.717	NA	NA	1.764	119.927	2.614	1.874	520.984	192.516	0.638	0.828	1.691	0.149	0.98	0.153	0.28	0.49	0.714	0.78	0.462	0.466	0.167	0.292	NA	NA	0.195	13.587	0.345	0.156	42.312	12.608	0.369	0.478
Rana_brownorum	Ranidae	NA	3	65.703	38.91	40.623	19.633	41.533	22.68	22.07	17.73	13.817	12.597	9.693	12.92	3.86	10.083	NA	NA	2.619	228.271	4.06	3.373	1357.11	442.314	6.76	5.587	4.083	1.468	6.855	4.746	3.576	2.621	1.743	1.692	2.376	2.07	0.798	2.658	NA	NA	1.02	33.6	1.224	0.339	754.167	261.145	3.903	3.226
Rana_bwana	Ranidae	NA	2	53.92	26.14	26.83	13.615	27.295	20.34	19.805	14.18	10.29	9.67	6.15	8.27	2.09	6.25	NA	NA	1.881	150.588	3.307	2.303	346.581	92.316	3.649	0.014	2.065	0.276	2.029	0.735	0.29	1.245	0.396	0.438	0.311	1.4	0.028	0.778	NA	NA	0.249	9.833	0.645	0.824	41.504	19.727	2.58	0.01
Rana_capito	Ranidae	terrestrial	5	88.39	30.96	36.632	19.008	41.874	27.312	34.72	20.482	14.832	12.43	9.824	16.834	4.56	11.054	NA	NA	7.529	186.634	13.864	12.112	1385.83	513.583	8.812	3.444	4.184	2.693	5.991	2.979	5.15	2.739	1.317	1.612	1.098	2.935	1.333	1.501	NA	NA	1.871	44.004	3.657	3.714	487.568	241.947	3.941	1.54
Rana_cascadae	Ranidae	semi.aquatic	1	36.01	19.72	20.28	9.31	20.87	10.3	12.42	10.38	7.27	6.82	4.67	3.54	1.87	3.29	NA	NA	1.775	60.129	2.642	2.491	85.348	32.664	NA	NA	NA	NA	NA	NA	NA	NA	NA	NA	NA	NA	NA	NA	NA	NA	NA	NA	NA	NA	NA	NA	NA	NA
Rana_catesbeiana	Ranidae	semi.aquatic	7	83.869	34.641	38.591	19.181	42.937	27.976	31.377	22.191	14.887	14.8	10.026	14.771	5.727	10.42	3.348	1.118	4.64	295.706	6.304	5.699	1420.55	637.116	12.722	6.261	5.079	2.976	7.045	4.838	4.991	3.993	2.095	2.476	2.242	3.326	1.121	1.83	1.469	0.506	1.811	113.166	1.972	1.67	572.647	229.501	4.809	2.366
Rana_chensinensis	Ranidae	NA	5	42.7	17.642	18.972	9.496	21.552	11.832	13.638	10.808	8.16	7.144	3.94	7.436	1.51	4.406	NA	NA	1.526	59.023	2.288	1.852	141.145	34.838	3.869	1.798	1.981	1.389	2.306	0.957	1.198	0.986	0.901	0.703	0.528	1.337	0.279	0.869	NA	NA	0.303	16.812	0.303	0.285	61.197	16.186	1.73	0.804
Rana_clamitans	Ranidae	semi.aquatic	3	63.84	28.45	29.72	14.66	30.94	19.733	22.477	15.877	10.927	10.043	7.363	9.78	4.197	6.853	1.238	0.41	2.619	155.167	3.144	2.886	540.532	225.689	4.351	2.563	1.551	1.143	0.336	1.375	1.711	0.834	0.805	0.616	0.391	0.634	0.31	0.491	0.303	0.122	0.308	21.188	0.574	0.635	106.539	45.668	2.512	1.48
Rana_dunni	Ranidae	aquatic	2	66.3	32.88	33.635	19.245	39.18	20.935	24.86	20.62	11.595	11.265	11.585	9	8.525	5.92	NA	NA	2.232	435.603	12.562	6.431	1032.41	517.705	18.512	11.526	9.369	5.409	10.267	5.48	7.934	5.699	2.963	2.553	3.033	3.069	2.595	2.489	NA	NA	1.592	332.301	6.186	7.748	869.705	453.837	13.09	8.15
Rana_dybowskii	Ranidae	NA	2	57.35	30.76	32.025	13.915	35.48	16.33	18.525	15.64	10.84	10.94	5.785	8.875	1.905	5.835	NA	NA	3.163	182.246	3.624	2.545	409.087	92.743	4.2	1.966	1.945	1.45	3.055	0.976	0.049	1.103	0.156	0.014	0.997	0.827	0.163	1.068	NA	NA	1.037	28.679	0.728	0.013	6.505	14.712	2.97	1.39
Rana_forreri	Ranidae	NA	1	64.39	30.33	37.92	17.54	39.39	20.77	21.18	17.87	12.42	10.35	9.31	14.94	5.45	8.88	NA	NA	4.971	152.533	5.514	4.541	1104.44	480.448	NA	NA	NA	NA	NA	NA	NA	NA	NA	NA	NA	NA	NA	NA	NA	NA	NA	NA	NA	NA	NA	NA	NA	NA
Rana_graeca	Ranidae	aquatic	2	51.19	26.195	30.26	12.44	28.645	15.45	17.245	13.805	11.345	8.69	6.045	9.125	2.18	7.075	NA	NA	2.767	145.627	4.434	3.87	380.327	122.65	0.806	2.906	0.467	0.057	0.007	0.636	0.276	0.205	1.039	0.594	0.078	1.138	0.113	0.714	NA	NA	0.233	21.011	1.049	0.138	84.262	20.564	0.57	2.055
Rana_grylio	Ranidae	aquatic	3	97.223	43.573	43.913	22.357	49.633	30.927	34.777	25.957	15.37	12.457	16.167	10.617	10.36	6.223	NA	NA	4.891	871.573	9.275	10.582	1956.04	741.93	1.606	1.178	0.828	1.077	0.979	0.987	1.634	0.96	0.104	1.052	0.266	0.604	0.207	0.52	NA	NA	1.322	114.801	5.773	4.835	69.854	76.765	0.927	0.68
Rana_heckscheri	Ranidae	semi.aquatic	2	107.835	47.75	45.48	25.89	54.46	37.335	42.74	28.475	18.995	16.005	11.935	23.75	6.55	15.215	NA	NA	6.668	726.817	5.447	6.788	3621.5	1201.4	2.27	1.725	4.978	0.495	1.216	3.147	1.711	1.11	1.096	0.714	2.751	3.182	0.509	1.336	NA	NA	0.593	23.448	0.428	2.068	1421.42	326.78	1.605	1.22
Rana_johnsi	Ranidae	semi.arboreal	3	52.133	31.713	34.643	13.31	31.633	15.323	15.9	14.18	10.573	11.033	8.04	6.22	4.62	3.487	NA	NA	2.032	151.654	6.491	3.308	414.843	146.163	1.033	1.529	0.715	0.407	0.974	0.739	0.964	0.582	0.746	0.764	0.332	0.416	0.277	0.531	NA	NA	0.268	1.663	2.077	0.812	31.807	23.838	0.596	0.883
Rana_kukunoris	Ranidae	NA	4	39.79	17.265	17.148	8.125	20.003	10.92	12.565	10.472	6.87	8.217	1.913	3.61	0.833	2.345	NA	NA	1.459	45.337	1.482	1.384	31.37	8.755	2.729	0.461	0.938	0.334	1.65	1.202	0.655	0.587	0.616	0.861	0.183	0.381	0.026	0.345	NA	NA	0.386	13.305	0.161	0.263	5.841	1.364	1.364	0.231
Rana_luteiventris	Ranidae	aquatic	5	52.192	26.522	26.83	12.98	30.116	15.678	17.626	14.192	10.56	10.088	6.808	7.914	2.09	5.916	NA	NA	2.063	163.403	2.334	2.101	384.105	90.932	3.984	1.731	2.627	1.492	3.235	0.916	1.478	0.993	1.517	1.723	0.738	1.305	0.441	0.833	NA	NA	0.237	46.489	0.625	0.688	122.218	38.736	1.782	0.774
Rana_macrocnemis	Ranidae	NA	2	64.595	31.095	34.53	15.31	34.105	16.865	19.265	15.385	11.815	10.295	7.765	9.595	5.335	6.355	NA	NA	5.044	144.826	10.996	6.963	588.666	289.66	3.953	2.553	1.499	0.156	0.106	0.46	0.587	0.035	0.134	1.591	1.959	2.284	2.143	1.817	NA	NA	0.342	83.979	2.671	0.302	56.914	47.985	2.795	1.805
Rana_macroglossa	Ranidae	NA	7	59.754	30.284	30.869	14.147	30.253	19.83	19.5	14.901	12.479	11.59	6.801	10.663	2.907	7.584	NA	NA	3.188	198.256	7.868	4.863	576.341	181.26	3.942	2.203	2.47	0.991	2.171	1.973	1.298	1.085	0.889	0.878	0.954	1.216	0.585	0.645	NA	NA	0.739	31.45	1.1	0.807	116.93	55.386	1.49	0.833
Rana_muscosa	Ranidae	semi.aquatic	3	64.837	32.703	34.457	14.9	34.88	16.413	22.283	17.653	12.067	10.853	11.247	6.613	6.733	4.227	NA	NA	4.244	225.942	9.133	6.765	775.879	301.185	19.229	9.793	9.92	4.241	10.724	4.645	6.543	5.274	4.343	4.305	4.759	2.004	2.008	1.281	NA	NA	2.547	83.167	6.172	4.459	688.646	238.557	11.102	5.654
Rana_onca	Ranidae	semi.aquatic	5	46.938	21.108	23.652	11.394	24.03	15.818	16.728	12.614	9.504	8.496	5.03	6.768	1.602	4.97	NA	NA	2.016	92.078	1.366	1.495	191.35	52.247	4.727	3.689	3.8	2.024	2.304	1.235	1.232	1.421	1.438	1.805	0.771	0.708	0.302	0.812	NA	NA	0.395	22.905	0.61	0.529	68.26	28.547	2.114	1.65
Rana_ornativentris	Ranidae	NA	5	54.93	24.994	30.14	12.246	33.63	15.192	16.674	15.05	10.74	9.732	5.22	8.036	1.764	5.648	NA	NA	3.291	187.21	7.145	5.008	281.046	79.652	3.744	2.499	3.115	1.352	3.571	1.627	1.115	1.045	0.387	1.04	0.56	1.174	0.319	0.244	NA	NA	0.87	31.92	3.998	1.394	93.741	22.296	1.674	1.118
Rana_palmipes	Ranidae	semi.aquatic	2	85.03	38.63	41.925	19.055	43.57	29	31.76	22.22	13.69	14.145	17.22	9.55	10.53	5.9	NA	NA	5.48	444.69	9.955	8.82	1667.93	681.473	2.843	0.014	1.181	0.247	0.438	0.75	0.919	0.566	0.085	1.252	1.301	0.721	0.212	0.509	NA	NA	0.014	18.272	1.351	0.919	251.878	53.356	2.01	0.01
Rana_palustris	Ranidae	semi.aquatic	5	44.504	21.674	24.312	11.55	24.332	15.48	14.794	11.608	8.874	8.806	4.416	6.184	2.502	4.646	0.371	0.136	2.037	65.888	2.63	2.811	155.192	74.59	2.079	0.659	0.961	0.523	0.854	0.899	0.596	0.409	0.495	0.804	0.134	0.698	0.145	0.442	0.072	0.034	0.183	6.952	0.557	0.456	20.992	14.28	0.93	0.295
Rana_pirica	Ranidae	NA	4	52.795	25.542	25.798	12.235	28.51	13.977	15.797	13.99	10.972	10.18	4.747	5.242	1.865	4.572	NA	NA	2.627	65.375	2.348	2.127	168.663	57.887	1.247	0.552	0.438	0.428	0.852	0.356	0.626	0.741	0.432	0.433	0.578	0.716	0.395	0.421	NA	NA	0.343	9.65	0.419	0.269	42.78	13.919	0.623	0.276
Rana_pretiosa	Ranidae	aquatic	4	60.057	31.27	33.763	15.56	33.678	15.627	20.273	16.205	11.722	9.463	10.352	6.61	6.713	3.765	NA	NA	3.83	125.422	5.53	5.785	564.052	224.352	2.793	2.668	3.783	1.438	2.778	0.504	1.03	1.092	0.624	2.461	0.976	0.173	0.39	0.236	NA	NA	0.794	4.916	0.644	0.755	104.858	39.328	1.397	1.334
Rana_pustulosa	Ranidae	NA	3	46.933	24.153	25.013	12.183	24.877	16.077	16.843	13.203	8.677	9.127	5.6	7.943	2.28	6.17	NA	NA	1.997	128.262	2.489	1.686	288.572	94.64	4.647	3.418	1.744	0.731	1.939	2.259	1.97	0.932	1.213	0.717	0.531	1.18	0.451	0.718	NA	NA	0.11	20.573	0.113	0.303	107.74	35.959	2.683	1.973
Rana_sauteri	Ranidae	semi.aquatic	5	37.612	20.566	22.914	10.77	21.44	12.882	11.638	10.374	8.176	8.434	4.762	5.67	1.278	3.806	NA	NA	1.155	65.383	4.052	2.327	145.663	29.318	2.443	1.118	1.741	0.568	1.068	0.978	0.464	0.505	0.473	0.628	0.375	0.6	0.149	0.398	NA	NA	0.206	24.076	0.502	0.392	23.359	6.404	1.093	0.5
Rana_septentrionalis	Ranidae	semi.aquatic	5	57.726	26.452	27.084	14.288	32.074	16.896	20.26	15.54	9.914	9.888	6.652	10.228	2.298	7.76	NA	NA	2.58	272.765	1.858	1.969	475.524	127.355	3.707	0.673	0.961	0.833	1.271	1.294	1.46	0.913	1.156	1.06	1.256	1.128	0.312	0.54	NA	NA	0.599	46.653	0.415	0.273	124.042	25.717	1.658	0.301
Rana_sevosa	Ranidae	terrestrial	2	72.61	31.915	34.095	16.915	39.24	25.68	28.575	18.945	13.595	12.625	9.905	13.055	3.9	9.055	NA	NA	7.73	157.491	7.758	8.62	1083.99	319.642	6.01	0.799	1.393	0.148	1.004	1.952	0.997	1.322	1.563	2.171	1.464	1.096	0.877	0.643	NA	NA	1.584	46.622	1.735	0.851	223.148	106.25	4.25	0.565
Rana_shuchinae	Ranidae	NA	4	36.847	18.355	18.175	8.225	20.17	10.088	11.395	9.748	7.372	7.872	3.872	4.86	1.698	3.9	NA	NA	1.235	59.229	3.42	3.09	90.472	30.992	3.302	1.421	1.537	0.696	2.631	0.714	0.679	0.57	0.703	1.15	0.025	0.172	0.414	0.655	NA	NA	0.239	13.195	1.224	0.538	8.263	6.465	1.651	0.71
Rana_sierrae	Ranidae	semi.aquatic	1	60.37	30.45	31.42	14.12	32.98	16.87	19.24	16.45	11.44	10.36	6.53	9.76	3.97	6.4	NA	NA	4.375	184.693	8.32	5.326	508.065	209	NA	NA	NA	NA	NA	NA	NA	NA	NA	NA	NA	NA	NA	NA	NA	NA	NA	NA	NA	NA	NA	NA	NA	NA
Rana_sphenocephala	Ranidae	semi.aquatic	5	58.93	27.19	32.49	14.658	32.748	17.862	18.756	14.338	11.98	11.458	6.984	10.342	3.916	7.292	1.341	0.496	2.983	131.286	3.305	4.335	529.482	251.142	2.474	1.921	2.674	1.62	3.148	1.342	0.947	1.15	0.754	0.782	1.047	1.61	0.521	1.533	0.36	0.128	1.136	24.474	0.618	0.304	175.125	95.367	1.106	0.859
Rana_sylvatica	Ranidae	terrestrial	4	53.085	28.06	30.165	13.912	29.948	15.145	18.315	12.943	10.17	10.345	8.605	5.532	5.915	3.558	NA	NA	3.008	87.109	4.194	3.376	349.892	170.503	2.372	0.99	0.678	0.227	1.171	1.498	2.063	0.241	0.714	1.04	0.339	0.26	0.861	0.914	NA	NA	0.314	7.74	0.152	0.117	27.552	70.666	1.186	0.495
Rana_tagoi	Ranidae	semi.aquatic	4	40.648	17.093	21.538	10.96	22.363	11.293	12.88	10.39	8.115	7.805	4.09	6.213	1.798	4.27	NA	NA	1.621	49.939	4.584	3.454	117.536	43.558	1.113	1.111	1.152	0.675	0.657	0.17	0.686	0.71	0.745	1.059	0.808	0.8	0.242	0.229	NA	NA	0.435	3.765	1.81	1.112	42.868	8.324	0.557	0.556
Rana_temporaria	Ranidae	semi.aquatic	2	59.54	30.12	28.405	14.925	36.495	16.73	19.81	14.425	11.165	10.32	8.545	10.185	4.685	7.99	NA	NA	9.591	240.376	3.147	2.387	693.033	278.849	2.729	0.269	0.247	0.346	0.912	0.41	0.269	0.134	0.29	0.594	1.69	0.884	0.53	0.339	NA	NA	1.335	6.391	0.048	0.147	201.459	40.904	1.93	0.19
Rana_vaillanti	Ranidae	terrestrial	3	84.197	43.813	45.977	20.217	45.503	29.077	30.927	22.587	15.17	13.457	13.703	9.47	8.773	5.663	NA	NA	6.565	325.233	20.306	12.97	1511.57	637.812	11.2	9.084	9.512	2.665	7.636	2.813	5.451	2.33	3.107	2.358	3.624	0.8	2.052	0.758	NA	NA	4.7	160.412	20.994	9.958	632.86	362.188	6.466	5.245
Rana_vibicaria	Ranidae	semi.aquatic	3	68.09	29.433	33.273	15.83	35.643	19.713	22.217	16.227	13.583	11.473	9.203	6.433	6.577	3.247	NA	NA	3.532	217.804	15.129	7.492	458.903	185.334	2.518	0.998	0.862	0.865	0.741	1.21	0.5	0.11	1.715	1.288	0.843	0.826	0.739	0.18	NA	NA	0.793	40.627	1.33	0.904	92.855	14.22	1.454	0.576
Rana_virgatipes	Ranidae	semi.aquatic	3	49.98	19.717	19.91	11.23	26.733	14.723	15.263	12.083	7.217	6.687	5.557	7.387	2.91	4.927	NA	NA	2.477	115.464	1.742	1.773	238.373	83.444	5.288	3.134	2.522	2.075	2.972	2.086	2.187	1.215	0.586	1.246	1.485	3.035	0.879	1.682	NA	NA	0.577	12.743	0.424	0.732	163.746	55.798	3.053	1.809
Rana_warszewitschii	Ranidae	terrestrial	3	55.903	27.18	30.323	13.52	28.6	18.343	16.757	14.027	10.757	10.853	4.453	6.6	1.413	4.387	NA	NA	1.556	95.561	8.304	3.899	206.296	49.174	0.217	1.376	0.559	0.173	0.508	1.27	1.191	0.235	0.644	1.184	0.444	1.152	0.129	0.138	NA	NA	0.069	2.525	2.978	1.082	5.225	4.223	0.125	0.794
Rana_zhengi	Ranidae	NA	1	40.25	22.6	25.86	11.63	23.44	11.4	12.42	11.49	7.31	7.09	5.55	7.71	1.13	3.73	NA	NA	0.851	90.957	1.811	1.702	253.177	28.535	NA	NA	NA	NA	NA	NA	NA	NA	NA	NA	NA	NA	NA	NA	NA	NA	NA	NA	NA	NA	NA	NA	NA	NA
Rana_zweifeli	Ranidae	NA	5	73.786	39.32	38.586	18.68	37.88	24.122	26.416	19.554	13.908	11.964	11.164	14.312	4.746	11.714	NA	NA	6.677	326.802	9.885	7.119	1663.98	570.377	4.822	3.261	1.99	1.116	1.688	1.515	1.947	1.42	0.94	0.445	1.299	1.167	0.651	1.479	NA	NA	1.391	43.923	1.668	1.306	378.885	151.17	2.157	1.458
Ranitomeya_reticulata	Dendrobatidae	semi.arboreal	3	13.92	5.86	6.177	4.033	5.34	3.23	4.213	3.62	3.017	2.437	1.967	1.397	1.297	0.807	NA	NA	0.096	0.107	0.361	0.5	4.206	1.699	0.481	0.053	0.176	0.396	0.34	0.432	0.237	0.217	0.159	0.124	0.097	0.2	0.107	0.05	NA	NA	0.033	0.032	0.053	0.092	0.572	0.256	0.278	0.031
Ranitomeya_sirensis	Dendrobatidae	arboreal	3	14.75	6.467	5.837	3.293	5.647	3.427	4.3	3.697	3.013	3.213	1.463	1.753	0.627	1.443	NA	NA	0.219	0.319	0.863	0.8	4.313	1.38	0.148	0.023	0.275	0.247	0.021	0.497	0.165	0.116	0.2	0.333	0.154	0.18	0.097	0.235	NA	NA	0.024	0.069	0.284	0.357	0.042	0.317	0.085	0.013
Ranitomeya_ventrimaculata	Dendrobatidae	semi.arboreal	1	17.52	7.23	6.91	3.95	6.81	5.13	4.98	4.73	3.91	4.26	1.9	2.3	0.56	1.67	NA	NA	0.313	0.368	0.813	0.738	8.272	1.692	NA	NA	NA	NA	NA	NA	NA	NA	NA	NA	NA	NA	NA	NA	NA	NA	NA	NA	NA	NA	NA	NA	NA	NA
Raorchestes_akroparallagi	Rhacophoridae	NA	1	19.24	8.72	9.23	4.78	7.03	4.81	6.94	6.93	4.55	3.68	1.53	1.37	1.51	0.72	NA	NA	0.343	2.655	3.142	3.404	4.785	2.627	NA	NA	NA	NA	NA	NA	NA	NA	NA	NA	NA	NA	NA	NA	NA	NA	NA	NA	NA	NA	NA	NA	NA	NA
Raorchestes_bobingeri	Rhacophoridae	arboreal	3	20.99	10.143	10.183	5.613	7.6	6.353	8.423	5.71	4.057	3.677	NA	NA	NA	NA	0.011	0.006	0.248	4.765	4.407	3.907	6.977	4.654	1.402	0.448	0.42	0.309	0.346	0.182	0.339	0.348	0.486	0.131	NA	NA	NA	NA	0.001	0.002	0.062	0.656	0.715	0.42	0.38	1.03	0.81	0.259
Raorchestes_bombayensis	Rhacophoridae	arboreal	6	16.207	7.565	7.887	4.317	6.362	4.815	5.823	4.183	3.228	2.818	1.315	1.767	0.805	1.668	NA	NA	0.192	0.679	1.159	1.121	4.749	2.836	1.865	0.639	0.79	0.433	0.746	0.508	0.666	0.526	0.397	0.429	0.226	0.259	0.124	0.118	NA	NA	0.023	0.209	0.196	0.385	1.589	0.867	0.761	0.261
Raorchestes_chotta	Rhacophoridae	terrestrial	4	19.35	8.793	9.945	5.47	7.015	5.63	6.972	4.605	4.215	2.993	NA	NA	NA	NA	0.013	0.007	0.274	0.82	2.102	1.727	6.748	5.009	1.956	1.526	1.103	0.685	0.573	0.234	0.609	0.494	0.354	0.331	NA	NA	NA	NA	0.005	0.003	0.12	0.25	0.8	0.222	3.037	1.981	0.978	0.763
Raorchestes_glandulosus	Rhacophoridae	arboreal	5	20.374	10.096	10.182	5.42	8.214	6.45	8.4	5.414	4.178	3.148	1.968	2.092	1.326	2.434	NA	NA	0.298	1.819	3.037	2.601	11.005	8.807	1.328	0.986	1.002	0.518	0.615	0.377	0.519	0.643	0.391	0.223	0.405	0.163	0.236	0.304	NA	NA	0.091	0.768	0.707	0.604	3.158	2.69	0.594	0.441
Raorchestes_gryllus	Rhacophoridae	arboreal	3	20.703	10.147	9.323	5.493	7.747	6.13	7.283	5.98	4.453	4.08	1.82	2.523	0.76	2.253	NA	NA	0.273	2.572	2.457	1.785	12.186	4.151	1.044	0.012	0.245	0.48	0.301	0.13	0.61	0.32	0.237	0.469	0.121	0.221	0.089	0.295	NA	NA	0.084	0.897	0.16	0.251	1.174	0.459	0.603	0.007
Raorchestes_longchuanensis	Rhacophoridae	arboreal	2	22.22	11.765	11.375	6.11	9.215	7.17	8.515	7.5	5.425	4.175	1.86	2.5	0.655	2.19	NA	NA	0.383	3.273	3.43	2.818	14.342	4.271	2.701	0.983	1.322	0.849	0.445	0.311	0.035	0.863	0.615	0.431	0.014	0.057	0.021	0.085	NA	NA	0.195	0.801	0.077	0.279	1.63	0.523	1.91	0.695
Rhacophorus_annamensis	Rhacophoridae	arboreal	8	60.044	24.404	29.254	14.261	26.101	17.43	17.904	17.851	9.608	10.549	3.601	6.254	2.027	4.441	NA	NA	2.714	234.887	27.094	35.515	145.088	69.664	3.403	0.987	1.288	0.73	1.307	1.281	0.72	0.633	0.362	0.783	0.494	0.469	0.207	0.274	NA	NA	0.491	42.687	3.603	5.4	30.136	13.488	1.203	0.349
Rhacophorus_arboreus	Rhacophoridae	arboreal	5	46.484	22.412	20.368	9.988	21.138	13.456	15.678	15.044	9.402	8.318	4.52	3.544	4.044	2.574	NA	NA	3.07	43.296	15.332	18.466	116.106	71.462	12.904	6.056	5.186	1.994	5.81	3.515	3.804	4.069	2.701	2.073	1.661	1.309	1.547	1.061	NA	NA	1.703	35.765	11.016	14.784	112.144	65.855	5.771	2.708
Rhacophorus_bipunctatus	Rhacophoridae	arboreal	5	47.714	24.284	24.108	11.61	22.02	14.51	16.922	15.25	8.93	8.652	3.448	4.748	1.764	4.168	NA	NA	1.846	125.352	18.533	24.971	103.651	46.7	2.422	0.993	1.04	0.474	0.415	0.643	0.707	0.664	0.45	0.869	0.152	0.712	0.26	0.309	NA	NA	0.394	16.33	3.124	2.764	12.759	10.339	1.083	0.444
Rhacophorus_burmanus	Rhacophoridae	arboreal	5	60.608	30.158	28.088	12.414	27.924	17.87	20.15	20.624	11.24	10.974	4.698	4.682	4.614	3.3	NA	NA	2.828	63.672	36.63	38.8	174.366	112.876	1.54	0.817	0.893	0.624	1.099	0.549	0.89	0.698	0.694	0.655	0.78	0.511	0.764	0.211	NA	NA	0.606	9.394	6.607	6.412	36.847	25.993	0.689	0.365
Rhacophorus_calcaneus	Rhacophoridae	arboreal	2	38.835	19.635	20.045	10.645	16.375	12.825	13.915	11.41	6.745	6.31	3.875	4.38	1.1	3.36	NA	NA	1.23	40.227	9.778	8.742	89.041	19.633	0.629	2.058	2.029	1.082	1.959	0.955	1.138	0.283	0.672	0.099	0.912	0.212	0.127	0.198	NA	NA	0.202	3.574	1.965	0.166	33.958	5.358	0.445	1.455
Rhacophorus_dennysi	Rhacophoridae	NA	8	86.806	42.229	39.526	17.343	37.476	25.292	28.184	27.781	16.296	16.692	7.989	9.265	4.369	7.344	NA	NA	8.235	248.659	65.589	79.389	920.101	363.393	16.637	8.142	7.845	3.345	7.913	3.463	5.403	5.818	3.59	3.475	1.701	2.544	0.85	1.589	NA	NA	4.303	100.232	30.89	38.879	589.349	207.929	5.882	2.879
Rhacophorus_harrissoni	Rhacophoridae	arboreal	3	52.39	26.427	27.247	12.513	24.42	14.297	17.61	16.043	9.333	8.44	NA	NA	NA	NA	0.352	0.133	1.191	190.39	24.572	30.389	204.95	100.661	1.925	1.35	1.296	0.866	0.791	0.737	0.831	0.776	0.224	0.272	NA	NA	NA	NA	0.029	0.017	0.444	18.762	2.175	1.907	22.612	12.373	1.112	0.779
Rhacophorus_malabaricus	Rhacophoridae	arboreal	3	69.673	31.933	34.567	16.093	33.553	19.38	21.113	20.723	11.883	13.32	NA	NA	NA	NA	0.409	0.166	2.762	391.105	38.149	46.021	277.426	149.307	6.184	3.722	4.025	1.559	3.802	1.683	1.851	2.056	1.064	1.033	NA	NA	NA	NA	0.106	0.046	0.655	99.737	6.166	6.249	80.586	42.977	3.571	2.149
Rhacophorus_maximus	Rhacophoridae	arboreal	10	74.71	36.823	34.846	15.457	34.485	21.458	25.273	23.373	14.158	13.466	6.966	7.44	2.809	6.628	NA	NA	4.507	279.615	45.467	46.664	523.397	172.839	6.326	2.737	2.312	1.274	2.863	1.322	2.075	2.545	1.24	1.727	1.289	1.781	0.608	0.913	NA	NA	0.884	77.165	18.576	14.634	248.111	56.884	2.001	0.866
Rhacophorus_minimus	Rhacophoridae	arboreal	1	28.35	13.29	11.96	5.6	12.8	7.86	9.51	9.98	5.16	4.99	2.68	2.19	1.99	1.12	NA	NA	1.627	6.594	4.217	4.645	20.421	6.979	NA	NA	NA	NA	NA	NA	NA	NA	NA	NA	NA	NA	NA	NA	NA	NA	NA	NA	NA	NA	NA	NA	NA	NA
Rhacophorus_moltrechti	Rhacophoridae	NA	5	45.792	19.546	19.77	10.35	18.43	13.184	16.254	13.106	8.142	7.844	3.126	4.154	2.062	3.464	NA	NA	2.533	28.963	7.426	16.109	68.825	37.285	3.135	1.507	1.019	0.996	0.689	0.866	0.283	0.714	0.769	0.801	0.572	1.131	0.18	0.382	NA	NA	0.648	5.467	2.774	5.316	28.482	7.54	1.402	0.674
Rhacophorus_nigropalmatus	Rhacophoridae	arboreal	5	87.498	44.424	48.83	21.892	45.9	26.32	29.096	31.832	16.212	14.878	NA	NA	NA	NA	1.153	0.537	3.827	815.533	70.379	85.463	793.085	460.84	3.518	0.982	1.804	0.514	1.777	1.061	0.352	0.952	0.889	1.051	NA	NA	NA	NA	0.09	0.066	0.546	93.673	3.84	5.699	55.395	47.162	1.573	0.439
Rhacophorus_nigropunctatus	Rhacophoridae	semi.arboreal	3	37.67	17.493	15.337	7.757	17.263	10.42	12.8	12.677	7.57	5.593	3.91	4.097	3.167	2.76	NA	NA	2.253	18.147	5.549	6.604	79.225	37.815	4.575	2.724	2.944	1.343	2.591	1.08	2.005	2.411	1.574	1.771	0.615	1.217	1.307	1.102	NA	NA	1.226	9.198	1.721	2.497	49.645	29.907	2.641	1.573
Rhacophorus_orlovi	Rhacophoridae	NA	4	39.252	19.887	20.18	9.65	15.87	11.877	13.605	11.33	6.832	6.513	3.57	3.215	2.8	1.705	NA	NA	0.988	31.352	5.218	5.75	59.974	25.224	2.306	1.068	1.39	0.834	0.901	0.753	0.742	0.744	0.186	0.533	0.631	0.279	0.16	0.069	NA	NA	0.161	5.536	1.161	1.189	13.636	2.529	1.153	0.534
Rhacophorus_pardalis	Rhacophoridae	arboreal	5	55.182	28.616	30.502	13.358	27.5	16.45	18.736	18.044	9.318	8.612	NA	NA	NA	NA	0.317	0.138	1.614	290.832	24.646	32.203	205.68	115.607	2.096	1.796	1.166	1.03	1.469	0.357	0.475	0.838	0.771	0.573	NA	NA	NA	NA	0.04	0.012	0.485	41.467	3.902	3.216	23.894	8.636	0.938	0.803
Rhacophorus_reinwardtii	Rhacophoridae	arboreal	3	32.397	16.827	17.153	7.573	15.633	11.35	11.833	11.17	6.487	7.187	2.613	2.52	1.013	2.787	NA	NA	0.51	79.726	7.358	8.09	74.745	31.146	17.765	12.065	13.325	5.216	12.782	7.007	7.457	7.759	4.608	5.366	2.738	1.871	0.893	2.066	NA	NA	0.504	122.015	10.08	10.806	122.884	50.391	10.257	6.966
Rhacophorus_schlegelii	Rhacophoridae	NA	5	32.288	14.73	13.65	7.188	14.184	10	11.778	10.096	6.028	5.978	3.502	2.702	3.268	1.856	NA	NA	1.704	11.692	6.098	6.316	38.921	22.016	1.908	1.737	1.324	1.078	1.422	0.966	1.197	0.998	0.545	0.842	0.799	0.686	0.315	0.196	NA	NA	0.3	2.684	1.625	1.963	22.932	5.76	0.853	0.777
Rhaebo_guttatus	Bufonidae	terrestrial	5	86.458	34.12	31.444	15.762	32.586	23.586	29.81	21.78	19.118	16.648	9.458	9.372	3.284	8.456	NA	NA	7.014	21.951	16.845	15.301	799.805	231.193	5.505	2.066	2.286	1.634	1.935	1.13	1.811	1.115	2.079	2.01	0.769	1.432	0.436	0.593	NA	NA	1.09	7.324	4.171	2.565	191.394	56.362	2.462	0.924
Rhaebo_nasicus	Bufonidae	NA	1	40.58	20.18	20.03	10.09	18.64	12.53	15.13	11.99	10.32	10.21	4.43	5.88	0.99	3.96	NA	NA	1.418	13.244	4.04	2.416	137.617	20.558	NA	NA	NA	NA	NA	NA	NA	NA	NA	NA	NA	NA	NA	NA	NA	NA	NA	NA	NA	NA	NA	NA	NA	NA
Rhinella_arequipensis	Bufonidae	NA	7	64.876	26.917	26.317	16.696	32.549	16.356	23.03	18.236	14.929	13.557	8.7	10.75	4.201	8.11	NA	NA	5.042	66.972	5.965	5.796	675.807	251.322	7.591	3.855	3.631	2.658	5.46	1.782	2.603	3.094	2.773	1.818	0.847	2.328	0.938	1.448	NA	NA	0.962	16.483	1.185	1.265	250.462	135.573	2.869	1.457
Rhinella_castaneotica	Bufonidae	terrestrial	5	37.872	15.596	13.548	7.814	12.412	10.726	12.788	9.368	9.442	7.962	3.502	3.984	0.916	2.956	NA	NA	1.538	6.064	2.703	2.599	58.816	10.044	3.583	1.781	1.748	0.959	1.183	1.343	1.35	0.762	1.324	1.826	0.371	0.722	0.227	0.565	NA	NA	0.317	2.584	0.633	0.45	20.431	4.688	1.602	0.796
Rhinella_crucifer	Bufonidae	terrestrial	2	79.735	34.705	34.85	19.785	33.255	24.03	30.245	19.98	19.565	17.355	10.065	11.44	3.055	8.285	NA	NA	3.26	41.182	11.031	11.129	1048.02	230.171	1.181	1.704	0.537	0.559	0.049	0.537	0.785	0.127	0.587	1.379	0.332	0.269	0.191	0.983	NA	NA	0.353	14.284	1.283	1.999	110.506	16.512	0.835	1.205
Rhinella_festae	Bufonidae	semi.arboreal	3	43.837	18.14	15.487	9.437	14.003	12.873	13.83	10.277	11.32	8.857	4.44	4.74	1.08	3.15	NA	NA	2.047	11.347	2.715	2.544	100.009	13.922	0.809	0.087	0.32	0.466	0.845	0.597	0.888	0.29	0.441	0.101	0.37	0.115	0.2	0.504	NA	NA	0.33	0.429	0.646	0.382	9.801	4.212	0.467	0.05
Rhinella_icterica	Bufonidae	terrestrial	3	124.42	54.89	49.123	26.653	51.95	35.833	47.73	31.843	29.277	23.457	17.63	14.557	8.863	13.03	5.662	1.846	16.831	71.98	25.595	21.416	3777.29	1510.67	12.176	2.277	2.907	1.991	3.717	2.883	3.778	2.506	1.921	1.562	1.576	3.657	1.089	1.955	1.989	0.457	2.708	15.37	9.197	8.465	1459.44	461.818	7.03	1.315
Rhinella_macrorhina	Bufonidae	terrestrial	1	50	17.86	16.32	10.03	15.96	16.61	18.22	11.89	11.21	7.73	3.99	5.77	1.33	3.87	NA	NA	4.36	13.546	4.648	3.187	107.646	21.991	NA	NA	NA	NA	NA	NA	NA	NA	NA	NA	NA	NA	NA	NA	NA	NA	NA	NA	NA	NA	NA	NA	NA	NA
Rhinella_margaritifera	Bufonidae	terrestrial	14	48.101	21.316	20.661	11.256	17.4	14.463	17.139	12.46	12.966	10.209	5.61	4.626	3.686	2.739	0.316	0.081	2.8	9.883	5.337	4.317	170.119	61.525	7.97	4.41	4.123	2.007	2.843	2.064	2.547	2.149	2.596	1.726	1.92	1.272	1.498	0.395	0.163	0.045	1.22	4.011	2.346	1.982	96.595	34.808	2.13	1.179
Rhinella_marina	Bufonidae	terrestrial	5	109.75	45.854	43.54	23.044	45.212	33.578	42.03	28.116	28.084	21.286	NA	NA	NA	NA	5.802	1.491	12.386	119.418	20.316	17.517	2573.96	818.948	7.179	4.669	3.734	1.656	3.156	2.76	3.354	3.182	2.871	2.686	NA	NA	NA	NA	1.761	0.486	2.834	29.21	3.549	3.825	828.085	253.447	3.211	2.088
Rhinella_ocellata	Bufonidae	terrestrial	5	45.972	18.45	16.084	10.18	15.186	11.344	16.094	11.342	11.08	8.526	5.888	5.074	1.538	4.35	NA	NA	2.348	5.641	3.462	3.494	146.468	29.519	3.741	1.345	1.34	0.821	1.698	1.295	0.927	0.932	1.233	0.766	0.983	0.81	0.452	0.482	NA	NA	0.869	1.142	0.862	0.955	43.983	13.83	1.673	0.601
Rhinella_poeppigii	Bufonidae	terrestrial	3	95.8	42.69	43.403	22.293	39.86	29.227	37.14	24.42	23.51	20.667	12.763	12.653	6.173	9.563	3.123	0.959	7.772	63.728	12.048	12.015	1796.38	682.456	1.859	4.451	1.73	1.333	1.769	1.269	1.547	0.295	1.792	1.12	1.41	3.172	1.17	1.835	0.41	0.17	1.142	4.066	1.532	2.186	492.579	242.118	1.073	2.57
Rhinella_schneideri	Bufonidae	semi.burrowing	3	122.48	51.053	44.403	24.227	46.287	34.4	48.45	29	27.75	22.157	15.257	17.84	8.167	13.12	NA	NA	10.729	115.898	10.494	11.16	3868.06	1370.11	15.786	9.114	7.602	4.628	6.016	3.604	8.425	3.244	5.092	3.362	2.894	5.956	2.918	2.379	NA	NA	5.319	26.638	3.151	3.243	1989.49	795.404	9.114	5.262
Rhinella_veraguensis	Bufonidae	NA	4	48.517	19.975	22.122	11.222	23.918	13.77	16.587	14.852	12.232	11.613	4.657	7.022	1.857	4.593	NA	NA	2.467	56.112	5.12	3.981	172.421	49.886	1.631	2.464	0.629	1.326	2.003	0.627	0.676	1.498	0.589	0.663	0.285	0.64	0.199	0.581	NA	NA	0.116	14.058	0.659	0.978	38.685	11.728	0.816	1.232
Rhinoderma_darwinii	Rhinodermatidae	terrestrial	3	30.82	13.223	14.147	7.483	13.56	7.16	8.89	8.247	5.537	4.263	4.123	3.517	2.353	1.243	NA	NA	0.285	4.539	1.204	0.783	50.105	10.913	0.514	1.521	1.38	0.491	1.495	0.159	0.287	0.657	0.494	1.184	0.284	0.025	0.206	0.115	NA	NA	0.106	0.928	0.085	0.111	5.417	2.364	0.297	0.878
Rhinophrynus_dorsalis	Rhinophrynidae	burrowing	2	64.185	24.5	18.68	10.52	28.4	5.745	11.06	16.3	11.705	7.075	13.285	9.52	8.965	8.24	NA	NA	21.265	143.554	8.631	7.792	811.8	363.063	1.945	0.849	0.127	1.259	0.283	0.403	0.438	0.806	1.676	0.813	0.064	0.311	1.803	0.481	NA	NA	2.296	21.391	0.3	0.875	58.495	91.265	1.375	0.6
Rhombophryne_alluaudi	Microhylidae	semi.burrowing	1	47.4	20.13	18.42	11.91	20.75	12.91	20.87	12.94	8.47	7.94	6.23	8.28	2.1	6.27	NA	NA	2.768	11.727	3.087	2.096	271.851	63.496	NA	NA	NA	NA	NA	NA	NA	NA	NA	NA	NA	NA	NA	NA	NA	NA	NA	NA	NA	NA	NA	NA	NA	NA
Rhombophryne_coudreaui	Microhylidae	semi.burrowing	3	23.6	10.41	8.983	4.847	8.64	5.617	10.077	4.97	4.093	2.297	3.693	2.98	2.423	1.527	NA	NA	1.6	1.81	0.89	0.403	31.168	8.703	2.257	1.245	0.935	0.601	0.658	0.411	0.961	0.111	0.482	0.602	0.907	0.355	0.11	0.045	NA	NA	0.651	0.701	0.178	0.085	14.665	1.035	1.303	0.719
Rhombophryne_laevipes	Microhylidae	burrowing	3	52.037	25.78	25.22	12.787	26.007	13.497	21.61	12.557	8.693	6.51	8.057	7.4	5.713	3.673	NA	NA	5.233	2.407	4.113	2.04	403.738	140.952	2.834	2.168	2.136	1.71	1.344	1.171	1.015	0.499	0.361	0.463	0.546	0.678	0.86	0.664	NA	NA	0.869	0.643	0.331	0.303	68.368	44.407	1.636	1.252
Rhombophryne_serratopalpebrosa	Microhylidae	NA	5	23.342	11.046	10.726	6.344	11.034	6.078	8.78	5.95	5.37	4.94	2.884	3.398	0.858	2.63	NA	NA	0.523	0.523	0.738	0.493	28.393	6.362	0.954	1.11	0.288	0.487	0.656	0.493	0.417	0.625	0.385	0.575	0.249	0.228	0.089	0.132	NA	NA	0.194	0.149	0.197	0.203	4.901	0.987	0.427	0.496
Rhombophryne_testudo	Microhylidae	terrestrial	3	38.567	15.323	13.833	7.833	14.507	7.463	14.21	9.037	7.44	4.357	5.567	4.357	4.177	2.373	NA	NA	4.807	4.463	2.42	1.333	98.989	36.693	1.9	0.36	0.533	0.384	1.012	0.458	1.437	0.508	0.88	0.547	1.121	0.554	0.793	0.297	NA	NA	1.325	2.506	0.221	0.293	32.2	12.429	1.097	0.208
Rulyrana_saxiscandens	Centrolenidae	torrential	5	22.94	12.948	13.342	6.834	10.716	7.134	8.068	7.618	4.192	5.08	1.872	2.528	1.272	2.274	NA	NA	0.669	11.195	3.225	3.424	16.022	10.061	0.424	0.696	0.507	0.236	0.247	0.411	0.312	0.241	0.073	0.411	0.258	0.256	0.092	0.194	NA	NA	0.266	2.584	0.378	0.572	2.66	0.551	0.19	0.311
Sallywalkerana_leptodactyla	Ranixalidae	terrestrial	3	18.643	9.043	10.177	4.8	9.643	5.67	7.083	5.043	3.023	3.173	1.907	2.69	0.66	1.86	NA	NA	0.35	3.397	1.273	1.015	12.383	3.316	1.827	0.833	1.106	0.181	1.189	0.499	0.518	0.64	0.463	0.15	0.17	0.37	0.104	0.147	NA	NA	0.14	1.911	0.376	0.383	3.898	0.945	1.055	0.481
Sanguirana_luzonensis	Ranidae	torrential	5	45.978	23.448	25.306	12.08	21.782	15.842	14.39	14.598	8.964	7.772	4.56	5.992	1.104	4.142	NA	NA	1.099	106.202	12.807	20.836	170.172	30.92	4.009	1.403	1.539	0.722	1.428	1.017	1.437	0.918	0.647	0.458	0.66	0.491	0.172	0.396	NA	NA	0.248	21.003	3.997	5.146	45.289	9.297	1.793	0.628
Scaphiophryne_boribory	Microhylidae	NA	5	55.812	22.778	21.584	12.17	27.072	11.116	15.598	18.94	12.228	9.792	6.81	8.926	2.202	6.318	NA	NA	6.3	25.084	6.958	17.242	365.675	78.792	3.724	2.313	0.957	0.754	0.964	1.012	0.911	1.043	0.719	0.405	0.44	0.908	0.416	0.453	NA	NA	1.114	2.366	0.825	1.846	80.713	16.533	1.666	1.034
Scaphiophryne_brevis	Microhylidae	burrowing	5	36.624	15.28	12.598	7.172	17.112	7.554	10.292	11.224	7.12	5.946	4.416	4.528	1.412	4.178	NA	NA	3.605	6.712	1.161	1.109	80.779	19.499	2.206	0.822	1.527	0.363	1.177	0.664	1.006	0.585	0.509	0.593	0.413	0.305	0.188	0.536	NA	NA	0.596	1.656	0.171	0.262	16.068	4.784	0.986	0.368
Scaphiophryne_gottlebei	Microhylidae	burrowing-semi.arboreal	4	29.738	12.748	11.215	5.558	12.932	7.07	9.89	9.318	6.175	6.185	3.695	3.84	1.1	3.215	NA	NA	2.497	11.508	1.116	3.406	47.264	10.432	1.966	1.311	1.09	0.456	1.104	0.55	0.552	0.644	0.647	0.731	0.535	0.267	0.332	0.381	NA	NA	0.665	3.712	0.269	1.129	8.343	3.561	0.983	0.656
Scaphiophryne_madagascariensis	Microhylidae	burrowing	3	43.033	15.627	15.323	9.18	20.257	6.807	14.27	12.16	8.26	5.743	5.02	3.717	3.9	2.367	NA	NA	4.303	7.41	1.283	0.827	75.36	37.029	1.1	1.896	0.245	0.615	1.252	0.349	1.517	0.797	0.882	1.528	0.267	1.053	0.475	0.226	NA	NA	0.919	3.159	0.818	0.212	18.969	5.988	0.635	1.095
Scaphiophryne_marmorata	Microhylidae	terrestrial	1	43.99	20.46	18.19	9.09	21.62	10.54	13.57	15.29	9.57	7.6	3.74	4.74	2.49	4.05	0.252	0.081	5.501	3.599	5.641	13.732	94.956	48.024	NA	NA	NA	NA	NA	NA	NA	NA	NA	NA	NA	NA	NA	NA	NA	NA	NA	NA	NA	NA	NA	NA	NA	NA
Scaphiophryne_menabensis	Microhylidae	burrowing	1	41.07	18.54	15.83	7.5	18.86	9.66	12.44	13.82	9.58	9.09	4.42	5.22	1.17	3.92	NA	NA	4.912	4.889	4.416	10.076	111.988	19.007	NA	NA	NA	NA	NA	NA	NA	NA	NA	NA	NA	NA	NA	NA	NA	NA	NA	NA	NA	NA	NA	NA	NA	NA
Scaphiophryne_spinosa	Microhylidae	semi.burrowing	5	45.546	21.122	18.984	8.972	21.534	10.21	14.628	16.026	10.356	8.536	5.878	6.754	1.778	5.034	NA	NA	5.114	12.307	4.696	16.89	219.386	44.249	1.019	1.062	0.409	0.321	1.077	0.31	0.831	0.408	0.62	1.321	0.341	0.48	0.226	0.376	NA	NA	0.484	2.9	1.132	1.283	21.157	4.184	0.456	0.475
Scaphiopus_couchii	Scaphiopodidae	burrowing	3	48.143	20.597	17.093	9.057	17.997	15.403	20.397	10.657	10.133	6.343	7.657	6.653	5.143	4.03	NA	NA	7.417	22.803	6.055	5.119	278.309	98.792	1.308	0.607	1.143	0.722	1.323	1.583	2.363	0.912	0.64	1.116	0.605	1.21	1.341	0.981	NA	NA	2.264	12.716	0.558	0.317	76.639	56.994	0.755	0.35
Scaphiopus_holbrookii	Scaphiopodidae	burrowing	5	63.004	22.062	21.638	10.774	26.18	19.584	24.686	13.966	14.914	11.892	7.964	9.038	5.304	7.528	0.964	0.32	12.56	96.362	4.85	4.365	416.924	227.98	3.583	1.507	1.248	1.194	1.286	1.123	0.496	0.505	1.051	1.048	1.713	0.747	0.513	0.353	0.156	0.047	1.835	20.132	0.495	0.216	99.85	42.254	1.602	0.674
Scaphiopus_hurterii	Scaphiopodidae	burrowing	5	54.456	24.454	18.992	12.146	22.538	16.28	20.606	13.152	11.556	10.538	8.216	7.08	4.824	6.22	NA	NA	12.718	112.654	5.624	4.226	384.123	153.161	4.411	2.459	1.679	1.546	2.091	1.32	1.446	1.535	1.188	1.623	1.453	0.918	0.554	0.849	NA	NA	2.863	20.732	1.493	0.422	140.483	49.098	1.973	1.1
Schismaderma_carens	Bufonidae	terrestrial	4	67.298	25.64	25.93	13.672	25.598	14.217	20.685	15.935	13.14	11.588	8.963	7.168	6.48	4.617	NA	NA	5.588	26.118	9.562	9.36	437.219	208.548	10.469	2.054	3.371	1.909	3.696	1.426	2.111	1.755	3.199	3.859	1.603	0.356	0.749	0.571	NA	NA	2.255	8.328	4.016	3.245	119.876	65.564	5.234	1.027
Scinax_boulengeri	Hylidae	arboreal	3	39.203	17.84	21.503	11.383	16.017	11.943	12.877	11.107	6.91	5.767	3.617	1.747	2.683	1.483	NA	NA	0.701	20.11	5.154	4.78	29.47	22.363	0.495	0.272	0.245	0.416	0.127	0.388	0.417	0.68	0.255	0.4	0.156	0.07	0.586	0.025	NA	NA	0.322	7.651	0.486	1.458	0.441	4.563	0.286	0.157
Scinax_crospedospilus	Hylidae	arboreal	5	31.132	13.674	16.064	7.706	13.14	9.522	9.726	8.884	5.398	5	3.186	2.646	1.794	3.45	0.045	0.036	0.722	15.428	7.376	6.292	30.36	26.016	0.469	0.65	0.551	0.516	0.295	0.851	0.532	0.392	0.38	0.467	0.476	0.191	0.137	0.192	0.002	0.001	0.149	0.95	0.539	0.451	6.4	2.37	0.21	0.291
Scinax_garbei	Hylidae	arboreal	5	36.79	18.404	21.322	11.188	16.388	11.578	11.416	11.156	6.736	6.348	3.286	3.516	2.426	3.672	0.099	0.069	0.643	17.7	11.524	10.081	56.506	50.378	2.532	0.42	0.866	0.177	0.925	1.724	0.994	1.153	0.25	0.826	0.529	0.489	0.206	0.651	0.028	0.02	0.107	2.809	3.374	3.729	15.438	12.956	1.132	0.188
Scinax_hayii	Hylidae	arboreal	5	40.482	18.914	20.76	10.588	17.168	12.396	12.786	12.242	7.134	6.858	3.374	4.208	2.598	4.266	0.111	0.085	1.061	24.622	13.689	11.629	69.688	60.226	2.165	0.751	1.346	0.831	0.784	1.198	0.488	0.449	0.336	0.639	0.366	0.728	0.154	0.261	0.012	0.01	0.193	2.134	1.47	1.093	10.118	6.166	0.968	0.336
Scinax_ictericus	Hylidae	arboreal	5	29.79	13.482	14.726	7.916	12.196	8.844	8.836	7.588	5.512	4.738	2.776	2.922	1.842	3.096	0.044	0.033	0.663	9.998	6.49	5.26	29.515	22.113	2.916	1.253	1.059	0.849	1.179	0.454	0.419	0.442	0.276	0.61	0.346	0.643	0.335	0.151	0.012	0.009	0.215	4.39	1.951	1.673	10.788	5.076	1.304	0.56
Scinax_nasicus	Hylidae	NA	3	34.31	15.48	15.51	8.23	13.123	8.79	9.003	8.58	5.067	4.933	3.063	2.573	3.063	1.913	NA	NA	0.715	21.156	5.244	4.659	32.187	23.859	1.116	0.685	0.516	0.115	0.584	0.281	0.188	0.49	0.131	0.306	0.172	0.293	0.261	0.121	NA	NA	0.216	1.263	1.131	1.121	6.235	3.315	0.644	0.396
Scinax_perpusillus	Hylidae	arboreal	4	21.095	9.745	11.188	5.642	7.518	6.79	7.102	5.615	3.425	3.308	1.56	2.485	0.718	2.388	NA	NA	0.13	1.692	1.194	1.197	10.172	5.357	3.97	2.173	2.584	1.253	1.988	1.424	0.872	1.739	1.121	0.674	0.283	0.237	0.245	0.273	NA	NA	0.005	1.577	0.607	0.671	4.427	3.444	1.985	1.086
Scinax_proboscideus	Hylidae	arboreal	1	49.6	25.31	28.39	15.22	21.1	15.97	15.27	15.47	8.35	9.13	3.94	5.22	1.77	5.07	NA	NA	1.257	55.183	13.031	10.73	136.279	66.698	NA	NA	NA	NA	NA	NA	NA	NA	NA	NA	NA	NA	NA	NA	NA	NA	NA	NA	NA	NA	NA	NA	NA	NA
Scinax_rostratus	Hylidae	arboreal	5	41.582	18.052	22.918	12.592	17.664	13.57	12.9	12.22	7.244	6.214	2.916	4.82	1.63	4.544	NA	NA	0.693	39.229	12.56	10.196	67.365	45.228	0.94	1.792	1.28	0.648	0.74	0.501	0.641	0.507	0.659	0.471	0.39	0.361	0.229	0.574	NA	NA	0.141	7.42	1.463	1.767	17.652	13.04	0.42	0.802
Scinax_ruber	Hylidae	arboreal	10	30.613	13.561	14.988	8.442	12.603	9.625	9.912	7.813	5.437	5.494	3.502	2.778	3.44	2.594	0.054	0.039	0.569	13.18	10.337	8.212	34.471	34.924	1.757	0.993	1.023	0.67	0.912	0.627	0.689	0.34	0.644	0.645	0.285	0.152	0.557	0.369	0.009	0.006	0.137	4.257	1.622	1.364	3.646	7.966	0.555	0.314
Scinax_staufferi	Hylidae	arboreal	3	26.447	9.953	12.493	6.653	10.337	6.687	7.44	6.677	3.81	3.173	2.747	1.643	2.243	1.283	NA	NA	0.424	5.446	3.645	3.355	11.843	9.464	1.678	0.31	0.962	0.335	0.852	0.29	0.409	0.216	0.447	0.38	0.224	0.191	0.26	0.047	NA	NA	0.109	2.806	1.141	0.633	2.375	1.716	0.969	0.179
Scotobleps_gabonicus	Arthroleptidae	terrestrial	5	42.97	21.936	22.114	10.328	21.724	13.838	16.792	11.482	9.048	7.544	7.154	5.27	5.252	3.5	NA	NA	1.898	20.48	4.866	2.586	217.996	107.697	1.575	1.301	1.338	0.629	1.259	0.565	0.391	0.601	0.608	0.69	0.273	0.881	0.533	0.322	NA	NA	0.115	1.653	1.368	1.03	48.877	25.099	0.705	0.582
Scutiger_boulengeri	Megophryidae	terrestrial	5	52.334	23.244	21.296	12.476	25.412	13.624	17.188	14.162	13.624	11.966	5.096	6.92	2.076	5.7	NA	NA	5.221	76.508	4.649	4.211	214.474	66.241	1.631	1.081	0.689	1.28	0.614	0.812	0.48	1.014	0.624	0.707	0.496	0.722	0.376	0.605	NA	NA	0.694	29.873	1.01	0.87	31.784	15.945	0.73	0.484
Scutiger_chintingensis	Megophryidae	terrestrial	1	45.14	19.61	18.19	11.11	19.5	13.19	13.77	12.72	10.04	8.9	4.19	4.26	2.25	4.2	NA	NA	4.297	20.588	2.851	3.021	91.637	45.002	NA	NA	NA	NA	NA	NA	NA	NA	NA	NA	NA	NA	NA	NA	NA	NA	NA	NA	NA	NA	NA	NA	NA	NA
Scutiger_mammatus	Megophryidae	semi.aquatic	5	61.922	24.218	24.6	15.694	29.274	16.08	20.174	16.932	15.292	13.862	7.296	9.59	2.924	7.374	NA	NA	6.074	41.497	4.281	3.861	451.814	140.482	2.933	3.265	1.614	1.179	2.09	0.586	1.1	0.74	1.556	2.323	0.59	1.142	0.45	0.421	NA	NA	1.138	9.163	0.925	0.653	126.074	34.215	1.312	1.46
Sechellophryne_gardineri	Sooglossidae	semi.arboreal	5	11.234	5.192	4.796	3.616	4.056	2.666	3.482	1.862	2.544	2.032	1.548	1.192	0.87	0.678	NA	NA	0.087	0.157	0.455	0.107	2.545	0.751	0.556	0.242	0.222	0.781	0.32	0.318	0.116	0.232	0.147	0.175	0.213	0.201	0.214	0.075	NA	NA	0.02	0.104	0.143	0.034	0.681	0.24	0.249	0.108
Semnodactylus_wealii	Hyperoliidae	terrestrial	3	30.37	9.857	11.357	6.997	14.363	7.15	8.987	9.713	6.053	5.867	2.373	1.75	2.1	1.283	NA	NA	1.007	3.918	1.035	0.59	10.761	8.021	1.937	0.591	0.458	0.512	0.101	0.347	0.446	0.371	0.682	0.375	0.091	0.095	0.066	0.067	NA	NA	0.306	1.845	0.409	0.269	1.517	0.715	1.118	0.341
Smilisca_baudinii	Hylidae	arboreal	2	45.81	20.175	22.63	10.83	20.315	13.085	15.61	13.93	8.35	6.31	4.595	4.275	2.64	4.93	NA	NA	2.468	20.913	13.45	12.386	101.97	76.78	1.909	4.731	0.651	0.368	0.389	1.718	1.315	0.042	0.877	0.141	1.435	0.841	0.212	0.594	NA	NA	0.495	1.826	5.443	6.943	35.569	5.3	1.35	3.345
Smilisca_cyanosticta	Hylidae	arboreal	2	54.83	28.435	29.35	15.17	22.215	15.225	18.71	15.635	9.725	8.385	5.815	3.71	4.775	2.63	NA	NA	1.938	57.08	23.43	21.838	163.363	97.623	1.768	1.336	1.64	0.382	1.86	1.322	1.018	0.856	1.902	0.219	1.223	0.354	0.219	0.537	NA	NA	0.755	14.52	8.838	7.813	56.714	29.566	1.25	0.945
Smilisca_fodiens	Hylidae	burrowing	8	51.429	19.396	20.038	10.89	21.648	14.349	18.251	13.502	8.2	6.53	4.715	6.022	3.181	5.046	NA	NA	6.021	14.261	9.839	7.666	166.394	93.632	5.488	3.112	1.973	1.12	2.865	2.026	2.621	1.492	1.042	0.871	1.671	1.579	0.809	1.461	NA	NA	1.626	6.821	3.513	2.085	158.253	69.846	1.94	1.1
Smilisca_phaeota	Hylidae	arboreal	5	48.026	24.828	25.332	13.896	19.226	15.096	16.922	14.666	8.414	7.84	4.158	4.728	1.592	4.406	NA	NA	1.487	36.546	11.241	9.679	130.032	47.746	4.472	2.802	2.335	1.297	1.864	1.404	1.579	1.208	0.689	0.975	0.642	0.393	0.367	0.324	NA	NA	0.619	7.687	3.721	3.191	36.804	16.961	2	1.253
Smilisca_puma	Hylidae	arboreal	5	35.074	16.818	17.416	10.464	14.01	11.15	12.238	10.232	6.428	5.342	3.206	3.392	1.554	2.996	NA	NA	0.872	11.52	9.069	8.665	48.547	21.38	1.106	1.56	0.951	0.78	0.852	0.607	0.579	0.62	0.576	0.623	0.516	0.434	0.109	0.315	NA	NA	0.104	2.989	2.441	2.25	13.758	4.027	0.495	0.698
Smilisca_sordida	Hylidae	arboreal	5	40.168	20.13	21.524	10.998	16.784	10.87	12.326	11.938	7.184	6.644	3.012	4.67	1.37	4.088	NA	NA	1.096	45.639	10.835	10.154	74.185	31.524	1.288	1.586	0.423	0.241	0.27	0.852	0.658	0.147	0.435	0.495	0.446	0.391	0.11	0.123	NA	NA	0.156	5.792	2.342	1.159	14.475	2.209	0.576	0.709
Sooglossus_sechellensis	Sooglossidae	terrestrial	5	17.306	7.366	7.458	5.056	6.786	5.28	6.438	2.818	3.354	3.324	2.03	2.618	0.788	2.012	NA	NA	0.067	0.218	0.606	0.123	10.395	3.139	1.618	0.776	0.302	0.414	0.398	0.578	0.982	0.373	0.19	0.287	0.278	0.457	0.148	0.156	NA	NA	0.036	0.055	0.211	0.046	3.397	0.876	0.723	0.347
Sooglossus_thomasseti	Sooglossidae	arboreal	5	42.934	19.368	19.98	11.944	20.18	12.912	15.682	9.116	9.606	7.128	6.444	5.346	4.174	3.134	NA	NA	1.975	1.224	6.821	5.299	175.393	67.651	5.312	2.014	2.03	0.895	2.126	1.898	2.083	1.13	1.278	0.769	0.789	1.454	0.507	1.015	NA	NA	0.758	0.662	1.853	3.512	53.907	19.372	2.376	0.901
Spea_hammondii	Scaphiopodidae	burrowing	5	46.688	18.804	15.978	10.474	18.496	12.016	17.556	10.502	8.234	6.43	5.932	5.968	3.926	6.154	NA	NA	7.321	57.06	2.017	4.059	176.495	102.827	2.775	1.364	1.532	0.421	1.646	0.675	0.977	0.904	0.91	0.838	0.582	1.065	0.39	0.514	NA	NA	0.941	17.664	0.335	0.925	50.082	24.402	1.241	0.61
Sphaenorhynchus_lacteus	Hylidae	arboreal	6	36.637	17.947	17.825	8.607	16.512	7.153	9.918	11.085	6.837	6.637	4.265	4.105	2.418	3.4	0.154	0.055	1.067	32.479	11.406	10.479	82.889	38.206	1.929	0.945	0.84	0.611	0.549	0.492	0.94	0.369	0.511	0.805	0.723	0.48	1.02	0.286	0.034	0.016	0.235	6.629	1.772	1.837	21.533	15.82	0.788	0.386
Sphenophryne_cornuta	Microhylidae	terrestrial	4	25.652	10.578	12.922	7.952	10.375	8.4	8.108	5.798	6.255	5.117	1.945	3.085	1.15	1.83	NA	NA	0.356	0.565	3.758	3.375	17.429	7.733	2.778	1.156	1.399	0.956	1.266	0.982	1.266	0.75	0.951	0.836	0.31	0.603	0.277	0.669	NA	NA	0.163	0.255	0.895	1.165	7.494	4.665	1.389	0.578
Spinomantis_bertini	Mantellidae	terrestrial	2	23.67	11.495	11.82	5.86	10.555	6.735	6.6	7.03	4.705	3.795	2.47	1.775	1.605	0.97	NA	NA	0.39	0.94	0.87	1.135	12.975	4.818	0.806	1.506	1.131	0.552	0.813	0.771	0.382	0.905	0.318	0.106	0.495	0.318	0.064	0.071	NA	NA	0.042	0.24	0	0.064	1.976	0.621	0.57	1.065
Spinomantis_elegans	Mantellidae	terrestrial	3	52.327	26.557	28.83	15.493	29.06	17.01	18.527	19.943	12.22	10.21	5.633	6.7	1.64	5.043	NA	NA	2.075	62.642	16.435	16.743	260.138	62.729	1.237	0.681	1.047	0.518	1.081	0.826	0.211	0.728	0.125	0.39	1.026	0.78	0.089	0.608	NA	NA	0.349	30.715	3.613	2.314	40.366	11.339	0.714	0.393
Spinomantis_guibei	Mantellidae	terrestrial	1	29.42	14.31	15.62	8.65	14.34	9.46	9.29	8.96	5.99	5.71	2.43	3.29	1.54	2.43	NA	NA	0.931	1.35	1.901	2.009	29.951	15.303	NA	NA	NA	NA	NA	NA	NA	NA	NA	NA	NA	NA	NA	NA	NA	NA	NA	NA	NA	NA	NA	NA	NA	NA
Spinomantis_peraccae	Mantellidae	arboreal	3	43.347	22.21	19.163	15.357	18.673	13.413	15.487	15.603	9.323	7.033	5.137	3.507	3.89	2.097	NA	NA	1.763	36.42	8.63	8.227	105.44	40.436	1.072	1.202	6.014	6.909	5.9	1.756	0.555	0.801	0.28	0.211	0.634	1.002	0.265	0.119	NA	NA	0.382	5.884	0.612	1.007	36.838	11.754	0.619	0.694
Staurois_guttatus	Ranidae	torrential	5	34.612	18.61	21.854	9.938	17.136	11.02	9.934	10.832	6.626	5.806	NA	NA	NA	NA	0.171	0.048	1.152	62.831	10.627	13.21	86.624	40.899	1.243	0.558	0.552	0.249	0.872	0.694	0.215	0.559	0.24	0.408	NA	NA	NA	NA	0.012	0.007	0.253	5.324	0.864	0.93	4.746	3.168	0.556	0.249
Staurois_natator	Ranidae	torrential	8	41.251	19.994	24.476	11.165	18.156	11.994	11.251	11.629	7.957	7.577	3.582	5.894	1.719	3.306	NA	NA	0.922	59.612	9.917	10.676	109.872	36.535	3.301	1.574	1.652	0.782	1.094	1.091	0.64	0.813	0.449	0.88	0.353	0.345	0.109	0.167	NA	NA	0.235	14.465	0.683	1.626	8.875	5.081	1.167	0.556
Stefania_coxi	Hemiphractidae	arboreal	1	66.99	38	39.24	22.6	33.34	23.31	28.36	22.06	13.85	10.68	6.71	7.41	2.34	6.41	NA	NA	2.471	17.323	21.715	20.798	494.644	154.089	NA	NA	NA	NA	NA	NA	NA	NA	NA	NA	NA	NA	NA	NA	NA	NA	NA	NA	NA	NA	NA	NA	NA	NA
Stefania_evansi	Hemiphractidae	torrential	4	46.722	25.39	28.438	13.88	22.962	15.642	16.382	13.922	8.855	8.528	3.748	5.52	2.23	4.13	NA	NA	1.453	47.777	9.521	9.203	136.876	68.566	1.817	1.04	1.095	0.942	0.562	1.423	0.678	0.985	0.402	0.704	0.285	0.565	0.148	0.165	NA	NA	0.112	5.252	0.635	1.08	11.356	5.922	0.909	0.52
Stefania_ginesi	Hemiphractidae	torrential	3	51.72	28.517	28.547	16.007	23.87	17.493	21.79	17.567	10.873	9.827	4.373	6.57	1.633	5.083	NA	NA	2.65	12.277	14.033	13.82	219.751	65.21	5.132	2.721	2.742	1.928	1.778	1.956	3.202	2.132	2.38	1.996	0.621	1.338	0.48	0.704	NA	NA	1.195	4.263	2.28	3.35	75.665	29.711	2.963	1.571
Strabomantis_bufoniformis	Strabomantidae	NA	5	50.388	24.762	26.29	12.442	24.568	18.826	23.166	13.058	10.516	9.342	5.124	8.408	1.908	6.816	NA	NA	2.656	13.909	4.677	2.841	282.825	91.094	4.457	2.868	2.081	1.468	2.789	1.225	2.255	1.054	1.078	1.185	0.765	0.786	0.29	0.529	NA	NA	1.036	4.139	2.091	1.397	75.525	25.676	1.993	1.283
Strongylopus_fasciatus	Pyxicephalidae	terrestrial	3	30.023	17.337	20.553	9.17	24.103	8.257	7.757	9.873	4.943	4.883	4.077	3.093	2.303	1.383	NA	NA	0.54	6.331	1.293	1.134	58.063	17.307	1.407	1.694	1.263	0.645	1.302	0.917	0.474	0.466	0.405	0.446	0.309	0.57	0.106	0.168	NA	NA	0.114	3.43	0.474	0.467	16.438	3.688	0.813	0.978
Strongylopus_grayii	Pyxicephalidae	NA	5	32.658	17.67	20.656	8.408	21.15	10.618	10.472	9.494	5.822	5.35	3.674	5.07	1.442	3.152	NA	NA	0.785	7.416	1.109	1.17	86.607	24.608	1.088	1.478	0.749	0.135	1.35	0.438	0.58	0.528	0.234	0.555	0.279	0.319	0.061	0.185	NA	NA	0.098	2.12	0.173	0.275	15.423	2.418	0.487	0.661
Stumpffia_grandis	Microhylidae	terrestrial	3	13.55	6.163	5.813	3.443	5.287	3.72	4.463	2.567	2.763	2.173	1.757	1.83	0.48	1.44	NA	NA	0.064	0.135	0.499	0.169	5.183	1.049	0.831	0.472	0.698	0.85	0.163	0.272	0.24	0.163	0.021	0.064	0.235	0.354	0.01	0.044	NA	NA	0.016	0.046	0.096	0.019	1.269	0.086	0.48	0.272
Stumpffia_psologlossa	Microhylidae	terrestrial	3	14.163	6.76	6.083	3.883	6.147	3.64	4.337	2.777	3.2	3.15	1.58	2.137	0.587	1.297	NA	NA	0.039	0.184	0.222	0.086	5.984	1.212	0.787	0.538	0.554	0.349	0.906	0.471	0.463	0.355	0.304	0.292	0.149	0.119	0.28	0.279	NA	NA	0.022	0.058	0.038	0.014	0.945	0.594	0.454	0.31
Stumpffia_pygmaea	Microhylidae	terrestrial	3	9.803	4.09	4.1	2.363	4.053	2.553	3.077	1.767	1.847	1.67	1.203	1.237	0.417	0.99	NA	NA	0.031	0.156	0.068	0.039	1.608	0.457	0.346	0.648	0.347	0.33	0.418	0.248	0.111	0.176	0.327	0.21	0.198	0.012	0.051	0.197	NA	NA	0.009	0.088	0.006	0.013	0.429	0.181	0.2	0.374
Stumpffia_roseifemoralis	Microhylidae	terrestrial	5	16.858	8.324	7.818	4.628	7.782	4.656	5.974	4.45	3.908	3.932	1.922	2.458	0.65	1.794	NA	NA	0.15	0.234	0.641	0.479	10.532	2.475	1.282	0.722	0.629	0.451	0.682	0.267	0.468	0.359	0.465	0.281	0.172	0.317	0.168	0.236	NA	NA	0.066	0.09	0.142	0.061	3.092	1.051	0.573	0.323
Stumpffia_tetradactyla	Microhylidae	terrestrial	2	14.13	6.895	6.81	4.315	6.325	3.69	4.555	2.95	3.015	2.24	2.46	1.89	1.795	1.095	NA	NA	0.085	0.125	0.255	0.13	8.389	3.587	0.354	0.29	0.028	0.092	0.064	0.198	0.375	0.297	0.177	0.184	0.141	0.184	0.332	0.29	NA	NA	0.007	0.021	0.106	0.028	0.945	1.562	0.25	0.205
Syncope_bassleri	Microhylidae	terrestrial	5	20.432	8.834	9.522	5.638	8.79	4.454	5.52	4	3.794	3.98	3.362	2.738	2.754	1.732	0.035	0.012	0.227	0.09	1.711	0.534	22.171	12.156	3.854	1.686	1.221	1.097	0.911	0.685	0.664	0.94	1.028	1.044	0.608	0.275	0.336	0.131	0.016	0.005	0.185	0.047	0.564	0.344	9.221	3.765	1.723	0.754
Tachycnemis_seychellensis	Hyperoliidae	arboreal	5	44.742	20.488	21.27	11.386	17.88	14.186	15.626	12.37	8.494	8.336	3.854	5.332	1.548	4.606	NA	NA	1.168	34.194	8.8	9.276	112.705	40.458	4.573	1.825	2.291	1.361	2.681	1.401	1.52	1.653	0.697	1.215	0.446	0.751	0.179	0.605	NA	NA	0.192	8.915	1.695	2.332	33.035	11.58	2.045	0.816
Taruga_eques	Rhacophoridae	arboreal	3	31.777	15.177	15.603	7.723	12.243	10.103	9.973	8.71	5.44	4.967	2.243	2.767	0.65	2.483	NA	NA	0.369	6.204	3.464	3.761	24.872	6.635	3.282	1.065	1.181	0.587	0.865	1.014	0.857	0.782	0.566	0.432	0.414	0.076	0.026	0.465	NA	NA	0.098	1.738	1.086	0.655	6.239	1.573	1.895	0.615
Telmatobius_marmoratus	Telmatobiidae	semi.aquatic	5	51.67	23.41	21.746	10.932	24.338	14.688	17.736	12.84	10.288	9.192	6.208	6.53	1.908	5.914	NA	NA	1.686	69.356	4.214	3.221	246.614	64.321	3.259	1.533	0.662	0.878	2.75	0.524	0.833	0.713	0.321	0.772	0.661	0.892	0.22	0.518	NA	NA	0.209	3.957	0.531	0.576	32.417	10.038	1.457	0.686
Telmatobius_niger	Telmatobiidae	semi.aquatic	2	57.25	26.47	25.51	13.165	29.595	14.875	19.765	15.38	12.915	8.675	8.15	6.855	5.835	4.39	NA	NA	4.052	88.278	10.636	6.195	387.696	171.416	8.683	2.39	0.919	0.983	3.726	1.025	0.332	2.065	0.658	3.288	0.311	0.035	0.29	0.113	NA	NA	1.469	10.768	3.929	0.668	47.737	19.077	6.14	1.69
Telmatobius_verrucosus	Telmatobiidae	aquatic	2	48.585	21.57	23.16	13.5	24.495	13.795	17.78	14.265	10.4	8.16	6.675	4.815	5.165	3.475	NA	NA	2.01	13.492	2.158	3.01	187.488	112.716	5.31	2.461	2.107	2.461	2.199	1.902	1.768	0.969	1.329	0.467	0.757	1.124	1.167	0.559	NA	NA	1.143	0.699	0.414	0.21	83.931	52.158	3.755	1.74
Telmatobius_yuracare	Telmatobiidae	aquatic	2	39.085	21.09	22.635	10.47	24.185	9.79	13.215	11.715	7.835	6.3	6.915	3.43	5.035	3.18	NA	NA	3.045	112.647	4.226	2.336	139.312	102.031	7.743	6.35	6.159	2.942	7.007	1.669	2.751	2.553	2.058	1.867	2.029	0.226	0.615	0.948	NA	NA	2.093	56.026	1.614	0.391	86.883	66.15	5.475	4.49
Telmatobius_zapahuirensis	Telmatobiidae	semi.aquatic	1	74.57	38.85	38.01	20.58	42.66	26.59	31.48	20.62	15.42	15	8.5	10.87	3.16	7.98	NA	NA	3.119	118.964	8.132	9.452	939.741	250.932	NA	NA	NA	NA	NA	NA	NA	NA	NA	NA	NA	NA	NA	NA	NA	NA	NA	NA	NA	NA	NA	NA	NA	NA
Teratohyla_midas	Centrolenidae	arboreal	2	20.51	12.125	12.19	6.565	9.615	6.285	6.615	6.45	4.505	4.555	1.38	1.67	1.065	1.565	NA	NA	0.196	5.812	1.404	1.489	7.265	5.28	2.984	0.856	1.344	0.969	1.124	0.926	0.488	0.283	0.771	0.488	0.198	0.085	0.021	0.205	NA	NA	0.045	1.68	0.446	0.336	0.164	0.006	2.11	0.605
Teratohyla_spinosa	Centrolenidae	arboreal	5	19.354	10.9	11.052	5.814	7.79	5.916	6.47	5.732	3.71	3.808	1.448	1.788	1.042	1.632	NA	NA	0.216	5	1.446	1.465	7.196	4.918	0.945	0.611	0.603	0.221	1.192	0.681	0.396	0.361	0.186	0.643	0.359	0.355	0.12	0.142	NA	NA	0.048	0.971	0.302	0.242	1.555	0.749	0.422	0.273
Theloderma_corticale	Rhacophoridae	NA	5	69.062	29.144	33.38	18.57	30.406	23.896	29.056	22.656	13.454	11.754	6.168	10.006	2.588	6.83	NA	NA	3.357	143.681	36.065	44.316	470.997	155.067	2.581	2.445	1.547	1.106	1.567	0.86	0.823	1.286	0.741	0.463	0.592	0.426	0.348	0.604	NA	NA	0.561	15.725	11.734	11.391	62.918	29.044	1.154	1.093
Thoropa_miliaris	Cycloramphidae	torrential	3	59.027	32.523	34.333	15.47	32.317	21.003	25.77	16.75	12.47	14.53	7.957	7.423	4.63	6.213	NA	NA	4.122	11.202	10.606	6.913	491.915	243.026	2.894	0.905	1.372	0.401	1.155	1.101	0.915	0.815	0.641	1.788	1.946	1.1	1.886	1.566	NA	NA	1.065	9.761	3.58	2.654	59.728	49.695	1.671	0.523
Thoropa_taophora	Cycloramphidae	arboreal	5	57.91	31.06	33.156	14.354	30.792	20.972	24.124	16.18	11.548	14.716	5.896	6.99	3.416	5.798	0.684	0.253	4.717	1.228	9.139	7.701	337.351	172.696	4.995	2.59	2.261	0.931	2.129	1.636	1.308	1.518	0.67	1.52	0.416	0.564	0.348	0.446	0.119	0.048	0.944	0.467	1.598	1.664	65.309	30.091	2.234	1.158
Tlalocohyla_loquax	Hylidae	NA	3	37.467	18.89	19.873	9.677	15.93	9.253	12.47	11.253	6.733	4.8	3.447	3.17	3.763	1.93	NA	NA	1.144	34.402	11.108	10.041	53.921	37.662	1.141	0.558	0.495	0.176	0.468	0.578	0.47	0.419	0.359	1.764	0.155	0.321	0.391	0.078	NA	NA	0.101	2.754	2.567	1.708	4.367	2.074	0.659	0.322
Tomopterna_cryptotis	Pyxicephalidae	burrowing	5	39.256	17.9	15.556	7.79	17.296	10.95	16.032	9.202	7.206	6.514	4.106	5.056	2.482	3.998	0.177	0.072	7.194	7.642	1.803	1.65	105.491	42.974	2.281	1.187	1.537	1.011	1.606	0.756	1.518	0.691	1.071	1.084	0.917	1.807	0.521	1.054	0.086	0.034	1.354	3.555	0.42	0.477	63.989	23.181	1.02	0.531
Tomopterna_delalandii	Pyxicephalidae	NA	3	41.567	17.037	16.543	8.183	18.763	10.607	15.03	9.757	7.603	6.723	4.857	5.05	4.213	3.543	NA	NA	5.391	16.212	2.691	2.013	123.647	67.707	3.636	2.175	1.855	0.774	3.126	0.637	1.892	0.783	1.275	0.402	2.383	1.333	2.173	0.486	NA	NA	2.884	5.081	1.5	0.7	93.914	44.26	2.1	1.256
Tomopterna_krugerensis	Pyxicephalidae	NA	5	37.84	15.172	14.364	7.036	16.314	10.796	13.572	9.074	6.194	5.732	3.96	5.788	1.726	4.45	NA	NA	4.84	13.982	1.25	1.108	90.449	28.739	1.453	1.519	0.761	0.866	1.353	1.009	0.702	0.561	0.71	1.107	0.634	1.218	0.217	0.545	NA	NA	0.905	4.57	0.185	0.133	21.94	4.423	0.65	0.679
Tomopterna_marmorata	Pyxicephalidae	burrowing	3	33.627	14.927	13.427	6.477	15.21	8.633	13.657	8.757	5.69	4.83	5.183	4.057	4.29	2.827	NA	NA	4.577	8.233	1.547	1.513	84.815	44.479	4.308	1.167	0.842	0.511	1.603	1.21	1.621	0.951	0.927	0.151	0.899	0.571	0.829	0.618	NA	NA	1.137	3.15	0.503	0.42	32.833	21.255	2.487	0.674
Tomopterna_natalensis	Pyxicephalidae	NA	3	27.02	12.76	13.037	5.217	13.703	7.45	9.193	7.247	4.703	4.053	3.51	2.783	2.28	1.573	NA	NA	1.422	5.289	1.516	1.239	32.758	12.241	3.148	0.55	0.14	0.211	0.081	1.076	0.805	0.104	0.248	1.043	0.216	0.313	0.087	0.087	NA	NA	0.109	0.924	0.374	0.139	5.48	0.765	1.818	0.318
Tomopterna_tandyi	Pyxicephalidae	NA	3	35.563	14.583	13.117	6.933	14.597	9.74	12.983	8.38	6.353	6.21	3.387	3.51	2.4	3.043	NA	NA	3.122	8.771	1.566	1.402	44.433	23.931	1.393	0.847	0.852	0.215	0.566	0.348	0.34	0.433	0.427	1.059	0.586	0.606	0.845	0.67	NA	NA	0.133	4.49	0.715	0.324	1.925	4.252	0.804	0.489
Trachycephalus_imitatrix	Hylidae	arboreal	3	57.013	27.067	27.66	14.18	25.073	15.75	17.893	18.933	9.857	9.387	5.13	6.503	1.667	5.48	NA	NA	2.501	58.582	19.528	19.763	236.279	66.692	2.248	0.525	1.229	0.246	0.551	0.745	0.408	1.211	0.438	0.055	0.101	1.014	0.081	0.649	NA	NA	0.571	5.07	2.102	4.956	36.215	14.205	1.298	0.303
Trachycephalus_venulosus	Hylidae	arboreal	4	67.36	31.715	31.995	16.605	28.008	18.872	21.352	20.407	12.443	11.273	6.268	5.75	3.54	5.768	0.552	0.252	4.52	63.818	38.476	38.65	300.895	171.231	4.33	1.158	1.145	0.635	1.255	0.75	0.601	0.922	0.475	1.472	0.468	0.672	0.314	0.303	0.064	0.044	0.321	5.529	2.741	2.723	58.852	21.502	2.165	0.579
Trichobatrachus_robustus	Arthroleptidae	terrestrial	5	77.062	36.57	37.624	16.47	37.984	23.986	35.206	19.358	17.204	14.43	13.142	9.17	10.5	6.364	NA	NA	8.454	47.728	28.247	16.54	1491.22	837.594	22.566	10.518	9.819	4.549	10.03	6.219	9.446	6.226	6.107	7.584	6.083	2.909	4.799	1.85	NA	NA	6.054	40.683	28.504	18.908	1525.18	858.527	10.092	4.704
Triprion_petasatus	Hylidae	arboreal	3	65.893	23.927	25.003	13.787	21.607	17.37	17.63	16.47	8.757	8.01	5.49	3.463	4.193	2.453	NA	NA	2.447	33.071	25.443	24.023	120.637	68.738	5.817	2.093	2.389	1.665	2.15	2.072	2.352	1.71	0.143	0.646	0.336	0.515	0.486	0.439	NA	NA	0.538	3.92	2.939	3.667	33.29	23.51	3.358	1.208
Uperodon_systoma	Microhylidae	burrowing	4	53.19	18.91	16.712	9.108	20.095	7.638	12.44	13.815	10.217	5.36	7.388	5.162	4.48	3.498	NA	NA	7.947	26.275	2.732	2.317	193.808	68.308	3.185	1.773	0.911	1.692	0.497	0.398	0.615	1.449	1.153	0.867	1.879	0.984	0.863	0.541	NA	NA	1.762	6.731	0.741	0.62	79.714	15.531	1.592	0.887
Uperoleia_lithomoda	Myobatrachidae	burrowing	3	23.88	8.917	7.807	4.717	8.743	5.863	7.63	5.703	4.85	4.53	NA	NA	NA	NA	0.033	0.011	2.077	0.792	0.855	0.516	13.036	5.312	0.391	0.277	0.189	0.369	0.4	0.186	0.252	0.172	0.328	0.1	NA	NA	NA	NA	0.004	0.002	0.072	0.163	0.176	0.064	1.518	0.627	0.225	0.16
Uperoleia_littlejohni	Myobatrachidae	terrestrial	1	26.27	9.88	8.06	5.57	9.43	5.54	8.76	6.21	4.34	3.57	2.92	4.19	0.85	3.35	NA	NA	0.345	0.822	0.296	0.548	31.646	6.009	NA	NA	NA	NA	NA	NA	NA	NA	NA	NA	NA	NA	NA	NA	NA	NA	NA	NA	NA	NA	NA	NA	NA	NA
Uperoleia_russelli	Myobatrachidae	terrestrial	3	21.953	7.177	7.46	5.117	8.277	4.64	6.597	5.48	3.59	2.43	3.02	1.707	1.98	1.263	NA	NA	1.194	4.258	1.169	0.867	12.179	5.071	5.224	2.22	1.747	1.131	1.918	0.32	1.653	1.467	1.156	0.948	1.125	0.756	0.406	0.025	NA	NA	0.485	3.119	0.431	0.244	9.996	2.29	3.016	1.282
Uperoleia_tyleri	Myobatrachidae	terrestrial	1	25.19	10.6	9.29	5.62	11.26	6.96	9.49	6.93	5.12	4.5	4.23	4.38	1.16	3.28	NA	NA	0.706	2.151	0.554	0.338	51.415	9.254	NA	NA	NA	NA	NA	NA	NA	NA	NA	NA	NA	NA	NA	NA	NA	NA	NA	NA	NA	NA	NA	NA	NA	NA
Vandijkophrynus_robinsoni	Bufonidae	terrestrial	5	48.174	18.412	17.336	9.514	21.68	12.762	16.098	12.57	10.96	10.132	5.386	5.8	1.786	5.252	NA	NA	2.307	8.434	4.4	4.172	149.628	44.995	4.181	2.051	1.372	1.047	1.194	0.751	1.298	0.791	1.132	0.817	0.347	1.772	0.469	1.032	NA	NA	0.49	1.838	1.119	0.779	50.462	24.382	1.87	0.917
Vitreorana_antisthenesi	Centrolenidae	NA	5	23.634	12.064	13.03	7.05	10.026	6.462	7.654	7.162	4.43	4.608	1.62	2.196	0.658	1.886	NA	NA	0.219	9.871	1.761	1.867	11.256	4.233	0.616	0.989	0.322	0.491	0.206	0.39	0.397	0.273	0.143	0.426	0.115	0.063	0.08	0.231	NA	NA	0.073	1.881	0.473	0.24	1.453	0.729	0.275	0.442
Vitreorana_eurygnatha	Centrolenidae	arboreal	5	19.51	10.972	11.286	6.126	8.91	5.938	7.116	6.286	3.956	3.914	1.538	1.54	0.974	1.51	0.012	0.005	0.373	4.102	3.241	3.082	6.784	4.324	0.998	0.343	0.147	0.239	0.424	0.225	0.204	0.234	0.132	0.213	0.152	0.106	0.108	0.183	0.001	0.002	0.09	0.877	0.51	0.383	0.624	0.523	0.446	0.153
Vitreorana_uranoscopa	Centrolenidae	arboreal	4	21.848	12.235	11.698	6.463	9.7	6.058	7.245	6.678	4.47	4.395	1.265	1.56	1.08	1.575	NA	NA	0.313	5.439	1.956	1.946	6.343	5.256	1.189	0.615	0.711	0.407	0.485	0.491	0.204	0.358	0.42	0.389	0.118	0.19	0.14	0.3	NA	NA	0.06	2.341	0.297	0.278	1.245	1.459	0.594	0.308
Werneria_bambutensis	Bufonidae	torrential	2	23.57	10.195	10.705	5.69	10.47	5.975	7.16	6.315	4.24	3.865	2.435	3.135	1.055	2.26	NA	NA	0.338	3.822	0.568	0.653	20.343	6.688	0.085	0.007	0.134	0.297	0.184	0.092	0.113	0.007	0.085	0.629	0.219	0.106	0.092	0.085	NA	NA	0.019	0.81	0.175	0.298	1.131	0.749	0.06	0.005
Werneria_mertensiana	Bufonidae	terrestrial-torrential	3	36.11	17.357	16.74	8.587	16.033	11.027	11.08	10.437	7.25	5.707	4.577	6.45	1.45	4.177	NA	NA	1.597	6.319	2.054	1.669	134.185	26.438	0.367	0.843	0.528	0.136	0.696	0.49	0.26	0.235	0.505	1.338	0.072	0.46	0.226	0.281	NA	NA	0.571	1.717	0.328	0.207	12.364	3.737	0.212	0.487
Xenophrys_baluensis	Megophryidae	terrestrial	1	35.22	15.65	15.48	7.13	15.57	12.54	17.44	11	8.3	7.92	2.79	3.02	1.02	2.3	NA	NA	0.625	2.508	2.282	1.884	34.522	9.508	NA	NA	NA	NA	NA	NA	NA	NA	NA	NA	NA	NA	NA	NA	NA	NA	NA	NA	NA	NA	NA	NA	NA	NA
Xenophrys_major	Megophryidae	NA	5	65.628	36.286	36.196	17.766	33.162	22.536	24.574	18.274	14.754	13.746	7.904	9.188	2.776	6.646	NA	NA	6.084	27.249	18.4	13.453	689.002	175.76	2.532	1.86	1.303	0.782	2.001	1.345	1.11	0.636	0.439	1.089	0.664	0.628	0.313	0.316	NA	NA	0.864	12.392	1.632	1.002	74.79	31.187	1.132	0.832
Xenophrys_minor	Megophryidae	terrestrial	3	37.503	19.67	21.24	10.39	19.393	11.367	12.17	10.53	8.333	7.483	3.87	4.07	2.343	2.513	NA	NA	1.468	1.112	2.558	1.43	78.492	31.177	3.296	1.955	2.835	1.246	1.858	1.078	1.497	0.743	1.013	1.344	0.557	1.123	0.497	0.891	NA	NA	0.76	1.009	0.471	0.054	8.09	5.603	1.903	1.129
Xenopus_epitropicalis	Pipidae	aquatic	2	41.225	18.44	18.775	12.21	15.235	7.055	10.73	7.625	6.69	4.52	7.705	7.615	6.045	6.06	NA	NA	0.706	88.01	3.007	0.809	282.313	173.54	1.506	0.113	0.12	0.552	0.148	0.148	0.24	0.587	1.428	1.527	0.106	2.567	1.52	1.739	NA	NA	0.031	51.623	1.699	0.833	89.843	5.29	1.065	0.08
Xenopus_fraseri	Pipidae	aquatic	3	30.707	12.607	13.693	8.4	13.1	6.35	8.717	6.22	4.897	3.957	5.147	3.517	4.04	2.17	NA	NA	1.027	59.081	1.455	0.345	59.588	31.514	0.873	1.077	0.419	0.156	0.254	0.565	0.558	0.512	0.41	0.174	0.486	0.212	0.2	0.07	NA	NA	0.434	14.033	0.284	0.079	6.598	3.578	0.504	0.622
Xenopus_laevis	Pipidae	aquatic	3	32.427	11.603	13.59	7.907	15.027	6.657	8.357	6.24	4.85	4.17	3.833	6.527	2.873	4.763	NA	NA	0.231	99.701	1.279	0.082	81.127	50.715	4.035	2.561	2.035	1.116	1.796	1.05	0.895	0.945	0.824	1.208	0.53	1.288	0.586	0.414	NA	NA	0.139	34.777	0.379	0.034	46.334	23.185	2.329	1.479
Xenopus_longipes	Pipidae	aquatic	3	27.853	10.017	9.863	5.84	13.157	6.09	7.95	6.137	4.227	3.79	2.827	2.4	1.527	2.173	NA	NA	0.19	65.749	0.738	0.193	16.65	8.381	1.116	0.291	0.267	0.234	1.077	0.823	0.382	0.105	0.171	0.095	0.89	0.762	0.384	0.684	NA	NA	0.057	12.545	0.211	0.013	2.066	2.281	0.645	0.168
Xenopus_petersii	Pipidae	aquatic	2	49.375	18.45	20.405	12.705	21.405	9.435	13.255	10.64	7.965	6.28	8.275	8.125	6.46	6.21	NA	NA	2.302	241.447	2.432	0.454	328.447	207.073	10.43	3.253	3.161	0.983	5.975	0.714	1.69	1.824	0.672	0.113	4.009	0.771	3.748	1.329	NA	NA	0.953	11.327	0.385	0.213	182.478	109.584	7.375	2.3
Xenopus_tropicalis	Pipidae	aquatic	2	42.57	16.645	19.175	10.405	17.1	6.93	10.66	7.42	6.195	3.92	9.445	5.21	7.595	4.35	NA	NA	0.659	74.472	3.095	0.969	265.302	213.486	15.712	6.131	6.824	2.892	7.594	2.348	3.055	2.517	2.199	1.4	4.306	1.937	4.08	1.867	NA	NA	0.419	47.422	1.624	0.003	263.184	226.092	11.11	4.335
Xenopus_vestitus	Pipidae	aquatic	3	25.51	10.167	10.473	6.603	10.35	5.74	6.373	4.613	3.597	3.243	4.227	2.5	2.69	1.84	NA	NA	1.868	33.328	1.64	0.269	28.401	13.352	0.702	0.099	0.361	0.201	0.52	0.241	0.257	0.329	0.36	0.512	0.675	0.27	0.74	0.209	NA	NA	1.479	1.648	0.061	0.053	7.01	2.94	0.405	0.057
Xenopus_victorianus	Pipidae	aquatic	5	50.274	20.09	20.932	14.162	23.166	11.814	15.79	11.604	8.4	7.004	6.502	10.878	2.74	8.91	NA	NA	1.606	241.489	2.298	0.503	392.118	141.161	5.705	2.92	2.242	2.238	3.54	2.806	2.217	1.296	0.638	1.292	0.933	2.075	0.711	1.615	NA	NA	0.434	62.541	0.553	0.199	168.869	64.852	2.551	1.306
Xenopus_wittei	Pipidae	aquatic	5	39.408	14.964	13.512	8.768	15.53	8.382	11.414	7.376	5.906	4.788	5.14	6.208	3.138	4.994	0.279	0.152	1.586	93.182	0.313	0.491	125.188	55.63	1.201	1.147	1.092	1.263	1.063	0.677	0.329	0.461	0.378	0.27	0.327	0.797	0.426	0.66	0.04	0.027	0.373	20.571	0.084	0.09	20.634	12.118	0.537	0.513
Xenorhina_bouwensi	Microhylidae	burrowing	2	21.955	9.26	9.035	5.645	9.39	4.55	5.93	4.345	3.69	2.985	3.41	3.82	1.13	2.795	NA	NA	0.281	0.254	1.742	0.618	31.985	7.693	1.563	0.141	1.393	0.87	0.523	0.863	1.358	0.064	0.297	0.247	0.467	0.594	0.141	0.403	NA	NA	0.111	0.047	0.299	0.094	9.719	3.174	1.105	0.1
Xenorhina_obesa	Microhylidae	terrestrial	3	64.987	32.8	39.537	18.713	36.203	12.103	18.217	14.597	11.143	8.553	12.303	8.127	7.587	4.63	NA	NA	3.37	6.783	11.408	5.014	876.749	364.508	4.452	2.06	1.954	1.74	2.677	0.605	1.278	1.012	0.805	0.306	1.894	1.628	0.156	0.395	NA	NA	0.061	3.748	3.038	0.665	330.997	49.144	2.57	1.189
Xenorhina_oxycephala	Microhylidae	burrowing	4	31.415	14.342	15.25	8.33	14.42	7.102	8.438	6.282	6.008	5.133	3.97	5.26	1.442	4.068	NA	NA	0.748	1.874	2.413	1.026	95.58	28.588	8.037	4.066	4.212	2.093	4.22	1.182	1.983	2.195	1.702	1.527	1.301	1.923	0.426	1.569	NA	NA	0.502	1.446	1.422	0.443	79.205	23.868	4.018	2.033
[truncated: 42 more columns]

## Sheet: Metadata
column	accepted values	units	detail
species	character	NA	Name of species according to AmphibiaWeb as of December 2021
family	character	NA	Taxonomic family to which species belongs, according to AmphibiaWeb as of 7 December 2021
microhabitat	character	NA	Microhabitat, as defined in the manuscript
n	integer	NA	Number of specimens measured
svl	numeric	millimeters	Snout-to-vent length
thigh.L	numeric	millimeters	Thigh (upper leg) length
crus.L	numeric	millimeters	Crus (lower leg) length
tarsus.L	numeric	millimeters	Tarsus length
foot.L	numeric	millimeters	Foot length
head.L	numeric	millimeters	Head length
head.W	numeric	millimeters	Head width
hand.L	numeric	millimeters	Hand length
forearm.L	numeric	millimeters	Forearm length
upper.arm.L	numeric	millimeters	Upper arm length
thigh.W	numeric	millimeters	Thigh width
thigh.D	numeric	millimeters	Thigh depth
crus.W	numeric	millimeters	Crus width
crus.D	numeric	millimeters	Crus depth
thigh.mass	numeric	grams	Muscle mass of upper leg
crus.mass	numeric	grams	Muscle mass of lower leg
inner.mtt	numeric	millimeters squared	Area of inner metatarsal tubercle
foot.web	numeric	millimeters squared	Area of foot webbing
foot.pad	numeric	millimeters squared	Area of toe tips
hand.pad	numeric	millimeters squared	Area of finger tips
thigh.v	numeric	millimeters cubed	Estimated muscle volume of thigh
crus.v	numeric	millimeters cubed	Estimated muscle volume of crus
Suffix key
NONE	numeric	NA	Indicates the species mean for that variable
_sd	numeric	NA	Indicates the standard deviation (within each species) for that variable
_se	numeric	NA	Indicates the typical standard error for that variable (i.e. the species's standard deviation divided by the square root of sample size)
_IvesEA_se	numeric	NA	Indicates the standard error calculated using the procedure of Ives et al. 2007 (Syst. Biol. 56:252–270, Appendix 3), wherein a common sampling variance is estimated across species, then each species's standard error is the square root of that mean variance divided by the square root of the species-specific sample size.
