# Supplementary material for: The radiation continuum and the evolution of frog diversity
Source: Nat Commun. 2023 Nov 4;14:7100. doi: 10.1038/s41467-023-42745-x (PMC10625520; doi:10.1038/s41467-023-42745-x)
Supplement: Supplementary file 6 — Supplementary Data 3 [file 41467_2023_42745_MOESM6_ESM.xlsx]

## Sheet: Data
species	family	microhabitat	source
Arthroleptis aureoli	Arthroleptidae	terrestrial	Channing and Rödel (2019)
Arthroleptis poecilonotus	Arthroleptidae	terrestrial	Portik et al. (2016)
Arthroleptis sylvaticus	Arthroleptidae	terrestrial	Channing and Rödel (2019)
Arthroleptis xenodactyloides	Arthroleptidae	terrestrial	Channing and Rödel (2019)
Cardioglossa elegans	Arthroleptidae	semi.arboreal	Portik et al. (2016)
Leptopelis palmatus	Arthroleptidae	arboreal	Drewes and Stoelting (2004)
Nyctibates corrugatus	Arthroleptidae	terrestrial	Amiet (1973); Channing and Rödel (2019)
Scotobleps gabonicus	Arthroleptidae	terrestrial	Channing and Rödel (2019); Portik et al. (2016)
Bombina maxima	Bombinatoridae	semi.aquatic	AmphibiaChina (2021)
Breviceps mossambicus	Brevicipitidae	burrowing	Minter et al. (2004)
Amietophrynus camerunensis	Bufonidae	terrestrial	Channing and Rödel (2019)
Amietophrynus gracilipes	Bufonidae	terrestrial	Channing and Rödel (2019)
Ansonia muelleri	Bufonidae	semi.aquatic	IUCN (2020)
Ansonia penangensis	Bufonidae	semi.aquatic	IUCN (2020)
Atelopus flavescens	Bufonidae	terrestrial	McDiarmid (1973), based on A. vermiculatus
Barbarophryne brongersmai	Bufonidae	terrestrial	Stuart et al. (2008)
Bufo gargarizans	Bufonidae	terrestrial	AmphibiaChina (2021)
Bufo gariepensis	Bufonidae	terrestrial	Minter et al. (2004)
Bufo perplexus	Bufonidae	terrestrial	IUCN (2020)
Bufo stejnegeri	Bufonidae	terrestrial	AmphibiaChina (2021)
Bufo vertebralis	Bufonidae	terrestrial	Minter et al. (2004)
Bufotes pewzowi	Bufonidae	terrestrial	AmphibiaChina (2021)
Incilius nebulifer	Bufonidae	semi.arboreal	Dodd (2013)
Incilius valliceps	Bufonidae	semi.arboreal	Dodd (2013)
Vandijkophrynus robinsoni	Bufonidae	terrestrial	Minter et al. (2004)
Platymantis papuensis	Ceratobatrachidae	terrestrial	Menzies (2006)
Craugastor bransfordii	Craugastoridae	terrestrial	IUCN (2020)
Allobates kingsburyi	Dendrobatidae	terrestrial	Ron (2014)
Hyloxalus anthracinus	Dendrobatidae	terrestrial	Edwards (1971)
Hyloxalus bocagei	Dendrobatidae	terrestrial	Coloma (1995)
Hyloxalus vertebralis	Dendrobatidae	terrestrial	Edwards (1971)
Limnonectes fragilis	Dicroglossidae	aquatic	AmphibiaChina (2021); IUCN (2020)
Limnonectes fujianensis	Dicroglossidae	semi.aquatic	IUCN (2020)
Limnonectes macrocephalus	Dicroglossidae	semi.aquatic	IUCN (2020)
Limnonectes namiyei	Dicroglossidae	semi.aquatic	Maeda and Matsui (1990)
Nanorana parkeri	Dicroglossidae	semi.aquatic	AmphibiaWeb (2021)
Nanorana pleskei	Dicroglossidae	semi.aquatic	AmphibiaChina (2021)
Occidozyga lima	Dicroglossidae	aquatic	AmphibiaChina (2021)
Occidozyga martensii	Dicroglossidae	semi.aquatic	IUCN (2020)
Heleophryne purcelli	Heleophrynidae	torrential	Minter et al. (2004)
Gastrotheca galeata	Hemiphractidae	semi.arboreal	IUCN (2020)
Gastrotheca pseustes	Hemiphractidae	semi.arboreal	Ron (2014)
Stefania ginesi	Hemiphractidae	torrential	Señaris et al. (2007)
Dendropsophus ebraccatus	Hylidae	arboreal	AmphibiaWeb (2021)
Diaglena spatulata	Hylidae	arboreal	AmphibiaWeb (2021)
Hyla hallowellii	Hylidae	arboreal	Maeda and Matsui (1990)
Litoria havina	Hylidae	arboreal	Menzies (1993)
Litoria leucova	Hylidae	arboreal	Menzies (2006)
Litoria moorei	Hylidae	terrestrial	Anstis (2017)
Plectrohyla arborescandens	Hylidae	arboreal	Duellman (2001)
Pseudacris maculata	Hylidae	terrestrial	Dodd (2013)
Pseudacris triseriata	Hylidae	terrestrial	Dodd (2013)
Scinax staufferi	Hylidae	arboreal	Duellman (2001)
Afrixalus fornasini	Hyperoliidae	arboreal	Minter et al. (2004)
Hyperolius montanus	Hyperoliidae	arboreal	Channing and Rödel (2019)
Kassina maculata	Hyperoliidae	arboreal	Channing and Rödel (2019)
Kassina senegalensis	Hyperoliidae	terrestrial	Minter et al. (2004)
Opisthothylax immaculatus	Hyperoliidae	arboreal	AmphibiaWeb (2021)
Phlyctimantis leonardi	Hyperoliidae	arboreal	Channing and Rödel (2019)
Semnodactylus wealii	Hyperoliidae	terrestrial	Minter et al. (2004)
Boophis occidentalis	Mantellidae	arboreal	IUCN (2014; as Boophis albilabris)
Brachytarsophrys carinense	Megophryidae	terrestrial	AmphibiaChina (2021)
Leptobrachium hainanense	Megophryidae	terrestrial	AmphibiaChina (2021)
Leptobrachium huashen	Megophryidae	terrestrial	AmphibiaChina (2021)
Leptolalax pelodytoides	Megophryidae	terrestrial	AmphibiaChina (2021)
Scutiger boulengeri	Megophryidae	terrestrial	AmphibiaChina (2021)
Scutiger mammatus	Megophryidae	semi.aquatic	AmphibiaChina (2021)
Xenophrys minor	Megophryidae	terrestrial	AmphibiaChina (2021)
Choerophryne rostellifer	Microhylidae	semi.arboreal	Menzies (2006)
Cophixalus sphagnicola	Microhylidae	terrestrial	Menzies (2006)
Kalophrynus interlineatus	Microhylidae	terrestrial	AmphibiaChina (2021)
Kaloula picta	Microhylidae	semi.burrowing	AmphibiaWeb (2021)
Microhyla berdmorei	Microhylidae	terrestrial	Inger et al. (1999)
Microhyla pulchra	Microhylidae	terrestrial	AmphibiaChina (2021)
Phrynomantis annectens	Microhylidae	semi.arboreal	Channing and Rödel (2019)
Phrynomantis microps	Microhylidae	semi.arboreal	Channing and Rödel (2019)
Phrynobatrachus acridoides	Phrynobatrachidae	terrestrial	Channing and Rödel (2019)
Phrynobatrachus dispar	Phrynobatrachidae	terrestrial	Channing and Rödel (2019)
Phrynobatrachus leveleve	Phrynobatrachidae	terrestrial	Channing and Rödel (2019)
Phrynobatrachus mababiensis	Phrynobatrachidae	terrestrial	Channing and Rödel (2019)
Phrynobatrachus sandersoni	Phrynobatrachidae	semi.arboreal	Channing and Rödel (2019)
Ptychadena anchietae	Ptychadenidae	terrestrial	Minter et al. (2004)
Arthroleptella lightfooti	Pyxicephalidae	terrestrial	Minter et al. (2004)
Strongylopus fasciatus	Pyxicephalidae	terrestrial	Rebelo and Measey (2019)
Tomopterna marmorata	Pyxicephalidae	burrowing	Minter et al. (2004); Rebelo and Measey (2019)
Amolops viridimaculatus	Ranidae	torrential	AmphibiaChina (2021)
Amolops wuyiensis	Ranidae	torrential	AmphibiaChina (2021)
Hylarana arfaki	Ranidae	semi.aquatic	Menzies (2006)
Hylarana lepus	Ranidae	semi.arboreal	Channing and Rödel (2019)
Odorrana schmackeri	Ranidae	torrential	AmphibiaWeb (2021)
Odorrana versabilis	Ranidae	torrential	AmphibiaChina (2021)
Pelophylax porosus	Ranidae	semi.aquatic	Maeda and Matsui (1990)
Rana sakuraii	Ranidae	terrestrial	Matsui and Matsui (1990)
Rana warszewitschii	Ranidae	terrestrial	AmphibiaWeb (2021)
Sanguirana luzonensis	Ranidae	torrential	IUCN (2020)
Buergeria buergeri	Rhacophoridae	torrential	Maeda and Matsui (1990)
Buergeria oxycephala	Rhacophoridae	torrential	Pope (1931)
Chiromantis xerampelina	Rhacophoridae	arboreal	Minter et al. (2004)
Feihyla palpebralis	Rhacophoridae	arboreal	Inger et al. (1999)
Kurixalus eiffingeri	Rhacophoridae	arboreal	Maeda and Matsui (1990)
Kurixalus odontotarsus	Rhacophoridae	arboreal	AmphibiaChina (2021)
Liuixalus romeri	Rhacophoridae	semi.arboreal	AmphibiaWeb (2021)
Philautus petersi	Rhacophoridae	semi.arboreal	Inger and Stuebing (1997)
Polypedates leucomystax	Rhacophoridae	arboreal	Pope (1931)
Raorchestes longchuanensis	Rhacophoridae	arboreal	AmphibiaChina (2021)
Rhacophorus nigropunctatus	Rhacophoridae	semi.arboreal	AmphibiaChina (2021)
Rhacophorus schlegelii	Rhacophoridae	arboreal	Maeda and Matsui (1990)
Pristimantis acerus	Strabomantidae	semi.arboreal	Ron (2014)
Pristimantis gentryi	Strabomantidae	terrestrial	IUCN (2020)
Pristimantis walkeri	Strabomantidae	semi.arboreal	Ron (2014)

## Sheet: References
source	full.source	Notes
Amiet (1973)	Amiet, J.-L. 1973. Notes faunistiques, éthologiques et écologiques sur quelques amphibiens anoures du Cameroun (2ème série). Annales de La Faculté Des Sciences de Yaoundé 13:135–161.
AmphibiaChina (2020)	AmphibiaChina 2021. The database of Chinese amphibians. Kunming Institute of Zoology (CAS), Kunming, Yunnan, China. Accessed December 7, 2021. http://www.amphibiachina.org/.
AmphibiaWeb (2021)	AmphibiaWeb. 2021. Information on amphibian biology and conservation. Accessed December 7, 2021. http://amphibiaweb.org.
Ron (2014)	Ron, S. R. (ed.) 2014. Guía dinámica de campo. AmphibiaWebEcuador. Museo de Zoología QCAZ, Pontificia Universidad Católica del Ecuador.
Anstis (2017)	Anstis, M. 2017. Tadpoles and Frogs of Australia, 2nd ed. New Holland Publishers, London.
Channing and Rödel (2019)	Channing, A., and M.-O. Rödel. 2019. Field Guide to the Frogs and Other Amphibians of Africa. Struik Nature, Penguin Random House, Cape Town.
Coloma (1995)	Coloma, L. A. 1995. Ecuadorian frogs of the genus Colostethus (Anura: Dendrobatidae).Miscellaneous Publications of the Natural History Museum, University of Kansas 87:1–72.
Dodd (2013)	Dodd, C. K. Jr. 2013. Frogs of the United States and Canada. Johns Hopkins University Press, Baltimore, MD.
Drewes and Stoelting (2004)	Drewes, R. C., and R. E. Stoelting. 2004. The California Academy of Sciences Gult of Guinea expedition (2001) II. Additions and corrections to our knowledge of the endemic amphibians of São Tomé and Príncipe. Proceedings of the California Academy of Sciences 55:573–587.
Duellman (2001)	Duellman, W. E. 2001. Hylid Frogs of Middle America. Second Edition. Society for the Study of Amphibians and Reptiles, Lawrence, KS.
Edwards (1971)	Edwards, S. R. 1971. Taxonomic notes on South American Colostethus with descriptions of two new species (Amphibia, Dendrobatidae). Proceedings of the Biological Society of Washington 84:147–162.
Inger and Stuebing (1997)	Inger, R. F., and R. B. Stuebing. 1997. A Field Guide to the Frogs of Borneo. Borneo Natural History Publishers, Kota Kinabalu, Malaysia.
Inger et al. (1999)	Inger, R. F., N. L. Orlov, and I. S. Darevsky. 1999. Frogs of Vietnam: A report on new collections. Fieldiana Zoology, New Series 92:1–46.
IUCN (2014)	IUCN (International Union for Conservation of Nature). 2014. IUCN Red List of Threatened Species. Version 2014. Accessed October 15, 2015. http://www.iucnredlist.org.
IUCN (2020)	IUCN (International Union for Conservation of Nature). 2020. IUCN Red List of Threatened Species. Version 2020. Accessed December 9, 2020. http://www.iucnredlist.org.
Maeda and Matsui (1990)	Maeda, N., and M. Matsui. 1990. Frogs and Toads of Japan. 2nd edition. Tokyo: Bun-Ichi Sogo Shuppan.
Matsui and Matsui 1990	Matsui, T., and M. Matsui. 1990. A new brown frog (genus Rana) from Honshu, Japan. Herpetologica 46:78–85.
McDiarmid (1973), based on A. vermiculatus	McDiarmid, R. W. 1973. A new species of Atelopus (Anura, Bufonidae) from northeastern South America. Contributions in Science, Natural History Museum of Los Angeles County 240:1–12.
Menzies (1993)	Menzies, J. I. 1993. Systematics of Litoria iris (Anura: Hylidae) and its allies in New Guinea and a note on sexual dimorphism in the group. Australian Journal of Zoology 41:225–255.
Menzies (2006)	Menzies, J. I. 2006. The Frogs of New Guinea and the Solomon Islands. Pensoft, Sofia, Bulgaria.
Minter et al. (2004)	Minter, L. R., M. Burger, J. A. Harrison, H. H. Braack, P. J. Bishop, and D. Kloepfer, eds. 2004. Atlas and Red Data Book of the Frogs of South Africa, Lesotho and Swaziland. Smithsonian Institution, Washington, D.C.
Pope (1931)	Pope, C. H. 1931. Notes on amphibians from Fukien, Hainan and other parts of China. Bulletin of the American Museum of Natural History 61:397–611
Portik et al. (2016)	Portik, D. M., G. F. M. Jongsma, M. T. Kouete, L. A. Scheinberg, B. Freiermuth, W. P. Tapondju, and D. C. Blackburn. 2016. A survey of amphibians and reptiles in the foothills of Mount Kupe, Cameroon. Amphibian & Reptile Conservation 10:37–67.
Rebelo and Measey (2019)	Rebelo, A. D., and J. Measey. 2019. Locomotor performance constrained by morphology and habitat in a diverse clade of African frogs (Anura: Pyxicephalidae). Biological Journal of the Linnean Society 127:310–323.
Señaris et al. (2007)	Señaris, J. C., J. Ayarzagüena, and S. Gorzula. 1996. Revisión taxonómica del género Stefania (Anura; Hylidae) en Venezuela con la descripción de cinco nuevas especies. Publicaciones de la Asociación de Amigos de Doñana 7:1–57.
Stuart et al. (2008)	Stuart, S. N., M. Hoffmann, J. Chanson, N. Cox, R. Berridge, P. Ramani, and B. Young, eds. 2008. Threatened Amphibians of the World. Lynx Editions, Barcelona, Spain; IUCN, Gland, Switzerland; and Conservation International, Arlington, Virginia, USA.
