# Supplementary material for: The radiation continuum and the evolution of frog diversity
Source: Nat Commun. 2023 Nov 4;14:7100. doi: 10.1038/s41467-023-42745-x (PMC10625520; doi:10.1038/s41467-023-42745-x)
Supplement: Supplementary file 7 — Supplementary Data 4 [file 41467_2023_42745_MOESM7_ESM.xlsx]

## Sheet: Supplementary Data 2 family rat
family	stem.age	crown.age	n	ratio.sigma	crown_low	crown_med	crown_high	stem_low	stem_med	stem_high	bd_rates
Alsodidae	62.8603	53.3313	26	0.00105967	0.0480947	0.0433253	0.0225097	0.0518307	0.0414043	0.0199293	0.00692002
Alytidae	166.917	113.105	12	0.00184073	0.0158416	0.0139177	0.00608618	0.0148871	0.011214	0.00444494	0.00222176
Arthroleptidae	111.041	94.8842	153	0.00111355	0.0457114	0.0427405	0.0288094	0.0453026	0.039119	0.025081	0.0302341
Ascaphidae	160.259	11.5528	2	0.000276477	0	0	0	0.00432516	0.00253005	0.000594724	0.00253005
Batrachylidae	69.2466	37.4172	13	0.000560542	0.0500252	0.0440729	0.0196457	0.0370408	0.0281012	0.0113862	0.0181751
Bombinatoridae	166.917	85.8595	10	0.000696973	0.018745	0.016363	0.00684592	0.0137948	0.0102131	0.00384534	0.00191902
Brachycephalidae	87.7251	81.8368	76	0.00157016	0.0444493	0.0410757	0.0255196	0.0493671	0.0416148	0.0243951	0.0381427
Brevicipitidae	98.332	69.4333	36	0.00114358	0.041628	0.0378338	0.0209132	0.036443	0.0296726	0.0152959	0.0375884
Bufonidae	80.6244	76.7254	632	0.00202892	0.0750174	0.0712862	0.0535561	0.0799869	0.0714092	0.0516028	0.0638563
Centrolenidae	65.1843	39.449	159	0.000945564	0.110922	0.10377	0.0702154	0.0777626	0.0672252	0.0432831	0.0707706
Ceratobatrachidae	101.03	93.5311	102	0.00142747	0.0420376	0.0390544	0.0251831	0.0457783	0.039014	0.0238241	0.0223183
Ceratophryidae	89.5227	40.9263	12	0.000313828	0.0437801	0.0384631	0.0168199	0.0277573	0.0209087	0.0082877	0.0207076
Conrauidae	109.201	42.538	7	0.00025983	0.0294504	0.0254008	0.00974508	0.0178195	0.0126949	0.00430403	0.0126949
Craugastoridae	86.1743	83.4635	123	0.00102219	0.0493514	0.0459907	0.0302973	0.0558425	0.0478929	0.0299418	0.0343617
Cycloramphidae	72.3995	65.391	37	0.00593302	0.0446204	0.0405818	0.0225424	0.0498749	0.0406693	0.0210783	0.020404
Dendrobatidae	115.456	88.156	336	0.00111554	0.0581238	0.0548905	0.0395843	0.0503839	0.044406	0.0306694	0.044818
Dicroglossidae	96.9996	85.0834	226	0.0010063	0.0555618	0.0522267	0.0365006	0.055882	0.0487817	0.0325465	0.0434937
Eleutherodactylidae	87.7251	76.6788	232	0.00183259	0.0619936	0.0582916	0.0408302	0.0620887	0.0542364	0.0362748	0.054553
Heleophrynidae	177.358	60.4516	6	0.000171329	0.0181734	0.0156061	0.0057757	0.0101025	0.00706346	0.00228613	0.00706346
Hemiphractidae	106.741	74.9872	120	0.000881441	0.0546006	0.0508624	0.0334154	0.0448517	0.0384357	0.0239574	0.0403799
Hylidae	99.6384	91.0616	1036	0.00141385	0.0686346	0.0654848	0.0504918	0.0696832	0.0627363	0.0466606	0.0503378
Hylodidae	62.8603	55.2897	47	0.00107584	0.0570993	0.0522334	0.0302214	0.0612492	0.0505574	0.0274063	0.0232799
Hyperoliidae	111.041	84.2842	232	0.00122695	0.0563995	0.0530316	0.0371459	0.0490516	0.0428481	0.028658	0.0440608
Leptodactylidae	85.1179	76.1935	227	0.000738312	0.0621025	0.058378	0.0408151	0.0637345	0.0556428	0.0371396	0.0370382
Mantellidae	92.2722	76.6296	233	0.00143871	0.0620895	0.0583849	0.0409105	0.0590756	0.0516101	0.0345321	0.0489404
Megophryidae	105.574	103.214	283	0.00147629	0.0479807	0.0452239	0.0321931	0.0534737	0.0469416	0.0319601	0.0462219
Microhylidae	137.264	110.312	715	0.00182518	0.0532955	0.0506989	0.0383537	0.0478807	0.0428412	0.031197	0.0306821
Myobatrachidae	126.928	101.773	135	0.00152696	0.0413874	0.0386251	0.0257018	0.038646	0.0332432	0.0210137	0.0345553
Nyctibatrachidae	101.03	70.1811	39	0.00163011	0.042325	0.0385451	0.0216108	0.0362622	0.029652	0.0155263	0.0440128
Odontophrynidae	80.6244	38.5167	53	0.00117217	0.0850838	0.0780448	0.0460262	0.0492443	0.0408789	0.0226302	0.0501735
Pelodytidae	132.781	41.7712	4	0.00488788	0.0165939	0.0141912	0.00484932	0.0104404	0.00690075	0.00197591	0.00690075
Petropedetidae	94.5831	70.9958	13	0.00296076	0.026365	0.0232279	0.0103539	0.0271185	0.0205735	0.00833613	0.00653123
Phrynobatrachidae	121.872	117.288	98	0.000453696	0.0331816	0.0308057	0.0197692	0.037621	0.0320168	0.0194486	0.02558
Pipidae	167.585	158.526	41	0.0014432	0.0190531	0.017373	0.009825	0.0221593	0.018167	0.0096037	0.0105179
Ptychadenidae	129.698	105.761	63	0.000471164	0.0326207	0.0300325	0.0181767	0.0319445	0.0267216	0.0152206	0.0193305
Pyxicephalidae	103.419	79.8465	87	0.00107965	0.0472501	0.0437742	0.0276803	0.0431827	0.0365909	0.0218699	0.0379907
Ranidae	101.228	88.7794	434	0.000967074	0.0605985	0.0573811	0.0421228	0.0599937	0.0531691	0.03745	0.0504938
Ranixalidae	96.9996	56.5355	19	0.000104876	0.0398208	0.0355313	0.0172801	0.0303552	0.0237381	0.0106147	0.012704
Rhacophoridae	92.2722	68.8277	444	0.000959677	0.0784957	0.074345	0.0546576	0.0660635	0.0585759	0.0413267	0.0501082
Scaphiopodidae	150.443	63.1737	7	0.000501558	0.0198305	0.0171036	0.00656186	0.0129346	0.00921477	0.00312414	0.00329004
Sooglossidae	114.683	43.286	4	0.00159972	0.0160132	0.0136946	0.00467963	0.0120881	0.00798979	0.00228774	0.00798979
Strabomantidae	86.1743	80.1701	762	0.00113717	0.0741274	0.0705535	0.0535583	0.0770061	0.0689778	0.0504223	0.0417306
Telmatobiidae	68.372	44.3388	63	0.000937142	0.0778097	0.0716363	0.0433568	0.0605969	0.0506894	0.0288726	0.0433922
