# Supplementary material for: The radiation continuum and the evolution of frog diversity
Source: Nat Commun. 2023 Nov 4;14:7100. doi: 10.1038/s41467-023-42745-x (PMC10625520; doi:10.1038/s41467-023-42745-x)
Supplement: Supplementary file 8 — Supplementary Data 5 [file 41467_2023_42745_MOESM8_ESM.xlsx]

## Sheet: Data
family	stem.age	crown.age	n	ratio.sigma	crown_low	crown_med	crown_high	stem_low	stem_med	stem_high	bd_rates
Mantellidae	92.2722	76.6296	233	0.464894	0.686985	0.710191	0.807207	0.725831	0.731618	0.757587	0.829028
Rhacophoridae	92.2722	68.8277	444	-0.0560236	1.41794	1.45443	1.62843	0.895426	0.900223	0.931032	0.853375
Ranidae	101.228	88.7794	434	-0.0461462	0.62	0.663009	0.880064	0.749225	0.77125	0.835915	0.861289
Dicroglossidae	96.9996	85.0834	226	0.00500224	0.393011	0.420019	0.541474	0.641523	0.656558	0.700403	0.707212
Ranixalidae	96.9996	56.5355	19	-2.90414	-0.32343	-0.375284	-0.630091	-0.284252	-0.302649	-0.381513	-0.563424
Nyctibatrachidae	101.03	70.1811	39	0.625579	-0.208732	-0.230775	-0.364201	-0.0145199	-0.00640968	-0.0142908	0.71946
Ceratobatrachidae	101.03	93.5311	102	0.454803	-0.22188	-0.206396	-0.145713	0.338988	0.359007	0.399155	0.018351
Pyxicephalidae	103.419	79.8465	87	0.0955246	0.0160523	0.0189634	0.00656532	0.250444	0.273615	0.316512	0.567547
Petropedetidae	94.5831	70.9958	13	1.39337	-0.944519	-0.969624	-1.0577	-0.455293	-0.493185	-0.614845	-1.25033
Conrauidae	109.201	42.538	7	-1.73695	-0.801386	-0.864142	-1.09543	-1.0923	-1.13615	-1.25317	-0.564162
Phrynobatrachidae	121.872	117.288	98	-1.01984	-0.628868	-0.602727	-0.477132	0.0412865	0.0957792	0.203206	0.159183
Ptychadenidae	129.698	105.761	63	-0.971242	-0.654765	-0.640036	-0.574949	-0.206836	-0.144985	-0.0334909	-0.130032
Microhylidae	137.264	110.312	715	0.770996	0.290523	0.347766	0.65328	0.407106	0.483627	0.659509	0.346952
Arthroleptidae	111.041	94.8842	153	0.135291	-0.0540617	-0.0303082	0.0752915	0.323142	0.362584	0.448799	0.331764
Hyperoliidae	111.041	84.2842	232	0.260064	0.43084	0.458043	0.580428	0.443756	0.483843	0.57754	0.720587
Brevicipitidae	98.332	69.4333	36	0.169536	-0.240628	-0.264843	-0.406954	-0.00697222	-0.00548119	-0.0287249	0.556555
Sooglossidae	114.683	43.286	4	0.601369	-1.4279	-1.43508	-1.41022	-1.681	-1.75279	-1.86343	-1.04222
Centrolenidae	65.1843	39.449	159	-0.0750849	2.83048	2.79805	2.545	1.14276	1.08363	0.975695	1.20984
Leptodactylidae	85.1179	76.1935	227	-0.393389	0.687568	0.709867	0.801472	0.840981	0.831811	0.827879	0.541333
Bufonidae	80.6244	76.7254	632	0.907146	1.2639	1.31266	1.56302	1.18554	1.16404	1.14546	1.10369
Odontophrynidae	80.6244	38.5167	53	0.201299	1.70834	1.62538	1.11407	0.449704	0.421189	0.349512	0.854718
Hylidae	99.6384	91.0616	1036	0.442471	0.979936	1.04264	1.38071	0.976346	0.991601	1.04825	0.858093
Alsodidae	62.8603	53.3313	26	0.0714894	0.0544896	-0.00242856	-0.309148	0.527356	0.438196	0.226785	-1.19063
Hylodidae	62.8603	55.2897	47	0.0909755	0.462415	0.420333	0.161138	0.780643	0.704173	0.534413	0.0619052
Batrachylidae	69.2466	37.4172	13	-0.747774	0.142241	0.0331909	-0.484713	0.0177073	-0.0779466	-0.313759	-0.193668
Cycloramphidae	72.3995	65.391	37	2.28761	-0.103839	-0.133355	-0.307147	0.469005	0.414344	0.28091	-0.074233
Telmatobiidae	68.372	44.3388	63	-0.0865941	1.3876	1.32891	0.954134	0.764401	0.707646	0.584745	0.704799
Ceratophryidae	89.5227	40.9263	12	-1.49403	-0.142211	-0.234703	-0.658415	-0.419973	-0.471666	-0.620471	-0.0589831
Strabomantidae	86.1743	80.1701	762	0.162302	1.22441	1.27864	1.56316	1.12793	1.11791	1.12312	0.664486
Craugastoridae	86.1743	83.4635	123	0.0251564	0.111631	0.124445	0.16575	0.640449	0.632071	0.619857	0.463889
Eleutherodactylidae	87.7251	76.6788	232	0.776211	0.682679	0.705807	0.802382	0.801293	0.797718	0.805128	0.94112
Brachycephalidae	87.7251	81.8368	76	0.577376	-0.111649	-0.109762	-0.125175	0.453481	0.444947	0.422027	0.571671
Hemiphractidae	106.741	74.9872	120	-0.165429	0.34957	0.355505	0.354889	0.307968	0.339117	0.404544	0.630517
Dendrobatidae	115.456	88.156	336	0.13759	0.508609	0.545742	0.727413	0.484407	0.531404	0.64304	0.738179
Myobatrachidae	126.928	101.773	135	0.541483	-0.251643	-0.226945	-0.114056	0.0820647	0.145838	0.277945	0.46969
Heleophrynidae	177.358	60.4516	6	-2.27271	-1.32662	-1.34141	-1.34197	-1.95321	-1.91689	-1.86411	-1.16945
Megophryidae	105.574	103.214	283	0.498067	0.0493066	0.087978	0.280813	0.574695	0.605353	0.682847	0.770022
Pelodytidae	132.781	41.7712	4	2.03832	-1.40065	-1.41073	-1.39965	-1.90329	-1.94793	-2.00493	-1.19351
Scaphiopodidae	150.443	63.1737	7	-0.890817	-1.24908	-1.26814	-1.29306	-1.57833	-1.56282	-1.56255	-1.95828
Pipidae	167.585	158.526	41	0.468906	-1.28544	-1.25497	-1.09048	-0.761658	-0.658849	-0.478161	-0.758385
Alytidae	166.917	113.105	12	0.781914	-1.43595	-1.42414	-1.32265	-1.36506	-1.30134	-1.22206	-2.36362
Bombinatoridae	166.917	85.8595	10	-0.467517	-1.29986	-1.30436	-1.2754	-1.48066	-1.42583	-1.36198	-2.51486
Ascaphidae	160.259	11.5528	2	-1.65705	-2.18542	-2.11143	-1.70244	-3.24011	-3.28417	-3.16434	-2.22946
