# Supplementary material for: The radiation continuum and the evolution of frog diversity
Source: Nat Commun. 2023 Nov 4;14:7100. doi: 10.1038/s41467-023-42745-x (PMC10625520; doi:10.1038/s41467-023-42745-x)
Supplement: Supplementary file 9 — Supplementary Code 1 [file 41467_2023_42745_MOESM9_ESM.zip]

Archive with 22 entries (21 files):
- Supplementary Code 1/
- __MACOSX/._Supplementary Code 1
- Supplementary Code 1/.DS_Store
- __MACOSX/Supplementary Code 1/._.DS_Store
- Supplementary Code 1/amph_shl_new_Consensus_7238.tre
- __MACOSX/Supplementary Code 1/._amph_shl_new_Consensus_7238.tre
- Supplementary Code 1/Radiation_continuum_essential_objects.RData
- __MACOSX/Supplementary Code 1/._Radiation_continuum_essential_objects.RData
- Supplementary Code 1/Radiation_continuum.Rmd
- __MACOSX/Supplementary Code 1/._Radiation_continuum.Rmd
- Supplementary Code 1/Radiation_continuum.html
- __MACOSX/Supplementary Code 1/._Radiation_continuum.html
- Supplementary Code 1/aw.latest.csv
- __MACOSX/Supplementary Code 1/._aw.latest.csv
- Supplementary Code 1/Moen_etal_2021_SuppInfoS9.diversification.data.csv
- __MACOSX/Supplementary Code 1/._Moen_etal_2021_SuppInfoS9.diversification.data.csv
- Supplementary Code 1/Morphometrics_anura_4628_specimens.csv
- __MACOSX/Supplementary Code 1/._Morphometrics_anura_4628_specimens.csv
- Supplementary Code 1/JP_NatEE_2018_3349tax_ultra.nex
- __MACOSX/Supplementary Code 1/._JP_NatEE_2018_3349tax_ultra.nex
- Supplementary Code 1/Radiation_continuum.R
- __MACOSX/Supplementary Code 1/._Radiation_continuum.R
