# Supplementary material for: The radiation continuum and the evolution of frog diversity
Source: Nat Commun. 2023 Nov 4;14:7100. doi: 10.1038/s41467-023-42745-x (PMC10625520; doi:10.1038/s41467-023-42745-x)
Supplement: Supplementary file 9 — Supplementary Code 1 [file 41467_2023_42745_MOESM9_ESM.zip › Supplementary Code 1/amph_shl_new_Consensus_7238.tre]

(Homo_sapiens:342.6368,((((((Epicrionops_bicolor:22.55511638,Epicrionops_lativittatus:22.55511638):68.44704081,(Epicrionops_columbianus:86.56186026,(Epicrionops_niger:82.33766791,(Rhinatrema_bivittatum:41.95472265,(Rhinatrema_ron:16.6937579,Rhinatrema_shiv:16.6937579):25.26095997):40.38295004):4.224168455):4.440330389):5.389908448,(Epicrionops_parkeri:25.28879046,Epicrionops_petersi:25.28878568):71.1033182):38.62629732,(Epicrionops_marmoratus:27.05691095,Epicrionops_peruvianus:27.05690617):107.9614616):45.18999402,(((((Caudacaecilia_asplenia:21.85210081,Ichthyophis_bannanicus:21.85210081):8.764198737,(Caudacaecilia_larutensis:27.65873243,Ichthyophis_biangularis:27.65873243):2.957567124):55.76342518,(Caudacaecilia_nigroflava:8.905012932,Ichthyophis_pauli:8.905012932):77.47472358,((Caudacaecilia_paucidentula:8.411875702,Ichthyophis_kodaguensis:8.411875702):15.57425169,(Ichthyophis_longicephalus:14.8494819,Ichthyophis_tricolor:14.8494819):9.136645494):62.39359969,((Caudacaecilia_weberi:9.822959134,Ichthyophis_singaporensis:9.822959134):23.63252689,(Ichthyophis_khumhzi:8.081910784,Ichthyophis_supachaii:8.081910784):25.37358938):52.92423164,((Ichthyophis_acuminatus:8.2876875,Ichthyophis_moustakius:8.2876875):9.0432274,(Ichthyophis_atricollaris:8.008559845,Ichthyophis_javanicus:8.008559845):9.322355056):69.04880511,(Ichthyophis_alfredii:7.130559394,Ichthyophis_pseudangularis:7.130559394):79.24916062,((Ichthyophis_beddomei:6.640700694,Ichthyophis_nguyenorum:6.640700694):19.3303968,(Ichthyophis_davidi:8.317231989,Ichthyophis_nokrekensis:8.317231989):17.65386551):60.40863902,(Ichthyophis_bernisi:8.17606425,Ichthyophis_laosensis:8.17606425):78.20366048,(Ichthyophis_billitonensis:8.486390979,Ichthyophis_mindanaoensis:8.486390979):77.89334318,(Ichthyophis_daribokensis:8.367074613,Ichthyophis_sendenyu:8.367074613):78.01265247,(Ichthyophis_dulitensis:8.838659805,Ichthyophis_kohtaoensis:8.838659805):77.54107199,(Ichthyophis_elongatus:6.407715237,Ichthyophis_glandulosus:6.407715237):79.97201656,(Ichthyophis_garoensis:8.399991911,Ichthyophis_youngorum:8.399991911):77.97972575,((Ichthyophis_glutinosus:14.07873725,Ichthyophis_orthoplicatus:14.07873725):8.173572944,(Ichthyophis_humphreyi:8.554886583,Ichthyophis_lakimi:8.554886583):13.69742361):64.12742632,(Ichthyophis_husaini:6.997556163,Ichthyophis_sumatranus:6.997556163):79.38216385,(Ichthyophis_hypocyaneus:10.22492445,Ichthyophis_monochrous:10.22492681):76.15480263,(Ichthyophis_paucisulcus:8.623921929,Ichthyophis_sikkimensis:8.623921929):77.75581458):28.20766832,(Ichthyophis_bombayensis:65.99746164,((((Uraeotyphlus_gansi:10.65390524,Uraeotyphlus_interruptus:10.65390524):11.45635335,Uraeotyphlus_malabaricus:22.1102586):13.02199913,(Uraeotyphlus_menoni:8.77180936,Uraeotyphlus_oxyurus:8.77180936):26.36044837):19.14867757,(Uraeotyphlus_narayani:10.62713725,Uraeotyphlus_oommeni:10.62713725):43.65379097):11.7165287):48.58994791):45.5606881,(((Crotaphatrema_bornmuelleri:49.87844045,(Crotaphatrema_lamottei:7.138194141,Crotaphatrema_tchabalmbaboensis:7.138194141):42.74024631):88.9564084,(Scolecomorphus_kirkii:51.01193712,(Scolecomorphus_uluguruensis:32.65585992,Scolecomorphus_vittatus:32.65585992):18.3560772):87.82292484):5.075338046,((((Chikila_alcocki:23.4045348,Chikila_darlong:23.4045348):54.20130432,(Chikila_fulleri:21.83833158,Chikila_gaiduwani:21.83833158):55.76750753):34.55016089,((Boulengerula_boulengeri:87.85623124,((((Boulengerula_changamwensis:15.02720442,Boulengerula_uluguruensis:15.02720442):14.78584355,(Boulengerula_niedeni:17.81969448,Boulengerula_taitana:17.81969448):11.99335349):3.441354363,Boulengerula_denhardti:33.25440234):44.2078075,Boulengerula_fischeri:77.46219974):10.39402476):19.17117737,(Herpele_multiplicata:39.15555107,Herpele_squalostoma:39.15555107):67.87187437):5.128574565):20.72391,(((((Atretochoana_eiselti:34.441803,(Nectocaecilia_petersii:17.36811588,Potamotyphlus_kaupii:17.36811588):17.07368032):23.57281038,(Typhlonectes_compressicauda:26.42441509,Typhlonectes_natans:26.42441509):31.5901915):21.30545894,(((Chthonerpeton_arii:10.87384476,Chthonerpeton_exile:10.87384476):32.41735054,((Chthonerpeton_braestrupi:11.73258176,Chthonerpeton_onorei:11.73258176):19.93519983,(Chthonerpeton_noctinectes:11.72564819,Chthonerpeton_viviparum:11.72564819):19.94213):11.62341371):15.75668949,(Chthonerpeton_indistinctum:11.28329877,Chthonerpeton_perissodus:11.28329877):47.76457583):20.27218414):8.309247679,(((((Caecilia_abitaguae:5.915949064,Caecilia_corpulenta:5.915949064):5.488642262,(Caecilia_caribea:5.901979989,Caecilia_pachynema:5.901979989):5.502609202):37.92771393,((Caecilia_albiventris:5.45963236,Caecilia_degenerata:5.45963236):15.21463031,(Caecilia_isthmica:5.290903956,Caecilia_perdita:5.290903956):15.38335872):28.65803831,((Caecilia_antioquiaensis:5.348968594,Caecilia_guntheri:5.348968594):11.73291689,(Caecilia_bokermanni:6.169550859,Caecilia_thompsoni:6.169550859):10.91233676):32.2504155,((Caecilia_armata:5.369047938,Caecilia_inca:5.369047938):11.75537245,(Caecilia_dunni:5.936978467,Caecilia_volcani:5.936980602):11.18744192):32.207887,((Caecilia_attenuata:5.006624851,Caecilia_flavopunctata:5.006626986):4.363137917,(Caecilia_disossea:5.848153256,Caecilia_mertensi:5.848153256):3.521611647):39.96254889,(((Caecilia_gracilis:16.49534233,Caecilia_tentaculata:16.49534233):1.663236864,Caecilia_subnigricans:18.15857813):11.04331899,(Caecilia_pressula:6.153361421,Caecilia_subdermalis:6.153359286):23.04854637):20.13041241,((Caecilia_leucocephala:6.237284753,Caecilia_orientalis:6.237284753):19.04741522,(Caecilia_nigricans:5.570616371,Caecilia_subterminalis:5.570616371):19.7140836):24.04760315,(Caecilia_marcusi:5.489931781,Caecilia_occidentalis:5.489931781):43.84237775):3.679276664,(Caecilia_crassisquama:5.102572305,Caecilia_tenuissima:5.102572305):47.90901602):8.503735643,((((Oscaecilia_bassleri:6.245547067,Oscaecilia_polyzona:6.245547067):13.05699431,(Oscaecilia_elongata:5.858179051,Oscaecilia_osae:5.858179051):13.44436233):14.12585163,((Oscaecilia_equatorialis:6.312371465,Oscaecilia_koepckeorum:6.312371465):8.933841384,(Oscaecilia_ochrocephala:6.671286805,Oscaecilia_zweifeli:6.671286805):8.574926044):18.18218016):11.37470822,Oscaecilia_hypereumeces:44.80309056):16.71222487):26.11398749):29.49265,((((((((((Gegeneophis_carnosus:31.63769224,Gegeneophis_seshachari:31.63769224):4.25470984,Gegeneophis_krishni:35.89240915):0.1049861938,Gegeneophis_primus:35.99739558):1.7115166,Gegeneophis_ramaswamii:37.70889334):0.1054167347,Gegeneophis_pareshi:37.81432712):0.3863703082,Gegeneophis_orientalis:38.2006979):4.589477399,(((Gegeneophis_danieli:13.57750476,Gegeneophis_goaensis:13.57750476):4.153120931,Gegeneophis_mhadeiensis:17.73062569):9.36086692,Gegeneophis_madhavai:27.09149025):15.69867563):13.90285909,(Indotyphlus_battersbyi:18.6317596,Indotyphlus_maharashtraensis:18.6317596):38.06126537):19.01151192,(((((((Grandisonia_alternans:1.561534809,Grandisonia_larvata:1.561534809):15.9739289,Grandisonia_sechellensis:17.53546489):8.795310512,Grandisonia_brevis:26.33078011):4.849033331,Hypogeophis_rostratus:31.17981579):14.48769872,Praslinia_cooperi:45.66749568):0.7282978526,Sylvacaecilia_grandisonae:46.39580813):1.11270358,Idiocranium_russeli:47.50851359):28.19602566):22.54124237,((((((Brasilotyphlus_braziliensis:10.33407101,Brasilotyphlus_guarantanus:10.33407101):15.69666552,(Mimosiphonops_reinhardti:10.29445425,Mimosiphonops_vermiculatus:10.29445425):15.73628229):18.43293278,((Caecilita_iwokramae:11.0201836,Luetkenotyphlus_brasiliensis:11.0201836):28.54243508,((((Siphonops_annulatus:5.182667417,Siphonops_paulensis:5.182667417):2.608312069,Siphonops_insulanus:7.790979486):3.810550171,Siphonops_leucoderus:11.60152966):11.02513415,Siphonops_hardyi:22.62667265):16.93596196):4.901041788):3.573743096,(Parvicaecilia_nicefori:10.00901928,Parvicaecilia_pricei:10.00901928):38.0283949):18.60800664,((((Microcaecilia_albiceps:6.580376055,Microcaecilia_iyob:6.580376055):16.78052928,(Microcaecilia_dermatophaga:7.093456577,Microcaecilia_rochai:7.093456577):16.26744876):9.546562442,((Microcaecilia_grandis:6.887449762,Microcaecilia_rabei:6.887449762):10.28683734,(Microcaecilia_savagei:7.359731617,Microcaecilia_taylori:7.359731617):9.814557258):15.73318067,(Microcaecilia_marvaleewakeae:6.877971534,Microcaecilia_unicolor:6.877971534):26.02949271):11.9953671,(Microcaecilia_supernumeraria:5.953158703,Microcaecilia_trombetas:5.953158703):38.94967794):21.74258064):17.05900387,(((((Dermophis_costaricense:8.244033625,Dermophis_parviceps:8.244033625):20.21464439,((Dermophis_glandulosus:6.862020376,Dermophis_occidentalis:6.862020376):12.49517622,(Dermophis_gracilior:16.65848529,(Dermophis_mexicanus:15.7041079,Dermophis_oaxacae:15.7041079):0.9543776258):2.698711304):9.101481416):10.78358487,(Gymnopis_multiplicata:16.05606745,Gymnopis_syntrema:16.05606745):23.18619544):26.97828602,(Schistometopum_gregorii:35.8419313,Schistometopum_thomense:35.8419313):30.37862233):12.65420175,((Geotrypetes_angeli:13.77156031,Geotrypetes_pseudoangeli:13.77156031):27.48753873,Geotrypetes_seraphini:41.25909904):37.61566578):4.82966518):14.54136):18.87618):15.75791):11.03029):16.23793):20.06029):132.5577,(((((((((((Batrachuperus_karlschmidti:7.744893267,Batrachuperus_tibetanus:7.744893267):5.04623242,(Batrachuperus_londongensis:7.570645275,Batrachuperus_pinchonii:7.570645275):5.220480413):5.411434133,Batrachuperus_yenyuanensis:18.20255713):18.35217157,((Liua_shihi:15.32797503,Liua_tsinpaensis:15.32797503):19.2234223,(((Pseudohynobius_flavomaculatus:4.972608857,Pseudohynobius_jinfo:4.972608857):12.22652862,((Pseudohynobius_guizhouensis:10.05130042,Pseudohynobius_kuankuoshuiensis:10.05130042):3.1228787,Pseudohynobius_shuichengensis:13.17417912):4.024958351):5.776853746,Pseudohynobius_puxiongensis:22.97599122):11.57540611):2.003331109):5.609530156,((((((Hynobius_abei:16.02179802,((Hynobius_lichenatus:11.99191404,Hynobius_tokyoensis:11.99191404):1.929986243,(Hynobius_nigrescens:5.95921249,Hynobius_takedai:5.95921249):7.962689135):2.099896127):4.979425654,Hynobius_stejnegeri:21.00122099):2.596701574,((((Hynobius_amjiensis:14.6354702,((Hynobius_chinensis:6.313903853,(Hynobius_guabangshanensis:3.251033952,Hynobius_maoershanensis:3.251033952):3.062869901):5.277250293,Hynobius_yiwuensis:11.59115415):3.044316052):4.509160792,(Hynobius_hidamontanus:17.17913095,(Hynobius_katoi:15.6190824,(Hynobius_naevius:13.50354557,Hynobius_yatsui:13.50354557):2.115537099):1.560048551):1.965498153):1.313875814,((((Hynobius_dunni:6.648989525,Hynobius_nebulosus:6.648989525):3.080786187,Hynobius_tsuensis:9.729778402):5.831059929,Hynobius_okiensis:15.56083833):2.432454151,((Hynobius_leechii:3.745843589,Hynobius_yangi:3.745843589):8.921592468,Hynobius_quelpaertensis:12.66743606):5.325855618):2.465212978):0.9337427866,Hynobius_turkestanicus:21.39224798):2.205674583,Hynobius_hirosei:23.5979231):3.630582145,((((Hynobius_arisanensis:1.84222603,Hynobius_sonani:1.84222603):1.627580308,Hynobius_formosanus:3.469806338):3.816139457,Hynobius_glacialis:7.285948486):8.467471095,Hynobius_fuca:15.75341689):11.47508835):0.7031954187,(Hynobius_boulengeri:16.0504856,Hynobius_kimurae:16.0504856):11.88121506):3.316845369,Hynobius_retardatus:31.24855948):10.91571014):2.967235668,(Pachyhynobius_shangchengensis:41.70599468,(Salamandrella_keyserlingii:13.96287235,Salamandrella_tridactyla:13.96287235):27.74312771):3.425502536):4.021154503,(((Paradactylodon_gorganensis:0.3645130385,Paradactylodon_persicus:0.3645130385):25.2203935,Paradactylodon_mustersi:25.58490654):10.08173659,Ranodon_sibiricus:35.66664582):13.48600321):54.20198587,(((Onychodactylus_fischeri:1.659993184,Onychodactylus_koreanus:1.659993184):11.07043584,Onychodactylus_zhaoermii:12.73042821):10.98122833,(((Onychodactylus_japonicus:10.25359843,Onychodactylus_nipponoborealis:10.25359843):3.127024195,Onychodactylus_zhangyapingi:13.38062263):3.400543481,Onychodactylus_kinneburi:16.78116342,Onychodactylus_tsukubaensis:16.78116342):6.930493126):79.64297835):49.49005434,(Cryptobranchus_alleganiensis:47.34252,(Andrias_japonicus:9.522385,Andrias_davidianus:9.522385):37.82013):105.5022):44.10943,(((Siren_intermedia:17.08161,Siren_lacertina:17.08161):33.75675,(Pseudobranchus_striatus:21.69886,Pseudobranchus_axanthus:21.69886):29.1395):131.9137,(((((Chioglossa_lusitanica:54.19121688,Mertensiella_caucasica:54.19121688):13.68521288,((((((((Lyciasalamandra_antalyana:8.36904441,Lyciasalamandra_helverseni:8.36904441):1.3829523,Lyciasalamandra_billae:9.751998441):0.06073682008,Lyciasalamandra_yehudahi:9.812733963):0.963614633,(Lyciasalamandra_arikani:9.75246993,(Lyciasalamandra_fazilae:9.548484048,Lyciasalamandra_flavimembris:9.548484048):0.203987612):1.023878667):0.1904243113,Lyciasalamandra_irfani:10.96677377):1.669296866,Lyciasalamandra_atifi:12.63606848):2.215001274,Lyciasalamandra_luschani:14.85107018):11.7332975,(((Salamandra_algira:9.055354516,(Salamandra_infraimmaculata:3.633953678,Salamandra_salamandra:3.633953678):5.42140127):2.029399988,(Salamandra_corsica:7.759176022,Salamandra_lanzai:7.759176022):3.325578482):1.363143289,Salamandra_atra:12.44789693):14.13647076):41.29205342):6.986100247,((((((((((Calotriton_arnoldi:4.812674982,Calotriton_asper:4.812674982):22.85788248,(((Triturus_carnifex:4.729917947,Triturus_macedonicus:4.729917947):6.361884879,((Triturus_cristatus:5.524363505,Triturus_dobrogicus:5.524363505):0.6216809513,Triturus_karelinii:6.146043486):4.945756106,Triturus_ivanbureschi:11.09179959):8.949133362,(Triturus_marmoratus:4.509857555,Triturus_pygmaeus:4.509857555):15.53107863):7.629621279):7.815596686,((((Neurergus_crocatus:6.397447321,Neurergus_kaiseri:6.397447321):2.996166133,Neurergus_derjugini:9.393612161):7.616136648,Neurergus_strauchii:17.00974881):11.15073949,(Ommatotriton_ophryticus:10.03191273,Ommatotriton_vittatus:10.03191273):18.12857556):7.325665854):7.309287733,(Lissotriton_boscai:25.35355445,(Lissotriton_helveticus:23.10565572,(Lissotriton_italicus:17.00180545,(Lissotriton_montandoni:1.209156329,Lissotriton_vulgaris:1.209156329):15.79265009):6.103847032):2.247897436):17.44189067):0.8177266722,Ichthyosaura_alpestris:43.61316468):3.379838328,((Cynops_chenggongensis:22.32729731,(Cynops_cyanurus:15.36809919,Cynops_glaucus:15.36809919):6.959198121,Cynops_ensicauda:22.32729731,(Cynops_fudingensis:7.635880269,Cynops_orientalis:7.635880269):14.69141705,Cynops_orphicus:22.32729731,Cynops_pyrrhogaster:22.32729731,Cynops_wolterstorffi:22.32729731):1.639174469,((Laotriton_laoensis:18.27959632,((Pachytriton_archospotus:8.585869482,((Pachytriton_brevipes:5.784900421,Pachytriton_granulosus:5.784900421):2.416739829,Pachytriton_feii:8.201639927):0.384230849,Pachytriton_changi:8.585869482):5.043271556,(Pachytriton_inexpectatus:9.2636476,Pachytriton_moi:9.2636476):4.365493438):4.650452054):2.892735357,(((Paramesotriton_caudopunctatus:2.615675806,Paramesotriton_wulingensis:2.615675806):8.955961351,((Paramesotriton_longliensis:1.097985549,Paramesotriton_maolanensis:1.097985549):0.8821709899,Paramesotriton_zhijinensis:1.980156539):9.591478355):5.378599521,((Paramesotriton_chinensis:0.3439289033,Paramesotriton_labiatus:0.3439289033):12.58087987,((Paramesotriton_deloustali:7.74996135,(Paramesotriton_fuzhongensis:4.778198811,(Paramesotriton_guanxiensis:3.776608494,Paramesotriton_yunwuensis:3.776608494):1.001589347):2.971763509):3.845903529,Paramesotriton_hongkongensis:11.59586488):1.328945182):4.02542597):4.222095973):2.794141072):23.02653575):4.433052379,(Euproctus_montanus:17.24380787,Euproctus_platycephalus:17.24380787):34.18226368):7.571256846,((Notophthalmus_meridionalis:14.55391648,(Notophthalmus_perstriatus:11.24568475,Notophthalmus_viridescens:11.24568475):3.308231735):27.90247308,((Taricha_granulosa:10.79884589,Taricha_torosa:10.79884589):7.476641352,Taricha_rivularis:18.27548725,Taricha_sierrae:18.27548725):24.18090232):16.54092913):4.903734232,(((Echinotriton_andersoni:13.28229407,Echinotriton_chinhaiensis:13.28229407):7.591575932,(((Tylototriton_asperrimus:3.823075674,Tylototriton_notialis:3.823075674):0.3784939805,Tylototriton_ziegleri:4.201569978):11.8434991,Tylototriton_broadoridgus:16.04506907,Tylototriton_dabienicus:16.04506907,Tylototriton_daweishanensis:16.04506907,Tylototriton_hainanensis:16.04506907,Tylototriton_kweichowensis:16.04506907,(Tylototriton_lizhenchangi:10.90394584,Tylototriton_wenxianensis:10.90394584):5.141123231,(Tylototriton_panhai:8.754593872,Tylototriton_vietnamensis:8.754593872):7.290478434,Tylototriton_pseudoverrucosus:16.04506907,(Tylototriton_shanjing:4.480182314,(Tylototriton_uyenoi:3.918004764,Tylototriton_yangi:3.918004764):0.5621759335):11.56488676,Tylototriton_taliangensis:16.04506907,Tylototriton_verrucosus:16.04506907):4.828800933):19.91224541,((Pleurodeles_nebulosus:10.56997572,Pleurodeles_poireti:10.56997572):3.675035694,Pleurodeles_waltl:14.24501141):26.54110401):23.11493751):1.778417372,(Salamandrina_perspicillata:10.57101,Salamandrina_terdigitata:10.57101):55.10847):9.183046):74.39214,((((Ambystoma_altamirani:13.803419,(Ambystoma_jeffersonianum:13.18654603,Ambystoma_laterale:13.18654603):0.6168736798):14.88926212,(Ambystoma_amblycephalum:5.54576889,Ambystoma_lermaense:5.54576889):23.14691223,((((((Ambystoma_andersoni:0.851323266,Ambystoma_mexicanum:0.851323266):1.298401818,Ambystoma_rosaceum:2.149724726):1.486479988,(Ambystoma_dumerilii:0.5456166029,Ambystoma_ordinarium:0.5456166029):3.09058847):1.861370013,Ambystoma_tigrinum:5.497575802):3.281051197,Ambystoma_californiense:8.778624489):7.366938439,(Ambystoma_annulatum:14.23368267,(Ambystoma_bishopi:3.928772827,Ambystoma_cingulatum:3.928772827):10.30490985):1.911882407):12.54711819,(((Ambystoma_barbouri:6.67231549,Ambystoma_texanum:6.67231549):7.373857994,Ambystoma_mabeei:14.0461699):0.0439456286,Ambystoma_flavipiperatum:14.09011804):14.60256308,(Ambystoma_bombypellum:7.35290931,Ambystoma_opacum:7.35290931):21.33977181,(Ambystoma_gracile:8.495560905,Ambystoma_mavortium:8.495560905):20.19712021,Ambystoma_granulosum:28.69268112,(Ambystoma_leorae:4.594835581,Ambystoma_taylori:4.594835581):24.09784554,(Ambystoma_macrodactylum:6.32786864,Ambystoma_silvense:6.32786864):22.36481248,(Ambystoma_maculatum:7.659266339,Ambystoma_rivulare:7.659266339):21.03341478,Ambystoma_velasci:28.69268112):10.1195303,Ambystoma_talpoideum:38.81221501):57.71366499,(Dicamptodon_tenebrosus:11.27634,(Dicamptodon_ensatus:6.418394,(Dicamptodon_aterrimus:4.154462,Dicamptodon_copei:4.154462):2.263933):4.85795):85.24954):52.72878):15.72227,((Proteus_anguinus:114.544,((Necturus_punctatus:9.752003,Necturus_lewisi:9.752003):16.40823,(Necturus_maculosus:9.865145,(Necturus_beyeri:6.27509,Necturus_alabamensis:6.27509):3.590055):16.29509):88.38378):39.14093,(((Rhyacotriton_olympicus:7.074205,Rhyacotriton_variegatus:7.074205):17.94275,(Rhyacotriton_kezeri:16.93264,Rhyacotriton_cascadae:16.93264):8.084319):113.4979,((Amphiuma_tridactylum:23.25896,(Amphiuma_pholeter:13.34996,Amphiuma_means:13.34996):9.909003):99.90282,((((((Aneides_aeneus:45.39328438,((((Aneides_ferreus:7.087576641,Aneides_vagrans:7.087576641):12.02628225,Aneides_flavipunctatus:19.11385889):6.565746699,Aneides_lugubris:25.67960559):9.650835002,Aneides_hardii:35.33044059):10.06284379):14.07949548,(((((((Desmognathus_abditus:18.40246794,(((Desmognathus_fuscus:11.23451811,Desmognathus_planiceps:11.23451811):3.540620213,Desmognathus_welteri:14.77514207):3.581811239,((Desmognathus_ochrophaeus:7.054328636,Desmognathus_ocoee:7.054328636):7.534386286,Desmognathus_orestes:14.58871492):3.768234635):0.04551711408):0.8825602358,((((Desmognathus_apalachicolae:14.21843621,Desmognathus_brimleyorum:14.21843621):1.977358806,((Desmognathus_auriculatus:8.35115094,Desmognathus_conanti:8.35115094):2.613215282,Desmognathus_santeetlah:10.9643681):5.231425976):1.383226769,(Desmognathus_carolinensis:12.96024764,Desmognathus_monticola:12.96024764):4.618770386):0.1434099453,Desmognathus_organi:17.72242966):1.56259898):1.777558331,Desmognathus_imitator:21.0625851):2.884859971,Desmognathus_aeneus:23.94744882):2.211623299,((Desmognathus_folkertsi:16.00891186,Desmognathus_quadramaculatus:16.00891186):3.97940849,Desmognathus_marmoratus:19.98831847):6.170748958):11.37491786,Desmognathus_wrighti:37.53398529):13.37482732,Phaeognathus_hubrichti:50.90880791):8.563967256):4.601694601,Ensatina_eschscholtzii:64.07449229):2.38475453,(((Plethodon_ainsworthi:30.22819252,((((((((((Plethodon_albagula:5.117729716,Plethodon_sequoyah:5.117729716):1.71988076,((Plethodon_grobmani:3.716733303,(Plethodon_ocmulgee:1.075336267,Plethodon_savannah:1.075336267):2.641397036):1.479651612,(Plethodon_kisatchie:3.248574939,Plethodon_mississippi:3.248574939):1.947809976):1.641225561):1.911730238,Plethodon_kiamichi:8.749338838):4.386845967,((((Plethodon_amplus:3.573783303,Plethodon_meridianus:3.573783303):3.291753715,(Plethodon_metcalfi:1.750285303,Plethodon_montanus:1.750285303):5.115252653):3.317794779,((((Plethodon_aureolus:3.844890357,Plethodon_glutinosus:3.844890357):2.466115733,Plethodon_cheoah:6.311007966):0.8089539295,Plethodon_chattahoochee:7.119961426):1.022332276,((Plethodon_chlorobryonis:1.173722118,Plethodon_variolatus:1.173722118):5.262013952,(Plethodon_cylindraceus:2.788760712,Plethodon_teyahalee:2.788760712):3.646973481):1.706558102):2.041039502):1.478646713,Plethodon_shermani:11.66198039):1.474207703):0.9375280494,Plethodon_jordani:14.07371567):1.038654621,(Plethodon_caddoensis:12.30056069,(Plethodon_fourchensis:9.838073764,Plethodon_ouachitae:9.838073764):2.462485991):2.811808659):1.279016067,Plethodon_kentucki:16.39138354):0.6913089124,Plethodon_petraeus:17.08269527):1.995863594,Plethodon_yonahlossee:19.07855605):10.95914656,((((Plethodon_angusticlavius:10.3561412,(Plethodon_dorsalis:7.378992797,Plethodon_ventralis:7.378992797):2.977147462):8.949037979,Plethodon_welleri:19.30517918):6.073833862,(Plethodon_punctatus:6.003819298,Plethodon_wehrlei:6.003819298):19.37519374):3.019279585,Plethodon_websteri:28.39829028):1.639412332):0.190486624):4.930481571,((((Plethodon_cinereus:8.366576287,Plethodon_shenandoah:8.366576287):5.384117214,(((Plethodon_electromorphus:5.730544814,Plethodon_richmondi:5.730544814):2.775179087,Plethodon_hubrichti:8.505723432):2.335443146,Plethodon_nettingi:10.84116705):2.909524577):1.436169302,(Plethodon_hoffmani:6.163918268,Plethodon_virginia:6.163918268):9.022941721):7.88062623,(Plethodon_serratus:13.75131277,Plethodon_sherando:13.75131277):9.316173452):12.09118787):19.75504762,(((Plethodon_asupak:18.84412642,(Plethodon_elongatus:13.12478469,Plethodon_stormi:13.12478469):5.719346424):17.93181656,(Plethodon_dunni:20.6969931,Plethodon_vehiculum:20.6969931):16.07895457):6.120701023,(((Plethodon_idahoensis:8.476434976,Plethodon_vandykei:8.476434976):20.75974536,Plethodon_larselli:29.23617565):9.912854799,Plethodon_neomexicanus:39.14903514):3.747615431):12.01707302):11.54550681):5.172013992,(((((Hydromantes_ambrosii:4.315541265,Hydromantes_italicus:4.315541265):3.806165134,Hydromantes_strinatii:8.121708276):14.42756977,(((Hydromantes_flavus:9.736171703,Hydromantes_supramontis:9.736171703):2.821595873,(Hydromantes_imperialis:9.969541075,Hydromantes_sarrabusensis:9.969541075):2.588226032):8.125484859,Hydromantes_genei:20.68325197):1.866020917):20.19805253,((Hydromantes_brunus:6.666499365,Hydromantes_platycephalus:6.666499365):3.110491336,Hydromantes_shastae:9.776986948):32.97033894):25.30890465,Karsenia_koreana:68.05623053):3.575012921):16.96381919,(Hemidactylium_scutatum:79.40956,(((((((((Eurycea_aquatica:5.684611269,Eurycea_junaluska:5.684611269):2.910483279,Haideotriton_wallacei:8.595094547):3.224127618,(Eurycea_bislineata:9.992541581,(Eurycea_cirrigera:7.230841359,Eurycea_wilderae:7.230841359):2.761700223):1.826681891):5.726164329,((Eurycea_guttolineata:5.800289324,Eurycea_longicauda:5.800289324):2.696336856,Eurycea_lucifuga:8.49662618):9.048760315):1.857391489,(Eurycea_chamberlaini:17.59747546,((((Eurycea_chisholmensis:0.9493481539,Eurycea_tonkawae:0.9493481539):0.7600504722,Eurycea_naufragia:1.709398626):11.08386208,((((Eurycea_latitans:0.5686233986,Eurycea_tridentifera:0.5686233986):2.081283884,(Eurycea_nana:1.31401846,((Eurycea_neotenes:0.5406823494,Eurycea_pterophila:0.5406823494):0.4193569246,Eurycea_sosorum:0.9600392739):0.3539791862):1.335888822):2.034364359,Eurycea_troglodytes:4.684272686):1.946835353,(Eurycea_rathbuni:2.105431015,Eurycea_waterlooensis:2.105431015):4.525674934):6.162152669):2.258163466,Eurycea_quadridigitata:15.05142417):2.546049455):1.805304616,Eurycea_robusta:19.40277851):1.553425182,(Eurycea_multiplicata:16.75883373,(Eurycea_spelaea:11.97806293,Eurycea_tynerensis:11.97806293):4.780770797):4.197371264):12.29876518,Urspelerpes_brucei:33.25496495):4.480636037,((((Gyrinophilus_gulolineatus:1.55194749,Gyrinophilus_palleucus:1.55194749):1.850864821,Gyrinophilus_subterraneus:3.402812049):1.124988618,Gyrinophilus_porphyriticus:4.527801974):15.02103154,((Pseudotriton_montanus:12.01167487,Pseudotriton_ruber:12.01167487):5.150047426,Stereochilus_marginatus:17.16171968):2.387112004):18.18677269):30.67972301,((((Batrachoseps_altasierrae:20.28309819,Batrachoseps_aridus:20.28309819,(((((Batrachoseps_bramei:3.54645274,Batrachoseps_gregarius:3.54645274):1.458618251,(Batrachoseps_nigriventris:3.656798565,Batrachoseps_stebbinsi:3.656798565):1.348272735):1.097393714,Batrachoseps_simatus:6.102465322):6.719293583,(Batrachoseps_kawia:5.958357084,Batrachoseps_relictus:5.958357084):6.86339874):3.364008104,(Batrachoseps_diabolicus:9.84890966,Batrachoseps_regius:9.84890966):6.336857349):4.09733426,(Batrachoseps_gabrieli:14.16589687,((Batrachoseps_gavilanensis:9.649364981,((Batrachoseps_incognitus:4.818350112,Batrachoseps_minor:4.818350112):2.641863551,(Batrachoseps_major:5.467190097,Batrachoseps_pacificus:5.467190097):1.993022333):2.189153784):1.249456185,Batrachoseps_luciae:10.89882086):3.267072929):6.117201318,Batrachoseps_robustus:20.28309819):6.000352052,Batrachoseps_attenuatus:26.28345024):23.80373442,(Batrachoseps_campi:9.265190387,Batrachoseps_wrighti:9.265190387):40.82200661):16.39928638,((((Bolitoglossa_adspersa:10.24546237,Bolitoglossa_medemi:10.24546237):22.34964824,Bolitoglossa_alberchi:32.59512294,((Bolitoglossa_altamazonica:3.340870032,Bolitoglossa_peruviana:3.340870032):5.453486638,Bolitoglossa_palmata:8.79435667):23.80075394,(Bolitoglossa_alvaradoi:14.57383214,Bolitoglossa_dofleini:14.57383214):18.02128155,Bolitoglossa_anthracina:32.59512294,((Bolitoglossa_aureogularis:4.235820567,Bolitoglossa_jugivagans:4.235820567):2.783153118,Bolitoglossa_robinsoni:7.01897276):25.57613785,(Bolitoglossa_biseriata:7.192001277,Bolitoglossa_sima:7.192001277):25.40310933,Bolitoglossa_borburata:32.59512294,((Bolitoglossa_bramei:4.599692713,Bolitoglossa_pesrubra:4.599692713):1.763345455,Bolitoglossa_kamuk:6.363037552):26.23207306,Bolitoglossa_caldwellae:32.59512294,Bolitoglossa_capitana:32.59512294,(Bolitoglossa_carri:8.467282904,Bolitoglossa_oresbia:8.467282904):24.1278277,Bolitoglossa_cataguana:32.59512294,((Bolitoglossa_celaque:3.137756166,Bolitoglossa_synoria:3.137756166):4.138339843,Bolitoglossa_heiroreias:7.276096009):25.31901768,((Bolitoglossa_centenorum:2.995970981,(Bolitoglossa_huehuetenanguensis:2.057705064,Bolitoglossa_ninadormida:2.057705064):0.9382659175):0.8925306999,Bolitoglossa_nussbaumi:3.888502914):28.70661078,((Bolitoglossa_cerroensis:7.439409432,Bolitoglossa_epimela:7.439409432):1.301908748,Bolitoglossa_marmorea:8.741318181):23.85379243,Bolitoglossa_chica:32.59512294,Bolitoglossa_chinanteca:32.59512294,(Bolitoglossa_colonnea:11.265205,Bolitoglossa_nigrescens:11.265205):21.32990561,((Bolitoglossa_compacta:7.87989273,Bolitoglossa_robusta:7.87989273):2.326304882,Bolitoglossa_schizodactyla:10.20619515):22.38891546,(Bolitoglossa_conanti:8.516366931,(Bolitoglossa_diaphora:6.823021926,Bolitoglossa_dunni:6.823021926):1.693345005):24.07874676,Bolitoglossa_copia:32.59512294,(Bolitoglossa_cuchumatana:2.899776767,Bolitoglossa_helmrichi:2.899776459):29.69533415,Bolitoglossa_cuna:32.59512294,((((Bolitoglossa_daryorum:2.360099659,Bolitoglossa_kaqchikelorum:2.360099659):0.9858692562,(Bolitoglossa_eremia:2.011477619,Bolitoglossa_suchitanensis:2.011477311):1.334491604):1.254311574,Bolitoglossa_morio:4.600281414):1.31030805,Bolitoglossa_flavimembris:5.910589156):26.68452453,Bolitoglossa_decora:32.59512294,Bolitoglossa_digitigrada:32.59512294,Bolitoglossa_diminuta:32.59512294,Bolitoglossa_engelhardti:32.59512294,(Bolitoglossa_equatoriana:8.669777248,Bolitoglossa_paraensis:8.669777248):23.92533644,Bolitoglossa_flaviventris:32.59512294,(Bolitoglossa_franklini:5.139398178,Bolitoglossa_lincolni:5.139398178):27.45571243,Bolitoglossa_gomezi:32.59512294,((Bolitoglossa_gracilis:6.665768106,(Bolitoglossa_subpalmata:4.953908329,Bolitoglossa_tica:4.953908329):1.711860702):1.588693236,Bolitoglossa_splendida:8.254463191):24.3406505,Bolitoglossa_guaneae:32.59512294,Bolitoglossa_guaramacalensis:32.59512294,Bolitoglossa_hartwegi:32.59512294,((Bolitoglossa_hermosa:5.553470108,Bolitoglossa_riletti:5.553470108):6.336962144,Bolitoglossa_zapoteca:11.89043225):20.70468144,Bolitoglossa_hiemalis:32.59512294,Bolitoglossa_hypacra:32.59512294,Bolitoglossa_indio:32.59512294,Bolitoglossa_insularis:32.59512294,Bolitoglossa_jacksoni:32.59512294,Bolitoglossa_la:32.59512294,(Bolitoglossa_leandrae:7.177989598,Bolitoglossa_nicefori:7.177989598):25.41712409,Bolitoglossa_lignicolor:32.59512294,(Bolitoglossa_longissima:10.34687906,Bolitoglossa_porrasorum:10.34687906):22.24823463,Bolitoglossa_lozanoi:32.59512294,(Bolitoglossa_macrinii:4.405581952,Bolitoglossa_oaxacensis:4.405581952):28.18953174,Bolitoglossa_madeira:32.59512294,Bolitoglossa_magnifica:32.59512294,Bolitoglossa_meliana:32.59512294,(Bolitoglossa_mexicana:7.870418049,Bolitoglossa_odonnelli:7.870418049):24.72469256,(Bolitoglossa_minutula:6.959880831,Bolitoglossa_sooyorum:6.959880831):25.63522978,(((Bolitoglossa_mombachoensis:1.579744377,Bolitoglossa_striatula:1.579744377):3.566974025,Bolitoglossa_mulleri:5.146718402):2.609867854,Bolitoglossa_yucatana:7.756586256):24.83852743,(Bolitoglossa_mucuyensis:9.264792783,(Bolitoglossa_orestes:7.422713158,Bolitoglossa_tamaense:7.422713158):1.842079009):23.33032091,(Bolitoglossa_nympha:8.434140012,Bolitoglossa_rufescens:8.434140012):24.1609706,Bolitoglossa_obscura:32.59512294,Bolitoglossa_occidentalis:32.59512294,Bolitoglossa_omniumsanctorum:32.59512294,Bolitoglossa_pacaya:32.59512294,Bolitoglossa_pandi:32.59512294,Bolitoglossa_phalarosoma:32.59512294,Bolitoglossa_platydactyla:32.59512294,Bolitoglossa_psephena:32.59512294,Bolitoglossa_pygmaea:32.59512294,Bolitoglossa_ramosi:32.59512294,Bolitoglossa_rostrata:32.59512294,Bolitoglossa_salvinii:32.59512294,Bolitoglossa_savagei:32.59512294,Bolitoglossa_silverstonei:32.59512294,Bolitoglossa_sombra:32.59512294,(Bolitoglossa_stuarti:9.80898593,Bolitoglossa_xibalba:9.80898593):22.78612468,Bolitoglossa_tapajonica:32.59512294,Bolitoglossa_tatamae:32.59512294,Bolitoglossa_taylori:32.59512294,Bolitoglossa_tzultacaj:32.59512294,Bolitoglossa_vallecula:32.59512294,Bolitoglossa_veracrucis:32.59512294,Bolitoglossa_walkeri:32.59512294,Bolitoglossa_zacapensis:32.59512294):9.045999768,(((Ixalotriton_niger:6.935411249,Ixalotriton_parvus:6.935411249):16.96582239,Parvimolge_townsendi:23.90123364):9.25284926,(Pseudoeurycea_ahuitzotl:28.70128782,((((Pseudoeurycea_altamontana:1.452668065,Pseudoeurycea_robertsi:1.452668065):1.626759941,Pseudoeurycea_longicauda:3.079428006):1.116609379,Pseudoeurycea_tenchalli:4.196038618):1.566860783,((Pseudoeurycea_anitae:0.8777783683,Pseudoeurycea_cochranae:0.8777783683):3.99586517,(Pseudoeurycea_gadovii:1.475940829,Pseudoeurycea_melanomolga:1.475940829):3.397702709):0.8892537054):22.93838842,Pseudoeurycea_amuzga:28.70128782,Pseudoeurycea_aquatica:28.70128782,((Pseudoeurycea_aurantia:2.363801997,(Pseudoeurycea_juarezi:0.7219966073,Pseudoeurycea_saltator:0.7219966073):1.641805698):10.98347347,(Pseudoeurycea_ruficauda:8.186676377,Pseudoeurycea_unguidentis:8.186676377):5.160600629):15.35401081,(Pseudoeurycea_bellii:8.126659788,(Pseudoeurycea_gigantea:3.066457186,Pseudoeurycea_naucampatepetl:3.066457186):5.060201061):20.57462803,(Pseudoeurycea_boneti:6.339569685,Pseudoeurycea_maxima:6.339569685):22.36171813,(Pseudoeurycea_brunnata:7.496402384,(Pseudoeurycea_goebeli:4.147595688,Pseudoeurycea_rex:4.147595688):3.348806696):21.20488543,(Pseudoeurycea_cafetalera:8.440396877,(Pseudoeurycea_cephalica:2.849562805,Pseudoeurycea_quetzalanensis:2.849562805):5.590835613):20.26088786,(Pseudoeurycea_conanti:11.91925082,((Pseudoeurycea_mystax:7.824024782,Pseudoeurycea_obesa:7.824024782):1.76264857,Pseudoeurycea_werleri:9.586673043):2.332578083):16.782037,Pseudoeurycea_exspectata:28.70128782,(((Pseudoeurycea_firscheini:5.768746334,Pseudoeurycea_leprosa:5.768746334):1.43943495,Pseudoeurycea_nigromaculata:7.208182825):1.523851463,Pseudoeurycea_lynchi:8.732034596):19.96925322,(Pseudoeurycea_galeanae:9.4911002,Pseudoeurycea_scandens:9.4911002):19.21018453,Pseudoeurycea_kuautli:28.70128782,Pseudoeurycea_lineola:28.70128782,Pseudoeurycea_mixcoatl:28.70128782,Pseudoeurycea_mixteca:28.70128782,Pseudoeurycea_orchileucos:28.70128782,Pseudoeurycea_orchimelas:28.70128782,(Pseudoeurycea_papenfussi:4.767361285,Pseudoeurycea_smithi:4.767361285):23.93392653,Pseudoeurycea_praecellens:28.70128782,Pseudoeurycea_teotepec:28.70128782,Pseudoeurycea_tlahcuiloh:28.70128782,Pseudoeurycea_tlilicxitl:28.70128782):4.452798166):8.487027474):18.6122594,((((Bradytriton_silus:36.38761534,(Oedipina_alfaroi:29.41984099,(Oedipina_alleni:4.70073646,Oedipina_savagei:4.70073646):24.71910453,Oedipina_altura:29.41984099,(Oedipina_carablanca:12.45274873,Oedipina_elongata:12.45274873):16.96709226,Oedipina_chortiorum:29.41984099,Oedipina_collaris:29.41984099,((Oedipina_complex:6.745143991,Oedipina_maritima:6.745143991):1.477058126,Oedipina_parvipes:8.222201809):21.19763918,((Oedipina_cyclocauda:3.832847637,Oedipina_pseudouniformis:3.832847637):3.221474869,Oedipina_koehleri:7.054325589):22.3655154,Oedipina_fortunensis:29.41984099,(Oedipina_gephyra:10.85763959,Oedipina_tomasi:10.85763959):18.5622014,(Oedipina_gracilis:6.920179019,(Oedipina_pacificensis:3.570265814,Oedipina_uniformis:3.570265814):3.349910123):22.49966197,(Oedipina_grandis:8.447325662,Oedipina_poelzi:8.447325662):20.97251533,Oedipina_ignea:29.41984099,(Oedipina_kasios:4.668817202,Oedipina_nica:4.668817202):24.75102379,Oedipina_leptopoda:29.41984099,Oedipina_motaguae:29.41984099,Oedipina_nimaso:29.41984099,Oedipina_paucidentata:29.41984099,Oedipina_petiola:29.41984099,Oedipina_quadra:29.41984099,Oedipina_salvadorensis:29.41984099,(Oedipina_stenopodia:10.26821825,Oedipina_taylori:10.26821825):19.15162274,Oedipina_stuarti:29.41984099,Oedipina_tzutujilorum:29.41984099):6.967762015):6.501822832,(((((Nototriton_abscondens:1.720782745,Nototriton_gamezi:1.720782745):1.020940063,(Nototriton_matama:1.774618291,Nototriton_picadoi:1.774618291):0.9671045173):1.71367057,Nototriton_guanacaste:4.455393378):3.328723084,Nototriton_saslaya:7.784116462):8.090841548,(((((Nototriton_barbouri:2.399182873,Nototriton_brodiei:2.399182873):1.182169304,Nototriton_stuarti:3.581352485):3.433067866,Nototriton_picucha:7.014420352):1.209407626,Nototriton_limnospectator:8.22382921):6.338469339,Nototriton_lignicola:14.56229855,Nototriton_major:14.56229855,Nototriton_mime:14.56229855,Nototriton_richardi:14.56229855,Nototriton_tapanti:14.56229855,Nototriton_tomamorum:14.56229855):1.312662542):27.01446475):8.7790967,((((Dendrotriton_bromeliacius:10.79063257,(Dendrotriton_megarhinus:8.096047383,Dendrotriton_xolocalcae:8.096047383):2.694584266):2.41717059,Dendrotriton_sanctibarbarus:13.20780131):2.34072187,((Dendrotriton_chujorum:6.103380735,Dendrotriton_cuchumatanus:6.103380735):1.943758613,(Dendrotriton_kekchiorum:2.232068173,Dendrotriton_rabbi:2.232068173):5.81506871):7.5013863):28.49609347,Nyctanolis_pernix:44.04463114):7.623903731):5.05903599,(((((((Chiropterotriton_arboreus:13.2636631,(Chiropterotriton_cracens:2.295086516,Chiropterotriton_multidentatus:2.295086516):10.9685772):5.093488816,Chiropterotriton_terrestris:18.357155):3.179859011,Chiropterotriton_priscus:21.53701092):4.591336871,Chiropterotriton_chiropterus:26.1283478,(Chiropterotriton_chondrostega:21.51090161,Chiropterotriton_magnipes:21.51090161):4.617446183,Chiropterotriton_mosaueri:26.1283478):5.280763259,((Chiropterotriton_dimidiatus:16.36144005,Chiropterotriton_orculus:16.36144005):4.808268237,Chiropterotriton_lavae:21.16970829):10.23940276):17.30075269,(Cryptotriton_alvarezdeltoroi:18.24621122,(Cryptotriton_monzoni:11.36598367,Cryptotriton_nasalis:11.36598367,(Cryptotriton_sierraminensis:6.271748966,Cryptotriton_veraepacis:6.271748966):5.094237791,Cryptotriton_wakei:11.36598367):6.880227549):30.46365252):1.681232886,((Thorius_adelos:19.21664174,(Thorius_arboreus:7.489273256,Thorius_macdougalli:7.489273256):11.72736849,(((Thorius_aureus:5.317925339,Thorius_boreas:5.317925339):3.503588591,((Thorius_grandis:3.275132881,Thorius_omiltemi:3.275132881):2.138042594,Thorius_pulmonaris:5.41317455):3.40833938):2.261400233,((Thorius_minutissimus:6.907437206,Thorius_narisovalis:6.907437206):2.747112959,Thorius_papaloae:9.654549241):1.428364306):8.133730354,((Thorius_dubitus:9.911419749,Thorius_troglodytes:9.911419749):3.004246995,((Thorius_insperatus:8.684050914,(Thorius_minydemus:1.645520056,Thorius_spilogaster:1.645520056):7.038529316):2.266163464,(Thorius_pennatulus:6.331700829,Thorius_smithi:6.331700829):4.618515706):1.965452983):6.300977464,Thorius_infernalis:19.21664174,(Thorius_magnipes:8.111298106,Thorius_schmidti:8.111298106):11.10534364,Thorius_narismagnus:19.21664174):4.185275577,(Thorius_lunaris:5.000249199,Thorius_munificus:5.000249199):18.40166812):26.98917838):6.336462828):3.52581125):6.233098184):1.928846626):10.99423):9.185524):34.5667):15.35306):15.17009):11.292):17.77512):14.2021):89.94401,(((Ascaphus_montanus:10.97011,Ascaphus_truei:10.97011):149.3145,(Leiopelma_hochstetteri:51.33583,(Leiopelma_archeyi:16.15659,(Leiopelma_pakeka:2.022516,Leiopelma_hamiltoni:2.022516):14.13408):35.17924):108.9488):61.82832,((((Barbourula_kalimantanensis:29.77782,Barbourula_busuangensis:29.77782):57.33216,((Bombina_orientalis:26.99739,(Bombina_bombina:15.4468,(Bombina_pachypus:8.111047,Bombina_variegata:8.111047):7.335755):11.55059):11.92007,(Bombina_maxima:13.86736,(Bombina_microdeladigitora:6.449845,(Bombina_fortinuptialis:3.271771,Bombina_lichuanensis:3.271771):3.178074):7.417517):25.0501):48.19251):80.67893,((Alytes_cisternasii:35.01849,(Alytes_obstetricans:15.70431,(Alytes_maurus:11.12256,(Alytes_muletensis:6.122601,Alytes_dickhilleni:6.122601):4.999959):4.581753):19.31418):79.15549,(Latonia_nigriventer:44.46765,(Discoglossus_montalentii:30.31542,(Discoglossus_galganoi:21.02517,(Discoglossus_scovazzi:15.7908,(Discoglossus_sardus:9.21887,Discoglossus_pictus:9.21887):6.571932):5.234369):9.290248):14.15223):69.70633):53.61492):45.52217,((Rhinophrynus_dorsalis:168.0165,(((((Hymenochirus_boettgeri:13.05620504,Hymenochirus_feae:13.05620504):43.76543735,(Hymenochirus_boulengeri:13.12994614,Hymenochirus_curtipes:13.12994614):43.69169624):40.10110269,Pseudhymenochirus_merlini:96.92276532):44.43018711,((((((((((Xenopus_amieti:3.848588448,Xenopus_longipes:3.848588448):2.37470212,Xenopus_boumbaensis:6.223290568):2.519795285,Xenopus_itombwensis:8.743088103):2.86829738,Xenopus_wittei:11.61138548):1.804324326,Xenopus_andrei:13.41570981):6.532332847,(Xenopus_fraseri:7.509233804,Xenopus_pygmaeus:7.509233804):12.43880885):7.0893909,((Xenopus_gilli:16.45736403,(Xenopus_laevis:11.48525175,(Xenopus_petersii:4.31924478,Xenopus_victorianus:4.31924478):7.166006966):4.972112283):5.30722265,(Xenopus_lenduensis:7.188037066,Xenopus_vestitus:7.188037066):14.57654961):5.272846876):8.447835727,(Xenopus_borealis:27.84017007,Xenopus_clivii:27.84017007):7.645103707):6.895697891,((Xenopus_largeni:22.48363671,Xenopus_ruwenzoriensis:22.48363671):10.30899335,Xenopus_muelleri:32.79263456):9.588337113):24.90532798,(Xenopus_epitropicalis:20.18411093,Xenopus_tropicalis:20.18411093):47.10216623):74.06666627):16.95208633,((((Pipa_arrabali:12.28997464,Pipa_myersi:12.28997464):37.29448644,(Pipa_parva:48.05765122,Pipa_pipa:48.05765122):1.526816607):4.764294185,(Pipa_aspera:13.40863039,Pipa_snethlageae:13.40863039):40.94012712):26.8484894,Pipa_carvalhoi:81.19723791):77.10780084):9.711447747):39.9284,((((Scaphiopus_couchii:25.37292,(Scaphiopus_hurterii:12.2075,Scaphiopus_holbrookii:12.2075):13.16542):38.12401,(Spea_multiplicata:30.23929,(Spea_hammondii:10.98752,(Spea_bombifrons:3.854429,Spea_intermontana:3.854429):7.133094):19.25177):33.25764):86.91435,((Pelodytes_caucasicus:41.61487,(Pelodytes_ibericus:5.45069,Pelodytes_punctatus:5.45069):36.16418):90.53955,(((((((Borneophrys_edwardinae:32.13108184,(((((((Oreolalax_chuanbeiensis:4.682511713,Oreolalax_nanjiangensis:4.682511713):3.34057167,(Oreolalax_omeimontis:2.866150448,Oreolalax_popei:2.866150448):5.156934775):3.032159275,Oreolalax_multipunctatus:11.0552445):0.1706628243,Oreolalax_granulosus:11.22590815):8.021470659,((Oreolalax_jingdongensis:8.750964795,(((Oreolalax_liangbeiensis:2.209901903,Oreolalax_major:2.209901903):1.587134253,Oreolalax_rugosus:3.797037076):2.336271741,Oreolalax_xiangchengensis:6.13330759):2.617657511):0.6726287361,Oreolalax_puxiongensis:9.423593531):9.823782212,Oreolalax_weigoldi:19.24737574):2.64036228,(Oreolalax_lichuanensis:5.807644562,(Oreolalax_pingii:1.621339035,Oreolalax_schmidti:1.621339035):4.186307673):16.08009223):3.599352624,Oreolalax_rhodostigmatus:25.48708942):6.643998556):14.83917742,(Scutiger_adungensis:27.2928901,Scutiger_bhutanensis:27.2928901,((Scutiger_boulengeri:3.796117271,(Scutiger_muliensis:2.1485592,Scutiger_tuberculatus:2.1485592):1.647557458):1.449693951,Scutiger_mammatus:5.245809382):22.04708072,Scutiger_brevipes:27.2928901,Scutiger_chintingensis:27.2928901,Scutiger_glandulatus:27.2928901,Scutiger_gongshanensis:27.2928901,Scutiger_jiulongensis:27.2928901,Scutiger_liupanensis:27.2928901,Scutiger_maculatus:27.2928901,Scutiger_nepalensis:27.2928901,Scutiger_ningshanensis:27.2928901,Scutiger_nyingchiensis:27.2928901,Scutiger_pingwuensis:27.2928901,Scutiger_sikimmensis:27.2928901,Scutiger_wanglangensis:27.2928901,Scutiger_wuguanfui:27.2928901):19.6773753):1.969953646,(Leptobrachella_baluensis:28.23654852,Leptobrachella_brevicrus:28.23654852,Leptobrachella_mjobergi:28.23654852,Leptobrachella_natunae:28.23654852,Leptobrachella_palmata:28.23654852,Leptobrachella_parva:28.23654852,Leptobrachella_serasanae:28.23654852):20.70366899):12.35296952,(((((((Leptobrachium_abbotti:9.668442508,Leptobrachium_waysepuntiense:9.668442508):2.85291323,Leptobrachium_gunungense:12.52135513):4.099502627,(Leptobrachium_lumadorum:12.78173347,Leptobrachium_montanum:12.78173347):3.839121212):19.75147784,(((Leptobrachium_hasseltii:6.390034313,Leptobrachium_smithi:6.390034313):7.458838315,Leptobrachium_rakhinensis:13.84887263):19.66054594,(Leptobrachium_hendricksoni:28.33676432,(Leptobrachium_ingeri:19.27628214,(Leptobrachium_kanowitense:1.514971273,Leptobrachium_nigrops:1.514971273):17.76131148):9.060479117):5.172654239):2.862918561):0.2632677617,Leptobrachium_bompu:36.63561133):7.175103057,(Leptobrachium_mangyanorum:7.914279671,Leptobrachium_tagbanorum:7.914279671):35.89642551):9.687424213,((((((Leptobrachium_ailaonicum:4.045914798,Vibrissaphora_echinata:4.045914798):6.348361023,(Leptobrachium_boringii:8.582566929,(Leptobrachium_leishanense:5.600026218,Leptobrachium_liui:5.600026218):2.98254163):1.811710732):2.157282629,(Leptobrachium_chapaense:4.287464741,Leptobrachium_huashen:4.287464741):8.264096774):3.892074376,Leptobrachium_promustache:16.44363283):23.51862433,(Leptobrachium_banae:20.8017907,((((((Leptobrachium_buchardi:7.772930199,Leptobrachium_ngoclinhense:7.772930199):2.797223954,(Leptobrachium_guangxiense:2.721689276,Leptobrachium_hainanense:2.721689276):7.848464571):1.553876564,(Leptobrachium_mouhoti:6.867504995,Leptobrachium_pullum:6.867504995):5.256525109):1.939155208,Leptobrachium_xanthops:14.06318409):2.21205118,Leptobrachium_xanthospilum:16.27523802):2.550859752,Leptobrachium_leucops:18.82609594):1.975695681):19.16046339):0.5005534902,Leptobrachium_nokrekensis:40.46279654):13.0353206):7.795057637):23.06415796,((Leptolalax_aereus:14.63413146,(Leptolalax_bourreti:13.03773662,(Leptolalax_pelodytoides:4.111778955,Leptolalax_ventripunctatus:4.111778955):8.925957662):1.596396688):52.38849526,Leptolalax_alpinus:67.02262059,(Leptolalax_applebyi:16.40522791,Leptolalax_bidoupensis:16.40522791):50.61741108,Leptolalax_arayai:67.02262059,Leptolalax_botsfordi:67.02262059,Leptolalax_croceus:67.02262059,((Leptolalax_dringi:10.75880367,Leptolalax_sabahmontanus:10.75880367):3.806385359,(Leptolalax_fritinniens:9.867108085,Leptolalax_pictus:9.867108085):4.698084009):52.45744996,(Leptolalax_eos:13.38691292,Leptolalax_oshanensis:13.38691292):53.63571993,Leptolalax_firthi:67.02262059,Leptolalax_fuliginosus:67.02262059,Leptolalax_gracilis:67.02262059,Leptolalax_hamidi:67.02262059,Leptolalax_heteropus:67.02262059,Leptolalax_kajangensis:67.02262059,Leptolalax_kecil:67.02262059,Leptolalax_khasiorum:67.02262059,Leptolalax_lateralis:67.02262059,Leptolalax_liui:67.02262059,Leptolalax_maurus:67.02262059,Leptolalax_melanoleucus:67.02262059,Leptolalax_melicus:67.02262059,Leptolalax_minimus:67.02262059,Leptolalax_nahangensis:67.02262059,Leptolalax_nyx:67.02262059,Leptolalax_platycephalus:67.02262059,Leptolalax_pluvialis:67.02262059,Leptolalax_solus:67.02262059,Leptolalax_sungi:67.02262059,Leptolalax_tamdil:67.02262059,Leptolalax_tuberosus:67.02262059,Leptolalax_zhangyapingi:67.02262059):17.33471214):18.84242247,((((Brachytarsophrys_carinense:6.424318505,Brachytarsophrys_intermedia:6.424318505):0.8853866426,Brachytarsophrys_chuannanensis:7.309704228):4.60446934,(Brachytarsophrys_feae:4.340457763,Brachytarsophrys_platyparietus:4.340457763):7.573715805):38.16500146,((Megophrys_ancrae:19.87305764,Megophrys_kobayashii:19.87305764,Megophrys_ligayae:19.87305764,Megophrys_megacephala:19.87305764,Megophrys_montana:19.87305764,Megophrys_nasuta:19.87305764,Megophrys_oropedion:19.87305764,Megophrys_stejnegeri:19.87305764,Megophrys_vegrandis:19.87305764):4.63493021,Xenophrys_baluensis:24.50799092):25.57119331,((Ophryophryne_gerti:4.736084212,Ophryophryne_microstoma:4.736084212):12.2311751,(Ophryophryne_hansi:4.525491832,Ophryophryne_pachyproctus:4.525491832):12.44176748,Ophryophryne_synoria:16.96725931):33.11193104,(Xenophrys_aceras:13.14038377,Xenophrys_longipes:13.14038377):36.93880965,Xenophrys_auralensis:50.07917196,Xenophrys_baolongensis:50.07917196,Xenophrys_binchuanensis:50.07917196,Xenophrys_binlingensis:50.07917196,(Xenophrys_boettgeri:10.41046132,(Xenophrys_brachykolos:7.028964467,Xenophrys_kuatunensis:7.028964467):3.381496853):39.66872904,Xenophrys_caudoprocta:50.07917196,Xenophrys_damrei:50.07917196,Xenophrys_daweimontis:50.07917196,Xenophrys_dringi:50.07917196,Xenophrys_gigantica:50.07917196,Xenophrys_glandulosa:50.07917196,(Xenophrys_huangshanensis:9.420177989,Xenophrys_jinggangensis:9.420177989):40.6589909,Xenophrys_jingdongensis:50.07917196,Xenophrys_kempii:50.07917196,Xenophrys_lekaguli:50.07917196,(Xenophrys_major:3.739426634,Xenophrys_mangshanensis:3.739426634):46.33976679,Xenophrys_medogensis:50.07917196,Xenophrys_minor:50.07917196,(Xenophrys_nankiangensis:13.06847343,Xenophrys_shapingensis:13.06847343):37.01070773,((Xenophrys_omeimontis:6.584925624,Xenophrys_spinata:6.584925624):3.444711972,Xenophrys_parva:10.0296376):40.04955889,Xenophrys_pachyproctus:50.07917196,Xenophrys_palpebralespinosa:50.07917196,Xenophrys_parallela:50.07917196,Xenophrys_robusta:50.07917196,Xenophrys_sangzhiensis:50.07917196,Xenophrys_serchhipii:50.07917196,Xenophrys_shuichengensis:50.07917196,Xenophrys_takensis:50.07917196,Xenophrys_tuberogranulatus:50.07917196,Xenophrys_wawuensis:50.07917196,Xenophrys_wuliangshanensis:50.07917196,Xenophrys_wushanensis:50.07917196,Xenophrys_zhangi:50.07917196,Xenophrys_zunhebotoensis:50.07917196):53.12059858):2.275604937,(Pelobates_fuscus:27.94671,(Pelobates_syriacus:20.80815,(Pelobates_cultripes:10.22216,Pelobates_varaldii:10.22216):10.58599):7.13856):77.52871):26.679):18.25686):51.42381,((Hadromophryne_natalensis:54.53368882,((Heleophryne_hewitti:11.90030446,Heleophryne_orientalis:11.90030446):25.13083949,((Heleophryne_purcelli:9.297500812,Heleophryne_regis:9.297500812):5.957968752,Heleophryne_rosei:15.25546956):21.77567013):17.50254061):122.4523112,(((((((((Adelotus_brevis:43.77503258,((Philoria_frosti:6.21220586,Philoria_pughi:6.21220586):25.31214512,((Philoria_kundagungan:6.13063833,Philoria_richmondensis:6.130636653):11.10211721,(Philoria_loveridgei:6.352421852,Philoria_sphagnicolus:6.352420175):10.88033369):14.29159711):12.25068999):2.689746305,((Limnodynastes_convexiusculus:21.94746775,(Limnodynastes_lignarius:14.66948754,Limnodynastes_salmini:14.66948754):7.277980214):11.29878484,(((Limnodynastes_depressus:11.79413989,Limnodynastes_fletcheri:11.79413989):7.449664436,(Limnodynastes_peronii:11.32582756,Limnodynastes_tasmaniensis:11.32582756):7.917975083):8.6928968,((Limnodynastes_dorsalis:3.186390936,Limnodynastes_terraereginae:3.186390936):2.733603945,(Limnodynastes_dumerilii:2.006695385,Limnodynastes_interioris:2.006695385):3.913299496):22.0167096):5.309551471):13.21853635):6.118111409,((((Lechriodus_aganoposis:15.55146328,(Lechriodus_melanopyga:14.33839447,Platyplectrum_ornatum:14.33839447):1.213070489):4.613247505,Lechriodus_fletcheri:20.16470408):1.042825102,Lechriodus_platyceps:21.20754092):6.464386031,Platyplectrum_spenceri:27.67191857):24.91098179):4.097057858,((((Heleioporus_albopunctatus:6.483969617,Heleioporus_barycragus:6.483969617):13.88955673,(Heleioporus_australiacus:6.327024232,Heleioporus_eyrei:6.327024232):14.04650212):14.742521,(Heleioporus_inornatus:6.171889968,Heleioporus_psammophilus:6.171889968):28.94416409):14.80553292,((Neobatrachus_albipes:5.703426717,Neobatrachus_kunapalari:5.703426717):28.99635121,((Neobatrachus_aquilonius:5.814309254,Neobatrachus_wilsmorei:5.814309254):16.25007811,((Neobatrachus_centralis:5.491738519,Neobatrachus_sutor:5.491740196):12.8847635,((Neobatrachus_fulvus:4.9596697,Neobatrachus_pelobatoides:4.959671377):10.54499287,(Neobatrachus_pictus:6.36598346,Neobatrachus_sudelli:6.36598346):9.138679112):2.871839442):3.687885347):12.63539559):15.22179731):6.758376269):5.982698242,(((Notaden_bennettii:13.7810689,Notaden_melanoscaphus:13.7810689):2.903451891,Notaden_weigeli:16.68452079):8.819777574,Notaden_nichollsi:25.50429165):37.15835306):40.55223516,(((((((((Arenophryne_rotunda:7.633289464,Arenophryne_xiphorhyncha:7.633289464):10.66006994,Metacrinia_nichollsi:18.2933594):5.387025256,Myobatrachus_gouldii:23.68038466):17.98173853,((Pseudophryne_australis:4.657678069,Pseudophryne_dendyi:4.657678069):29.95871527,(Pseudophryne_bibronii:5.04566635,Pseudophryne_occidentalis:5.04566635):29.57072699,(Pseudophryne_coriacea:5.224540439,Pseudophryne_covacevichae:5.224540439):29.39184939,(Pseudophryne_corroboree:5.005577938,Pseudophryne_guentheri:5.005577938):29.61081189,(Pseudophryne_douglasi:4.271361015,Pseudophryne_semimarmorata:4.271361015):30.34502881,(Pseudophryne_major:4.435215116,Pseudophryne_robinsoni:4.435215116):30.18117822,(Pseudophryne_pengilleyi:4.156109463,Pseudophryne_raveni:4.156109463):30.46028037):7.045729844):18.4376187,(Spicospina_flammocaerulea:54.66812362,((((((Uperoleia_altissima:12.55685433,Uperoleia_littlejohni:12.55685433):4.89969369,Uperoleia_rugosa:17.45655153):0.7791367996,Uperoleia_orientalis:18.23568798):14.4457355,(Uperoleia_arenicola:9.987186389,(Uperoleia_borealis:9.465022352,((Uperoleia_crassa:3.226394645,Uperoleia_inundata:3.226394645):4.700849125,(Uperoleia_russelli:5.727492373,Uperoleia_talpa:5.727492373):2.199751046):1.537777881):0.5221664944):22.6942371,((((Uperoleia_aspera:11.99616076,(Uperoleia_lithomoda:7.68206405,Uperoleia_trachyderma:7.68206405):4.314096709):1.397745453,Uperoleia_minima:13.39390446):4.141440572,Uperoleia_glandulosa:17.53534854):0.6079977587,Uperoleia_martini:18.1433456):14.53807789,(Uperoleia_daviesae:4.339846264,Uperoleia_marmorata:4.339846264):28.34157722,((Uperoleia_micra:15.31709145,(Uperoleia_micromeles:5.598126666,Uperoleia_mjobergii:5.598126666):9.718964785):0.6522990006,Uperoleia_mimula:15.9693901):16.71203338,Uperoleia_stridera:32.68142348):0.1715491239,Uperoleia_capitulata:32.85297366):4.855922255,((Uperoleia_fusca:7.415713801,Uperoleia_laevigata:7.415713801):5.392218001,Uperoleia_tyleri:12.8079318):24.90096411):16.95922068):5.431625283):8.146623376,(((Assa_darlingtoni:30.11118676,((((Geocrinia_alba:4.471982138,Geocrinia_vitellina:4.471982138):8.741717568,(Geocrinia_lutea:4.457165786,Geocrinia_rosea:4.457165786):8.756533919):4.56249881,(Geocrinia_laevis:4.797660991,Geocrinia_leai:4.797660991):12.97853752):5.95878545,Geocrinia_victoriana:23.73498397):6.376206308):14.23569441,Paracrinia_haswelli:44.34688468):18.06791211,((((Crinia_bilingua:19.60421678,Crinia_remota:19.60421678):16.14662456,(Crinia_deserticola:31.39820105,((((Crinia_flindersensis:8.612478256,Crinia_riparia:8.612478256):8.416003605,Crinia_signifera:17.02848186):5.882533905,(Crinia_georgiana:16.59769469,(Crinia_glauerti:12.97054653,((Crinia_insignifera:4.139281317,(Crinia_pseudinsignifera:1.914291916,Crinia_subinsignifera:1.914291916):2.224987646):4.629014397,Crinia_sloanei:8.768292204):4.202254322):3.627148161):6.313321078):4.498342604,(Crinia_parinsignifera:20.15495672,Crinia_tinnula:20.15495672):7.254401652):3.988842686):4.352640289):8.426090661,Crinia_fimbriata:44.17691796):7.906198231,(Crinia_nimbus:35.45398416,Crinia_tasmaniensis:35.45398416):16.62916012):10.33166305):5.831571975):10.61465185,((Taudactylus_acutirostris:7.611261552,Taudactylus_diurnus:7.611261552):39.47658846,((Taudactylus_eungellensis:7.465408265,Taudactylus_liemi:7.465408265):14.8537399,(Taudactylus_pleione:7.30564446,Taudactylus_rheophilus:7.30564446):15.01350371):24.76871238):31.77315656):11.81613858,((((Mixophyes_balbus:10.8654028,((Mixophyes_carbinensis:1.171797498,Mixophyes_coggeri:1.171797498):3.662935619,Mixophyes_schevilli:4.834733468):6.030669331):0.6861726207,Mixophyes_fleayi:11.55157542):5.221166384,(Mixophyes_fasciolatus:5.336523266,Mixophyes_iteratus:5.336523266):11.43621854):8.7230602,Mixophyes_hihihorlo:25.495802):65.18134315):7.046007212,(Rheobatrachus_silus:19.39484629,Rheobatrachus_vitellinus:19.39484629):78.32832714):5.491723055):23.48063,(Calyptocephalella_gayi:40.75232,(Telmatobufo_bullocki:18.46111,(Telmatobufo_venustus:13.87458,Telmatobufo_australis:13.87458):4.586529):22.2912):85.94323):31.12412,((((((((((Adelphobates_castaneoticus:22.66396625,Adelphobates_galactonotus:22.66396625):5.050448409,Adelphobates_quinquevittatus:27.71441466):17.60095257,(((Dendrobates_auratus:3.488257817,Dendrobates_truncatus:3.488257817):15.01897972,((Dendrobates_leucomelas:14.54501094,Dendrobates_tinctorius:14.54501094):0.4994419784,Dendrobates_nubeculosus:15.04445366):3.462784621):21.48474722,(((((Oophaga_arborea:5.661630827,((Oophaga_pumilio:2.976683688,Oophaga_vicentei:2.976683688):1.37591037,Oophaga_speciosa:4.352594058):1.309037877):0.8945327672,(Oophaga_lehmanni:3.595351729,Oophaga_sylvatica:3.595351729):2.960812973):0.07617112527,Oophaga_occultator:6.63233579):1.574933097,Oophaga_histrionica:8.207270365):8.60415271,Oophaga_granulifera:16.81142308):23.18056021):5.323383947):4.031557499,Minyobates_steyermarki:49.34691366):5.07461523,(((Andinobates_abditus:20.95594246,Andinobates_altobueyensis:20.95594246,(((Andinobates_bombetes:2.531014641,(Andinobates_tolimensis:1.368933562,Andinobates_virolinensis:1.368933562):1.16208108):1.096373911,Andinobates_opisthomelas:3.627388552):1.202492657,Andinobates_cassidyhornae:4.829882317):16.12606015,(Andinobates_claudiae:9.488370362,Andinobates_minutus:9.488370362):11.4675721,Andinobates_daleswansoni:20.95594246,Andinobates_dorisswansonae:20.95594246,Andinobates_fulguritus:20.95594246,Andinobates_viridis:20.95594246):11.98488608,(((((Ranitomeya_amazonica:16.59847442,(((Ranitomeya_benedicta:9.181800664,(Ranitomeya_fantastica:5.521452186,Ranitomeya_summersi:5.521452186):3.660350693):3.353913553,(Ranitomeya_reticulata:10.54512693,Ranitomeya_uakarii:10.54512693):1.990590239):2.408985671,Ranitomeya_ventrimaculata:14.94469952):1.653773798):1.461854897,(Ranitomeya_toraro:16.47032935,Ranitomeya_variabilis:16.47032935):1.590001083,Ranitomeya_yavaricola:18.06032895):0.2225563005,Ranitomeya_cyanovittata:18.28288525):1.850431906,Ranitomeya_defleri:20.1333179):5.737890164,(((Ranitomeya_flavovittata:4.933129476,Ranitomeya_vanzolinii:4.933129476):1.942615867,Ranitomeya_imitator:6.875746821):14.03043673,Ranitomeya_sirensis:20.90618355):4.965024511):7.06961679):7.577252964,(Excidobates_captivus:18.22217096,(Excidobates_condor:12.66231402,Excidobates_mysteriosus:12.66231402):5.559856939):22.29591055):13.90345845):8.331604875,(((Phyllobates_aurotaenia:4.22191968,Phyllobates_terribilis:4.22191968):1.915344468,Phyllobates_bicolor:6.137264887):17.36214598,(Phyllobates_lugubris:4.600927071,Phyllobates_vittatus:4.600927071):18.89848379):39.25374874):11.67257099,(Hyloxalus_abditaurantius:58.20286286,Hyloxalus_aeruginosus:58.20286286,Hyloxalus_anthracinus:58.20286286,(Hyloxalus_awa:2.499253641,Hyloxalus_toachi:2.499253641):55.70358152,(Hyloxalus_azureiventris:11.3487799,Hyloxalus_chlorocraspedus:11.3487799):46.85405711,Hyloxalus_betancuri:58.20286286,(Hyloxalus_bocagei:13.57382597,Hyloxalus_sauli:13.57382597):44.62901105,Hyloxalus_borjai:58.20286286,Hyloxalus_breviquartus:58.20286286,Hyloxalus_cevallosi:58.20286286,Hyloxalus_chocoensis:58.20286286,Hyloxalus_craspedoceps:58.20286286,Hyloxalus_delatorreae:58.20286286,Hyloxalus_edwardsi:58.20286286,Hyloxalus_elachyhistus:58.20286286,Hyloxalus_eleutherodactylus:58.20286286,Hyloxalus_exasperatus:58.20286286,Hyloxalus_excisus:58.20286286,Hyloxalus_faciopunctulatus:58.20286286,Hyloxalus_fallax:58.20286286,Hyloxalus_fascianigrus:58.20286286,Hyloxalus_fuliginosus:58.20286286,Hyloxalus_idiomelus:58.20286286,Hyloxalus_infraguttatus:58.20286286,Hyloxalus_insulatus:58.20286286,((Hyloxalus_italoi:2.00104345,Hyloxalus_maculosus:2.00104345):10.62578024,Hyloxalus_yasuni:12.62682258):45.57604028,Hyloxalus_lehmanni:58.20286286,(Hyloxalus_leucophaeus:11.34199694,Hyloxalus_sordidatus:11.34199694):46.86085115,Hyloxalus_littoralis:58.20286286,Hyloxalus_maquipucuna:58.20286286,Hyloxalus_marmoreoventris:58.20286286,Hyloxalus_mittermeieri:58.20286286,Hyloxalus_mystax:58.20286286,Hyloxalus_nexipus:58.20286286,Hyloxalus_parcus:58.20286286,Hyloxalus_patitae:58.20286286,Hyloxalus_peculiaris:58.20286286,Hyloxalus_pinguis:58.20286286,Hyloxalus_pulchellus:58.20286286,Hyloxalus_pulcherrimus:58.20286286,Hyloxalus_pumilus:58.20286286,Hyloxalus_ramosi:58.20286286,Hyloxalus_ranoides:58.20286286,Hyloxalus_ruizi:58.20286286,Hyloxalus_saltuarius:58.20286286,Hyloxalus_shuar:58.20286286,Hyloxalus_spilotogaster:58.20286286,Hyloxalus_subpunctatus:58.20286286,Hyloxalus_sylvaticus:58.20286286,Hyloxalus_utcubambensis:58.20286286,Hyloxalus_vergeli:58.20286286,Hyloxalus_vertebralis:58.20286286,Hyloxalus_whymperi:58.20286286):16.22286405):4.44144082,((((((Ameerega_altamazonica:3.415352665,Ameerega_rubriventris:3.415352665):5.25896986,Ameerega_macero:8.674323264):7.912250524,Ameerega_andina:16.58657379,(Ameerega_bassleri:6.532142254,((Ameerega_ignipedis:4.087604586,Ameerega_pepperi:4.087604586):0.9673784714,Ameerega_yoshina:5.054982688):1.477159197):10.05443153,Ameerega_berohoka:16.58657379,Ameerega_bilinguis:16.58657379,Ameerega_boliviana:16.58657379,(Ameerega_braccata:7.407933827,Ameerega_flavopicta:7.407933827):9.178639962,((Ameerega_cainarachi:3.017627712,Ameerega_smaragdina:3.017627712):0.86605875,Ameerega_petersi:3.883687569):12.70288622,Ameerega_erythromos:16.58657379,(Ameerega_hahneli:8.132236908,Ameerega_picta:8.132236908):8.454336881,Ameerega_ingeri:16.58657379,Ameerega_labialis:16.58657379,Ameerega_maculata:16.58657379,(Ameerega_parvula:10.44053574,Ameerega_pongoensis:10.44053574):6.146038052,Ameerega_peruviridis:16.58657379,Ameerega_planipaleae:16.58657379,(Ameerega_pulchripecta:11.01476452,Ameerega_trivittata:11.01476452):5.571809269,Ameerega_simulans:16.58657379,Ameerega_yungicola:16.58657379):2.317410219,Ameerega_silverstonei:18.90398179):29.54491937,Colostethus_agilis:48.44891962,Colostethus_alacris:48.44891962,Colostethus_argyrogaster:48.44891962,Colostethus_brachistriatus:48.44891962,Colostethus_dunni:48.44891962,Colostethus_dysprosium:48.44891962,Colostethus_fraterdanieli:48.44891962,Colostethus_fugax:48.44891962,Colostethus_furviventris:48.44891962,Colostethus_imbricolus:48.44891962,(Colostethus_inguinalis:7.026548524,Colostethus_panamansis:7.026548524):41.42233787,Colostethus_jacobuspetersi:48.44891962,(Colostethus_latinasus:7.218701523,Colostethus_pratti:7.218701523):41.23018487,Colostethus_lynchi:48.44891962,Colostethus_mertensi:48.44891962,Colostethus_poecilonotus:48.44891962,Colostethus_ramirezi:48.44891962,Colostethus_ruthveni:48.44891962,Colostethus_thorntoni:48.44891962,Colostethus_ucumari:48.44891962,Colostethus_yaguara:48.44891962):5.687821089,((((((Epipedobates_anthonyi:2.135351529,Epipedobates_tricolor:2.135351529):1.241689432,Epipedobates_machalilla:3.377040961):2.275498415,Epipedobates_espinosai:5.652540115):0.7347540774,Epipedobates_darwinwallacei:6.387292715,Epipedobates_narinensis:6.387292715):3.056398382,Epipedobates_boulengeri:9.443692205):21.81303937,(Silverstoneia_dalyi:25.63859733,Silverstoneia_erasmios:25.63859733,Silverstoneia_flotator:25.63859733,Silverstoneia_gutturalis:25.63859733,Silverstoneia_minima:25.63859733,Silverstoneia_minutissima:25.63859733,Silverstoneia_nubicola:25.63859733,Silverstoneia_punctiventris:25.63859733):5.618134241):22.87999437):24.73043071):10.41039829,(((Allobates_alessandroi:53.01499035,Allobates_algorei:53.01499035,Allobates_amissibilis:53.01499035,Allobates_bromelicola:53.01499035,(Allobates_brunneus:23.10051985,Allobates_crombiei:23.10051985):29.91447419,Allobates_caeruleodactylus:53.01499035,Allobates_caribe:53.01499035,Allobates_cepedai:53.01499035,Allobates_chalcopis:53.01499035,((Allobates_conspicuus:5.890283296,Allobates_subfolionidificans:5.890283296):17.13652498,Allobates_insperatus:23.02680827):29.98818577,(Allobates_femoralis:13.37640021,Allobates_zaparo:13.37640021):39.6386086,Allobates_flaviventris:53.01499035,Allobates_fratisenescus:53.01499035,Allobates_fuscellus:53.01499035,(Allobates_gasconi:29.01491827,Allobates_marchesianus:29.01491827):24.00007577,Allobates_goianus:53.01499035,Allobates_granti:53.01499035,(Allobates_grillisimilis:27.69019615,Allobates_ornatus:27.69019615):25.32479789,Allobates_hodli:53.01499035,(Allobates_humilis:6.766226257,Allobates_pittieri:6.766226257):46.2487604,Allobates_ignotus:53.01499035,Allobates_juanii:53.01499035,(Allobates_kingsburyi:27.11559812,Allobates_peruvianus:27.11559812):25.89939592,Allobates_mandelorum:53.01499035,(Allobates_masniger:22.54968986,Allobates_nidicola:22.54968986):30.46530417,Allobates_mcdiarmidi:53.01499035,Allobates_melanolaemus:53.01499035,Allobates_myersi:53.01499035,Allobates_niputidea:53.01499035,Allobates_olfersioides:53.01499035,(Allobates_paleovarzensis:17.90503728,Allobates_sumtuosus:17.90503728):35.10995676,Allobates_picachos:53.01499035,Allobates_sanmartini:53.01499035,Allobates_talamancae:53.01499035,Allobates_trilineatus:53.01499035,Allobates_vanzolinius:53.01499035,Allobates_wayuu:53.01499035):4.245181861,Allobates_undulatus:57.26019067):18.86372345,(((Anomaloglossus_astralogaster:44.60412421,Anomaloglossus_atopoglossus:44.60412421,Anomaloglossus_ayarzaguenai:44.60412421,Anomaloglossus_baeobatrachus:44.60412421,(Anomaloglossus_beebei:6.560381803,Anomaloglossus_roraima:6.560381803):38.04374609,Anomaloglossus_breweri:44.60412421,Anomaloglossus_confusus:44.60412421,(Anomaloglossus_degranvillei:5.621878345,Anomaloglossus_kaiei:5.621878345):38.98224586,Anomaloglossus_guanayensis:44.60412421,Anomaloglossus_isthminus:44.60412421,Anomaloglossus_lacrimosus:44.60412421,Anomaloglossus_leopardus:44.60412421,Anomaloglossus_moffetti:44.60412421,Anomaloglossus_murisipanensis:44.60412421,Anomaloglossus_parimae:44.60412421,Anomaloglossus_parkerae:44.60412421,Anomaloglossus_praderioi:44.60412421,Anomaloglossus_rufulus:44.60412421,Anomaloglossus_shrevei:44.60412421,Anomaloglossus_stepheni:44.60412421,Anomaloglossus_surinamensis:44.60412421,Anomaloglossus_tamacuarensis:44.60412421,Anomaloglossus_tepuyensis:44.60412421,Anomaloglossus_triunfo:44.60412421,(Anomaloglossus_verbeeksnyderorum:0.2253928465,Anomaloglossus_wothuja:0.2253928465):44.37873952):16.37170878,(Rheobates_palmatus:11.6603565,Rheobates_pseudopalmatus:11.6603565):49.31549125):8.166738784,((Aromobates_alboguttatus:33.02565058,(Aromobates_cannatellai:4.535671114,Aromobates_saltuensis:4.535671114):28.48997947,Aromobates_capurinensis:33.02565058,Aromobates_duranti:33.02565058,Aromobates_ericksonae:33.02565058,Aromobates_haydeeae:33.02565058,Aromobates_inflexus:33.02565058,Aromobates_leopardalis:33.02565058,Aromobates_mayorgai:33.02565058,Aromobates_meridensis:33.02565058,Aromobates_molinarii:33.02565058,Aromobates_nocturnus:33.02565058,Aromobates_ornatissimus:33.02565058,Aromobates_orostoma:33.02565058,Aromobates_serranus:33.02565058,Aromobates_tokuko:33.02565058,Aromobates_walterarpi:33.02565058,Aromobates_zippeli:33.02565058):17.91576004,(Mannophryne_caquetio:26.10433942,((Mannophryne_collaris:4.780012632,(((Mannophryne_herminae:0.4334154164,Mannophryne_larandina:0.4334154164):0.9015483455,Mannophryne_yustizi:1.334963762):1.894412567,Mannophryne_lamarcai:3.229376329):1.550636672):4.993973003,Mannophryne_cordilleriana:9.773985635):16.33035379,(Mannophryne_leonardoi:13.02054792,(Mannophryne_trinitatis:6.37153351,Mannophryne_venezuelensis:6.37153351):6.649014405):13.08379151,Mannophryne_neblina:26.10433942,Mannophryne_oblitterata:26.10433942,(Mannophryne_olmonae:9.000086107,Mannophryne_riveroi:9.000086107):17.10425332,Mannophryne_orellana:26.10433942,Mannophryne_speeri:26.10433942,Mannophryne_trujillensis:26.10433942,Mannophryne_urticans:26.10433942,Mannophryne_vulcano:26.10433942):24.83707119):18.20116115):6.981327583):13.15365559):27.62743029,(((((((((Cryptobatrachus_boulengeri:6.436087501,Cryptobatrachus_fuhrmanni:6.436087501):12.57247185,(Cryptobatrachus_pedroruizi:6.379057549,Cryptobatrachus_remotus:6.379057549):12.6295018):8.347928552,(Cryptobatrachus_nicefori:5.859985619,Cryptobatrachus_ruthveni:5.859985619):21.49650228):15.14873581,Cryptobatrachus_conditus:42.50523066):22.95823037,(((((Hemiphractus_bubalus:13.81054598,Hemiphractus_proboscideus:13.81054598):15.05063067,Hemiphractus_fasciatus:28.86117202):0.6449760699,Hemiphractus_johnsoni:29.50614948):4.136673947,Hemiphractus_scutatus:33.64283037):5.129107678,Hemiphractus_helioi:38.77193574):26.6915276):8.01011046,((Flectonotus_fitzgeraldi:21.45707168,Flectonotus_pygmaeus:21.45707168):46.20491587,((((Stefania_ackawaio:5.103429028,Stefania_marahuaquensis:5.103429028):26.90953902,((((Stefania_ayangannae:9.491008356,Stefania_coxi:9.491008356):2.668805313,Stefania_riveroi:12.15981599):11.53981997,Stefania_riae:23.69963827):0.4754001574,Stefania_oculosa:24.17503843):7.837924989,(Stefania_breweri:6.032171091,Stefania_goini:6.032171091):25.98079001,((Stefania_evansi:7.882798928,Stefania_scalae:7.882798928):1.308737673,Stefania_tamacuarina:9.191536832):22.82142195,(Stefania_neblinae:14.14684225,(Stefania_roraimae:12.62147346,Stefania_woodleyi:12.62147346):1.525370187):17.86611885):0.8685135137,(Stefania_percristata:7.505798079,Stefania_schuberti:7.505795763):25.3756763):7.269207515,(Stefania_ginesi:23.11194787,Stefania_satelles:23.11194787):17.03873402):27.51129407):5.811583935):1.868575328,(((Fritziana_fissilis:19.66755745,Fritziana_ohausi:19.66755745):5.550482142,Fritziana_goeldii:25.21802801):45.85304471,((((Gastrotheca_abdita:5.11207351,Gastrotheca_andaquiensis:5.11207351):43.88461844,((Gastrotheca_albolineata:32.30404757,(Gastrotheca_ernestoi:12.57053541,(Gastrotheca_fulvorufa:3.301314058,Gastrotheca_microdiscus:3.301314058):9.269221351):19.73351448):0.1445020518,Gastrotheca_megacephala:32.44856236):16.5481458,(Gastrotheca_angustifrons:5.040900149,Gastrotheca_bufona:5.040900149):43.95579875,(Gastrotheca_antomia:20.80923357,((Gastrotheca_litonedis:15.05990519,(Gastrotheca_orophylax:5.303183261,Gastrotheca_plumbea:5.303183261):9.756724245):4.560892844,Gastrotheca_monticola:19.62080035):1.188435073):28.18747227,((Gastrotheca_antoniiochoai:15.8046231,((Gastrotheca_excubitor:5.404698011,Gastrotheca_ochoai:5.404698011):4.945259569,(Gastrotheca_pachachacae:5.964312374,Gastrotheca_rebeccae:5.964312374):4.385645206):5.454665523):2.019662891,(((((Gastrotheca_christiani:3.649115461,Gastrotheca_lauzuricae:3.649115461):1.97343692,(Gastrotheca_chrysosticta:3.859589592,Gastrotheca_gracilis:3.859589592):1.76296163):5.959114567,(Gastrotheca_griswoldi:8.544171254,Gastrotheca_marsupiata:8.544171254):3.03749523):2.676965685,((Gastrotheca_lateonota:2.685681973,Gastrotheca_pseustes:2.685681973):5.018953079,Gastrotheca_peruana:7.704635052):6.553997117):2.342543309,Gastrotheca_zeugocystis:16.60117548):1.223109126):31.17241267,(((((((Gastrotheca_argenteovirens:1.405991101,Gastrotheca_trachyceps:1.405991101):4.975089053,(Gastrotheca_aureomaculata:2.321455592,Gastrotheca_ruizi:2.321455592):4.059626415):3.010751076,Gastrotheca_dunni:9.391833083):2.547386483,Gastrotheca_riobambae:11.93921725):5.464069756,Gastrotheca_nicefori:17.403287):6.373042083,Gastrotheca_ovifera:23.7763314):0.1209618686,Gastrotheca_phalarosa:23.89728929):25.09940961,(((Gastrotheca_atympana:6.919928304,Gastrotheca_testudinea:6.919928304):4.748027802,Gastrotheca_nebulanastes:11.66795379):1.407048267,Gastrotheca_pacchamama:13.07500298):35.92168896,Gastrotheca_carinaceps:48.99669889,((((Gastrotheca_cornuta:15.18565553,Gastrotheca_dendronastes:15.18565553):11.96139132,(Gastrotheca_helenae:15.21760212,Gastrotheca_longipes:15.2175998):11.92944472):6.265933437,(Gastrotheca_guentheri:17.04763562,Gastrotheca_weinlandii:17.04763562):16.36534466):1.175244364,Gastrotheca_flamma:34.58823368):14.40847217,(Gastrotheca_dysprosita:11.15213165,Gastrotheca_walkeri:11.15213165):37.84455335,(Gastrotheca_espeletia:9.06134149,Gastrotheca_galeata:9.061339174):39.93535045,(Gastrotheca_ossilaginis:4.37381811,Gastrotheca_phelloderma:4.37381811):44.62287383,Gastrotheca_piperata:48.99669889,((Gastrotheca_psychrophila:16.00525754,Gastrotheca_stictopleura:16.00525985):0.2825571086,Gastrotheca_splendens:16.28781534):32.70889282):0.8924709113,Gastrotheca_williamsoni:49.88917444):6.664881355,(((Gastrotheca_fissipes:13.40533707,Gastrotheca_prasina:13.40533707):8.84314477,Gastrotheca_recava:22.24848415):26.9393963,Gastrotheca_pulchra:49.1878874):7.366173025):14.51703314):4.271054867):32.85364856,(((Ceuthomantis_aracamuni:20.9907855,Ceuthomantis_smaragdinus:20.9907855):50.81362224,(Ceuthomantis_cavernibardus:19.90314818,Ceuthomantis_duellmani:19.90314818):51.90126451):31.36958731,((((((((Brachycephalus_alipioi:2.078068636,Brachycephalus_hermogenesi:2.078068636):3.551990096,((Brachycephalus_nodoterga:1.925638519,Brachycephalus_toby:1.925638519):1.918046225,(Brachycephalus_pitanga:2.133029334,Brachycephalus_vertebralis:2.133029334):1.71065541):1.786373988):6.188470715,Brachycephalus_ephippium:11.81853141):0.7211201727,Brachycephalus_garbeana:12.53965027):38.00011127,(Brachycephalus_atelopoide:18.31901221,((Brachycephalus_brunneus:3.788293391,Brachycephalus_izecksohni:3.788293391):14.0867876,((Brachycephalus_ferruginus:1.457679723,Brachycephalus_pernix:1.457679723):1.491993561,Brachycephalus_pombali:2.949673284):14.92540804):0.4439282689):32.22074605,(Brachycephalus_bufonoides:5.425137876,Brachycephalus_pulex:5.425137876):45.11462366,(Brachycephalus_didactylus:9.820932637,Brachycephalus_margaritatus:9.820932637):40.71883545,(Brachycephalus_guarani:6.069036929,Brachycephalus_tridactylus:6.069036929):44.47070496):33.07207981,((((Ischnocnema_abdita:20.60998994,Ischnocnema_bolbodactyla:20.60998994):9.489498884,(Ischnocnema_octavioi:16.08884357,Ischnocnema_verrucosa:16.08884357):14.01064525):13.22641829,Ischnocnema_juipoca:43.32591694):13.40273124,(((Ischnocnema_concolor:3.657118945,Ischnocnema_vizottoi:3.657118945):21.32385153,(Ischnocnema_melanopygia:22.64599066,Ischnocnema_spanios:22.64599066):2.334980801):7.756734682,(Ischnocnema_holti:13.34487287,Ischnocnema_lactea:13.34487287):19.39283229):23.99093319,Ischnocnema_epipeda:56.72864162,(Ischnocnema_erythromera:28.33216745,(((Ischnocnema_guentheri:2.771364263,Ischnocnema_henselii:2.771364263):17.18158953,(Ischnocnema_izecksohni:5.675995005,Ischnocnema_nasuta:5.675995005):14.27695682):2.131000836,Ischnocnema_oea:22.08395528):6.248212171):28.3964709,Ischnocnema_gehrti:56.72864162,Ischnocnema_gualteri:56.72864162,((Ischnocnema_hoehnei:24.33473639,Ischnocnema_venancioi:24.33473639):9.379126857,Ischnocnema_parva:33.7138698):23.0147751,(Ischnocnema_karst:31.74605988,(Ischnocnema_nanahallux:29.72144612,Ischnocnema_sambaqui:29.72144612):2.02461572):24.98257847,Ischnocnema_manezinho:56.72864162,Ischnocnema_nigriventris:56.72864162,Ischnocnema_paranaensis:56.72864162,Ischnocnema_penaxavantinho:56.72864162,Ischnocnema_pusilla:56.72864162,Ischnocnema_randorum:56.72864162,Ischnocnema_surda:56.72864162):26.88320955):6.084182278,((((Adelophryne_adiastola:29.98262437,(Adelophryne_gutturosa:18.83482598,Adelophryne_patamona:18.83482598):11.14780253):17.76120216,((((Adelophryne_baturitensis:24.82060975,Adelophryne_maranguapensis:24.82060975):14.72529919,Adelophryne_pachydactyla:39.54592345):0.3559078586,Adelophryne_meridionalis:39.90182509):0.6303317187,Adelophryne_mucronatus:40.53215266):7.211673868):19.12099022,Phyzelaphryne_miriamae:66.86483126):11.75459874,((((Diasporus_anthrax:5.04135763,(Diasporus_diastema:3.531703924,Diasporus_hylaeformis:3.531703924):1.509653239):19.65794887,((Diasporus_citrinobapheus:13.18131303,Diasporus_quidditus:13.18131303):0.7696072115,Diasporus_gularis:13.95091954):10.74838462,(Diasporus_igneus:3.323219068,Diasporus_tigrillo:3.323219068):21.37608743,(Diasporus_tinker:4.351296457,Diasporus_ventrimaculatus:4.351296457):20.3480077):3.545648452,Diasporus_vocator:28.24495729):42.23704371,(((Eleutherodactylus_abbotti:19.83903358,((Eleutherodactylus_audanti:14.85624952,Eleutherodactylus_parabates:14.85624952):3.013786681,Eleutherodactylus_haitianus:17.8700362):1.968995742):3.555880522,Eleutherodactylus_pituinus:23.39492346):38.21509639,((Eleutherodactylus_acmonis:10.35023921,(Eleutherodactylus_bresslerae:7.072030483,Eleutherodactylus_ricordii:7.072030483):3.278208722):12.87530537,(((((Eleutherodactylus_grahami:3.306766817,(Eleutherodactylus_rhodesi:1.720938228,Eleutherodactylus_weinlandi:1.720938228):1.585828121):0.7814365509,Eleutherodactylus_pictissimus:4.088203134):1.706939428,Eleutherodactylus_lentus:5.795143498):5.487014097,Eleutherodactylus_monensis:11.28215759):2.767435682,Eleutherodactylus_probolaeus:14.04959094):9.175953633):38.38446124,((Eleutherodactylus_adelus:12.66789425,Eleutherodactylus_pezopetrus:12.66789425):5.154123274,(((Eleutherodactylus_blairhedgesi:1.440946551,Eleutherodactylus_thomasi:1.440946551):7.123410725,Eleutherodactylus_pinarensis:8.564357043):7.591119712,(((((Eleutherodactylus_casparii:4.657706477,Eleutherodactylus_planirostris:4.657706477):3.020023237,Eleutherodactylus_guanahacabibes:7.677729715):3.749297988,(Eleutherodactylus_simulans:3.645926947,Eleutherodactylus_tonyi:3.645926947):7.781100755):1.455747261,Eleutherodactylus_rogersi:12.88277473):1.429797712,Eleutherodactylus_goini:14.31257431):1.842902208):1.666542169):43.78797191,(((Eleutherodactylus_albipes:19.19753848,Eleutherodactylus_maestrensis:19.19753848):1.669605473,(Eleutherodactylus_dimidiatus:13.77726676,Eleutherodactylus_emiliae:13.77726676):7.089876953):10.6026443,Eleutherodactylus_schmidti:31.46979035):30.1402061,Eleutherodactylus_albolabris:61.60999645,((Eleutherodactylus_alcoae:11.78181431,Eleutherodactylus_armstrongi:11.78181431):3.673280306,(Eleutherodactylus_darlingtoni:3.394745307,Eleutherodactylus_leoncei:3.394745307):12.06034931):46.15491587,((((((((Eleutherodactylus_alticola:5.782953439,Eleutherodactylus_nubicola:5.782953439):3.493454135,((Eleutherodactylus_fuscus:6.16214356,Eleutherodactylus_gossei:6.16214356):2.316310415,(Eleutherodactylus_junori:6.528862906,Eleutherodactylus_orcutti:6.528862906):1.949590133):0.7979545363):1.054700888,(Eleutherodactylus_andrewsi:8.069367215,Eleutherodactylus_griphus:8.069367215):2.261741013):0.6750922681,((Eleutherodactylus_cundalli:5.31475788,Eleutherodactylus_glaucoreius:5.31475788):4.110353904,(Eleutherodactylus_pantoni:5.973732182,Eleutherodactylus_pentasyringos:5.973732182):3.451377263):1.58109035):1.144265418,Eleutherodactylus_jamaicensis:12.15046592):1.258926123,Eleutherodactylus_luteolus:13.4093918):1.757145813,((Eleutherodactylus_cavernicola:5.435736783,Eleutherodactylus_grabhami:5.435736783):4.369533589,Eleutherodactylus_sisyphodemus:9.805270372):5.361267714):1.942586288,Eleutherodactylus_gundlachi:17.10912484):44.50087161,(((((Eleutherodactylus_amadeus:9.0556695,(((Eleutherodactylus_caribe:3.875828034,Eleutherodactylus_eunaster:3.875828034):2.310701491,Eleutherodactylus_corona:6.186530694):1.690007856,Eleutherodactylus_heminota:7.876539252):1.17913212):1.765548789,(Eleutherodactylus_bakeri:9.596376141,((Eleutherodactylus_dolomedes:6.40521253,Eleutherodactylus_glaphycompus:6.40521253):1.733744223,Eleutherodactylus_thorectes:8.138956519):1.457418686):1.224843085):3.923673604,Eleutherodactylus_jugans:14.74489213):1.944508719,(Eleutherodactylus_apostates:9.974373221,Eleutherodactylus_oxyrhyncus:9.974373221):6.715026222):3.665642512,(Eleutherodactylus_furcyensis:9.985919974,Eleutherodactylus_rufifemoralis:9.985919974):10.36912432):41.25496151,(((Eleutherodactylus_amplinympha:6.222165152,Eleutherodactylus_martinicensis:6.222165152):7.450624083,Eleutherodactylus_johnstonei:13.67278924):7.046934542,(Eleutherodactylus_barlagnei:3.115578698,Eleutherodactylus_pinchoni:3.115578698):17.60414508):40.89026565,Eleutherodactylus_andicola:61.60999645,Eleutherodactylus_angustidigitorum:61.60999645,(((Eleutherodactylus_antillensis:17.58418857,(Eleutherodactylus_brittoni:13.75714884,(Eleutherodactylus_cochranae:9.624976343,Eleutherodactylus_hedricki:9.624976343):4.132172495):3.827042068):3.878815312,((((Eleutherodactylus_coqui:6.301284737,Eleutherodactylus_schwartzi:6.301284737):6.063451106,Eleutherodactylus_portoricensis:12.36473584):2.003690272,Eleutherodactylus_wightmanae:14.36842728):4.037718841,Eleutherodactylus_gryllus:18.40614379):3.056860092):2.747652276,(Eleutherodactylus_cooki:10.91614939,(Eleutherodactylus_eneidae:6.453893228,Eleutherodactylus_locustus:6.453893228):4.462258505):13.29450676):37.39933796,Eleutherodactylus_aporostegus:61.60999645,((Eleutherodactylus_atkinsi:15.03440777,(Eleutherodactylus_feichtingeri:6.95793846,(Eleutherodactylus_intermedius:4.089274531,Eleutherodactylus_varleyi:4.089274531):2.868663929):8.07647165):3.009760757,((Eleutherodactylus_cubanus:11.10191035,((Eleutherodactylus_iberia:4.01500664,(Eleutherodactylus_jaumei:2.539129993,Eleutherodactylus_limbatus:2.539129993):1.475875712):4.191370656,Eleutherodactylus_orientalis:8.206377297):2.895533055):3.100782667,Eleutherodactylus_etheridgei:14.20269302):3.841475509):43.5658326,(((Eleutherodactylus_auriculatoides:12.09148297,(Eleutherodactylus_montanus:9.1081843,Eleutherodactylus_patriciae:9.1081843):2.983298668):13.58817933,(Eleutherodactylus_fowleri:9.70196951,Eleutherodactylus_lamprotes:9.70196951):15.97769279):5.9865866,((((Eleutherodactylus_guantanamera:2.158329503,Eleutherodactylus_ionthus:2.158329503):3.725806802,Eleutherodactylus_varians:5.884134901):12.6797568,(Eleutherodactylus_leberi:9.402937621,Eleutherodactylus_melacara:9.402937621):9.160954083):4.779319329,(Eleutherodactylus_sommeri:6.208187874,Eleutherodactylus_wetmorei:6.208187874):17.13502316):8.323037864):29.94375223,(((((Eleutherodactylus_auriculatus:7.362687701,Eleutherodactylus_principalis:7.362687701):5.792799526,Eleutherodactylus_glamyrus:13.15548957):2.670745663,Eleutherodactylus_bartonsmithi:15.82623523):2.022606969,(Eleutherodactylus_mariposa:11.501457,Eleutherodactylus_ronaldi:11.501457):6.347385194):4.753437386,Eleutherodactylus_eileenae:22.60227958):39.00771921,(((Eleutherodactylus_bothroboans:1.365943655,Eleutherodactylus_ruthae:1.365943655):16.3865662,(Eleutherodactylus_hypostenor:12.50001953,Eleutherodactylus_parapelates:12.50001953):5.252488226):21.08810168,((Eleutherodactylus_chlorophenax:0.6529840731,Eleutherodactylus_nortoni:0.6529840731):20.38525627,Eleutherodactylus_inoptatus:21.03823964):17.80236979):22.76938935,((Eleutherodactylus_brevirostris:10.65133201,Eleutherodactylus_ventrilineatus:10.65133201):3.607220996,(Eleutherodactylus_glandulifer:1.87946864,Eleutherodactylus_sciagraphus:1.87946864):12.37908273):47.3514411,(Eleutherodactylus_counouspeus:9.764852059,Eleutherodactylus_erythroproctus:9.764852059):51.84515375,(Eleutherodactylus_cuneatus:13.93658201,Eleutherodactylus_turquinensis:13.93658201):47.67342146,(((Eleutherodactylus_cystignathoides:24.53698994,(Eleutherodactylus_nitidus:14.29381084,Eleutherodactylus_pipilans:14.29381084):10.24317208):2.810930166,Eleutherodactylus_marnockii:27.34790841):14.17285299,(Eleutherodactylus_symingtoni:11.39519927,Eleutherodactylus_zeus:11.39519927):30.12556212):20.08923271,Eleutherodactylus_dennisi:61.60999645,Eleutherodactylus_dilatus:61.60999645,Eleutherodactylus_diplasius:61.60999645,Eleutherodactylus_flavescens:61.60999645,Eleutherodactylus_glanduliferoides:61.60999645,Eleutherodactylus_grandis:61.60999645,(Eleutherodactylus_greyi:6.397481165,Eleutherodactylus_nivicolimae:6.397481165):55.21251996,Eleutherodactylus_guttilatus:61.60999645,Eleutherodactylus_interorbitalis:61.60999645,Eleutherodactylus_jasperi:61.60999645,Eleutherodactylus_juanariveroi:61.60999645,Eleutherodactylus_karlschmidti:61.60999645,((Eleutherodactylus_klinikowskii:0.878087971,Eleutherodactylus_zugi:0.878087971):5.312874749,Eleutherodactylus_paralius:6.190963656):55.41903279,Eleutherodactylus_leprus:61.60999645,Eleutherodactylus_limbensis:61.60999645,Eleutherodactylus_longipes:61.60999645,Eleutherodactylus_lucioi:61.60999645,Eleutherodactylus_maurus:61.60999645,Eleutherodactylus_melatrigonum:61.60999645,Eleutherodactylus_michaelschmidi:61.60999645,(Eleutherodactylus_minutus:26.9313972,Eleutherodactylus_poolei:26.9313972):34.67859925,Eleutherodactylus_modestus:61.60999645,Eleutherodactylus_notidodes:61.60999645,Eleutherodactylus_olibrus:61.60999645,Eleutherodactylus_pallidus:61.60999645,Eleutherodactylus_paulsoni:61.60999645,((Eleutherodactylus_richmondi:28.65435704,Eleutherodactylus_unicolor:28.65435704):1.500901708,Eleutherodactylus_verruculatus:30.15527115):31.4547253,(Eleutherodactylus_riparius:16.86129073,Eleutherodactylus_rivularis:16.86129073):44.74871976,Eleutherodactylus_rubrimaculatus:61.60999645,Eleutherodactylus_rucillensis:61.60999645,Eleutherodactylus_rufescens:61.60999645,Eleutherodactylus_saxatilis:61.60999645,Eleutherodactylus_semipalmatus:61.60999645,Eleutherodactylus_staurometopon:61.60999645,Eleutherodactylus_syristes:61.60999645,Eleutherodactylus_teretistes:61.60999645,Eleutherodactylus_tetajulia:61.60999645,Eleutherodactylus_toa:61.60999645,Eleutherodactylus_tychathrous:61.60999645,Eleutherodactylus_verrucipes:61.60999645,Eleutherodactylus_warreni:61.60999645):8.872006889):8.137403268):11.07661):6.823619,((((((Craugastor_adamastus:2.48333388,Craugastor_stadelmani:2.48333388):63.61856098,(Craugastor_alfredi:5.142084569,Craugastor_catalinae:5.142084569):60.95979299,(Craugastor_amniscola:1.45821189,Craugastor_olanchano:1.45821189):64.64367701,(Craugastor_anciano:2.55290843,Craugastor_batrachylus:2.55290843):63.54897026,(((Craugastor_andi:6.017050271,Craugastor_cuaquero:6.017050271):16.92978747,Craugastor_melanostictus:22.94683774):4.939539858,Craugastor_emcelae:27.88638044):38.2155113,(((Craugastor_angelicus:14.88452941,((((Craugastor_evanesco:2.629097218,Craugastor_rugulosus:2.629097218):1.213609036,Craugastor_ranoides:3.842706254):6.841850538,Craugastor_fleischmanni:10.68455679):1.831260659,Craugastor_rupinius:12.51581632):2.368711961):1.71261955,(Craugastor_obesus:7.039421243,Craugastor_punctariolus:7.039421243):9.557726016):1.604853195,(Craugastor_jota:3.745888952,Craugastor_megacephalus:3.745888952):14.45611264):47.89987881,(Craugastor_aphanus:6.862259844,Craugastor_merendonensis:6.862259844):59.23962055,((Craugastor_augusti:10.07788683,Craugastor_tarahumaraensis:10.07788683):2.260473728,Craugastor_polymniae:12.33835999):53.76353458,(Craugastor_aurilegulus:4.337041372,Craugastor_rhyacobatrachus:4.337041372):61.76485037,(Craugastor_azueroensis:3.523258217,Craugastor_vocalis:3.523258217):62.57864203,(Craugastor_berkenbuschii:5.487188156,Craugastor_vulcani:5.487188156):60.61470358,(((Craugastor_bocourti:17.28656324,Craugastor_spatulatus:17.28656324):3.466008936,Craugastor_stuarti:20.75257218):1.384708045,(Craugastor_uno:8.243164788,Craugastor_xucanebi:8.243164788):13.89411799):43.96460046,((Craugastor_bransfordii:14.64656263,(Craugastor_polyptychus:11.30835219,Craugastor_underwoodi:11.30834936):3.338210437):6.308154412,((Craugastor_lauraster:8.456757805,Craugastor_stejnegerianus:8.456757805):4.834600804,Craugastor_persimilis:13.29135861):7.663355597):45.14716052,((Craugastor_brocchi:4.532439848,Craugastor_gollmeri:4.532439848):31.96567527,(((Craugastor_chac:14.4035311,Craugastor_lineatus:14.4035311):2.868260427,Craugastor_laticeps:17.27179152):3.472372488,(Craugastor_mimus:14.40891629,Craugastor_noblei:14.40891629):6.335250553):15.7539426):29.60378796,(Craugastor_campbelli:6.372782464,Craugastor_decoratus:6.372782464):59.72910928,(Craugastor_charadra:5.237356356,Craugastor_opimus:5.237356356):60.86453822,(Craugastor_chingopetaca:3.33767447,Craugastor_hobartsmithi:3.33767447):62.76421727,(Craugastor_chrysozetetes:4.845643438,Craugastor_pelorus:4.845643438):61.2562483,(Craugastor_coffeus:3.269254944,Craugastor_pozo:3.269254944):62.8326453,(((Craugastor_crassidigitus:14.77362098,Craugastor_talamancae:14.77362098):6.46524113,Craugastor_fitzingeri:21.23886211):2.739260681,Craugastor_raniformis:23.97812449):42.12376441,(Craugastor_cruzi:4.963740639,Craugastor_taurus:4.963740639):61.13813692,(Craugastor_cyanochthebius:5.658391524,Craugastor_silvicola:5.658391524):60.44350589,(Craugastor_epochthidius:4.436178365,Craugastor_escoces:4.436178365):61.66571054,(Craugastor_fecundus:4.091415074,Craugastor_nefrens:4.091415074):62.01048801,(Craugastor_galacticorhinus:4.648719297,Craugastor_podiciferus:4.648719297):61.45316677,(Craugastor_glaucus:4.241999286,Craugastor_monnichorum:4.241999286):61.85987828,(Craugastor_greggi:3.533713839,Craugastor_myllomyllon:3.533713839):62.5681779,(Craugastor_guerreroensis:3.579985709,Craugastor_montanus:3.579985709):62.52189752,(Craugastor_gulosus:1.755149005,Craugastor_laevissimus:1.755149005):64.34673962,(Craugastor_inachus:7.142860155,Craugastor_saltuarius:7.142860155):58.95901741,(((Craugastor_loki:12.0282843,Craugastor_rhodopis:12.0282843):20.63237364,(Craugastor_mexicanus:13.41701324,Craugastor_saltator:13.41701324):19.24364471):0.9642133825,(Craugastor_omiltemanus:4.181605094,Craugastor_rugosus:4.181605094):29.4432529):32.47702807,((Craugastor_longirostris:17.62393926,Craugastor_tabasarae:17.62393926):1.431525808,Craugastor_rayo:19.0554662):47.0464142,(Craugastor_matudai:4.12077986,Craugastor_yucatanensis:4.12077986):61.98110904,(Craugastor_megalotympanum:3.339574461,Craugastor_rivulus:3.339574461):62.76231728,(Craugastor_milesi:5.369329163,Craugastor_sandersoni:5.369329163):60.73255974,(Craugastor_occidentalis:3.849676669,Craugastor_omoaensis:3.849676669):62.25221224,(Craugastor_palenque:9.227547284,Craugastor_pygmaeus:9.227547284):56.87433028,(Craugastor_pechorum:4.171847081,Craugastor_rostralis:4.171847081):61.93003615,(Craugastor_phasma:7.710943282,Craugastor_sabrinus:7.710943282):58.39094846,(Craugastor_psephosypharus:3.75964829,Craugastor_taylori:3.75964829):62.34224912):0.7255869918,Craugastor_emleni:66.82747561):5.53441853,(Craugastor_daryi:24.77533803,Craugastor_trachydermus:24.77533803):47.58655044):12.0389044,((Haddadus_aramunha:8.097497867,Haddadus_plicifer:8.097497867):16.64314973,Haddadus_binotatus:24.74064759):59.66014244):2.631726997,((((((Atopophrynus_syntomopus:34.69024941,(((Lynchius_flavomaculatus:8.007324115,Lynchius_parkeri:8.007324115):3.086984898,Lynchius_nebulanastes:11.09430901):14.94441302,Lynchius_simmonsi:26.0387146):8.6515249):25.66972947,((((Oreobates_amarakaeri:20.52392741,((Oreobates_choristolemma:14.29119442,(Oreobates_granulosus:7.017211533,Oreobates_sanderi:7.017211533):7.273982883):6.064195604,Oreobates_sanctaecrucis:20.35538754):0.1685383802):15.16957618,(((Oreobates_barituensis:9.704413003,Oreobates_discoidalis:9.704413003):4.378626047,Oreobates_ibischi:14.08303905):12.8458689,(Oreobates_cruralis:20.72811008,Oreobates_madidi:20.72811008):6.20080035):8.764593159,Oreobates_crepitans:35.69350359,(Oreobates_heterodactylus:22.55681803,Oreobates_remotus:22.55681803):13.13668556,Oreobates_zongoensis:35.69350359):6.533246097,(((Oreobates_ayacucho:10.42717854,Oreobates_pereger:10.42717854):16.79993914,((Oreobates_gemcare:11.57768499,Oreobates_lehri:11.57768499):6.590964109,Oreobates_machiguenga:18.16864909):9.058466115):9.433675302,(Oreobates_quixensis:3.259812006,Oreobates_saxatilis:3.259812006):33.40098098):5.565956699):3.205754619,Oreobates_lundbergi:45.43250183):14.9274721):5.193952417,(Phrynopus_auriculatus:32.53305603,Phrynopus_badius:32.53305603,(Phrynopus_barthlenae:6.733270316,Phrynopus_horstpauli:6.733270316):25.79978323,Phrynopus_bracki:32.53305603,Phrynopus_bufoides:32.53305603,Phrynopus_curator:32.53305603,Phrynopus_dagmarae:32.53305603,Phrynopus_heimorum:32.53305603,Phrynopus_interstinctus:32.53305603,(Phrynopus_juninensis:5.804536373,Phrynopus_kauneorum:5.804536373):26.72851222,Phrynopus_kotosh:32.53305603,Phrynopus_lechriorhynchus:32.53305603,Phrynopus_miroslawae:32.53305603,Phrynopus_montium:32.53305603,Phrynopus_nicoleae:32.53305603,Phrynopus_oblivius:32.53305603,Phrynopus_paucari:32.53305603,Phrynopus_peruanus:32.53305603,Phrynopus_pesantesi:32.53305603,Phrynopus_tautzorum:32.53305603,Phrynopus_thompsoni:32.53305603,Phrynopus_tribulosus:32.53305603,Phrynopus_vestigiatus:32.53305603):33.02087527):9.973062811,(Pristimantis_aaptus:70.48490317,Pristimantis_abakapa:70.48490317,Pristimantis_academicus:70.48490317,Pristimantis_acatallelus:70.48490317,Pristimantis_acerus:70.48490317,(Pristimantis_achatinus:11.54115798,Pristimantis_lymani:11.54115798):58.94372785,Pristimantis_achuar:70.48490317,Pristimantis_actinolaimus:70.48490317,(Pristimantis_actites:5.937643958,Pristimantis_w-nigrum:5.937643958):64.54725922,Pristimantis_acuminatus:70.48490317,Pristimantis_acutirostris:70.48490317,Pristimantis_adiastolus:70.48490317,Pristimantis_adnus:70.48490317,Pristimantis_aemulatus:70.48490317,Pristimantis_affinis:70.48490317,Pristimantis_alalocophus:70.48490317,Pristimantis_albericoi:70.48490317,Pristimantis_albertus:70.48490317,Pristimantis_almendariz:70.48490317,(Pristimantis_altae:4.190666041,Pristimantis_pardalis:4.190666041):66.2942297,Pristimantis_altamazonicus:70.48490317,(Pristimantis_altamnis:9.07893144,Pristimantis_kichwarum:9.07893144):61.40595687,Pristimantis_amydrotus:70.48490317,Pristimantis_andinognomus:70.48490317,Pristimantis_anemerus:70.48490317,(Pristimantis_angustilineatus:6.628013704,Pristimantis_brevifrons:6.628013704):63.85689195,Pristimantis_aniptopalmatus:70.48490317,(Pristimantis_anolirex:2.846379248,(Pristimantis_lutitus:1.597888902,Pristimantis_merostictus:1.597888902):1.248490842):67.63850659,Pristimantis_anotis:70.48490317,Pristimantis_apiculatus:70.48490317,Pristimantis_appendiculatus:70.48490317,Pristimantis_aquilonaris:70.48490317,Pristimantis_ardalonychus:70.48490317,Pristimantis_ardyae:70.48490317,Pristimantis_ashkapara:70.48490317,Pristimantis_atrabracus:70.48490317,Pristimantis_atratus:70.48490317,Pristimantis_aurantiguttatus:70.48490317,Pristimantis_aureolineatus:70.48490317,((Pristimantis_aureoventris:4.664660112,Pristimantis_yuruaniensis:4.664660112):4.238704943,Pristimantis_jester:8.903365055):61.58153317,Pristimantis_auricarens:70.48490317,Pristimantis_avicuporum:70.48490317,Pristimantis_avius:70.48490317,Pristimantis_bacchus:70.48490317,Pristimantis_baiotis:70.48490317,Pristimantis_balionotus:70.48490317,(Pristimantis_bambu:7.256083463,Pristimantis_simonbolivari:7.256083463):63.22881476,Pristimantis_baryecuus:70.48490317,Pristimantis_batrachites:70.48490317,Pristimantis_bearsei:70.48490317,Pristimantis_bellae:70.48490317,Pristimantis_bellator:70.48490317,Pristimantis_bellona:70.48490317,Pristimantis_bernali:70.48490317,Pristimantis_bicantus:70.48490317,Pristimantis_bicolor:70.48490317,Pristimantis_bicumulus:70.48490317,Pristimantis_bipunctatus:70.48490317,(Pristimantis_bisignatus:9.84377684,Pristimantis_fraudator:9.84377684):60.64111395,(Pristimantis_bogotensis:0.2450920213,Pristimantis_elegans:0.2450920213):70.23980471,((Pristimantis_boulengeri:0.8142586466,Pristimantis_simoterus:0.8142586466):7.077376568,Pristimantis_chloronotus:7.891635462):62.59325781,Pristimantis_bromeliaceus:70.48490317,(Pristimantis_buccinator:5.744240071,Pristimantis_conspicillatus:5.744240071):64.74066806,(Pristimantis_buckleyi:7.16849841,Pristimantis_vertebralis:7.16849841):63.31639238,Pristimantis_bustamante:70.48490317,Pristimantis_cabrerai:70.48490317,Pristimantis_cacao:70.48490317,Pristimantis_caeruleonotus:70.48490317,Pristimantis_cajamarcensis:70.48490317,(Pristimantis_calcaratus:6.403551463,Pristimantis_kelephas:6.403551463):64.08133437,Pristimantis_calcarulatus:70.48490317,Pristimantis_caliginosus:70.48490317,Pristimantis_cantitans:70.48490317,Pristimantis_capitonis:70.48490317,Pristimantis_caprifer:70.48490317,Pristimantis_carlosceroni:70.48490317,Pristimantis_carlossanchezi:70.48490317,Pristimantis_carmelitae:70.48490317,(Pristimantis_carranguerorum:6.345234079,Pristimantis_lynchi:6.345234079):64.13966167,Pristimantis_carvalhoi:70.48490317,Pristimantis_caryophyllaceus:70.48490317,Pristimantis_celator:70.48490317,Pristimantis_cerasinus:70.48490317,Pristimantis_ceuthospilus:70.48490317,Pristimantis_chalceus:70.48490317,Pristimantis_charlottevillensis:70.48490317,Pristimantis_chiastonotus:70.48490317,Pristimantis_chimu:70.48490317,Pristimantis_chrysops:70.48490317,(Pristimantis_citriogaster:9.690345104,Pristimantis_malkini:9.690345104):60.79454816,Pristimantis_colodactylus:70.48490317,(Pristimantis_colomai:2.391372135,Pristimantis_latidiscus:2.391372135):68.09353376,Pristimantis_colonensis:70.48490317,Pristimantis_colostichos:70.48490317,Pristimantis_condor:70.48490317,(Pristimantis_conservatio:8.826724727,Pristimantis_paramerus:8.826724727):61.65816359,Pristimantis_cordovae:70.48490317,Pristimantis_corniger:70.48490317,Pristimantis_coronatus:70.48490317,Pristimantis_corrugatus:70.48490317,Pristimantis_cosnipatae:70.48490317,Pristimantis_cremnobates:70.48490317,(Pristimantis_crenunguis:10.60631639,Pristimantis_labiosus:10.60631639):59.8785744,Pristimantis_cristinae:70.48490317,Pristimantis_croceoinguinis:70.48490317,Pristimantis_crucifer:70.48490317,Pristimantis_cruciocularis:70.48490317,Pristimantis_cruentus:70.48490317,Pristimantis_cryophilius:70.48490317,Pristimantis_cryptomelas:70.48490317,Pristimantis_cuentasi:70.48490317,Pristimantis_cuneirostris:70.48490317,(Pristimantis_curtipes:5.876844877,(Pristimantis_gentryi:1.280768496,Pristimantis_truebae:1.280768496):4.596076629):64.60806325,Pristimantis_danae:70.48490317,Pristimantis_degener:70.48490317,Pristimantis_deinops:70.48490317,Pristimantis_delicatus:70.48490317,Pristimantis_delius:70.48490317,Pristimantis_dendrobatoides:70.48490317,(Pristimantis_devillei:8.347058916,Pristimantis_surdus:8.347058916):62.13783435,Pristimantis_deyi:70.48490317,Pristimantis_diadematus:70.48490317,Pristimantis_diaphonus:70.48490317,Pristimantis_diogenes:70.48490317,Pristimantis_dissimulatus:70.48490317,Pristimantis_divnae:70.48490317,Pristimantis_dorsopictus:70.48490317,Pristimantis_douglasi:70.48490317,(Pristimantis_duellmani:10.36207241,Pristimantis_quinquagesimus:10.36207241):60.12283077,Pristimantis_duende:70.48490317,Pristimantis_dundeei:70.48490317,Pristimantis_educatoris:70.48490317,Pristimantis_epacrus:70.48490317,Pristimantis_eremitus:70.48490317,Pristimantis_eriphus:70.48490317,Pristimantis_ernesti:70.48490317,Pristimantis_erythropleura:70.48490317,Pristimantis_esmeraldas:70.48490317,Pristimantis_espedeus:70.48490317,Pristimantis_eugeniae:70.48490317,(Pristimantis_euphronides:5.546090746,Pristimantis_shrevei:5.546090746):64.93880748,Pristimantis_eurydactylus:70.48490317,Pristimantis_exoristus:70.48490317,Pristimantis_factiosus:70.48490317,Pristimantis_fallax:70.48490317,Pristimantis_farisorum:70.48490317,Pristimantis_fasciatus:70.48490317,(Pristimantis_fenestratus:5.035713324,Pristimantis_koehleri:5.035713324):65.44918985,Pristimantis_festae:70.48490317,Pristimantis_fetosus:70.48490317,Pristimantis_flavobracatus:70.48490317,Pristimantis_floridus:70.48490317,(Pristimantis_frater:8.952758735,Pristimantis_gryllus:8.952758735):61.53214692,Pristimantis_gagliardoi:70.48490317,Pristimantis_gaigei:70.48490317,Pristimantis_galdi:70.48490317,Pristimantis_ganonotus:70.48490317,Pristimantis_gladiator:70.48490317,(Pristimantis_glandulosus:8.791032388,Pristimantis_inusitatus:8.791032388):61.69385345,Pristimantis_gracilis:70.48490317,Pristimantis_grandiceps:70.48490317,Pristimantis_guaiquinimensis:70.48490317,Pristimantis_gutturalis:70.48490317,Pristimantis_hamiotae:70.48490317,Pristimantis_hectus:70.48490317,Pristimantis_helvolus:70.48490317,Pristimantis_hernandezi:70.48490317,Pristimantis_huicundo:70.48490317,Pristimantis_hybotragus:70.48490317,Pristimantis_ignicolor:70.48490317,Pristimantis_illotus:70.48490317,Pristimantis_imitatrix:70.48490317,Pristimantis_incanus:70.48490317,Pristimantis_incertus:70.48490317,Pristimantis_incomptus:70.48490317,Pristimantis_infraguttatus:70.48490317,Pristimantis_inguinalis:70.48490317,Pristimantis_insignitus:70.48490317,Pristimantis_ixalus:70.48490317,Pristimantis_jaimei:70.48490317,Pristimantis_johannesdei:70.48490317,Pristimantis_jorgevelosai:70.48490317,(Pristimantis_juanchoi:12.13733968,Pristimantis_palmeri:12.13733968):58.34755111,Pristimantis_jubatus:70.48490317,Pristimantis_kareliae:70.48490317,Pristimantis_katoptroides:70.48490317,Pristimantis_kirklandi:70.48490317,Pristimantis_lacrimosus:70.48490317,(Pristimantis_lanthanites:10.88624776,Pristimantis_thectopternus:10.88624776):59.59865293,Pristimantis_lasalleorum:70.48490317,Pristimantis_lassoalcalai:70.48490317,Pristimantis_laticlavius:70.48490317,Pristimantis_lemur:70.48490317,Pristimantis_lentiginosus:70.48490317,Pristimantis_leoni:70.48490317,Pristimantis_leptolophus:70.48490317,Pristimantis_leucopus:70.48490317,Pristimantis_leucorrhinus:70.48490317,(Pristimantis_librarius:8.425217486,Pristimantis_ockendeni:8.425217486):62.05966835,Pristimantis_lichenoides:70.48490317,Pristimantis_lindae:70.48490317,Pristimantis_lirellus:70.48490317,Pristimantis_lividus:70.48490317,Pristimantis_llojsintuta:70.48490317,Pristimantis_loujosti:70.48490317,Pristimantis_loustes:70.48490317,Pristimantis_lucasi:70.48490317,Pristimantis_luscombei:70.48490317,(Pristimantis_luteolateralis:4.673913222,Pristimantis_walkeri:4.673913222):65.81099243,Pristimantis_lythrodes:70.48490317,Pristimantis_maculosus:70.48490317,Pristimantis_marahuaka:70.48490317,Pristimantis_mariaelenae:70.48490317,(Pristimantis_marmoratus:10.83851598,Pristimantis_pulvinatus:10.83851598):59.64637977,Pristimantis_mars:70.48490317,Pristimantis_martiae:70.48490317,Pristimantis_matidiktyo:70.48490317,Pristimantis_mazar:70.48490317,Pristimantis_medemi:70.48490317,Pristimantis_megalops:70.48490317,Pristimantis_melanogaster:70.48490317,Pristimantis_melanoproctus:70.48490317,Pristimantis_memorans:70.48490317,Pristimantis_mendax:70.48490317,Pristimantis_mercedesae:70.48490317,Pristimantis_meridionalis:70.48490317,Pristimantis_metabates:70.48490317,Pristimantis_mindo:70.48490317,Pristimantis_minimus:70.48490317,Pristimantis_minutulus:70.48490317,Pristimantis_miyatai:70.48490317,Pristimantis_mnionaetes:70.48490317,Pristimantis_modipeplus:70.48490317,Pristimantis_molybrignus:70.48490317,Pristimantis_mondolfii:70.48490317,Pristimantis_moro:70.48490317,Pristimantis_muchimuk:70.48490317,Pristimantis_muricatus:70.48490317,Pristimantis_muscosus:70.48490317,Pristimantis_museosus:70.48490317,Pristimantis_myersi:70.48490317,Pristimantis_myops:70.48490317,Pristimantis_nephophilus:70.48490317,Pristimantis_nervicus:70.48490317,Pristimantis_nicefori:70.48490317,Pristimantis_nigrogriseus:70.48490317,(Pristimantis_nyctophylax:3.334911799,Pristimantis_subsigillatus:3.334911799):67.14999385,Pristimantis_obmutescens:70.48490317,Pristimantis_ocellatus:70.48490317,((Pristimantis_ocreatus:0.935503872,Pristimantis_thymelensis:0.935503872):7.54587227,Pristimantis_pyrrhomerus:8.481375151):62.00352059,Pristimantis_olivaceus:70.48490317,Pristimantis_onorei:70.48490317,Pristimantis_orcesi:70.48490317,Pristimantis_orcus:70.48490317,Pristimantis_orestes:70.48490317,Pristimantis_ornatissimus:70.48490317,Pristimantis_ornatus:70.48490317,Pristimantis_orpacobates:70.48490317,Pristimantis_orphnolaimus:70.48490317,Pristimantis_ortizi:70.48490317,Pristimantis_padiali:70.48490317,Pristimantis_padrecarlosi:70.48490317,Pristimantis_paisa:70.48490317,Pristimantis_pardalinus:70.48490317,Pristimantis_parectatus:70.48490317,Pristimantis_parvillus:70.48490317,Pristimantis_pastazensis:70.48490317,Pristimantis_pataikos:70.48490317,Pristimantis_paulodutrai:70.48490317,Pristimantis_paululus:70.48490317,Pristimantis_pecki:70.48490317,Pristimantis_pedimontanus:70.48490317,Pristimantis_penelopus:70.48490317,Pristimantis_peraticus:70.48490317,Pristimantis_percnopterus:70.48490317,Pristimantis_percultus:70.48490317,(Pristimantis_permixtus:5.422243702,Pristimantis_uranobates:5.422243702):65.06264461,(Pristimantis_peruvianus:1.487454411,Pristimantis_reichlei:1.487454411):68.99744579,Pristimantis_petersi:70.48490317,Pristimantis_petrobardus:70.48490317,Pristimantis_phalaroinguinis:70.48490317,Pristimantis_phalarus:70.48490317,Pristimantis_pharangobates:70.48490317,Pristimantis_philipi:70.48490317,Pristimantis_phoxocephalus:70.48490317,Pristimantis_phragmipleuron:70.48490317,Pristimantis_piceus:70.48490317,Pristimantis_pinguis:70.48490317,Pristimantis_pirrensis:70.48490317,Pristimantis_platychilus:70.48490317,Pristimantis_platydactylus:70.48490317,Pristimantis_pleurostriatus:70.48490317,Pristimantis_pluvicanorus:70.48490317,Pristimantis_polemistes:70.48490317,Pristimantis_polychrus:70.48490317,Pristimantis_prolatus:70.48490317,Pristimantis_prolixodiscus:70.48490317,Pristimantis_proserpens:70.48490317,Pristimantis_pruinatus:70.48490317,Pristimantis_pseudoacuminatus:70.48490317,Pristimantis_pteridophilus:70.48490317,(Pristimantis_ptochus:8.754906618,Pristimantis_zophus:8.754906618):61.72998913,Pristimantis_pugnax:70.48490317,Pristimantis_pycnodermis:70.48490317,Pristimantis_quantus:70.48490317,Pristimantis_quaquaversus:70.48490317,Pristimantis_quicato:70.48490317,Pristimantis_racemus:70.48490317,Pristimantis_ramagii:70.48490317,Pristimantis_reclusas:70.48490317,Pristimantis_renjiforum:70.48490317,Pristimantis_repens:70.48490317,Pristimantis_restrepoi:70.48490317,Pristimantis_reticulatus:70.48490317,Pristimantis_rhabdocnemus:70.48490317,Pristimantis_rhabdolaemus:70.48490317,Pristimantis_rhodoplichus:70.48490317,Pristimantis_rhodostichus:70.48490317,Pristimantis_ridens:70.48490317,Pristimantis_rivasi:70.48490317,Pristimantis_riveroi:70.48490317,(Pristimantis_riveti:6.959337486,Pristimantis_versicolor:6.959337486):63.5255533,Pristimantis_romanorum:70.48490317,Pristimantis_rosadoi:70.48490317,Pristimantis_roseus:70.48490317,Pristimantis_royi:70.48490317,Pristimantis_rozei:70.48490317,Pristimantis_rubicundus:70.48490317,Pristimantis_ruedai:70.48490317,Pristimantis_rufioculis:70.48490317,Pristimantis_ruidus:70.48490317,Pristimantis_ruthveni:70.48490317,Pristimantis_sagittulus:70.48490317,Pristimantis_salaputium:70.48490317,Pristimantis_saltissimus:70.48490317,Pristimantis_samaipatae:70.48490317,Pristimantis_sanctaemartae:70.48490317,Pristimantis_sanguineus:70.48490317,Pristimantis_sarisarinama:70.48490317,Pristimantis_satagius:70.48490317,Pristimantis_savagei:70.48490317,Pristimantis_schultei:70.48490317,Pristimantis_scitulus:70.48490317,Pristimantis_scoloblepharus:70.48490317,Pristimantis_scolodiscus:70.48490317,Pristimantis_scopaeus:70.48490317,Pristimantis_seorsus:70.48490317,Pristimantis_serendipitus:70.48490317,Pristimantis_signifer:70.48490317,Pristimantis_silverstonei:70.48490317,Pristimantis_simonsii:70.48490317,Pristimantis_simoteriscus:70.48490317,Pristimantis_siopelus:70.48490317,Pristimantis_sirnigeli:70.48490317,Pristimantis_skydmainos:70.48490317,Pristimantis_sobetes:70.48490317,Pristimantis_spectabilis:70.48490317,Pristimantis_spilogaster:70.48490317,Pristimantis_spinosus:70.48490317,Pristimantis_stenodiscus:70.48490317,Pristimantis_sternothylax:70.48490317,Pristimantis_stictoboubonus:70.48490317,Pristimantis_stictogaster:70.48490317,Pristimantis_stipa:70.48490317,Pristimantis_suetus:70.48490317,Pristimantis_sulculus:70.48490317,Pristimantis_supernatis:70.48490317,Pristimantis_susaguae:70.48490317,Pristimantis_taciturnus:70.48490317,(Pristimantis_taeniatus:6.160077746,Pristimantis_yukpa:6.160077746):64.32482295,Pristimantis_tamsitti:70.48490317,Pristimantis_tantanti:70.48490317,Pristimantis_tanyrhynchus:70.48490317,Pristimantis_tayrona:70.48490317,Pristimantis_telefericus:70.48490317,Pristimantis_tenebrionis:70.48490317,Pristimantis_terraebolivaris:70.48490317,Pristimantis_thymalopsoides:70.48490317,Pristimantis_toftae:70.48490317,Pristimantis_torrenticola:70.48490317,Pristimantis_trachyblepharis:70.48490317,Pristimantis_tribulosus:70.48490317,Pristimantis_tubernasus:70.48490317,Pristimantis_tungurahua:70.48490317,Pristimantis_turik:70.48490317,Pristimantis_turpinorum:70.48490317,Pristimantis_turumiquirensis:70.48490317,Pristimantis_uisae:70.48490317,Pristimantis_unistrigatus:70.48490317,Pristimantis_urichi:70.48490317,Pristimantis_vanadisae:70.48490317,Pristimantis_variabilis:70.48490317,Pristimantis_veletis:70.48490317,Pristimantis_ventrigranulosus:70.48490317,Pristimantis_ventriguttatus:70.48490317,Pristimantis_ventrimarmoratus:70.48490317,Pristimantis_verecundus:70.48490317,Pristimantis_vicarius:70.48490317,Pristimantis_vidua:70.48490317,Pristimantis_viejas:70.48490317,Pristimantis_vilarsi:70.48490317,Pristimantis_vilcabambae:70.48490317,Pristimantis_vinhai:70.48490317,Pristimantis_viridicans:70.48490317,Pristimantis_viridis:70.48490317,Pristimantis_wagteri:70.48490317,Pristimantis_waoranii:70.48490317,Pristimantis_wiensi:70.48490317,Pristimantis_xeniolum:70.48490317,Pristimantis_xestus:70.48490317,Pristimantis_xylochobates:70.48490317,Pristimantis_yaviensis:70.48490317,Pristimantis_yumbo:70.48490317,Pristimantis_yustizi:70.48490317,Pristimantis_zeuctotylus:70.48490317,Pristimantis_zimmermanae:70.48490317,Pristimantis_zoilae:70.48490317):5.042090937):3.790521008,((Hypodactylus_adercus:27.12394897,Hypodactylus_araiodactylus:27.12394897,Hypodactylus_babax:27.12394897,Hypodactylus_brunneus:27.12394897,Hypodactylus_elassodiscus:27.12394897,Hypodactylus_fallaciosus:27.12394897,Hypodactylus_latens:27.12394897,Hypodactylus_lucida:27.12394897,Hypodactylus_mantipus:27.12394897,Hypodactylus_nigrovittatus:27.12394897,Hypodactylus_peraccai:27.12394897):45.35037304,Hypodactylus_dolops:72.47432201):6.843195589):2.39056968,(((((((Dischidodactylus_colonnelloi:10.64039038,Dischidodactylus_duidensis:10.64039038):9.972270565,Geobatrachus_walkeri:20.61265562):14.12248628,(Paramophrynella_boconoensis:18.40701101,(Paramophrynella_ginesi:6.39235485,Paramophrynella_jabonensis:6.39235485):12.01465083):16.32814154):7.267117855,((Niceforonia_adenobrachia:6.165177608,Niceforonia_columbiana:6.165177608):12.52822751,Niceforonia_nana:18.69340512):23.30886351):8.974951044,(((Mucubatrachus_briceni:5.979501512,Mucubatrachus_culatensis:5.979501512):20.24089523,((Mucubatrachus_flabellidiscus:6.750485031,Mucubatrachus_rhigophilus:6.750485031):12.57844276,(Mucubatrachus_lancinii:6.32551181,Mucubatrachus_peramerus:6.32551181):13.00341598):6.891472501):7.707441033,Mucubatrachus_thyellus:33.9278431):17.04937302):11.37898973,(((((Strabomantis_anatipes:6.51021001,Strabomantis_ingeri:6.51021001):12.45717827,(Strabomantis_cheiroplethus:7.105791558,Strabomantis_necerus:7.105791558):11.86159673):1.187149637,((Strabomantis_anomalus:11.31553294,Strabomantis_bufoniformis:11.31553294):4.959372688,(Strabomantis_cadenai:6.271581973,Strabomantis_ruizi:6.271581973):10.00332366):3.879632998,(Strabomantis_helonotus:6.08341233,Strabomantis_zygodactylus:6.08341233):14.07112453):8.709149553,(Strabomantis_cornutus:5.540997469,Strabomantis_laticorpus:5.540997469):23.32268894):13.11630712,((Strabomantis_biporcatus:6.673639406,Strabomantis_cerastes:6.673639406):24.87296544,(Strabomantis_necopinus:6.794312896,Strabomantis_sulcatus:6.794312896):24.75229905):10.43338514):20.37620345):9.192448827,(((((Barycholos_pulcher:28.39533648,Barycholos_ternetzi:28.39533648):17.08672662,((Noblella_heyeri:21.70838135,Noblella_myrmecoides:21.70838135):13.02835581,Noblella_lochites:34.73673936):10.74532814):1.544120843,(Noblella_lynchi:7.993789126,Noblella_ritarasquinae:7.993789126):39.03240647):5.065550958,(Noblella_bilineata:11.15471265,Noblella_pygmaea:11.15471265):40.93702291,(Noblella_carrascoicola:8.577642054,Noblella_coloma:8.577642054):43.51409351,(Noblella_duellmani:7.937304032,Noblella_personina:7.937304032):44.15443812):15.15079404,(((((Bryophryne_abramalagae:7.150200589,Bryophryne_cophites:7.150200589):12.34722703,(Bryophryne_bustamantei:7.41496911,Bryophryne_zonalis:7.41496911):12.08245851):7.960967508,(Bryophryne_gymnotis:6.73596338,Bryophryne_hanssaueri:6.73596338):20.72243174):17.67947176,(Bryophryne_flammiventris:7.268122371,Bryophryne_nubilosus:7.268122371):37.86973792):17.09547158,(((((Euparkerella_brasiliensis:6.533027148,Euparkerella_cochranae:6.533027148):5.645201734,Euparkerella_tridactyla:12.17822888):6.008032914,Euparkerella_robusta:18.1862618):22.38166627,((Holoaden_bradei:6.599107741,Holoaden_pholeter:6.599107741):14.02529431,(Holoaden_luederwaldti:6.035469975,Holoaden_suarezi:6.035469975):14.58892988):19.94352381):19.40470116,(Noblella_peruviana:45.13664711,((Psychrophrynella_adenopleura:5.01490536,Psychrophrynella_harveyi:5.01490536):34.62981746,(Psychrophrynella_ankohuma:5.534229327,Psychrophrynella_saltator:5.534229327):34.1104825,(Psychrophrynella_bagrecito:5.328396422,Psychrophrynella_illimani:5.328396422):34.31632639,(Psychrophrynella_boettgeri:5.075948646,Psychrophrynella_iani:5.075948646):34.56876318,(Psychrophrynella_chacaltaya:5.005863701,Psychrophrynella_kempffi:5.005863701):34.63885032,(Psychrophrynella_condoriri:5.400164865,Psychrophrynella_guillei:5.400164865):34.24454696,(Psychrophrynella_iatamasi:15.95035229,Psychrophrynella_wettsteini:15.95035229):23.69437712,(Psychrophrynella_illampu:5.578237634,Psychrophrynella_usurpator:5.578237634):34.06648298,(Psychrophrynella_kallawaya:5.18873422,Psychrophrynella_quimsacruzis:5.18873422):34.45599519,(Psychrophrynella_katantika:5.425276677,Psychrophrynella_pinguis:5.425276677):34.21944834):5.491933088):14.83597552):2.260711434):5.009193335):4.306117217):10.15943):5.324447):9.487122):6.654333):5.021795):5.026238,((((((Ceratophrys_aurita:7.752848442,Ceratophrys_testudo:7.752848442):17.47075197,((Ceratophrys_calcarata:8.129090295,Ceratophrys_cornuta:8.129090295):8.620899145,Ceratophrys_stolzmanni:16.74998944):8.473614413):8.84639321,((Ceratophrys_cranwelli:1.670955389,Ceratophrys_ornata:1.670955389):7.002118619,Ceratophrys_joazeirensis:8.673075383):25.39692168):4.953448118,(Chacophrys_pierottii:24.6103611,((Lepidobatrachus_asper:6.322224952,Lepidobatrachus_laevis:6.322224952):9.323273439,Lepidobatrachus_llanensis:15.64549839):8.96486271):14.41308408):51.95438482,(((Insuetophrynus_acarpicus:55.53678932,(Rhinoderma_darwinii:23.51424353,Rhinoderma_rufum:23.51424353):32.02254233):15.02887068,((Batrachophrynus_brachydactylus:12.71150972,Batrachophrynus_macrostomus:12.71150972):43.2411791,(((Telmatobius_arequipensis:3.282757086,Telmatobius_oxycephalus:3.282757086):7.904595358,(Telmatobius_espadai:11.01671932,(Telmatobius_sanborni:6.876557322,Telmatobius_verrucosus:6.876557322):4.140162002):0.1706312486):35.67990047,(Telmatobius_atacamensis:4.085346543,Telmatobius_ignavus:4.085346543):42.78190638,(Telmatobius_atahualpai:3.815267168,Telmatobius_rimac:3.815267168):43.05196948,(((Telmatobius_bolivianus:4.885904491,Telmatobius_yuracare:4.885904491):3.015601564,Telmatobius_sibiricus:7.901506056):4.964349455,Telmatobius_simonsi:12.86585822):34.00139741,(Telmatobius_brevipes:3.685784971,Telmatobius_colanensis:3.685784971):43.18145439,(Telmatobius_brevirostris:3.666760941,Telmatobius_mendelsoni:3.666760941):43.20049469,(Telmatobius_carrillae:4.340288606,Telmatobius_peruvianus:4.340288606):42.52695075,(Telmatobius_ceiorum:3.967280391,Telmatobius_hockingi:3.967280391):42.89997253,(Telmatobius_chusmisensis:7.495565168,Telmatobius_intermedius:7.495565168):39.37168504,(Telmatobius_cirrhacelis:4.203526612,Telmatobius_scrocchii:4.203526612):42.66373173,(Telmatobius_contrerasi:4.012320743,Telmatobius_philippii:4.012320743):42.85492133,(((Telmatobius_culeus:4.898736354,Telmatobius_gigas:4.898736354):3.134522089,(Telmatobius_hintoni:3.326164638,Telmatobius_huayra:3.326164638):4.707093805):2.750222594,Telmatobius_zapahuirensis:10.78348104):36.08376103,((Telmatobius_dankoi:2.816611412,Telmatobius_vilamensis:2.816611412):4.921918329,Telmatobius_laticeps:7.738529741):39.12871775,(Telmatobius_degener:4.94322611,Telmatobius_edaphonastes:4.94322611):41.92400782,(Telmatobius_fronteriensis:4.291158115,Telmatobius_schreiteri:4.291158115):42.57609752,(Telmatobius_halli:4.132876781,Telmatobius_jelskii:4.132876781):42.73435986,(Telmatobius_hauthali:4.087904236,Telmatobius_necopinus:4.087904236):42.7793297,(Telmatobius_hypselocephalus:4.651356166,Telmatobius_mayoloi:4.651356166):42.21587777,(Telmatobius_laevis:3.963293319,Telmatobius_platycephalus:3.963293319):42.9039596,(Telmatobius_latirostris:3.489149089,Telmatobius_timens:3.489149089):43.37809569,(Telmatobius_marmoratus:5.17859626,Telmatobius_stephani:5.17859626):41.68866208,((Telmatobius_niger:9.615559157,Telmatobius_vellardi:9.615559157):4.387146195,Telmatobius_rubigo:14.00270806):32.86453943,(Telmatobius_pefauri:3.951353801,Telmatobius_punctatus:3.951353801):42.91589369,(Telmatobius_pinguiculus:3.979214484,Telmatobius_pisanoi:3.979214484):42.88803844,(Telmatobius_thompsoni:6.091527256,Telmatobius_truebae:6.091529969):40.77573109):9.085435894):14.61296305):11.50986,((((((Cycloramphus_acangatan:7.177078445,Cycloramphus_valae:7.177078445):23.10194363,(Cycloramphus_eleutherodactylus:8.982929563,Cycloramphus_juimirim:8.982929563):21.29609251):15.91418137,((Cycloramphus_asper:6.52118946,Cycloramphus_izecksohni:6.52118946):15.77529176,(Cycloramphus_bolitoglossus:6.838943216,Cycloramphus_granulosus:6.838943216):15.457538):23.89672222,((Cycloramphus_boraceiensis:8.085509838,Cycloramphus_brasiliensis:8.085509838):19.467885,(Cycloramphus_diringshofeni:21.46094228,(Cycloramphus_organensis:19.73757199,((Zachaenus_carvalhoi:4.229669658,Zachaenus_roseus:4.229669658):6.492661122,Zachaenus_parvulus:10.72233078):9.015238609):1.72337185):6.092452557):18.639806,(Cycloramphus_carvalhoi:6.346457289,Cycloramphus_stejnegeri:6.346457289):39.84675656,(Cycloramphus_catarinensis:6.113882637,Cycloramphus_faustoi:6.113882637):40.0793234,((Cycloramphus_cedrensis:7.000785074,Cycloramphus_lutzorum:7.000785074):20.15328328,(Cycloramphus_lithomimeticus:5.496412196,Cycloramphus_semipalmatus:5.496412196):21.65765615):19.03913509,(Cycloramphus_dubius:6.645650972,Cycloramphus_duseni:6.645650972):39.54755246,(Cycloramphus_migueli:6.041775986,Cycloramphus_rhyakonastes:6.041775986):40.15142485,(Cycloramphus_mirandaribeiroi:7.197675885,Cycloramphus_ohausi:7.197675885):38.99553796):8.295663048,(Cycloramphus_bandeirensis:20.27557992,Cycloramphus_fuliginosus:20.27557992):34.21329437):12.37963887,(Thoropa_lutzi:40.4523983,((Thoropa_megatympanum:7.632454634,(Thoropa_miliaris:1.420962094,Thoropa_taophora:1.420962094):6.211494101):15.7906852,(Thoropa_petropolitana:7.574593939,Thoropa_saxatilis:7.574593939):15.84854589):17.02926107):26.41611226):6.86411424,(((((Atelognathus_ceii:6.234730629,Atelognathus_solitarius:6.234730629):15.74310774,(((Atelognathus_jeinimenensis:1.716745562,Atelognathus_patagonicus:1.716745562):3.628469175,Atelognathus_nitoi:5.345214925):10.08661686,(Atelognathus_praebasalticus:6.088309777,Atelognathus_salai:6.088309777):9.343522004):6.546004706):5.985678268,Atelognathus_reverberii:27.96351287):12.08092017,(((((Batrachyla_antartandica:7.296834722,Batrachyla_taeniata:7.296834722):1.704967914,Batrachyla_nibaldoi:9.001801883):1.941733155,Batrachyla_fitzroya:10.94353504):7.185491985,Batrachyla_leptopus:18.12902702):7.309559284,(Chaltenobatrachus_grandisonae:9.334662203,Hylorina_sylvatica:9.334662203):16.1039241):14.60585049):30.29461245,(((((((Crossodactylus_aeneus:5.392569832,Crossodactylus_dantei:5.392569832):13.18393262,(Crossodactylus_gaudichaudii:5.204783494,Crossodactylus_grandis:5.204783494):13.37171896):7.168867146,((Crossodactylus_bokermanni:5.360651824,Crossodactylus_lutzorum:5.360651824):11.37318153,(Crossodactylus_caramaschii:13.59861797,Crossodactylus_schmidti:13.59861797):3.135215377):9.011536252):2.416537614,(Crossodactylus_cyclospinus:5.786058784,Crossodactylus_trachystomus:5.786058784):22.37585036):11.4938093,Crossodactylus_dispar:39.65571459):15.0269739,(((Hylodes_amnicola:5.174680061,Hylodes_mertensi:5.174680061):32.11919257,(Hylodes_asper:6.936007613,Hylodes_meridionalis:6.936007613):30.35785923,(Hylodes_babax:4.752975528,Hylodes_vanzolinii:4.752975528):32.54090288,(Hylodes_cardosoi:5.432637037,Hylodes_charadranaetes:5.432637037):31.86123752,(Hylodes_dactylocinus:23.93181469,Hylodes_perplicatus:23.93181469):13.36206565,(Hylodes_fredi:5.534681331,Hylodes_pipilans:5.534681331):31.75918937,(Hylodes_glaber:5.592242504,Hylodes_lateristrigatus:5.592242504):31.70162819,(Hylodes_heyeri:5.555505555,Hylodes_regius:5.555505555):31.73836321,(Hylodes_magalhaesi:5.489137619,Hylodes_perere:5.489137619):31.80473694,((Hylodes_ornatus:14.44190555,Hylodes_sazimai:14.44190555):1.387411134,Hylodes_uai:15.82931688):21.46455189,(Hylodes_otavioi:6.167331655,Hylodes_phyllodes:6.167331655):31.12653711):7.185360302,(Hylodes_nasus:24.1949377,(((Megaelosia_apuana:3.949739726,Megaelosia_boticariana:3.949739726):11.88248317,((Megaelosia_bocainensis:4.194196341,Megaelosia_lutzae:4.194196341):7.866001411,(Megaelosia_goeldii:4.17980894,Megaelosia_jordanensis:4.17980894):7.880388812):3.772025147):4.221451604,Megaelosia_massarti:20.05367643):4.141259345):20.28430679):10.20345364):8.631791865,(((((((((Alsodes_australis:0.3146016115,Alsodes_coppingeri:0.3146016115):1.174700401,Alsodes_verrucosus:1.489302013):1.728336417,Alsodes_monticola:3.217639662):0.9696685645,Alsodes_valdiviensis:4.187306994):4.81053493,(((((((Alsodes_barrioi:1.427356743,Alsodes_norae:1.427356743):0.4577259063,Alsodes_kaweshkari:1.885082649):0.526542805,Alsodes_igneus:2.411625454):0.5286612305,(Alsodes_gargola:1.603620059,Alsodes_neuquensis:1.603620059):1.336666626):0.9115680735,Alsodes_pehuenche:3.851855498):2.284888813,(Alsodes_hugoi:1.918166929,Alsodes_tumultuosus:1.918166929):4.218576642):0.4122161277,Alsodes_montanus:6.548960685):2.448881486):0.6757898454,Alsodes_vittatus:9.673632263):8.813742825,(Alsodes_nodosus:9.889637204,Alsodes_vanzolinii:9.889637204):8.597737884):10.93700644,(((((Eupsophus_altor:2.382434285,Eupsophus_migueli:2.382434285):3.706613517,Eupsophus_insularis:6.089049528):2.433907021,((Eupsophus_contulmoensis:1.893552653,Eupsophus_nahuelbutensis:1.893552653):2.452234817,(Eupsophus_roseus:2.947094695,Eupsophus_septentrionalis:2.947094695):1.398693762):4.177167353):2.577680825,Eupsophus_calcaratus:11.10063639):10.45905008,(Eupsophus_emiliopugini:1.134667804,Eupsophus_vertebralis:1.134667804):20.42501817):7.8646926):24.29107952,Limnomedusa_macroglossa:53.71546598):9.599024017):7.024556):3.393584):8.342892):8.902312):14.27851,(((((((((((((Agalychnis_annae:7.22882102,Agalychnis_moreletii:7.22882102):4.087425829,(Agalychnis_callidryas:6.415230662,Agalychnis_terranova:6.415230662):4.901013478):2.822493183,Agalychnis_saltator:14.13874003):0.9557365168,Agalychnis_spurrelli:15.09447655):5.001167633,Pachymedusa_dacnicolor:20.09564147):10.10400867,Agalychnis_lemur:30.19966098):2.426496607,Agalychnis_hulli:32.62615758):2.878472594,(Hylomantis_aspera:20.88340185,Hylomantis_buckleyi:20.88340185,Hylomantis_danieli:20.88340185,Hylomantis_granulosa:20.88340185,Hylomantis_medinae:20.88340185,Hylomantis_psilopygion:20.88340185):14.6212175):8.232799867,((((Phasmahyla_cochranae:9.249848069,Phasmahyla_exilis:9.249848069):0.1490878664,Phasmahyla_timbo:9.398937831):2.48125547,(((Phasmahyla_cruzi:4.529224726,Phasmahyla_guttata:4.529224726):4.344566604,Phasmahyla_jandaia:8.873794039):0.08619301799,Phasmahyla_spectabilis:8.959985161):2.920207328):27.69267924,(((((((((Phyllomedusa_araguari:0.5174998718,Phyllomedusa_oreades:0.5174998718):0.4396797986,Phyllomedusa_centralis:0.9571796704):1.507152529,Phyllomedusa_ayeaye:2.464332199):6.467862845,Phyllomedusa_megacephala:8.932194502):2.068573666,Phyllomedusa_rohdei:11.0007679):7.841036071,(((Phyllomedusa_azurea:9.523305227,Phyllomedusa_hypochondrialis:9.523305227):2.894791684,Phyllomedusa_nordestina:12.41809691):4.189944167,Phyllomedusa_palliata:16.60804108):2.23376262):6.778705507,((Phyllomedusa_atelopoides:16.77204171,((Phyllomedusa_baltea:3.654160197,Phyllomedusa_duellmani:3.654160197):8.933112553,(Phyllomedusa_ecuatoriana:6.902818339,Phyllomedusa_perinesos:6.902818339):5.68445441):4.184768962):3.481168627,Phyllomedusa_tomopterna:20.25321305):5.367299136,Phyllomedusa_venusta:25.62051218):0.1057412631,Phyllomedusa_coelestis:25.72625318):6.702493782,(((((Phyllomedusa_bahiana:6.331769318,(Phyllomedusa_burmeisteri:5.012904596,((Phyllomedusa_distincta:2.47828819,Phyllomedusa_tetraploidea:2.47828819):0.8537871539,Phyllomedusa_iheringii:3.332076157):1.680829522):1.318864452):1.970287026,Phyllomedusa_sauvagii:8.302057157):9.137618437,Phyllomedusa_boliviana:17.43967559):2.521787802,(Phyllomedusa_camba:8.679741471,((Phyllomedusa_neildi:0.4726884501,Phyllomedusa_trinitatis:0.4726884501):1.855783391,Phyllomedusa_tarsius:2.328471842):6.351270442):11.28172111):5.602268587,(Phyllomedusa_bicolor:16.24905087,Phyllomedusa_vaillantii:16.24905087):9.314680302):6.865018494):7.144130192):4.164542064):2.550901103,((Cruziohyla_calcarifer:11.49558082,Cruziohyla_craspedopus:11.49558082):30.27375496,(Phrynomedusa_appendiculata:26.80834484,Phrynomedusa_bokermanni:26.80834484,Phrynomedusa_fimbriata:26.80834484,Phrynomedusa_marginata:26.80834484,Phrynomedusa_vanzolinii:26.80834484):14.96098823):4.518988058):20.21716885,(((((Cyclorana_alboguttata:10.14654713,(Cyclorana_australis:0.8085931503,Cyclorana_novaehollandiae:0.8085931503):9.337953976):3.441089124,((Cyclorana_brevipes:10.55441664,(Cyclorana_cryptotis:9.425952748,(((Cyclorana_cultripes:3.159376113,Cyclorana_vagitus:3.159376113):2.78035456,(Cyclorana_longipes:2.99832772,(Cyclorana_maculosa:0.9971193269,Cyclorana_maini:0.9971193269):2.001208814):2.941404007):1.192511367,Cyclorana_manya:7.132242041):2.293709654):1.128462841):1.72996337,Cyclorana_verrucosa:12.28437791):1.30325729):1.580752091,Cyclorana_platycephala:15.16838413):5.345547749,Litoria_dahlii:20.51393293):34.82239849,(Litoria_adelaidensis:5.823740432,Litoria_chloronota:5.823740432):49.51258888,(Litoria_albolabris:5.671259092,Litoria_bicolor:5.671259092):49.66507232,((((Litoria_amboinensis:0.7654334028,Litoria_darlingtoni:0.7654335081):3.896526228,Litoria_peronii:4.661959631):5.612975313,Litoria_tyleri:10.27493494):6.721251006,Litoria_rothii:16.99618384):38.34014757,(Litoria_andiirrmalin:28.61460288,((Litoria_booroolongensis:4.622457632,(Litoria_jungguy:2.267215208,Litoria_wilcoxii:2.267215208):2.355242425):2.12886445,Litoria_lesueurii:6.751322082):21.86328607):26.72172853,(((Litoria_angiana:13.44010846,Litoria_modica:13.44010846):3.595022185,Litoria_micromembrana:17.0351317):1.3758518,(Litoria_arfakiana:9.922353055,Litoria_wollastoni:9.922353055):8.488625179):36.92535108,Litoria_aruensis:55.33633142,Litoria_auae:55.33633142,((Litoria_aurea:9.213886558,(Litoria_cyclorhyncha:1.462447312,Litoria_moorei:1.462447312):7.751439246):4.554908329,Litoria_raniformis:13.76878962):41.5675418,Litoria_aurifera:55.33633142,Litoria_axillaris:55.33633142,((((Litoria_barringtonensis:8.702173643,Litoria_pearsoniana:8.702173643):2.482185895,(Litoria_nudidigita:6.091453494,Litoria_phyllochroa:6.091453494):5.09290499):3.646007324,(Litoria_daviesae:4.197893316,Litoria_subglandulosa:4.197893316):10.63247039):2.522460109,(Litoria_citropa:8.056595769,Litoria_spenceri:8.056595769):9.296230148):37.98350655,Litoria_becki:55.33633142,Litoria_biakensis:55.33633142,Litoria_bibonius:55.33633142,((Litoria_brevipalmata:35.41077769,((Nyctimystes_avocalis:3.271418894,Nyctimystes_montanus:3.271418894):22.47631714,(Nyctimystes_bivocalis:2.326600947,Nyctimystes_granti:2.326600947):23.4211372,(Nyctimystes_calcaratus:2.505790594,Nyctimystes_oktediensis:2.505790594):23.24194755,(Nyctimystes_cheesmani:2.79065778,Nyctimystes_disruptus:2.79065778):22.95708142,(Nyctimystes_cryptochrysos:2.167570003,Nyctimystes_traunae:2.167570003):23.58017341,(Nyctimystes_daymani:2.654095864,Nyctimystes_obsoletus:2.654095864):23.0936465,(Nyctimystes_eucavatus:2.771331341,Nyctimystes_gularis:2.771331341):22.97640259,(Nyctimystes_fluviatilis:3.211589632,Nyctimystes_latratus:3.211589632):22.53614535,((Nyctimystes_foricula:5.824831857,Nyctimystes_semipalmatus:5.824831857):1.596609358,Nyctimystes_kuduki:7.421441215):18.32630009,(Nyctimystes_humeralis:7.255244371,Nyctimystes_zweifeli:7.255244371):18.49248956,(Nyctimystes_intercastellus:3.457611149,Nyctimystes_trachydermis:3.457611149):22.29013226,(Nyctimystes_kubori:8.017057952,Nyctimystes_narinosus:8.017057952):17.73068335,(Nyctimystes_michaeltyleri:3.108589033,Nyctimystes_rueppelli:3.108589033):22.63914595,(Nyctimystes_papua:9.285800507,Nyctimystes_pulcher:9.285800507):16.46193342,(Nyctimystes_perimetri:2.035244207,Nyctimystes_persimilis:2.035244207):23.71249289):9.663041648):4.02706213,Litoria_vocivincens:39.43784087):15.89849055,Litoria_brongersmai:55.33633142,Litoria_bulmeri:55.33633142,(Litoria_burrowsi:5.067784307,Litoria_rivicola:5.067784307):50.26854816,((((Litoria_caerulea:3.565191307,Litoria_gilleni:3.565191307):3.811839657,Litoria_splendida:7.377030964):2.505018379,Litoria_cavernicola:9.882049343):16.25550029,(((Litoria_chloris:4.086100215,Litoria_xanthomera:4.086100215):3.681801006,Litoria_gracilenta:7.767901221):8.304320795,Litoria_kumae:16.07222307):10.06532446):29.19878916,Litoria_callista:55.33633142,Litoria_capitula:55.33633142,Litoria_castanea:55.33633142,Litoria_chloristona:55.33633142,Litoria_chrisdahli:55.33633142,Litoria_christianbergmanni:55.33633142,(Litoria_congenita:16.21435062,(Litoria_dentata:13.77374106,(Litoria_electrica:9.847191168,Litoria_rubella:9.847191168):3.926548843):2.44061377):39.1219808,Litoria_contrastens:55.33633142,Litoria_cooloolensis:55.33633142,((Litoria_coplandi:15.6782039,Litoria_watjulumensis:15.6782039):3.397720783,Litoria_nigrofrenata:19.07591731):36.2604141,Litoria_corbeni:55.33633142,(Litoria_dayi:26.80076203,(Litoria_nannotis:17.3854728,(Litoria_nyakalensis:11.06664893,Litoria_rheocola:11.06664893):6.318822811):9.415288178):28.53557992,((Litoria_dorsalis:20.77646488,Litoria_microbelos:20.77646488):4.134167161,(Litoria_longirostris:22.13602643,Litoria_meiriana:22.13602643):2.774604562):30.42570464,Litoria_dorsivena:55.33633142,(Litoria_dux:27.95814658,Litoria_infrafrenata:27.95814658):27.37819537,(Litoria_elkeae:4.930208924,Litoria_exophthalmia:4.930208924):50.4061246,Litoria_eschata:55.33633142,(Litoria_eucnemis:23.21477781,(Litoria_genimaculata:10.55110866,Litoria_serrata:10.55110866):12.66366916):32.12155361,Litoria_eurynastes:55.33633142,Litoria_everetti:55.33633142,((Litoria_ewingii:9.586597652,(Litoria_littlejohni:5.761648254,((Litoria_paraewingi:2.492614482,Litoria_verreauxii:2.492614482):2.33033244,Litoria_revelata:4.822946922):0.9387019639):3.824948345):1.357818004,Litoria_jervisiensis:10.94441144):44.39191997,(Litoria_fallax:12.8303643,Litoria_olongburensis:12.8303643):42.50596711,Litoria_flavescens:55.33633142,((((Litoria_freycineti:0.6532211143,Litoria_latopalmata:0.6532211143):8.743389685,Litoria_tornieri:9.396610694):1.125285488,(Litoria_inermis:6.550137483,Litoria_pallida:6.550137483):3.9717587):4.338053985,Litoria_nasuta:14.85995122):40.4763802,Litoria_fuscula:55.33633142,Litoria_gasconi:55.33633142,Litoria_graminea:55.33633142,(Litoria_havina:23.93218957,Litoria_multiplica:23.93218957):31.40415238,Litoria_hilli:55.33633142,Litoria_humboldtorum:55.33633142,Litoria_hunti:55.33633142,(Litoria_impura:5.873148482,Litoria_thesaurensis:5.873148482):49.46319031,(((Litoria_iris:8.607148032,Litoria_majikthise:8.607148032):9.188720573,Litoria_pronimia:17.79586334):3.174414812,Litoria_spartacus:20.97028763):34.36605432,Litoria_jeudii:55.33633142,Litoria_kroombitensis:55.33633142,Litoria_leucova:55.33633142,Litoria_lodesdema:55.33633142,Litoria_longicrus:55.33633142,Litoria_lorica:55.33633142,Litoria_louisiadensis:55.33633142,Litoria_lutea:55.33633142,Litoria_macki:55.33633142,Litoria_mareku:55.33633142,Litoria_megalops:55.33633142,Litoria_mucro:55.33633142,Litoria_multicolor:55.33633142,Litoria_myola:55.33633142,Litoria_mystax:55.33633142,Litoria_napaea:55.33633142,(Litoria_nigropunctata:22.13602643,Litoria_prora:22.13602643):33.20031552,Litoria_obtusirostris:55.33633142,Litoria_oenicolen:55.33633142,Litoria_ollauro:55.33633142,Litoria_personata:55.33633142,Litoria_piperata:55.33633142,Litoria_pratti:55.33633142,Litoria_purpureolata:55.33633142,Litoria_pygmaea:55.33633142,Litoria_quadrilineata:55.33633142,Litoria_rara:55.33633142,Litoria_richardsi:55.33633142,Litoria_robinsonae:55.33633142,Litoria_rubrops:55.33633142,Litoria_sanguinolenta:55.33633142,Litoria_sauroni:55.33633142,Litoria_scabra:55.33633142,Litoria_singadanae:55.33633142,Litoria_spinifera:55.33633142,Litoria_staccato:55.33633142,Litoria_timida:55.33633142,Litoria_umarensis:55.33633142,Litoria_umbonata:55.33633142,Litoria_vagabunda:55.33633142,Litoria_verae:55.33633142,Litoria_viranula:55.33633142,Litoria_wapogaensis:55.33633142,Litoria_wisselensis:55.33633142):11.16915805):24.45008,((((((((Aplastodiscus_albofrenatus:16.09834014,((Aplastodiscus_arildae:4.998098705,Aplastodiscus_weygoldti:4.998098705):8.182479871,Aplastodiscus_eugenioi:13.18058102):2.917761562):21.35151332,((Aplastodiscus_albosignatus:7.723085017,Aplastodiscus_callipygius:7.723085017):2.209124128,(Aplastodiscus_cavicola:4.745370855,Aplastodiscus_leucopygius:4.745370855):5.186837557):27.51763772,((Aplastodiscus_cochranae:7.252018062,Aplastodiscus_perviridis:7.252018062):1.065063845,Aplastodiscus_flumineus:8.317082639):29.13278303,Aplastodiscus_ehrhardti:37.44986323,Aplastodiscus_ibirapitanga:37.44986323,Aplastodiscus_musicus:37.44986323,Aplastodiscus_sibilatus:37.44986323):14.43927061,((((Hypsiboas_aguilari:3.954783794,Hypsiboas_palaestes:3.954783794):5.020229302,Hypsiboas_gladiator:8.975010655):4.789490421,Hypsiboas_melanopleura:13.76450108):33.6760141,Hypsiboas_albomarginatus:47.4405225,Hypsiboas_alboniger:47.4405225,((Hypsiboas_albopunctatus:7.031972095,Hypsiboas_multifasciatus:7.031972095):7.585234573,Hypsiboas_lanciformis:14.61720667):32.82331583,Hypsiboas_alemani:47.4405225,(((Hypsiboas_alfaroi:3.964949267,Hypsiboas_tetete:3.964949267):6.745949455,(Hypsiboas_fasciatus:8.073580145,Hypsiboas_maculateralis:8.073580145):2.637321018):4.74553446,Hypsiboas_dentei:15.45643562):31.98407222,(Hypsiboas_almendarizae:8.621636572,Hypsiboas_calcaratus:8.621636572):38.81886883,Hypsiboas_atlanticus:47.4405225,(((Hypsiboas_balzani:3.687128841,Hypsiboas_marianitae:3.687128841):2.10061925,Hypsiboas_callipleura:5.787748091):2.077723618,Hypsiboas_riojanus:7.865472442):39.57504029,Hypsiboas_bandeirantes:47.4405225,Hypsiboas_beckeri:47.4405225,((Hypsiboas_benitezi:9.948197726,Hypsiboas_lemai:9.948197726):19.93479618,Hypsiboas_ornatissimus:29.88299634):17.55752127,((Hypsiboas_bischoffi:5.073359339,Hypsiboas_marginatus:5.073359339):3.7590661,Hypsiboas_guentheri:8.832425439):38.60808729,(Hypsiboas_boans:16.13541982,(Hypsiboas_geographicus:5.393113863,Hypsiboas_semilineatus:5.393113863):10.74230595):31.30508803,Hypsiboas_botumirim:47.4405225,Hypsiboas_buriti:47.4405225,(Hypsiboas_caingua:8.684519406,((Hypsiboas_cordobae:3.611272393,Hypsiboas_pulchellus:3.611272393):2.5335199,Hypsiboas_prasinus:6.144792293):2.539727113):38.75599088,(((Hypsiboas_caipora:4.475095784,Hypsiboas_semiguttatus:4.475095784):2.798449735,Hypsiboas_joaquini:7.273545519):4.327531611,((Hypsiboas_latistriatus:0.6180841504,Hypsiboas_polytaenius:0.6180841504):8.651498104,Hypsiboas_leptolineatus:9.269582255):2.331494876):35.83943072,(Hypsiboas_cinerascens:20.20062706,Hypsiboas_punctatus:20.20062706):27.2398759,Hypsiboas_cipoensis:47.4405225,(Hypsiboas_crepitans:13.16865252,Hypsiboas_rosenbergi:13.16865252):34.27185288,Hypsiboas_curupi:47.4405225,Hypsiboas_cymbalum:47.4405225,Hypsiboas_ericae:47.4405225,Hypsiboas_exastis:47.4405225,(Hypsiboas_faber:17.4262785,(Hypsiboas_lundii:11.5274501,Hypsiboas_pardalis:11.5274501):5.898828401):30.01424644,Hypsiboas_freicanecae:47.4405225,Hypsiboas_fuentei:47.4405225,Hypsiboas_goianus:47.4405225,Hypsiboas_heilprini:47.4405225,Hypsiboas_hobbsi:47.4405225,Hypsiboas_hutchinsi:47.4405225,Hypsiboas_hypselops:47.4405225,Hypsiboas_jaguariaiventris:47.4405225,Hypsiboas_jimenezi:47.4405225,Hypsiboas_leucocheilus:47.4405225,Hypsiboas_liliae:47.4405225,((Hypsiboas_microderma:17.12224713,Hypsiboas_nympha:17.12224713):12.31823251,Hypsiboas_roraima:29.44048208):18.00003553,Hypsiboas_paranaiba:47.4405225,(Hypsiboas_pellucens:5.54329327,Hypsiboas_rufitelus:5.54329327):41.89722679,Hypsiboas_phaeopleura:47.4405225,Hypsiboas_picturatus:47.4405225,Hypsiboas_poaju:47.4405225,Hypsiboas_pombali:47.4405225,Hypsiboas_pugnax:47.4405225,Hypsiboas_pulidoi:47.4405225,Hypsiboas_raniceps:47.4405225,Hypsiboas_rhythmicus:47.4405225,Hypsiboas_rubracylus:47.4405225,Hypsiboas_secedens:47.4405225,Hypsiboas_sibleszi:47.4405225,Hypsiboas_steinbachi:47.4405225,Hypsiboas_stellae:47.4405225,Hypsiboas_stenocephalus:47.4405225,Hypsiboas_tepuianus:47.4405225,Hypsiboas_varelae:47.4405225,Hypsiboas_wavrini:47.4405225):4.448608905):3.886348165,(Bokermannohyla_ahenea:42.41785622,Bokermannohyla_alvarengai:42.41785622,(Bokermannohyla_astartea:8.959326574,(Bokermannohyla_circumdata:2.979054744,Bokermannohyla_hylax:2.979054744):5.98027183):33.45851743,Bokermannohyla_capra:42.41785622,Bokermannohyla_caramaschii:42.41785622,Bokermannohyla_carvalhoi:42.41785622,Bokermannohyla_claresignata:42.41785622,Bokermannohyla_clepsydra:42.41785622,Bokermannohyla_diamantina:42.41785622,Bokermannohyla_feioi:42.41785622,Bokermannohyla_flavopicta:42.41785622,Bokermannohyla_gouveai:42.41785622,Bokermannohyla_ibitiguara:42.41785622,Bokermannohyla_ibitipoca:42.41785622,Bokermannohyla_itapoty:42.41785622,Bokermannohyla_izecksohni:42.41785622,Bokermannohyla_juiju:42.41785622,Bokermannohyla_langei:42.41785622,Bokermannohyla_lucianae:42.41785622,Bokermannohyla_luctuosa:42.41785622,Bokermannohyla_martinsi:42.41785622,Bokermannohyla_nanuzae:42.41785622,Bokermannohyla_napolii:42.41785622,Bokermannohyla_oxente:42.41785622,Bokermannohyla_pseudopseudis:42.41785622,Bokermannohyla_ravida:42.41785622,Bokermannohyla_sagarana:42.41785622,Bokermannohyla_sapiranga:42.41785622,Bokermannohyla_saxicola:42.41785622,Bokermannohyla_sazimai:42.41785622,Bokermannohyla_vulcaniae:42.41785622):13.35762579):9.323505897,(Hyloscirtus_albopunctulatus:51.35697638,(Hyloscirtus_alytolylax:7.821860784,Hyloscirtus_simmonsi:7.821860784):43.53513025,Hyloscirtus_antioquia:51.35697638,(Hyloscirtus_armatus:8.156193225,Hyloscirtus_charazani:8.156193225):43.20079048,Hyloscirtus_bogotensis:51.35697638,Hyloscirtus_callipeza:51.35697638,Hyloscirtus_caucanus:51.35697638,Hyloscirtus_chlorosteus:51.35697638,Hyloscirtus_colymba:51.35697638,(((((Hyloscirtus_criptico:3.834722316,(Hyloscirtus_pacha:2.186195775,Hyloscirtus_staufferorum:2.186195775):1.648526052):1.184081183,Hyloscirtus_psarolaimus:5.018803255):0.4857379073,Hyloscirtus_tigrinus:5.504540918):1.195502993,(Hyloscirtus_princecharlesi:2.796525548,Hyloscirtus_ptychodactylus:2.796525548):3.903516898):1.168481103,Hyloscirtus_larinopygion:7.868524769):43.48846626,Hyloscirtus_denticulentus:51.35697638,Hyloscirtus_estevesi:51.35697638,Hyloscirtus_jahni:51.35697638,(Hyloscirtus_lascinius:29.81941025,Hyloscirtus_palmeri:29.81941025):21.53757101,Hyloscirtus_lindae:51.35697638,Hyloscirtus_lynchi:51.35697638,Hyloscirtus_pantostictus:51.35697638,Hyloscirtus_phyllognathus:51.35697638,Hyloscirtus_piceigularis:51.35697638,Hyloscirtus_platydactylus:51.35697638,Hyloscirtus_sarampiona:51.35697638,Hyloscirtus_tapichalaca:51.35697638,Hyloscirtus_torrenticola:51.35697638):13.74199687):5.234236544,(Myersiohyla_chamaeleo:8.279880869,Myersiohyla_inparquesi:8.279880869):62.05333381,(Myersiohyla_loveridgei:7.629114836,Myersiohyla_neblinaria:7.629114836):62.70409008):2.100573099,(Myersiohyla_aromatica:8.264731556,Myersiohyla_kanaima:8.264731556):64.16906086):5.888750009,(((((Dendropsophus_acreanus:45.03135397,Dendropsophus_amicorum:45.03135397,Dendropsophus_anataliasiasi:45.03135397,(Dendropsophus_anceps:27.39250229,Dendropsophus_schubarti:27.39250229):17.63885168,(Dendropsophus_aperomeus:3.751205563,Dendropsophus_haraldschultzi:3.751205563):41.28015105,Dendropsophus_araguaya:45.03135397,Dendropsophus_battersbyi:45.03135397,(Dendropsophus_berthalutzae:15.82670602,Dendropsophus_bipunctatus:15.82670602):29.20464795,(((Dendropsophus_bifurcus:2.525321815,Dendropsophus_manonegra:2.525321815):16.31038071,Dendropsophus_sarayacuensis:18.83570913):3.491382139,Dendropsophus_ebraccatus:22.32707938):22.70427458,(Dendropsophus_bogerti:6.943013432,Dendropsophus_timbeba:6.943013432):38.08834186,Dendropsophus_bokermanni:45.03135397,(Dendropsophus_branneri:6.506443565,Dendropsophus_yaracuyanus:6.506443565):38.52491833,((Dendropsophus_brevifrons:8.837757955,Dendropsophus_frosti:8.837757955):12.25181369,(Dendropsophus_koechlini:16.17941437,Dendropsophus_parviceps:16.17941437):4.910163875):23.94178496,Dendropsophus_cachimbo:45.03135397,(Dendropsophus_carnifex:12.86043999,((Dendropsophus_labialis:2.883093955,(Dendropsophus_luddeckei:1.434854037,Dendropsophus_meridensis:1.434854037):1.448239917):3.02315635,Dendropsophus_pelidna:5.906250305):6.954189684):32.17092454,Dendropsophus_cerradensis:45.03135397,(Dendropsophus_coffeus:7.878702931,Dendropsophus_minutus:7.878702931):37.15265104,(Dendropsophus_columbianus:4.464866441,Dendropsophus_gaucheri:4.46486512):40.56649281,(Dendropsophus_cruzi:6.164595802,Dendropsophus_miyatai:6.164595802):38.86677005,Dendropsophus_decipiens:45.03135397,(Dendropsophus_delarivai:7.576789599,(Dendropsophus_robertmertensi:6.714345361,Dendropsophus_sartori:6.714345361):0.8624448977):37.45457626,Dendropsophus_dutrai:45.03135397,(Dendropsophus_elegans:24.58644682,Dendropsophus_salli:24.58644682):20.44492036,Dendropsophus_elianeae:45.03135397,Dendropsophus_garagoensis:45.03135397,(Dendropsophus_giesleri:6.604258883,Dendropsophus_oliveirai:6.604258883):38.42710301,Dendropsophus_grandisonae:45.03135397,Dendropsophus_gryllatus:45.03135397,Dendropsophus_haddadi:45.03135397,Dendropsophus_imitator:45.03135397,Dendropsophus_jimi:45.03135397,Dendropsophus_joannae:45.03135397,(Dendropsophus_juliani:14.94120399,(Dendropsophus_minusculus:13.25211334,((Dendropsophus_rubicundulus:7.350823799,Dendropsophus_sanborni:7.350823799):3.224710585,Dendropsophus_tritaeniatus:10.57553438):2.676584237):1.689081411):30.09016318,(Dendropsophus_leali:6.868395902,Dendropsophus_minimus:6.868395902):38.16296467,((Dendropsophus_leucophyllatus:13.33422485,Dendropsophus_triangulum:13.33422485):1.646906975,Dendropsophus_meridianus:14.9811305):30.05022347,Dendropsophus_limai:45.03135397,Dendropsophus_luteoocellatus:45.03135397,((Dendropsophus_marmoratus:15.2662821,Dendropsophus_melanargyreus:15.2662821):8.906725283,Dendropsophus_seniculus:24.17299681):20.85835715,Dendropsophus_mathiassoni:45.03135397,((Dendropsophus_microcephalus:13.17737298,Dendropsophus_phlebodes:13.17737298):4.232352324,Dendropsophus_rhodopeplus:17.40972662):27.62164055,Dendropsophus_microps:45.03135397,Dendropsophus_nahdereri:45.03135397,(((Dendropsophus_nanus:5.612941709,Dendropsophus_walfordi:5.612941709):5.873214192,Dendropsophus_riveroi:11.48615458):2.541635815,Dendropsophus_reichlei:14.02779436):31.00357282,Dendropsophus_norandinus:45.03135397,Dendropsophus_novaisi:45.03135397,Dendropsophus_padreluna:45.03135397,Dendropsophus_pauiniensis:45.03135397,Dendropsophus_praestans:45.03135397,Dendropsophus_pseudomeridianus:45.03135397,Dendropsophus_rhea:45.03135397,Dendropsophus_rossalleni:45.03135397,Dendropsophus_ruschii:45.03135397,Dendropsophus_shiwiarum:45.03135397,Dendropsophus_soaresi:45.03135397,Dendropsophus_stingi:45.03135397,Dendropsophus_studerae:45.03135397,Dendropsophus_subocularis:45.03135397,Dendropsophus_tintinnabulum:45.03135397,Dendropsophus_virolinensis:45.03135397,Dendropsophus_warreni:45.03135397,Dendropsophus_werneri:45.03135397,Dendropsophus_xapuriensis:45.03135397):3.804614365,(Xenohyla_eugenioi:11.2026962,Xenohyla_truncata:11.2026962):37.63327478):18.64628606,(((((Lysapsus_boliviana:2.688662566,Lysapsus_limellum:2.688662566):3.392354365,Lysapsus_caraya:6.081016931):14.69395815,Lysapsus_laevis:20.77497772):6.701170803,((((Pseudis_bolbodactyla:10.39864662,Pseudis_paradoxa:10.39864662):4.417773503,(Pseudis_fusca:9.775708592,Pseudis_tocantins:9.775708592):5.040710212):0.4938342241,Pseudis_platensis:15.31025012):9.469679778,(Pseudis_cardosoi:2.296500537,Pseudis_minuta:2.296500537):22.48343068):2.696214659):19.82432271,(Scarthyla_goinorum:9.974804896,Scarthyla_vigilans:9.974804896):37.32565709):20.1817858):6.260288662,(((Scinax_acuminatus:4.459191145,Scinax_strigilatus:4.459191145):54.70722516,Scinax_agilis:59.16640706,Scinax_albicans:59.16640706,Scinax_alcatraz:59.16640706,Scinax_altae:59.16640706,Scinax_alter:59.16640706,(Scinax_angrensis:7.164641863,Scinax_elaeochroa:7.164641863):52.0017718,(Scinax_arduous:3.325653458,Scinax_flavoguttatus:3.325653458):55.84076549,Scinax_argyreornatus:59.16640706,Scinax_ariadne:59.16640706,Scinax_aromothyella:59.16640706,Scinax_atratus:59.16640706,Scinax_auratus:59.16640706,Scinax_baumgardneri:59.16640706,Scinax_belloni:59.16640706,(Scinax_berthae:18.40786287,Scinax_obtriangulatus:18.40786287):40.75854419,Scinax_blairi:59.16640706,(Scinax_boesemani:23.0250206,Scinax_parkeri:23.0250206):36.14138646,(Scinax_boulengeri:5.640294602,Scinax_sugillatus:5.640294602):53.52611114,Scinax_brieni:59.16640706,Scinax_cabralensis:59.16640706,(Scinax_caldarum:7.062527479,Scinax_crospedospilus:7.062527479):52.10387958,Scinax_camposseabrai:59.16640706,Scinax_canastrensis:59.16640706,Scinax_cardosoi:59.16640706,Scinax_carnevallii:59.16640706,(Scinax_castroviejoi:2.170234776,Scinax_uruguayus:2.170234776):56.99617757,(Scinax_catharinae:3.694407697,Scinax_pinima:3.694407697):55.47200993,Scinax_centralis:59.16640706,(((Scinax_chiquitanus:3.15966987,Scinax_funereus:3.15966987):9.903192091,Scinax_oreites:13.06286196):5.920769395,Scinax_ictericus:18.983634):40.18278627,Scinax_constrictus:59.16640706,(Scinax_cosenzai:3.029540893,Scinax_fuscovarius:3.029540893):56.13686617,Scinax_cretatus:59.16640706,(Scinax_cruentommus:21.4925454,Scinax_staufferi:21.4925454):37.67387487,Scinax_curicica:59.16640706,Scinax_cuspidatus:59.16640706,Scinax_danae:59.16640706,Scinax_dolloi:59.16640706,((Scinax_duartei:16.96880486,Scinax_similis:16.96880486):2.927964057,Scinax_hayii:19.89676628):39.26964079,Scinax_eurydice:59.16640706,(Scinax_exiguus:1.265065743,Scinax_karenanneae:1.265065743):57.90134568,(((Scinax_faivovichi:1.497296822,Scinax_peixotoi:1.497296822):0.8279246489,Scinax_perpusillus:2.325221735):0.6236644457,Scinax_lindsayi:2.948886181):56.21752484,Scinax_fuscomarginatus:59.16640706,(((Scinax_garbei:5.910657674,Scinax_proboscideus:5.910657674):2.976060771,Scinax_jolyi:8.886718444):8.405559797,Scinax_rostratus:17.29227164):41.87413542,Scinax_granulatus:59.16640706,Scinax_heyeri:59.16640706,Scinax_hiemalis:59.16640706,Scinax_humilis:59.16640706,Scinax_imbegue:59.16640706,Scinax_insperatus:59.16640706,Scinax_iquitorum:59.16640706,Scinax_juncae:59.16640706,Scinax_jureia:59.16640706,Scinax_kautskyi:59.16640706,Scinax_kennedyi:59.16640706,Scinax_littoralis:59.16640706,Scinax_littoreus:59.16640706,Scinax_longilineus:59.16640706,Scinax_luizotavioi:59.16640706,Scinax_lutzorum:59.16640706,Scinax_machadoi:59.16640706,Scinax_manriquei:59.16640706,Scinax_maracaya:59.16640706,Scinax_melloi:59.16640706,Scinax_muriciensis:59.16640706,(Scinax_nasicus:18.59838217,(Scinax_ruber:1.977892827,Scinax_x-signatus:1.977892827):16.62048142):40.5680381,(Scinax_nebulosus:21.43470942,Scinax_quinquefasciatus:21.43470942):37.73169764,Scinax_pachycrus:59.16640706,Scinax_pedromedinae:59.16640706,Scinax_perereca:59.16640706,Scinax_pombali:59.16640706,Scinax_pusillus:59.16640706,Scinax_ranki:59.16640706,Scinax_rizibilis:59.16640706,Scinax_rogerioi:59.16640706,Scinax_skaios:59.16640706,(Scinax_squalirostris:6.813875023,Scinax_tupinamba:6.813875023):52.35253864,Scinax_tigrinus:59.16640706,Scinax_trapicheiroi:59.16640706,Scinax_trilineatus:59.16640706,Scinax_tripui:59.16640706,Scinax_tymbamirim:59.16640706,Scinax_v-signatus:59.16640706,Scinax_wandae:59.16640706):10.04658015,((Sphaenorhynchus_botocudo:3.581821025,Sphaenorhynchus_platycephalus:3.581821025):31.20978272,(Sphaenorhynchus_bromelicola:4.291571139,Sphaenorhynchus_pauloalvini:4.291571139):30.50003393,(Sphaenorhynchus_caramaschii:3.736258548,Sphaenorhynchus_palustris:3.736258548):31.05534652,(Sphaenorhynchus_carneus:4.302043427,Sphaenorhynchus_dorisae:4.302043427):30.48957353,(Sphaenorhynchus_lacteus:4.14583873,Sphaenorhynchus_planicola:4.14583873):30.64576634,(Sphaenorhynchus_mirim:3.940546751,Sphaenorhynchus_surdus:3.940546751):30.85106492,(Sphaenorhynchus_orophilus:4.422319551,Sphaenorhynchus_prasinus:4.422319551):30.36929212):34.42137686):4.529554514):7.374263e-05,((((((((Aparasphenodon_arapapa:3.443079891,Aparasphenodon_venezolanus:3.443079891):13.14339676,Aparasphenodon_bokermanni:16.5864794,(Aparasphenodon_brunoi:3.647144844,Aparasphenodon_pomba:3.647144844):12.93933456):7.217653953,(Argenteohyla_siemersi:20.16229324,Nyctimantis_rugiceps:20.16229324):3.641840121):11.81275533,((Corythomantis_galeata:9.142065772,Corythomantis_greeningi:9.142065772):22.35588873,((Trachycephalus_atlas:18.24465646,Trachycephalus_coriaceus:18.24465646,Trachycephalus_cunauaru:18.24465646,Trachycephalus_dibernardoi:18.24465646,((Trachycephalus_hadroceps:4.099166301,Trachycephalus_venulosus:4.099166301):2.588718758,Trachycephalus_resinifictrix:6.687885059):11.5567714,Trachycephalus_helioi:18.24465646,((Trachycephalus_imitatrix:5.435992432,Trachycephalus_mesophaeus:5.435992432):5.28141616,Trachycephalus_nigromaculatus:10.71740859):7.527247866,Trachycephalus_lepidus:18.24465646,Trachycephalus_mambaiensis:18.24465646):4.768529693,Trachycephalus_jordani:23.01318615):8.484768351):4.118934189):0.3504615233,(Dryaderces_inframaculatus:6.004166088,Dryaderces_pearsoni:6.004166088):29.96319019):4.126183701,(Itapotihyla_langsdorffii:38.17751145,((((((Osteocephalus_alboguttatus:10.83152221,(Osteocephalus_heyeri:7.511129563,Osteocephalus_subtilis:7.511129563):3.320389889):8.314484802,((((((((Osteocephalus_buckleyi:3.208808635,Osteocephalus_vilmae:3.208808635):2.228787076,(Osteocephalus_cannatellai:2.874354521,Osteocephalus_verruciger:2.874354521):2.563240086):0.9799407331,Osteocephalus_germani:6.417534512):0.9111925675,Osteocephalus_cabrerai:7.328727632):3.324690494,Osteocephalus_festae:10.65341813):1.28931203,(Osteocephalus_carri:5.622730829,Osteocephalus_mutabor:5.622730829):6.319999878):3.427838811,Osteocephalus_mimeticus:15.37056952):2.205782562,(((Osteocephalus_castaneicola:9.72130128,(((Osteocephalus_deridens:5.229808899,Osteocephalus_fuscifacies:5.229808899):1.984662772,Osteocephalus_leoniae:7.214470568):1.280280759,Osteocephalus_planiceps:8.494751603):1.226549953):3.818335961,(Osteocephalus_leprieurii:7.983848544,Osteocephalus_yasuni:7.983848544):5.555788697):0.1011400804,Osteocephalus_helenae:13.64077732):3.935575035,Osteocephalus_duellmani:17.57635236,Osteocephalus_vilarsi:17.57635236):1.569654104):2.20868154,(Osteocephalus_oophagus:6.238765613,Osteocephalus_taurinus:6.238765613):15.11592349):7.494153345,((Tepuihyla_aecii:5.038083014,(Tepuihyla_edelcae:3.813196752,(Tepuihyla_rodriguezi:0.8768164158,Tepuihyla_talbergae:0.8768164158):2.936380888):1.224885434):12.22180936,Tepuihyla_celsae:17.25988961,Tepuihyla_exophthalma:17.25988961,Tepuihyla_galani:17.25988961,Tepuihyla_luteolabris:17.25989237,Tepuihyla_rimarum:17.25988961):11.58895008):5.131250837,(((((Osteopilus_crucialis:21.04118079,(Osteopilus_marianae:17.43437722,Osteopilus_wilderi:17.43437722):3.606803568):0.04633839927,Osteopilus_ocellatus:21.08751918):2.399843299,(Osteopilus_dominicensis:18.25875273,Osteopilus_pulchrilineatus:18.25875273):5.228608923):2.19403769,Osteopilus_septentrionalis:25.68140128):2.628397426,Osteopilus_vastus:28.30978822):5.670294032):2.243547061,(Phyllodytes_acuminatus:29.57092204,Phyllodytes_brevirostris:29.57092204,Phyllodytes_edelmoi:29.57092204,Phyllodytes_gyrinaethes:29.57092204,Phyllodytes_kautskyi:29.57092204,Phyllodytes_luteolus:29.57092204,Phyllodytes_maculosus:29.57092204,Phyllodytes_melanomystax:29.57092204,Phyllodytes_punctatus:29.57092204,Phyllodytes_tuberculosus:29.57092204,Phyllodytes_wuchereri:29.57092204):6.652721612):1.953880481):1.916013639):3.511649577,Phytotriades_auratus:43.60518404):19.24285044,((((Acris_blanchardi:9.531124721,Acris_crepitans:9.531124721):6.754228291,Acris_gryllus:16.28535301):28.40104398,(((((Pseudacris_brachyphona:5.132415681,Pseudacris_brimleyi:5.132415681):8.583817083,(((((Pseudacris_clarkii:0.8149346084,Pseudacris_maculata:0.8149346084):3.253499331,Pseudacris_triseriata:4.068432169):2.005421315,Pseudacris_feriarum:6.073855507):1.668162759,(Pseudacris_kalmi:1.466198998,Pseudacris_nigrita:1.466198998):6.275819521):3.088075092,Pseudacris_fouquettei:10.83009134):2.886141429):10.4390042,((Pseudacris_illinoensis:3.751777726,Pseudacris_streckeri:3.751777726):9.790446596,Pseudacris_ornata:13.54222432):10.61301265):3.71261514,(Pseudacris_crucifer:18.31555015,Pseudacris_ocularis:18.31555015):9.552304487):6.355206968,(Pseudacris_cadaverina:14.99470756,Pseudacris_regilla:14.99470756):19.22835404):10.46334045):13.00908809,(((((((((Anotheca_spinosa:20.80748338,Triprion_petasatus:20.80748338):5.874542126,Diaglena_spatulata:26.68202804):6.420511667,(Smilisca_baudinii:28.20209481,(((Smilisca_cyanosticta:14.80467898,(Smilisca_phaeota:10.57995056,Smilisca_puma:10.57995056):4.224728419):4.828311274,Smilisca_dentata:19.63299026,Smilisca_fodiens:19.63299026):5.233577263,(Smilisca_sila:16.42430128,Smilisca_sordida:16.42430128):8.442266239):3.335529823):4.900439833):6.789554036,(Isthmohyla_angustilineata:35.09593909,Isthmohyla_calypsa:35.09593909,Isthmohyla_debilis:35.09593909,Isthmohyla_graceae:35.09593909,Isthmohyla_infucata:35.09593909,Isthmohyla_insolita:35.09593909,Isthmohyla_lancasteri:35.09593909,Isthmohyla_picadoi:35.09593909,Isthmohyla_pictipes:35.09593909,Isthmohyla_pseudopuma:35.09593909,Isthmohyla_rivularis:35.09593909,Isthmohyla_tica:35.09593909,Isthmohyla_xanthosticta:35.09593909,Isthmohyla_zeteki:35.09593909):4.796152124):2.329214761,((Tlalocohyla_godmani:18.46970667,Tlalocohyla_loquax:18.46970667):14.50209717,(Tlalocohyla_picta:27.10494046,Tlalocohyla_smithii:27.10494046):5.866858327):9.249502633):2.187031609,(Hyla_andersonii:39.37268869,(Hyla_annectans:3.751241529,Hyla_tsinlingensis:3.751241529):35.62143705,Hyla_arborea:39.37268869,Hyla_arboricola:39.37268869,Hyla_arenicolor:39.37268869,((Hyla_avivoca:1.833319153,Hyla_chrysoscelis:1.833319153):1.720068108,Hyla_versicolor:3.553387513):35.81929865,Hyla_bocourti:39.37268869,Hyla_chinensis:39.37268869,(Hyla_cinerea:15.63267023,Hyla_gratiosa:15.63267023):23.74001087,(((Hyla_euphorbiacea:1.977632674,Hyla_plicata:1.977632674):1.288502434,Hyla_eximia:3.26613536):1.824094548,Hyla_walkeri:5.090230666):34.28246308,((Hyla_felixarabica:2.250128038,Hyla_savignyi:2.250128038):4.112185305,Hyla_orientalis:6.362311573):33.01036194,Hyla_femoralis:39.37268869,Hyla_hallowellii:39.37268869,Hyla_heinzsteinitzi:39.37268869,(Hyla_immaculata:3.523254276,Hyla_suweonensis:3.523254276):35.84942177,(Hyla_intermedia:8.229406306,Hyla_molleri:8.229406306):31.14328492,Hyla_japonica:39.37268869,Hyla_melacaena:39.37268869,Hyla_meridionalis:39.37268869,Hyla_sanchiangensis:39.37268869,Hyla_sarda:39.37268869,Hyla_simplex:39.37268869,Hyla_squirella:39.37268869,Hyla_ussuriensis:39.37268869,Hyla_wrightorum:39.37268869,Hyla_zhaopingensis:39.37268869):5.035657487):5.079633196,((Charadrahyla_altipotens:24.73194929,Charadrahyla_chaneque:24.73194929,Charadrahyla_nephila:24.73194929,Charadrahyla_taeniopus:24.73194929,Charadrahyla_tecuani:24.73194929,Charadrahyla_trux:24.73194929):15.7225388,(Megastomatohyla_mixe:21.8785285,Megastomatohyla_mixomaculata:21.8785285,Megastomatohyla_nubicola:21.8785285,Megastomatohyla_pellita:21.8785285):18.57595959):9.033486221):2.755855772,(((Bromeliohyla_bromeliacia:6.496532711,Bromeliohyla_dendroscarta:6.496532711):25.63808867,Duellmanohyla_chamulae:32.13464161,Duellmanohyla_ignicolor:32.13464161,Duellmanohyla_lythrodes:32.13464161,Duellmanohyla_rufioculis:32.13464161,Duellmanohyla_salvavida:32.13464161,Duellmanohyla_schmidtorum:32.13464161,Duellmanohyla_soralia:32.13464161,Duellmanohyla_uranochroa:32.13464161,Ptychohyla_acrochorda:32.13464161,Ptychohyla_dendrophasma:32.13464161,Ptychohyla_erythromma:32.13464161,Ptychohyla_euthysanota:32.13464161,Ptychohyla_hypomykter:32.13464161,Ptychohyla_legleri:32.13464161,(Ptychohyla_leonhardschultzei:2.338610088,Ptychohyla_zophodes:2.338610088):29.79601508,Ptychohyla_macrotympanum:32.13464161,Ptychohyla_panchoi:32.13464161,Ptychohyla_salvadorensis:32.13464161,Ptychohyla_sanctaecrucis:32.13464161,Ptychohyla_spinipollex:32.13464161):13.72335002,(Ecnomiohyla_echinata:42.34172561,Ecnomiohyla_fimbrimembra:42.34172561,(Ecnomiohyla_miliaria:0.7660655997,Ecnomiohyla_minera:0.7660655997):41.57567266,Ecnomiohyla_miotympanum:42.34172561,Ecnomiohyla_phantasmagoria:42.34172561,Ecnomiohyla_rabborum:42.34172561,Ecnomiohyla_salvaje:42.34172561,Ecnomiohyla_sukia:42.34172561,Ecnomiohyla_thysanota:42.34172561,Ecnomiohyla_tuberculosa:42.34172561,Ecnomiohyla_valancifer:42.34172561):3.516248311):6.385846051):2.659691947,(((Exerodonta_abdivita:1.368185548,Exerodonta_perkinsi:1.368185548):18.98111683,Exerodonta_bivocata:20.34930339,Exerodonta_catracha:20.34930339,((Exerodonta_chimalapa:1.846122111,Exerodonta_smaragdina:1.846122111):1.355421793,Exerodonta_xera:3.201543904):17.14775948,Exerodonta_juanitae:20.34930339,Exerodonta_melanomma:20.34930339,Exerodonta_pinorum:20.34930339,Exerodonta_sumichrasti:20.34930339):21.76266198,(Plectrohyla_acanthodes:31.32968911,Plectrohyla_ameibothalame:31.32968911,Plectrohyla_arborescandens:31.32968911,Plectrohyla_avia:31.32968911,Plectrohyla_bistincta:31.32968911,(Plectrohyla_calthula:1.811994462,Plectrohyla_pentheter:1.811994462):29.5176987,Plectrohyla_calvicollina:31.32968911,Plectrohyla_celata:31.32968911,Plectrohyla_cembra:31.32968911,Plectrohyla_charadricola:31.32968911,Plectrohyla_chryses:31.32968911,Plectrohyla_chrysopleura:31.32968911,Plectrohyla_crassa:31.32968911,Plectrohyla_cyanomma:31.32968911,Plectrohyla_cyclada:31.32968911,Plectrohyla_dasypus:31.32968911,Plectrohyla_ephemera:31.32968911,Plectrohyla_exquisita:31.32968911,Plectrohyla_glandulosa:31.32968911,Plectrohyla_guatemalensis:31.32968911,Plectrohyla_hartwegi:31.32968911,Plectrohyla_hazelae:31.32968911,Plectrohyla_ixil:31.32968911,Plectrohyla_labedactyla:31.32968911,Plectrohyla_lacertosa:31.32968911,Plectrohyla_matudai:31.32968911,Plectrohyla_miahuatlanensis:31.32968911,Plectrohyla_mykter:31.32968911,Plectrohyla_pachyderma:31.32968911,Plectrohyla_pokomchi:31.32968911,Plectrohyla_psarosema:31.32968911,Plectrohyla_psiloderma:31.32968911,Plectrohyla_pycnochila:31.32968911,Plectrohyla_quecchi:31.32968911,Plectrohyla_robertsorum:31.32968911,Plectrohyla_sabrina:31.32968911,Plectrohyla_sagorum:31.32968911,Plectrohyla_siopela:31.32968911,Plectrohyla_tecunumani:31.32968911,Plectrohyla_teuchestes:31.32968911,Plectrohyla_thorectes:31.32968911):10.78228384):12.79155414):2.791968107):5.152539739):10.89459):4.579915):12.63304):9.696687,((((Macrogenioglottus_alipioi:20.79321368,(((((((Odontophrynus_achalensis:0.8564076339,Odontophrynus_occidentalis:0.8564076339):8.021912016,Odontophrynus_americanus:8.878319908):0.357712903,Odontophrynus_barrioi:9.236031266):2.142088465,(Odontophrynus_cultripes:3.700949024,Odontophrynus_salvatori:3.700949024):7.677171737):0.7024431412,(Odontophrynus_cordobae:3.289543372,Odontophrynus_lavillai:3.289543372):8.791018728):0.7254875322,(Odontophrynus_maisuma:2.986975834,Odontophrynus_monachus:2.986975834):9.819075857):3.674417272,Odontophrynus_carvalhoi:16.48046896):4.312744715):17.77480911,(((((Proceratophrys_appendiculata:14.83917434,Proceratophrys_melanopogon:14.83917434):0.8082702041,Proceratophrys_aridus:15.64744403):10.46403817,(Proceratophrys_bagnoi:3.252514778,Proceratophrys_phyllostomus:3.252514778):22.85896742,(Proceratophrys_belzebul:3.674038798,Proceratophrys_moehringi:3.674038798):22.4374434,((((Proceratophrys_boiei:5.03307986,Proceratophrys_renalis:5.03307986):6.08472077,Proceratophrys_laticeps:11.11780063):2.767973662,Proceratophrys_cururu:13.88577429):4.353233636,((Proceratophrys_concavitympanum:8.411966108,Proceratophrys_moratoi:8.411966108):5.836537531,Proceratophrys_goyana:14.24850621):3.990501713):7.87247427,(Proceratophrys_branti:4.702549066,Proceratophrys_tupinambis:4.702549066):21.40893313,(Proceratophrys_brauni:3.523130928,Proceratophrys_carranca:3.523130928):22.58835127,(Proceratophrys_caramaschii:3.608094327,Proceratophrys_izecksohni:3.608094327):22.50338787,((Proceratophrys_cristiceps:16.38863898,(Proceratophrys_minuta:7.252800155,Proceratophrys_redacta:7.252800155):9.135838821):4.717193666,(Proceratophrys_paviotii:4.869723565,Proceratophrys_schirchi:4.869723565):16.23610908):5.005649556,(Proceratophrys_dibernardoi:3.652174883,Proceratophrys_subguttata:3.652174883):22.45930731,(Proceratophrys_huntingtoni:3.206734954,Proceratophrys_rondonae:3.206734954):22.90474724,(Proceratophrys_palustris:3.501297909,Proceratophrys_vielliardi:3.501297909):22.61018429,(Proceratophrys_sanctaritae:4.313573751,Proceratophrys_strussmannae:4.313573751):21.79790845):1.738926838,(Proceratophrys_bigibbosa:6.134609733,Proceratophrys_rotundipalpebra:6.134609733):21.71580033):3.661958548,Proceratophrys_avelinoi:31.51235831):7.055654174):44.07775696,(((((((((Adenomus_dasi:11.08615118,(Adenomus_kandianus:3.201900013,Adenomus_kelaartii:3.201900013):7.884251168):14.48802493,(((Duttaphrynus_atukoralei:3.592005911,Duttaphrynus_scaber:3.592005911):17.91960211,Duttaphrynus_beddomii:21.51160802,Duttaphrynus_brevirostris:21.51160802,Duttaphrynus_chandai:21.51160802,Duttaphrynus_crocus:21.51160802,Duttaphrynus_cyphosus:21.51160802,Duttaphrynus_dhufarensis:21.51160802,Duttaphrynus_dodsoni:21.51160802,Duttaphrynus_himalayanus:21.51160802,Duttaphrynus_hololius:21.51160802,Duttaphrynus_kiphirensis:21.51160802,Duttaphrynus_kotagamai:21.51160802,Duttaphrynus_mamitensis:21.51160802,Duttaphrynus_manipurensis:21.51160802,Duttaphrynus_melanostictus:21.51160802,Duttaphrynus_microtympanum:21.51160802,Duttaphrynus_mizoramensis:21.51160802,Duttaphrynus_nagalandensis:21.51160802,Duttaphrynus_noellerti:21.51160802,Duttaphrynus_olivaceus:21.51160802,Duttaphrynus_parietalis:21.51160802,Duttaphrynus_scorteccii:21.51160802,Duttaphrynus_silentvalleyensis:21.51160802,Duttaphrynus_stomaticus:21.51160802,Duttaphrynus_stuarti:21.51160802,Duttaphrynus_sumatranus:21.51160802,Duttaphrynus_totol:21.51160802,Duttaphrynus_valhallae:21.51160802,Duttaphrynus_wokhaensis:21.51160802):2.209801768,(Xanthophryne_koynayensis:6.738515428,Xanthophryne_tigerina:6.738515428):16.98289271):1.852767424):3.153294158,Pedostibes_tuberculosus:28.72745927):4.723350404,((Churamiti_maridadi:21.07060906,(Nectophrynoides_asperginis:16.04331606,Nectophrynoides_cryptus:16.04331606,Nectophrynoides_frontierei:16.04331606,Nectophrynoides_laevis:16.04331606,Nectophrynoides_laticeps:16.04331606,Nectophrynoides_minutus:16.04331606,Nectophrynoides_paulae:16.04331606,Nectophrynoides_poyntoni:16.04331606,Nectophrynoides_pseudotornieri:16.04331606,Nectophrynoides_tornieri:16.04331606,Nectophrynoides_vestergaardi:16.04331606,Nectophrynoides_viviparus:16.04331606,Nectophrynoides_wendyae:16.04331606):5.027293002):8.593438653,Schismaderma_carens:29.66405871):3.786775709):2.385641646,(Bufotes_balearicus:18.16315645,Bufotes_baturae:18.16315645,(Bufotes_boulengeri:3.988211939,Bufotes_siculus:3.988211939):14.17494451,Bufotes_latastii:18.16315645,Bufotes_luristanicus:18.16315645,(Bufotes_oblongus:1.085303771,Bufotes_pewzowi:1.085303771):17.07785295,Bufotes_pseudoraddei:18.16315645,Bufotes_shaartusiensis:18.16315645,Bufotes_surdus:18.16315645,Bufotes_turanensis:18.16315645,(Bufotes_variabilis:3.633095878,Bufotes_viridis:3.633095878):14.53006057,Bufotes_zamdaensis:18.16315645,Bufotes_zugmayeri:18.16315645):17.67330697):3.435533052,((((((((Ansonia_albomaculata:19.98404101,((Ansonia_leptopus:4.574190002,Ansonia_torrentis:4.574190002):7.40936199,Ansonia_longidigita:11.98355199):8.000489013):10.30403705,Ansonia_echinata:30.28806431,(Ansonia_endauensis:18.78227974,((Ansonia_inthanon:12.5537093,(Ansonia_kraensis:8.32782598,Ansonia_thinthinae:8.32782598):4.225883324):3.676079937,Ansonia_siamensis:16.22978924):2.552490224):11.50579831,((Ansonia_fuliginea:8.350445118,Ansonia_guibei:8.350445118):11.11095306,(Ansonia_mcgregori:4.903937881,Ansonia_muelleri:4.903937881):14.5574603):10.82667987,Ansonia_glandulosa:30.28806431,(((Ansonia_hanitschi:12.03658381,Ansonia_platysoma:12.03658381):4.874611075,Ansonia_minuta:16.91119488):3.575508896,Ansonia_spinulifer:20.48670378):9.801374272,Ansonia_jeetsukumarani:30.28806431,Ansonia_latidisca:30.28806431,Ansonia_latiffi:30.28806431,(Ansonia_latirostra:17.20668417,Ansonia_tiomanica:17.20668417):13.08139388,Ansonia_lumut:30.28806431,(Ansonia_malayana:20.48083182,Ansonia_penangensis:20.48083182):9.807246231):2.163866336,(Pelophryne_albotaeniata:21.54406599,Pelophryne_api:21.54406599,Pelophryne_brevipes:21.54406324,Pelophryne_guentheri:21.54406324,Pelophryne_lighti:21.54406599,Pelophryne_linanitensis:21.54406599,Pelophryne_macrotis:21.54406599,Pelophryne_misera:21.54406599,Pelophryne_murudensis:21.54406599,Pelophryne_rhopophilia:21.54406324,Pelophryne_saravacensis:21.54406599,Pelophryne_signata:21.54406599):10.9078784):1.35496881,(Ghatophryne_ornata:8.704901408,Ghatophryne_rubigina:8.704901408):25.10201124):0.3276025247,Barbarophryne_brongersmai:34.13452727):1.184299335,((Ingerophrynus_biporcatus:22.14525451,Ingerophrynus_claviger:22.14525451,Ingerophrynus_divergens:22.14525451,(Ingerophrynus_galeatus:13.16370577,Ingerophrynus_philippinicus:13.16370577):8.981551494,Ingerophrynus_gollum:22.14525451,Ingerophrynus_kumquat:22.14525451,Ingerophrynus_ledongensis:22.14525451,Ingerophrynus_macrotis:22.14525451,Ingerophrynus_parvus:22.14525451,Ingerophrynus_quadriporcatus:22.14525451):1.788273467,Ingerophrynus_celebensis:23.93352716):11.3852857):1.132493318,((Pedostibes_hosii:21.77148619,Pedostibes_rugosus:21.77148619):3.758053693,(Phrynoidis_aspera:12.5807599,Phrynoidis_juxtaspera:12.5807599):12.94878273):10.92176657):1.620471796,(((Bufo_ailaoanus:20.15875103,Bufo_arabicus:20.15875103,(Bufo_aspinius:5.17471051,Bufo_cryptotympanicus:5.17471051):14.98403777,((Bufo_bankorensis:1.02076583,Bufo_gargarizans:1.02076583):2.634211068,(Bufo_tibetanus:1.080259,Bufo_tuberculatus:1.080259):2.574717898):16.50377275,(Bufo_bufo:3.289415842,Bufo_spinosus:3.289415842):16.86933243,Bufo_eichwaldi:20.15875103,(Bufo_japonicus:4.910252436,Bufo_torrenticola:4.910252436):15.24849859,Bufo_kabischi:20.15875103,Bufo_luchunnicus:20.15875103,Bufo_menglianus:20.15875103,Bufo_minshanicus:20.15875103,Bufo_pageoti:20.15875103,Bufo_pentoni:20.15875103,Bufo_stejnegeri:20.15875103,Bufo_taxkorensis:20.15875103,Bufo_tihamicus:20.15875103,Bufo_tuberospinius:20.15875103,Bufo_verrucosissimus:20.15875103,Bufo_wolongensis:20.15875103):12.41122908,(Sabahphrynus_maculatus:27.08674984,Strauchbufo_raddei:27.08674984):5.483227519):4.66516138,((((Didynamipus_sjostedti:23.72189197,Nimbaphrynoides_occidentalis:23.72189197):7.184803547,(Nectophryne_afra:17.9575884,Nectophryne_batesii:17.9575884):12.94910986):2.350016504,((Werneria_bambutensis:17.5998635,Werneria_iboundji:17.5998635,(Werneria_mertensiana:0.89234202,Werneria_tandyi:0.89234202):16.70752093,Werneria_preussi:17.5998635,Werneria_submontana:17.5998635):7.395031222,((Wolterstorffina_chirioi:3.887080093,Wolterstorffina_mirei:3.887080093):8.377888828,Wolterstorffina_parvipalmata:12.26496892):12.72992305):8.261821424):2.210945921,(Epidalea_calamita:31.22529602,(Leptophryne_borbonica:7.820577801,Leptophryne_cruentata:7.820577801):23.40471272):4.242369344):1.76748052):0.8366400572,Pedostibes_everetti:38.07179117,Pedostibes_kempi:38.07179117):1.200217677):27.53346681,(Altiphrynoides_malcolmi:5.235852007,Altiphrynoides_osgoodi:5.235852007):61.56960578,((Amazophrynella_bokermanni:28.77617234,((Amazophrynella_manaos:5.521697646,Amazophrynella_minuta:5.521697646):6.047870248,Amazophrynella_vote:11.56957064):17.2066072):27.17444161,(((Dendrophryniscus_berthalutzae:1.145645021,Dendrophryniscus_krausae:1.145645021):9.300591845,Dendrophryniscus_leucomystax:10.44623687):17.91048353,Dendrophryniscus_brevipollicatus:28.35672314,(Dendrophryniscus_carvalhoi:19.62709683,Dendrophryniscus_oreites:19.62709958):8.729620816,Dendrophryniscus_organensis:28.35672314,Dendrophryniscus_proboscideus:28.35672314,Dendrophryniscus_skuki:28.35672314,Dendrophryniscus_stawiarskyi:28.35672314):27.59389081):10.85485208,((Amietophrynus_asmarae:29.27655341,Amietophrynus_blanfordii:29.27655341,Amietophrynus_brauni:29.27655341,Amietophrynus_buchneri:29.27655341,Amietophrynus_camerunensis:29.27655341,Amietophrynus_channingi:29.27655341,Amietophrynus_chudeaui:29.27655341,Amietophrynus_cristiglans:29.27655341,Amietophrynus_danielae:29.27655341,Amietophrynus_djohongensis:29.27655341,Amietophrynus_fuliginatus:29.27655341,Amietophrynus_funereus:29.27655341,(Amietophrynus_garmani:2.366532488,Amietophrynus_xeros:2.366532488):26.91001927,Amietophrynus_gracilipes:29.27655341,Amietophrynus_gutturalis:29.27655341,Amietophrynus_kassasii:29.27655341,Amietophrynus_kerinyagae:29.27655341,Amietophrynus_kisoloensis:29.27655341,Amietophrynus_langanoensis:29.27655341,Amietophrynus_latifrons:29.27655341,Amietophrynus_lemairii:29.27655341,Amietophrynus_maculatus:29.27655341,Amietophrynus_mauritanicus:29.27655341,(Amietophrynus_pantherinus:2.044857728,Amietophrynus_pardalis:2.044857728):27.23169321,Amietophrynus_perreti:29.27655341,Amietophrynus_poweri:29.27655341,Amietophrynus_rangeri:29.27655341,Amietophrynus_reesi:29.27655341,Amietophrynus_regularis:29.27655341,Amietophrynus_steindachneri:29.27655341,Amietophrynus_superciliaris:29.27655341,Amietophrynus_taiensis:29.27655341,Amietophrynus_togoensis:29.27655341,Amietophrynus_tuberosus:29.27655341,Amietophrynus_turkanae:29.27655341,Amietophrynus_urunguensis:29.27655341,Amietophrynus_villiersi:29.27655341,Amietophrynus_vittatus:29.27655341):5.002238212,((Vandijkophrynus_amatolicus:3.759046098,Vandijkophrynus_inyangae:3.759046098):2.421240397,(Vandijkophrynus_angusticeps:3.997698891,(Vandijkophrynus_gariepensis:1.359057464,Vandijkophrynus_robinsoni:1.359057464):2.638640878):2.182588977):28.0985054):32.52666616,((((((((((Anaxyrus_americanus:3.040261699,(((Anaxyrus_baxteri:0.3918471431,Anaxyrus_hemiophrys:0.3918471431):0.9001776214,Anaxyrus_houstonensis:1.292024764):0.8997135827,Anaxyrus_woodhousii:2.191738347):0.8485233515):0.9851536085,Anaxyrus_fowleri:4.025414757):0.9623423128,Anaxyrus_terrestris:4.987756245):1.948125727,Anaxyrus_microscaphus:6.935883073):1.671940505,Anaxyrus_californicus:8.607824402):10.40029484,(Anaxyrus_cognatus:11.7309423,(Anaxyrus_debilis:4.52594977,Anaxyrus_retiformis:4.52594977):7.204995279):7.277176938,Anaxyrus_compactilis:19.00811924,Anaxyrus_kelloggi:19.00811924,Anaxyrus_mexicanus:19.00811924,Anaxyrus_quercicus:19.00811924,Anaxyrus_speciosus:19.00811924):2.528506461,Anaxyrus_punctatus:21.53662707):5.12134331,(Anaxyrus_boreas:3.523664667,((Anaxyrus_canorus:1.306015201,Anaxyrus_exsul:1.306015201):1.027142238,Anaxyrus_nelsoni:2.33315744):1.190508327):23.13430297):5.853510058,(((Incilius_alvarius:12.73602043,Incilius_occidentalis:12.73602043):11.66933896,(Incilius_aucoinae:9.127828148,Incilius_melanochlorus:9.127828148):15.27753125,Incilius_aurarius:24.40535665,((((Incilius_campbelli:1.871678101,Incilius_leucomyos:1.871678101):1.452600298,Incilius_macrocristatus:3.324279224):1.720758586,Incilius_tutelarius:5.045038084):2.280892057,Incilius_cristatus:7.325928492):17.07942815,((Incilius_canaliferus:5.983770779,Incilius_perplexus:5.983770779):2.888640902,Incilius_marmoreus:8.872411681):15.53294497,(Incilius_cavifrons:3.80590356,Incilius_spiculatus:3.80590356):20.59945309,(Incilius_chompipe:9.605260191,(Incilius_coniferus:2.827172269,Incilius_karenlipsae:2.827172269):6.778087922):14.80009646,((Incilius_coccifer:5.697141662,(((Incilius_cycladen:2.443833143,Incilius_signifer:2.443833143):0.908915734,Incilius_porteri:3.352748328):1.303715626,Incilius_ibarrai:4.656463404):1.040678258):4.817868049,Incilius_pisinnus:10.51500971):13.89034694,Incilius_epioticus:24.40535665,Incilius_fastidiosus:24.40535665,Incilius_gemmifer:24.40535665,Incilius_guanacaste:24.40535665,Incilius_holdridgei:24.40535665,Incilius_intermedius:24.40535665,(Incilius_luetkenii:7.930498342,Incilius_mazatlanensis:7.930498342):16.4748583,Incilius_majordomus:24.40535665,Incilius_mccoyi:24.40535665,(Incilius_nebulifer:4.418489624,Incilius_valliceps:4.418489624):19.98686977,Incilius_periglenes:24.40535665,Incilius_peripatetes:24.40535665,Incilius_tacanensis:24.40535665):4.150617237,Incilius_bocourti:28.55597388):3.955503809):5.1462579,(((((Rhinella_abei:0.5467640437,Rhinella_ornata:0.5467640437):0.7852584925,Rhinella_pombali:1.332022536):0.84268768,Rhinella_crucifer:2.174709941):0.6473914404,Rhinella_inopina:2.822100282):30.23673965,Rhinella_achalensis:33.05882618,(((Rhinella_achavali:1.653392977,Rhinella_icterica:1.653392977):0.6587936519,Rhinella_rubescens:2.312186629):2.236636016,Rhinella_arenarum:4.54882182):28.51000986,Rhinella_acrolopha:33.05882618,Rhinella_acutirostris:33.05882618,Rhinella_alata:33.05882618,Rhinella_amabilis:33.05882618,(Rhinella_amboroensis:2.646839078,Rhinella_veraguensis:2.646839078):30.41199123,Rhinella_arborescandens:33.05882618,(Rhinella_arequipensis:2.420227099,Rhinella_spinulosa:2.420227099):30.63859496,Rhinella_arunco:33.05882618,Rhinella_atacamensis:33.05882618,Rhinella_azarai:33.05882618,Rhinella_bergi:33.05882618,Rhinella_bernardoi:33.05882618,Rhinella_castaneotica:33.05882618,(Rhinella_centralis:4.530177801,Rhinella_humboldti:4.530177801):28.52864838,Rhinella_ceratophrys:33.05882618,(((Rhinella_cerradensis:0.9411724715,Rhinella_schneideri:0.9411724715):1.627977787,Rhinella_jimi:2.569150258):0.6788792701,Rhinella_marina:3.248028978):29.8108027,Rhinella_chavin:33.05882618,Rhinella_chrysophora:33.05882618,Rhinella_cristinae:33.05882618,((Rhinella_dapsilis:2.33419218,Rhinella_martyi:2.334192455):2.387795247,Rhinella_lescurei:4.721986877):28.33684755,Rhinella_diptycha:33.05882618,Rhinella_dorbignyi:33.05882618,Rhinella_fernandezae:33.05882618,Rhinella_festae:33.05882618,Rhinella_fissipes:33.05882618,Rhinella_gallardoi:33.05882618,Rhinella_gnustae:33.05882618,(Rhinella_granulosa:3.284143175,(Rhinella_major:1.816227401,Rhinella_mirandaribeiroi:1.816227401):1.467915225):29.77468026,Rhinella_henseli:33.05882618,Rhinella_hoogmoedi:33.05882618,Rhinella_inca:33.05882618,Rhinella_iserni:33.05882618,Rhinella_justinianoi:33.05882618,Rhinella_leptoscelis:33.05882618,Rhinella_limensis:33.05882618,Rhinella_lindae:33.05882618,(Rhinella_macrorhina:2.28997435,Rhinella_rostrata:2.28997435):30.76887218,Rhinella_magnussoni:33.05882618,(Rhinella_manu:7.864878652,Rhinella_nesiotes:7.864878652):25.19395578,Rhinella_margaritifera:33.05882618,Rhinella_merianae:33.05882618,Rhinella_multiverrucosa:33.05882618,Rhinella_nattereri:33.05882618,Rhinella_nicefori:33.05882618,Rhinella_ocellata:33.05882618,Rhinella_paraguayensis:33.05882618,Rhinella_poeppigii:33.05882618,Rhinella_proboscidea:33.05882618,Rhinella_pygmaea:33.05882618,Rhinella_quechua:33.05882618,Rhinella_roqueana:33.05882618,Rhinella_rubropunctata:33.05882618,Rhinella_ruizi:33.05882618,Rhinella_rumbolli:33.05882618,Rhinella_scitula:33.05882618,Rhinella_sclerocephala:33.05882618,Rhinella_stanlaii:33.05882618,Rhinella_sternosignata:33.05882618,Rhinella_tacana:33.05882618,Rhinella_tenrec:33.05882618,Rhinella_truebae:33.05882618,Rhinella_vellardi:33.05882618,Rhinella_veredas:33.05882618,Rhinella_yanachaga:33.05882618,Rhinella_yunga:33.05882618):4.598903911):29.14773319,(Andinophryne_atelopoides:8.994826629,(Andinophryne_colomai:2.860468695,Andinophryne_olallai:2.860468695):6.134360683):57.8106449,(Atelopus_andinus:42.43595417,Atelopus_angelito:42.43595417,Atelopus_ardila:42.43595417,Atelopus_arsyecue:42.43595417,Atelopus_arthuri:42.43595417,Atelopus_balios:42.43595417,Atelopus_barbotini:42.43595417,(Atelopus_bomolochos:1.023942076,Atelopus_onorei:1.023942076):41.4120176,Atelopus_boulengeri:42.43595417,Atelopus_carauta:42.43595417,Atelopus_carbonerensis:42.43595417,Atelopus_carrikeri:42.43595417,Atelopus_certus:42.43595417,Atelopus_chiriquiensis:42.43595417,Atelopus_chirripoensis:42.43595417,Atelopus_chocoensis:42.43595417,Atelopus_chrysocorallus:42.43595417,Atelopus_coynei:42.43595417,Atelopus_cruciger:42.43595417,Atelopus_dimorphus:42.43595417,Atelopus_ebenoides:42.43595417,Atelopus_elegans:42.43595417,Atelopus_epikeisthos:42.43595417,Atelopus_erythropus:42.43595417,Atelopus_eusebianus:42.43595417,Atelopus_eusebiodiazi:42.43595417,(Atelopus_exiguus:1.622820579,Atelopus_nanay:1.622820579):40.81313827,Atelopus_famelicus:42.43595417,Atelopus_farci:42.43595417,((Atelopus_flavescens:0.8129831554,Atelopus_vermiculatus:0.8129831554):1.009132149,Atelopus_franciscus:1.822115304):40.61383255,Atelopus_galactogaster:42.43595417,Atelopus_gigas:42.43595417,Atelopus_glyphus:42.43595417,Atelopus_guanujo:42.43595417,Atelopus_guitarraensis:42.43595417,(Atelopus_halihelos:1.969687582,Atelopus_podocarpus:1.969687582):40.46626384,Atelopus_hoogmoedi:42.43595417,Atelopus_ignescens:42.43595417,Atelopus_laetissimus:42.43595417,(Atelopus_limosus:2.374346922,(Atelopus_senex:0.9577453607,Atelopus_varius:0.9577453607):1.416601561):40.0616045,Atelopus_loettersi:42.43595417,Atelopus_longibrachius:42.43595417,Atelopus_longirostris:42.43595417,Atelopus_lozanoi:42.43595417,Atelopus_lynchi:42.43595417,Atelopus_mandingues:42.43595417,Atelopus_marinkellei:42.43595417,Atelopus_mindoensis:42.43595417,Atelopus_minutulus:42.43595417,Atelopus_mittermeieri:42.43595417,Atelopus_monohernandezii:42.43595417,Atelopus_mucubajiensis:42.43595417,Atelopus_muisca:42.43595417,Atelopus_nahumae:42.43595417,Atelopus_nepiozomus:42.43595417,Atelopus_nicefori:42.43595417,Atelopus_nocturnus:42.43595417,Atelopus_orcesi:42.43595417,Atelopus_oxapampae:42.43595417,Atelopus_oxyrhynchus:42.43595417,Atelopus_pachydermus:42.43595417,Atelopus_palmatus:42.43595417,Atelopus_pastuso:42.43595417,Atelopus_patazensis:42.43595417,Atelopus_pedimarmoratus:42.43595417,Atelopus_peruensis:42.43595417,Atelopus_petersi:42.43595417,Atelopus_petriruizi:42.43595417,Atelopus_pictiventris:42.43595417,Atelopus_pinangoi:42.43595417,Atelopus_planispina:42.43595417,Atelopus_pulcher:42.43595417,Atelopus_pyrodactylus:42.43595417,Atelopus_quimbaya:42.43595417,Atelopus_reticulatus:42.43595417,Atelopus_sanjosei:42.43595417,Atelopus_seminiferus:42.43595417,Atelopus_sernai:42.43595417,Atelopus_simulatus:42.43595417,Atelopus_siranus:42.43595417,Atelopus_sonsonensis:42.43595417,Atelopus_sorianoi:42.43595417,Atelopus_spumarius:42.43595417,Atelopus_spurrelli:42.43595417,Atelopus_subornatus:42.43595417,Atelopus_tamaensis:42.43595417,Atelopus_tricolor:42.43595417,Atelopus_vogli:42.43595417,Atelopus_walkeri:42.43595417,Atelopus_zeteki:42.43595417):24.36951461,Bufoides_meghalayanus:66.80546328,((Capensibufo_rosei:9.901612679,Capensibufo_tradouwi:9.901612679):24.77598557,(((Mertensophryne_anotis:3.064673213,Mertensophryne_loveridgei:3.064673213):20.28357414,Mertensophryne_howelli:23.34824735,Mertensophryne_lindneri:23.34824735,Mertensophryne_lonnbergi:23.34824735,Mertensophryne_melanopleura:23.34824735,Mertensophryne_micranotis:23.34824735,Mertensophryne_mocquardi:23.34824735,Mertensophryne_nairobiensis:23.34824735,Mertensophryne_nyikae:23.34824735,Mertensophryne_schmidti:23.34824735,Mertensophryne_taitana:23.34824735,Mertensophryne_usambarae:23.34824735,Mertensophryne_uzunguensis:23.34824735):4.999975748,(Poyntonophrynus_beiranus:19.40455619,(Poyntonophrynus_damaranus:1.358561536,Poyntonophrynus_dombensis:1.358561536):18.04599492,Poyntonophrynus_fenoulheti:19.40455619,Poyntonophrynus_grandisonae:19.40455619,Poyntonophrynus_hoeschi:19.40455619,Poyntonophrynus_kavangensis:19.40455619,Poyntonophrynus_lughensis:19.40455619,Poyntonophrynus_parkeri:19.40455619,Poyntonophrynus_vertebralis:19.40455619):8.943669662):6.329375146):32.12786229,Laurentophryne_parkeri:66.80546328,Metaphryniscus_sosai:66.80546328,((Nannophryne_apolobambica:13.51210866,Nannophryne_corynetes:13.51210866,Nannophryne_variegata:13.51210866):19.73064784,Nannophryne_cophotis:33.24276475):33.56272603,(Oreophrynella_cryptica:16.80093071,Oreophrynella_dendronastes:16.80093071,Oreophrynella_huberi:16.80093071,Oreophrynella_macconnelli:16.80093071,((Oreophrynella_nigra:1.210734696,Oreophrynella_quelchii:1.210734696):4.126546604,Oreophrynella_vasquezi:5.33728075):11.46364721,Oreophrynella_seegobini:16.80093071,Oreophrynella_weiassipuensis:16.80093071):50.00454082,((((Osornophryne_angel:2.397320136,Osornophryne_bufoniformis:2.397320136):1.297667178,Osornophryne_antisana:3.694987864):4.181805146,(Osornophryne_percrassa:4.420216024,Osornophryne_puruanta:4.420216024):3.456576987):10.90964878,((Osornophryne_cofanorum:12.65971521,(Osornophryne_guacamayo:11.13237911,((Osornophryne_occidentalis:7.116176402,Osornophryne_sumacoensis:7.116176402):2.205237805,Osornophryne_simpsoni:9.321413107):1.810966004):1.527335545):1.141999514,Osornophryne_talipes:13.80171499):4.984729548):48.01901599,Parapelophryne_scalpta:66.80546328,(((((Peltophryne_cataulaciceps:7.873189013,Peltophryne_longinasus:7.873189013):3.018324324,Peltophryne_gundlachi:10.89151059):3.287975343,((Peltophryne_empusa:7.96882552,((Peltophryne_florentinoi:1.96238722,Peltophryne_peltocephala:1.96238722):3.857137501,Peltophryne_fustiger:5.81952637):2.149300524):3.095899609,Peltophryne_taladai:11.06472513):3.114760803,Peltophryne_fluviatica:14.17948593,Peltophryne_fracta:14.17948593):3.341950081,Peltophryne_guentheri:17.52143601):6.036937298,Peltophryne_lemur:23.55837331):43.24708722,Pseudobufo_subasper:66.80546328,(Rhaebo_andinophrynoides:39.63794927,Rhaebo_blombergi:39.63794927,Rhaebo_caeruleostictus:39.63794927,Rhaebo_ecuadorensis:39.63794927,Rhaebo_glaberrimus:39.63794927,Rhaebo_guttatus:39.63794927,Rhaebo_haematiticus:39.63794927,Rhaebo_hypomelas:39.63794927,Rhaebo_lynchi:39.63794927,Rhaebo_nasicus:39.63794927):27.16752226,(Truebella_skoptes:5.655829022,Truebella_tothastes:5.655829022):61.14963426):5.319296501,(Frostius_erythrophthalmus:6.37240044,Frostius_pernambucensis:6.37240044):65.75235934):6.25942846,(Melanophryniscus_admirabilis:55.09557866,Melanophryniscus_alipioi:55.09557866,Melanophryniscus_atroluteus:55.09557866,Melanophryniscus_cambaraensis:55.09557866,Melanophryniscus_cupreuscapularis:55.09557866,Melanophryniscus_devincenzii:55.09557866,Melanophryniscus_dorsalis:55.09557866,Melanophryniscus_estebani:55.09557866,Melanophryniscus_fulvoguttatus:55.09557866,(Melanophryniscus_klappenbachi:1.495289659,Melanophryniscus_stelzneri:1.495289659):53.60029093,Melanophryniscus_krauczuki:55.09557866,Melanophryniscus_langonei:55.09557866,Melanophryniscus_macrogranulosus:55.09557866,Melanophryniscus_montevidensis:55.09557866,Melanophryniscus_moreirae:55.09557866,(Melanophryniscus_orejasmirandai:0.9502349713,Melanophryniscus_pachyrhynus:0.9502349713):54.14534396,Melanophryniscus_paraguayensis:55.09557866,Melanophryniscus_peritus:55.09557866,Melanophryniscus_rubriventris:55.09557866,Melanophryniscus_sanmartini:55.09557866,Melanophryniscus_setiba:55.09557866,Melanophryniscus_simplex:55.09557866,Melanophryniscus_spectabilis:55.09557866,Melanophryniscus_tumifrons:55.09557866,Melanophryniscus_vilavelhensis:55.09557866):23.28862607):4.261564268):10.03525,(((((((Edalorhina_nasuta:9.294090932,Edalorhina_perezi:9.294090932):15.10031068,Somuncuria_somuncurensis:24.39440162):33.33329694,(((((Engystomops_coloradorum:9.818542855,Engystomops_guayaco:9.818542855):3.686807277,(Engystomops_montubio:6.339467228,Engystomops_randi:6.339467228):7.165882905):9.445065366,(Engystomops_pustulatus:14.85279956,Engystomops_puyango:14.85279956):8.097615942):15.37232966,((Engystomops_freibergi:7.507125917,Engystomops_petersi:7.507125917):20.4245705,Engystomops_pustulosus:27.93169642):10.39104875):13.13510324,((Eupemphix_nattereri:5.040780417,Physalaemus_caete:5.040780417):42.911963,((Physalaemus_aguirrei:5.425920797,Physalaemus_irroratus:5.425920797):17.02063223,(Physalaemus_maculiventris:4.269278879,Physalaemus_moreirae:4.269278879):18.17727117):25.50618443,((Physalaemus_albifrons:6.289998946,Physalaemus_albonotatus:6.289998946):14.07029316,((Physalaemus_centralis:16.35177425,(Physalaemus_cuvieri:9.721898971,Physalaemus_ephippifer:9.721898971):6.629875282):1.207868417,(Physalaemus_erythros:4.442578652,Physalaemus_maximus:4.442578652):13.11706253):2.80065003):27.59244238,(Physalaemus_angrensis:3.93662895,Physalaemus_rupestris:3.93662895):44.01611149,(((Physalaemus_atlanticus:15.1174105,(Physalaemus_crombiei:6.053537342,Physalaemus_signifer:6.053537342):9.063873158):1.143368196,Physalaemus_santafecinus:16.2607787):5.093875301,(Physalaemus_orophilus:4.778036369,Physalaemus_spiniger:4.778036369):16.57661465):26.59808048,(((Physalaemus_barrioi:16.55995551,Physalaemus_gracilis:16.55995551):3.11438178,Physalaemus_biligonigerus:19.67433729):0.7229616418,(Physalaemus_camacan:4.431180759,Physalaemus_jordanensis:4.431180759):15.96611876):27.55543496,((Physalaemus_bokermanni:5.3408475,Physalaemus_cuqui:5.3408475):1.961644564,(Physalaemus_erikae:4.869088498,Physalaemus_kroyeri:4.869088498):2.433403566):40.65024956,((Physalaemus_cicada:7.041107546,Physalaemus_henselii:7.041107546):15.85166046,(Physalaemus_feioi:4.508801359,Physalaemus_fernandezae:4.508801359):18.38396665):25.05996647,(Physalaemus_deimaticus:3.992573307,Physalaemus_insperatus:3.992573307):43.96016415,(Physalaemus_evangelistai:3.958826256,Physalaemus_nanus:3.958826256):43.99389929,(Physalaemus_fischeri:6.180334428,Physalaemus_olfersii:6.180334428):41.77241196,(Physalaemus_lateristriga:5.234047343,Physalaemus_lisei:5.234047343):42.71869309,(Physalaemus_marmoratus:6.91437001,Physalaemus_riograndensis:6.91437001):41.03836745,(Physalaemus_obtectus:5.313091191,Physalaemus_soaresi:5.313091191):42.63964031):3.505110939):6.269859096):5.979019303,(((((Pleurodema_alium:9.902044029,Pleurodema_diplolister:9.902044029):16.70527863,((Pleurodema_borellii:4.275239846,Pleurodema_cinereum:4.275239846):16.37695204,Pleurodema_tucumanum:20.65219189):5.955130774):5.697499104,Pleurodema_brachyops:32.30483665):0.04693951604,Pleurodema_fuscomaculatum:32.35176215):9.440932588,((((Pleurodema_bibroni:7.143456331,(Pleurodema_cordobae:1.117868241,Pleurodema_kriegi:1.117868241):6.025587495):6.497465597,(Pleurodema_bufoninum:8.791187219,Pleurodema_thaul:8.791187219):4.84973471):9.000392734,Pleurodema_marmoratum:22.64131466):8.381899266,(Pleurodema_guayapae:3.625768408,Pleurodema_nebulosum:3.625768408):27.39744552):10.7694808):21.91403206):11.05367183,((Pseudopaludicola_ameghini:5.876024399,Pseudopaludicola_mystacalis:5.876024399):49.85815659,(((Pseudopaludicola_boliviana:5.236334068,Pseudopaludicola_murundu:5.236334068):11.05388621,(Pseudopaludicola_pusilla:6.158348525,Pseudopaludicola_saltica:6.158348525):10.13187175):18.98548536,((Pseudopaludicola_canga:6.143955262,Pseudopaludicola_mineira:6.143955262):16.06829783,(Pseudopaludicola_hyleaustralis:6.2822217,Pseudopaludicola_parnaiba:6.2822217):15.93003139):13.06345254,(Pseudopaludicola_ceratophryes:6.150413472,Pseudopaludicola_llanera:6.150413472):29.12529216,((Pseudopaludicola_facureae:6.18024808,Pseudopaludicola_falcipes:6.18024808):9.59385431,(Pseudopaludicola_giarettai:5.932332012,Pseudopaludicola_ternetzi:5.932332012):9.841770378):19.50160026):20.45846643):19.02622657):2.000527352,(((((((Crossodactylodes_bokermanni:6.378972769,Crossodactylodes_septentrionalis:6.378972769):12.15763507,(Crossodactylodes_izecksohni:6.224142785,Crossodactylodes_pintoi:6.224142785):12.31246506):4.330473076,Crossodactylodes_itambe:22.86708092):12.54656795,Paratelmatobius_mantiqueira:35.41364886):5.377661907,((((Paratelmatobius_cardosoi:23.56436194,(Paratelmatobius_gaigeae:15.00413779,Paratelmatobius_poecilogaster:15.00413779):8.560224155):0.917073533,Paratelmatobius_pictiventris:24.48143458):9.31151819,(Paratelmatobius_lutzii:12.53688068,Scythrophrys_sawayae:12.53688068):21.25607209):0.606991232,Paratelmatobius_yepiranga:34.39992917):6.391369733):12.20003168,Rupirana_cardosoi:52.99133949):9.814363688,(((((Adenomera_ajurauna:7.097920674,Adenomera_andreae:7.097920674):18.56992431,(((Adenomera_araucaria:10.85324011,Adenomera_engelsi:10.85324011):5.968958206,Adenomera_thomei:16.82219831):0.5184131411,Adenomera_nana:17.3406117):8.327235743,(Adenomera_bokermanni:4.641527483,Adenomera_coca:4.641527483):21.0263175,(Adenomera_cotuba:3.62230591,Adenomera_juikitam:3.62230591):22.04554153,(((Adenomera_diptyx:11.54364258,Adenomera_hylaedactyla:11.54364258):6.850884308,Adenomera_martinezi:18.39452689):0.590913645,Adenomera_marmorata:18.98544054):6.682404448,(Adenomera_saci:4.658072041,Adenomera_simonstuarti:4.658072041):21.00977294):4.477568277,(Adenomera_heyeri:23.2592841,Adenomera_lutzi:23.2592841):6.886131624):16.28122596,Lithodytes_lineatus:46.42664414):14.32181427,((((Hydrolaetare_caparu:5.321960896,Hydrolaetare_schmidti:5.321960896):10.65187292,Hydrolaetare_dantasi:15.97383628):33.22161094,(((Leptodactylus_albilabris:13.75887109,Leptodactylus_poecilochilus:13.75887109):1.486129287,Leptodactylus_ochraceus:15.24499964):29.71272741,((Leptodactylus_bolivianus:2.153466585,Leptodactylus_insularum:2.153466585):22.24682997,Leptodactylus_chaquensis:24.40029754):20.55743689,(((Leptodactylus_bufonius:12.50191777,Leptodactylus_fragilis:12.50191777):2.779655601,Leptodactylus_fuscus:15.28157091):3.113015039,Leptodactylus_longirostris:18.39458841):26.56315832,Leptodactylus_caatingae:44.95773935,Leptodactylus_camaquara:44.95773935,Leptodactylus_colombiensis:44.95773935,Leptodactylus_cunicularius:44.95773935,Leptodactylus_cupreus:44.95773935,((((Leptodactylus_didymus:6.711374036,Leptodactylus_notoaktites:6.711374036):2.276290797,Leptodactylus_mystaceus:8.987664587):2.014233163,Leptodactylus_spixi:11.0018975):4.769449427,Leptodactylus_elenae:15.77134693):29.18639242,((Leptodactylus_diedrus:18.57401431,((Leptodactylus_discodactylus:10.10851596,Leptodactylus_griseigularis:10.10851596):5.274726588,Leptodactylus_podicipinus:15.38324255):3.190769295):3.684827262,(Leptodactylus_validus:11.85227993,Leptodactylus_wagneri:11.85227993):10.40656164):22.69889286,(((Leptodactylus_fallax:12.12549277,Leptodactylus_labyrinthicus:12.12549277):1.91585198,Leptodactylus_myersi:14.04134426):1.101511986,(Leptodactylus_knudseni:11.37276582,Leptodactylus_pentadactylus:11.37276582):3.770089691):29.81487892,Leptodactylus_flavopictus:44.95773935,(Leptodactylus_furnarius:10.32888859,Leptodactylus_rhodomystax:10.32888859):34.62884584,(Leptodactylus_gracilis:12.92410301,Leptodactylus_plaumanni:12.92410301):32.03364127,Leptodactylus_guianensis:44.95773935,(Leptodactylus_hallowelli:4.738663703,Leptodactylus_stenodema:4.738663703):40.21907565,Leptodactylus_hylodes:44.95773935,(Leptodactylus_jolyi:6.210024455,Leptodactylus_latrans:6.210024455):38.74770998,(Leptodactylus_labrosus:3.149785646,Leptodactylus_magistris:3.149785646):41.80794878,Leptodactylus_laticeps:44.95773935,(Leptodactylus_latinasus:7.720880018,Leptodactylus_mystacinus:7.720880018):37.23684703,Leptodactylus_lauramiriamae:44.95773935,(Leptodactylus_leptodactyloides:6.199863443,Leptodactylus_nesiotus:6.199863443):38.75787345,Leptodactylus_lithonaetes:44.95773935,Leptodactylus_macrosternum:44.95773935,Leptodactylus_marambaiae:44.95773935,(Leptodactylus_melanonotus:7.248492642,Leptodactylus_rhodostima:7.248492642):37.70923933,Leptodactylus_natalensis:44.95773935,Leptodactylus_oreomantis:44.95773935,(Leptodactylus_paraensis:8.687288447,Leptodactylus_rhodonotus:8.687288447):36.27045583,Leptodactylus_pascoensis:44.95773935,Leptodactylus_peritoaktites:44.95773935,Leptodactylus_petersii:44.95773935,Leptodactylus_pustulatus:44.95773935,Leptodactylus_rhodomerus:44.95773935,(Leptodactylus_riveroi:31.26143883,Leptodactylus_silvanimbus:31.26143883):13.69628575,Leptodactylus_rugosus:44.95773935,Leptodactylus_sabanensis:44.95773935,Leptodactylus_savagei:44.95773935,Leptodactylus_sertanejo:44.95773935,Leptodactylus_tapiti:44.95773935,Leptodactylus_troglodytes:44.95773935,(Leptodactylus_turimiquensis:5.311502116,Leptodactylus_vastus:5.311502116):39.64622985,Leptodactylus_ventrimaculatus:44.95773935,Leptodactylus_viridis:44.95773935):4.23772509):3.151387685,Leptodactylus_syphax:52.34685459):8.401608738):2.057241752):13.95523):9.124528,((((Celsiella_revocata:16.2662065,Celsiella_vozmedianoi:16.2662065):13.73619595,(((Hyalinobatrachium_aureoguttatum:7.883063611,Hyalinobatrachium_valerioi:7.883063611):15.96097757,((Hyalinobatrachium_bergeri:13.70786652,Hyalinobatrachium_talamancae:13.70786652):2.88356076,((Hyalinobatrachium_chirripoi:11.31253938,Hyalinobatrachium_colymbiphyllum:11.31253938):3.562129853,Hyalinobatrachium_pellucidum:14.87466923):1.716756734):7.252611283):3.431169505,(((Hyalinobatrachium_cappellei:7.666952425,Hyalinobatrachium_taylori:7.666952425):14.1948495,(Hyalinobatrachium_iaspidiense:11.35430333,Hyalinobatrachium_tricolor:11.35430333):10.5074986):3.724552777,(((Hyalinobatrachium_carlesvilai:11.40198748,Hyalinobatrachium_kawense:11.40198748):3.027077297,(Hyalinobatrachium_fleischmanni:4.590012189,Hyalinobatrachium_tatayoi:4.590012189):9.839049969):1.790661274,(Hyalinobatrachium_mondolfii:8.927162282,Hyalinobatrachium_munozorum:8.927162282):7.292560888):9.366628913,((Hyalinobatrachium_duranti:7.099637619,(Hyalinobatrachium_ibama:2.303884309,Hyalinobatrachium_pallidum:2.303884309):4.795753835):9.620314279,((Hyalinobatrachium_fragile:8.501457907,Hyalinobatrachium_orocostale:8.501457907):5.113494383,Hyalinobatrachium_orientale:13.61495229):3.104999609):8.866402806,Hyalinobatrachium_esmeralda:25.5863547,Hyalinobatrachium_guairarepanense:25.5863547,Hyalinobatrachium_lemur:25.5863547,Hyalinobatrachium_mesai:25.5863547,Hyalinobatrachium_petersi:25.5863547,Hyalinobatrachium_ruedai:25.5863547,Hyalinobatrachium_vireovittatum:25.5863547):1.688854935):2.727191761):9.678587551,((Centrolene_acanthidiocephalum:33.36583391,Centrolene_altitudinale:33.36583391,Centrolene_antioquiense:33.36583391,Centrolene_audax:33.36583391,Centrolene_azulae:33.36583391,Centrolene_bacatum:33.36583391,Centrolene_ballux:33.36583391,Centrolene_buckleyi:33.36583391,Centrolene_condor:33.36583391,Centrolene_daidaleum:33.36583391,Centrolene_durrellorum:33.36583391,Centrolene_fernandoi:33.36583391,Centrolene_geckoideum:33.36583391,Centrolene_gemmatum:33.36583391,Centrolene_guanacarum:33.36583391,Centrolene_heloderma:33.36583391,Centrolene_hesperium:33.36583391,Centrolene_huilense:33.36583391,Centrolene_hybrida:33.36583391,Centrolene_lemniscatum:33.36583391,Centrolene_lynchi:33.36583391,Centrolene_medemi:33.36583391,Centrolene_muelleri:33.36583391,Centrolene_notostictum:33.36583391,Centrolene_paezorum:33.36583391,Centrolene_peristictum:33.36583391,Centrolene_petrophilum:33.36583391,Centrolene_pipilatum:33.36583391,Centrolene_quindianum:33.36583391,Centrolene_robledoi:33.36583391,Centrolene_sabini:33.36583391,Centrolene_sanchezi:33.36583391,Centrolene_savagei:33.36583391,Centrolene_scirtetes:33.36583391,Centrolene_solitaria:33.36583391,Centrolene_venezuelense:33.36583391,Chimerella_mariaelenae:33.36583391,(Cochranella_ametarsia:21.03853266,Cochranella_balionota:21.03853266,Cochranella_croceopodes:21.03853266,Cochranella_duidaeana:21.03853266,Cochranella_euhystrix:21.03853266,Cochranella_euknemos:21.03853266,Cochranella_geijskesi:21.03853266,Cochranella_granulosa:21.03853266,Cochranella_litoralis:21.03853266,Cochranella_mache:21.03853266,Cochranella_megista:21.03853266,Cochranella_nola:21.03853266,Cochranella_ocellifera:21.03853266,Cochranella_phryxa:21.03853266,Cochranella_ramirezi:21.03853266,Cochranella_resplendens:21.03853266,Cochranella_ritae:21.03853266,Cochranella_riveroi:21.03853266,Cochranella_xanthocheridia:21.03853266):12.3273063,(Espadarana_andina:10.83478998,(Espadarana_callistomma:5.391846638,Espadarana_prosoblepon:5.391846638):5.44294334):22.53104898,(Nymphargus_anomalus:23.94467902,Nymphargus_armatus:23.94467902,Nymphargus_bejaranoi:23.94467902,Nymphargus_buenaventura:23.94467902,Nymphargus_cariticommatus:23.94467902,Nymphargus_chami:23.94467902,Nymphargus_chancas:23.94467902,Nymphargus_cochranae:23.94467902,Nymphargus_cristinae:23.94467902,Nymphargus_garciae:23.94467902,Nymphargus_grandisonae:23.94468155,Nymphargus_griffithsi:23.94467902,Nymphargus_ignotus:23.94467902,Nymphargus_lasgralarias:23.94467902,Nymphargus_laurae:23.94467902,Nymphargus_luminosus:23.94467902,Nymphargus_luteopunctatus:23.94467902,Nymphargus_mariae:23.94467902,Nymphargus_megacheirus:23.94467902,Nymphargus_mixomaculatus:23.94467902,Nymphargus_nephelophila:23.94467902,Nymphargus_ocellatus:23.94467902,Nymphargus_oreonympha:23.94467902,Nymphargus_phenax:23.94467902,Nymphargus_pluvialis:23.94467902,Nymphargus_posadae:23.94467902,Nymphargus_prasinus:23.94467902,Nymphargus_puyoensis:23.94467902,Nymphargus_rosada:23.94467902,Nymphargus_ruizi:23.94467902,Nymphargus_siren:23.94467902,Nymphargus_spilotus:23.94467902,Nymphargus_sucre:23.94467902,Nymphargus_truebae:23.94467902,Nymphargus_vicenteruedai:23.94467902,Nymphargus_wileyi:23.94467902):9.42115993,(Rulyrana_adiazeta:14.23337363,Rulyrana_erminea:14.23337363,Rulyrana_flavopunctata:14.23337363,Rulyrana_mcdiarmidi:14.23337363,Rulyrana_saxiscandens:14.23337363,Rulyrana_spiculata:14.23337363,Rulyrana_susatamai:14.23337363,Rulyrana_tangarana:14.23337363):19.13246785,((Sachatamia_albomaculata:12.77350242,Sachatamia_punctulata:12.77350242):3.349385298,(Sachatamia_ilex:12.58244694,Sachatamia_orejuela:12.58244694):3.540440779):17.24295123,(((Teratohyla_adenocheira:12.4918529,Teratohyla_midas:12.4918529):5.861392759,Teratohyla_spinosa:18.35324566):6.168401551,(Teratohyla_amelie:19.32077034,Teratohyla_pulverata:19.32077034):5.200876873):8.844194262,(Vitreorana_antisthenesi:23.40036856,Vitreorana_castroviejoi:23.40036856,Vitreorana_eurygnatha:23.40037108,Vitreorana_gorzulae:23.40037108,Vitreorana_helenae:23.40036856,Vitreorana_oyampiensis:23.40036856,Vitreorana_parvula:23.40036856,Vitreorana_uranoscopa:23.40037108):9.965470399):2.254566856,Ikakogi_tayrona:35.62041161):4.060578391):26.30337,(Allophryne_relicta:33.27962,(Allophryne_resplendens:6.712328,Allophryne_ruthveni:6.712328):26.56729):32.70474):19.90111):6.795564):7.971241):4.604069):7.965685):3.682951):40.91469):12.97952,((Nasikabatrachus_sahyadrensis:114.1839,((Sooglossus_thomasseti:18.58316,Sooglossus_sechellensis:18.58316):24.94643,(Sechellophryne_pipilodryas:23.61703,Sechellophryne_gardineri:23.61703):19.91256):70.65436):51.4586,((((((((Hemisus_barotseensis:13.25964526,Hemisus_microscaphus:13.2596478):30.0874309,(Hemisus_marmoratus:14.09825375,Hemisus_perreti:14.09825375):29.24883004):17.9454857,((Hemisus_guineensis:14.92300478,Hemisus_guttatus:14.92300478):27.49292278,(Hemisus_olivaceus:13.71857845,Hemisus_wittei:13.71857845):28.69735675):18.87664702):18.85268155,Hemisus_brachydactylus:80.14524595):19.39119623,((Balebreviceps_hillmani:55.02133856,((((((Callulina_dawida:16.02721008,(Callulina_kanga:13.2583768,(Callulina_laphami:6.187087347,Callulina_shengena:6.187087347):7.071286633):2.768834972):0.5811717435,Callulina_hanseni:16.60838154):0.10653991,Callulina_meteora:16.71492315):2.757302098,((Callulina_kisiwamsitu:2.743867461,Callulina_kreffti:2.743867461):6.182011651,Callulina_stanleyi:8.92587883):10.546345):21.58050199,Spelaeophryne_methneri:41.05272299):5.637064901,((Probreviceps_durirostris:7.812790216,Probreviceps_rungwensis:7.812790216):13.79163561,(((Probreviceps_loveridgei:3.352456438,Probreviceps_macrodactylus:3.352456438):8.363092292,Probreviceps_uluguruensis:11.71554873):0.9920359409,Probreviceps_rhodesianus:12.70758608):8.896839746):25.08536489):8.331536544):14.50569598,((Breviceps_acutirostris:5.118202766,Breviceps_maculatus:5.118202766):36.8290771,(((Breviceps_adspersus:6.115762093,Breviceps_gibbosus:6.115762093):15.03936717,((Breviceps_fichus:16.95588173,Breviceps_mossambicus:16.95588173):0.3659161812,Breviceps_rosei:17.32179791):3.83333135):14.19792858,((Breviceps_bagginsi:5.335011543,Breviceps_sopranus:5.335011543):17.26894232,((((Breviceps_branchi:10.02546897,(Breviceps_macrops:6.574215815,Breviceps_namaquensis:6.574215815):3.451253157):7.889131851,Breviceps_fuscus:17.91460082):0.5425156699,(Breviceps_montanus:5.664222842,Breviceps_verrucosus:5.664222842):12.79289563):2.890813811,(Breviceps_poweri:6.263680367,Breviceps_sylvestris:6.263680367):15.08425474):1.256021577):12.74910398):6.594227673):27.57973773):30.00942546):26.89938,(((((Acanthixalus_sonjae:3.301748575,Acanthixalus_spinosus:3.301748575):54.93849977,(Kassina_arboricola:33.98029544,Kassina_cassinoides:33.98029544,Kassina_cochranae:33.98029544,Kassina_decorata:33.98029544,Kassina_fusca:33.98029544,Kassina_jozani:33.98029544,Kassina_kuvangensis:33.98029544,Kassina_lamottei:33.98029544,Kassina_maculata:33.98029544,Kassina_maculifer:33.98029544,(Kassina_maculosa:10.98689829,Kassina_senegalensis:10.98689829):22.9933898,Kassina_mertensi:33.98029544,Kassina_schioetzi:33.98029544,Kassina_somalica:33.98029544,Kassina_wazae:33.98029544,Phlyctimantis_boulengeri:33.98029544,Phlyctimantis_keithae:33.98029544,Phlyctimantis_leonardi:33.98029544,Phlyctimantis_verrucosus:33.98029544,Semnodactylus_wealii:33.98029544):24.25995291):13.36102718,((((Afrixalus_aureus:40.60527825,Afrixalus_clarkei:40.60527825,(Afrixalus_delicatus:3.8505474,Afrixalus_stuhlmanni:3.850544948):36.75475046,(Afrixalus_dorsalis:3.226002055,Afrixalus_paradorsalis:3.226002055):37.37929091,Afrixalus_dorsimaculatus:40.60527825,Afrixalus_enseticola:40.60527825,Afrixalus_equatorialis:40.60527825,Afrixalus_fornasini:40.60527825,Afrixalus_fulvovittatus:40.60527825,Afrixalus_knysnae:40.60527825,Afrixalus_lacteus:40.60527825,Afrixalus_laevis:40.60527825,Afrixalus_leucostictus:40.60527825,Afrixalus_lindholmi:40.60527825,Afrixalus_morerei:40.60527825,Afrixalus_nigeriensis:40.60527825,Afrixalus_orophilus:40.60527825,Afrixalus_osorioi:40.60527825,Afrixalus_quadrivittatus:40.60527825,Afrixalus_schneideri:40.60527825,Afrixalus_septentrionalis:40.60527825,Afrixalus_spinifrons:40.60527825,Afrixalus_sylvaticus:40.60527825,Afrixalus_uluguruensis:40.60527825,Afrixalus_upembae:40.60527825,Afrixalus_vibekensis:40.60527825,Afrixalus_vittiger:40.60527825,Afrixalus_weidholzi:40.60527825,Afrixalus_wittei:40.60527825):9.623882595,(((((Heterixalus_alboguttatus:2.834888966,Heterixalus_boettgeri:2.834888966):3.7199639,Heterixalus_madagascariensis:6.554852866):10.76074233,Heterixalus_punctatus:17.31559519):4.182008602,((Heterixalus_andrakata:4.556524483,(Heterixalus_tricolor:1.926868454,Heterixalus_variabilis:1.926868454):2.629654803):12.72088978,((Heterixalus_betsileo:6.860342012,Heterixalus_carbonei:6.860342012):7.140006196,(Heterixalus_luteostriatus:10.50667756,Heterixalus_rutenbergi:10.50667756):3.493668198):3.27706605):4.220189536):5.079508152,Tachycnemis_seychellensis:26.57710704):23.65205871):13.43242705,((((Alexteroon_hypsiphonus:3.928632729,Alexteroon_jynx:3.928632729):8.313568556,Alexteroon_obstetricans:12.24219883):43.14803429,Hyperolius_acuticephalus:55.39022822,(((Hyperolius_acuticeps:3.146600226,Hyperolius_howelli:3.146600226):2.740561908,Hyperolius_friedemanni:5.887162135):2.024460528,(Hyperolius_adspersus:5.594060831,Hyperolius_dartevellei:5.594060831):2.317563793):47.47860629,Hyperolius_acutirostris:55.39022822,Hyperolius_ademetzi:55.39022822,Hyperolius_albofrenatus:55.39022822,((Hyperolius_alticola:6.717476087,Hyperolius_discodactylus:6.717476087):5.707228295,Hyperolius_lateralis:12.42470438):42.96551403,((Hyperolius_angolensis:9.552244926,(Hyperolius_nitidulus:7.919555246,Hyperolius_tuberculatus:7.919555246):1.632690661):1.775455825,Hyperolius_spatzi:11.32770002):44.0625233,Hyperolius_argus:55.39022822,Hyperolius_atrigularis:55.39022822,Hyperolius_balfouri:55.39022822,((Hyperolius_baumanni:2.826945842,Hyperolius_sylvaticus:2.826945842):11.37279196,(Hyperolius_bobirensis:6.580001191,Hyperolius_picturatus:6.580001191):7.61973906):41.19049532,((Hyperolius_benguellensis:4.223330012,Hyperolius_nasutus:4.223330012):7.316559304,Hyperolius_inyangae:11.53988686):43.8503389,Hyperolius_bicolor:55.39022822,Hyperolius_bolifambae:55.39022822,Hyperolius_bopeleti:55.39022822,Hyperolius_brachiofasciatus:55.39022822,Hyperolius_camerunensis:55.39022822,((Hyperolius_castaneus:11.73833505,Hyperolius_frontalis:11.73833505):3.472356598,Hyperolius_cystocandicans:15.2106941):40.17953657,Hyperolius_chabanaudi:55.39022822,(Hyperolius_chelaensis:9.794958871,Hyperolius_cinereus:9.794958871):45.5952767,((Hyperolius_chlorosteus:2.372126686,Hyperolius_laurenti:2.372126686):14.0606228,Hyperolius_torrentis:16.43274875):38.95747212,Hyperolius_chrysogaster:55.39022822,((Hyperolius_cinnamomeoventris:6.630513581,Hyperolius_veithi:6.630513581):4.278936788,(Hyperolius_molleri:2.697492521,Hyperolius_thomensis:2.697492521):8.211955397):44.48078766,(Hyperolius_concolor:12.27718781,Hyperolius_zonatus:12.27718781):43.11305022,Hyperolius_constellatus:55.39022822,Hyperolius_diaphanus:55.39022822,Hyperolius_dintelmanni:55.39022822,Hyperolius_endjami:55.39022822,Hyperolius_fasciatus:55.39022822,Hyperolius_ferreirai:55.39022822,Hyperolius_ferrugineus:55.39022822,Hyperolius_fuscigula:55.39022822,(Hyperolius_fusciventris:16.9239305,Hyperolius_guttulatus:16.9239305):38.46629772,Hyperolius_ghesquieri:55.39022822,(Hyperolius_glandicolor:0.5235195848,Hyperolius_phantasticus:0.5235195848):54.86671746,Hyperolius_gularis:55.39022822,Hyperolius_horstockii:55.39022822,Hyperolius_houyi:55.39022822,Hyperolius_hutsebauti:55.39022822,((Hyperolius_igbettensis:5.866186402,Hyperolius_jacobseni:5.866186402):1.778556586,Hyperolius_poweri:7.644742742):47.74548548,Hyperolius_inornatus:55.39022822,Hyperolius_jackie:55.39022822,Hyperolius_kachalolae:55.39022822,Hyperolius_kibarae:55.39022822,Hyperolius_kihangensis:55.39022822,(Hyperolius_kivuensis:20.19431844,Hyperolius_quinquevittatus:20.19431844):35.19591223,Hyperolius_kuligae:55.39022822,Hyperolius_lamottei:55.39022822,Hyperolius_langi:55.39022822,Hyperolius_laticeps:55.39022822,Hyperolius_leleupi:55.39022822,Hyperolius_leucotaenius:55.39022822,Hyperolius_lucani:55.39022822,Hyperolius_lupiroensis:55.39022822,Hyperolius_maestus:55.39022822,Hyperolius_major:55.39022822,Hyperolius_marginatus:55.39022822,Hyperolius_mariae:55.39022822,(Hyperolius_marmoratus:3.242868937,Hyperolius_viridiflavus:3.242868937):52.14734947,(Hyperolius_minutissimus:10.94858006,(Hyperolius_spinigularis:4.56515405,Hyperolius_tanneri:4.56515405):6.383426015):44.4416359,(Hyperolius_mitchelli:16.01711739,(Hyperolius_puncticulatus:4.227571248,Hyperolius_substriatus:4.227571248):11.78954614):39.37311328,Hyperolius_montanus:55.39022822,(Hyperolius_mosaicus:7.308179798,Hyperolius_ocellatus:7.30818225):48.08203861,Hyperolius_nasicus:55.39022822,Hyperolius_nienokouensis:55.39022822,Hyperolius_nimbae:55.39022822,Hyperolius_obscurus:55.39022822,Hyperolius_occidentalis:55.39022822,Hyperolius_orkarkarri:55.39022822,Hyperolius_parallelus:55.39022822,Hyperolius_pardalis:55.39022822,Hyperolius_parkeri:55.39022822,Hyperolius_pickersgilli:55.39022822,Hyperolius_pictus:55.39022822,Hyperolius_platyceps:55.39022822,Hyperolius_polli:55.39022822,Hyperolius_polystictus:55.39022822,Hyperolius_protchei:55.39022822,Hyperolius_pseudargus:55.39022822,Hyperolius_pusillus:55.39022822,Hyperolius_pustulifer:55.39022822,Hyperolius_pyrrhodictyon:55.39022822,Hyperolius_quadratomaculatus:55.39022822,Hyperolius_raveni:55.39022822,Hyperolius_raymondi:55.39022822,Hyperolius_reesi:55.39022822,Hyperolius_rhizophilus:55.39022822,Hyperolius_rhodesianus:55.39022822,Hyperolius_riggenbachi:55.39022822,Hyperolius_robustus:55.39022822,Hyperolius_rubrovermiculatus:55.39022822,Hyperolius_rwandae:55.39022822,Hyperolius_sankuruensis:55.39022822,Hyperolius_schoutedeni:55.39022822,Hyperolius_seabrai:55.39022822,Hyperolius_semidiscus:55.39022822,Hyperolius_sheldricki:55.39022822,Hyperolius_soror:55.39022822,Hyperolius_steindachneri:55.39022822,Hyperolius_stenodactylus:55.39022822,Hyperolius_swynnertoni:55.39022822,Hyperolius_thoracotuberculatus:55.39022822,Hyperolius_tornieri:55.39022822,Hyperolius_tuberilinguis:55.39022822,Hyperolius_vilhenai:55.39022822,Hyperolius_viridigulosus:55.39022822,Hyperolius_viridis:55.39022822,Hyperolius_watsonae:55.39022822,Hyperolius_wermuthi:55.39022822,Hyperolius_xenorhinus:55.39022822):4.12113828,(Kassinula_wittei:8.996498319,Morerella_cyanophthalma:8.996498319):50.51486573):4.150233652,(Arlequinus_krebsi:5.17011616,Callixalus_pictus:5.17011616):58.49147909,(Chrysobatrachus_cupreonitens:7.229545315,Opisthothylax_immaculatus:7.229545315):56.43205238,(Paracassina_kounhiensis:5.611391062,Paracassina_obscura:5.611391062):58.05021889):0.5339250783,Chlorolius_koehleri:64.19552523):7.405745396):13.10320904,(Cryptothylax_greshoffii:9.59475045,Cryptothylax_minutus:9.59475045):75.10972186):27.20791053,((((((Arthroleptis_adelphus:11.39179519,(Arthroleptis_bioko:6.142722094,Arthroleptis_brevipes:6.142722094):5.249073097):5.381717827,Arthroleptis_poecilonotus:16.77351012):12.7963847,((Arthroleptis_crusculum:6.352144368,Arthroleptis_nimbaensis:6.352144368):20.15441658,Arthroleptis_langeri:26.50656095):3.063336767):34.50156627,(Arthroleptis_adolfifriederici:28.84017062,(((Arthroleptis_krokosua:8.330434434,Arthroleptis_palava:8.330434434):6.091818111,Arthroleptis_variabilis:14.42225544):8.752298046,Arthroleptis_perreti:23.17455349):5.665617128):35.23127019,((Arthroleptis_affinis:16.88668739,Arthroleptis_nikeae:16.88668739):10.56207098,Arthroleptis_reichei:27.44875837):36.62270562,Arthroleptis_anotis:64.0714524,(((Arthroleptis_aureoli:8.419166547,Arthroleptis_formosus:8.419166547):33.96219092,Arthroleptis_sylvaticus:42.38135457):5.786084191,Arthroleptis_taeniatus:48.16744165):15.90402233,Arthroleptis_bivittatus:64.0714524,(Arthroleptis_carquejai:10.99909945,Arthroleptis_stenodactylus:10.99909945):53.07235005,Arthroleptis_discodactylus:64.0714524,((Arthroleptis_fichika:22.0753676,Arthroleptis_kidogo:22.0753676):1.206766878,Arthroleptis_xenochirus:23.28213303):40.78930489,(Arthroleptis_francei:37.79185443,Arthroleptis_wahlbergii:37.79185443):26.27960376,Arthroleptis_hematogaster:64.0714524,Arthroleptis_kutogundua:64.0714524,Arthroleptis_lameerei:64.0714524,(Arthroleptis_lonnbergi:9.297117566,Arthroleptis_tanneri:9.297117566):54.77432614,Arthroleptis_loveridgei:64.0714524,Arthroleptis_mossoensis:64.0714524,Arthroleptis_nguruensis:64.0714524,Arthroleptis_nlonakoensis:64.0714524,Arthroleptis_phrynoides:64.0714524,Arthroleptis_pyrrhoscelis:64.0714524,((Arthroleptis_schubotzi:27.71730738,Arthroleptis_xenodactyloides:27.71730738):9.737141926,Arthroleptis_xenodactylus:37.4544551):26.6170031,Arthroleptis_spinalis:64.0714524,Arthroleptis_stridens:64.0714524,Arthroleptis_troglodytes:64.0714524,Arthroleptis_tuberosus:64.0714524,Arthroleptis_vercammeni:64.0714524,Arthroleptis_zimmeri:64.0714524):10.14022765,((((Cardioglossa_alsco:5.833731525,Cardioglossa_nigromaculata:5.833731525):24.90257988,(Cardioglossa_cyaneospila:8.886223416,Cardioglossa_gratiosa:8.886226314):21.85008799,((Cardioglossa_elegans:20.1993288,(Cardioglossa_leucomystax:11.17645648,Cardioglossa_occidentalis:11.17645648):9.022875216):0.7977948469,Cardioglossa_trifasciata:20.99712393):9.739187473,(Cardioglossa_escalerae:14.63288302,((Cardioglossa_manengouba:3.252367314,Cardioglossa_oreas:3.252367314):10.11383256,Cardioglossa_pulchra:13.36619988):1.266681119):16.10342838):2.779271736,Cardioglossa_venusta:33.51558952):21.77266723,(Cardioglossa_gracilis:34.06869843,(Cardioglossa_melanogaster:17.18169522,Cardioglossa_schioetzi:17.18169522):16.88701479):21.21953804):18.9234291):21.63146836,((((((((((Astylosternus_batesi:7.009563648,Astylosternus_schioetzi:7.009563648):8.751616639,Astylosternus_diadematus:15.76118029):2.410179696,(Astylosternus_perreti:7.197783029,Astylosternus_rheophilus:7.197783029):10.97357695):15.00184847,(Astylosternus_nganhanus:10.12795269,Trichobatrachus_robustus:10.12795269):23.04525577):3.868025784,(Astylosternus_fallax:8.034036308,Astylosternus_laurenti:8.034036308):29.00719793):1.152362132,(Astylosternus_montanus:7.552908392,Astylosternus_ranoides:7.552908392):30.64068192):12.38600979,(Astylosternus_laticephalus:9.615213581,Astylosternus_occidentalis:9.615213581):40.96439863):14.53447114,(Nyctibates_corrugatus:53.93476866,Scotobleps_gabonicus:53.93476866):11.17932075):10.03303432,((((Leptodactylodon_albiventris:8.036316966,Leptodactylodon_boulengeri:8.036316966):12.1658612,(Leptodactylodon_erythrogaster:7.968106219,Leptodactylodon_stevarti:7.968106219):12.23407194):28.88031401,(((Leptodactylodon_axillaris:4.31921136,Leptodactylodon_perreti:4.31921136):3.753832373,Leptodactylodon_bueanus:8.073043733):22.84868307,(Leptodactylodon_bicolor:6.782654863,Leptodactylodon_ornatus:6.782654863):24.13907194):18.16076537,((Leptodactylodon_mertensi:8.441662231,Leptodactylodon_polyacanthus:8.441665259):24.10658846,(Leptodactylodon_ovatus:6.976828789,Leptodactylodon_wildi:6.976828789):25.57142493):16.53423845):10.04655168,(Leptodactylodon_blanci:7.227664794,Leptodactylodon_ventrimarmoratus:7.227664794):51.90137906):16.01806776):10.80376627,(((Leptopelis_anchietae:4.389233624,Leptopelis_lebeaui:4.389233624):42.70769876,((Leptopelis_argenteus:6.545267252,Leptopelis_cynnamomeus:6.545267252):17.34025762,(Leptopelis_ocellatus:4.954605622,Leptopelis_spiritusnoctis:4.954605622):18.93091925):23.21139483,(Leptopelis_aubryi:5.478370914,Leptopelis_marginatus:5.478370914):41.61854625,(Leptopelis_aubryioides:5.14654666,Leptopelis_susanae:5.14654666):41.95038572,(Leptopelis_bequaerti:4.478884538,Leptopelis_uluguruensis:4.478884538):42.61804531,(((Leptopelis_bocagii:3.871165484,Leptopelis_concolor:3.871165484):3.152903421,Leptopelis_vermiculatus:7.024068905):1.64787757,Leptopelis_boulengeri:8.671945461):38.42497171,(Leptopelis_brevipes:4.327751539,Leptopelis_notatus:4.327751539):42.76915802,((Leptopelis_brevirostris:11.31600724,Leptopelis_palmatus:11.31600724):2.433029574,(Leptopelis_mossambicus:4.525285777,Leptopelis_parvus:4.525285777):9.223750275):33.34788872,(Leptopelis_broadleyi:4.501908944,Leptopelis_rufus:4.501908944):42.59502344,((Leptopelis_bufonides:4.64668811,Leptopelis_nordequatorialis:4.64668811):13.49087671,(Leptopelis_christyi:3.726401531,Leptopelis_flavomaculatus:3.726401531):14.41116329):28.95935742,(Leptopelis_calcaratus:5.213938875,Leptopelis_yaldeni:5.213938875):41.8829935,((Leptopelis_crystallinoron:4.444950099,Leptopelis_parkeri:4.444950099):8.6108513,((Leptopelis_fiziensis:3.878421937,Leptopelis_karissimbensis:3.878421937):7.372127634,(Leptopelis_kivuensis:8.336711029,Leptopelis_millsoni:8.336711029):2.913838542):1.805250814):34.04113098,(Leptopelis_fenestratus:4.683573811,Leptopelis_mackayi:4.683573811):42.41335857,(Leptopelis_gramineus:5.705937536,Leptopelis_natalensis:5.705937536):41.39098977,(Leptopelis_jordani:5.318275106,Leptopelis_occidentalis:5.318275106):41.77863446,(Leptopelis_macrotis:5.209382674,Leptopelis_ragazzii:5.209382674):41.88753196,(Leptopelis_modestus:5.015938115,Leptopelis_xenodactylus:5.015938115):42.08098666,(Leptopelis_parbocagii:4.663358682,Leptopelis_viridis:4.663358682):42.43356609,(Leptopelis_vannutellii:5.003767963,Leptopelis_zebra:5.003767963):42.09315681):17.45631777,(Leptopelis_barbouri:7.17237995,Leptopelis_oryi:7.17237995):57.3808702):21.39763985):9.892267):16.06922):14.52345):12.46304,(((Phrynomantis_affinis:48.76803435,(Phrynomantis_annectens:43.41907913,(Phrynomantis_bifasciatus:8.276341934,Phrynomantis_microps:8.276341934):35.14273211):5.348955215):22.73329622,Phrynomantis_somalicus:71.50132039):39.53816943,(((((Hoplophryne_rogersi:29.11224222,Hoplophryne_uluguruensis:29.11224222):24.83419189,Parhoplophryne_usambarica:53.94643791):30.97256209,(((((Adelastes_hylonomos:46.73105098,((Arcovomer_passarellii:44.209829,(Dermatonotus_muelleri:40.37429875,(((Elachistocleis_bicolor:8.843091345,((Elachistocleis_cesarii:2.818777895,Elachistocleis_ovalis:2.818777895):1.297795635,Elachistocleis_surinamensis:4.116572624):4.726518721):22.23121398,(Elachistocleis_bumbameuboi:4.250781104,Elachistocleis_erythrogaster:4.250781104):26.82353026,Elachistocleis_carvalhoi:31.07430533,(Elachistocleis_haroi:3.88085231,Elachistocleis_piauiensis:3.88085231):27.19345151,(Elachistocleis_helianneae:4.693155197,Elachistocleis_muiraquitan:4.693153689):26.38115767,(Elachistocleis_magna:4.526173126,Elachistocleis_pearsei:4.526173126):26.54813371,(Elachistocleis_matogrosso:4.138209954,Elachistocleis_skotogaster:4.138209954):26.9360999,(Elachistocleis_panamensis:4.378529012,Elachistocleis_surumu:4.378529012):26.69578235):6.512266103,((((Gastrophryne_carolinensis:9.878116457,Gastrophryne_olivacea:9.878116457):1.91866586,Gastrophryne_mazatlanensis:11.79678232):9.191974247,Gastrophryne_elegans:20.98875355):9.665931511,(((Hypopachus_barberi:14.99312642,Hypopachus_ustum:14.99312642):3.038511238,Hypopachus_variolosus:18.03163162):4.887483801,Hypopachus_pictiventris:22.91912448):7.735566616):6.931887882):2.787719779):3.835530243):2.330823733,(Hamptophryne_alios:13.12961229,Hamptophryne_boliviana:13.12961229):33.4110344):0.1904088084):7.979544452,((Stereocyclops_histrio:6.752340739,Stereocyclops_palmipes:6.752340739):22.20942728,(Stereocyclops_incrassatus:6.109459611,Stereocyclops_parkeri:6.109459611):22.85231596):25.74883042):3.723052638,(Dasypops_schirchi:36.38499425,Myersiella_microps:36.38499425):22.04865231):12.32510071,(((((((((Chiasmocleis_alagoanus:3.462286672,Chiasmocleis_cordeiroi:3.462286672):4.068851606,(Chiasmocleis_crucis:5.232689821,Chiasmocleis_schubarti:5.232689821):2.298449966):6.963970456,(Chiasmocleis_capixaba:4.224451486,Chiasmocleis_carvalhoi:4.224451486):10.27065876):0.5335372465,Chiasmocleis_mehelyi:15.02864749):8.860602178,((Chiasmocleis_albopunctata:18.88579394,(Chiasmocleis_leucosticta:8.810621016,Chiasmocleis_mantiqueira:8.810621016):10.07517292):0.6164030464,Chiasmocleis_centralis:19.50220363):4.387052077,Chiasmocleis_gnoma:23.88925118):8.559711872,((Chiasmocleis_anatipes:22.03237264,(Chiasmocleis_devriesi:12.77865935,Chiasmocleis_ventrimaculata:12.77865935):9.253711778):1.755030249,Chiasmocleis_sapiranga:23.78739383):8.661560164):0.6874548429,Chiasmocleis_atlantica:33.13642242):6.156433786,(Chiasmocleis_avilapiresae:17.51389577,Chiasmocleis_shudikarensis:17.51389577):21.77895893):4.7364887,(((((Syncope_antenori:10.07617626,Syncope_carvalhoi:10.07617626):2.234716328,Syncope_tridactyla:12.31089108):10.83516661,(Syncope_bassleri:6.284854608,Syncope_jimi:6.284856117):16.86120006):2.723147262,(Syncope_magnova:5.520262177,Syncope_supercilialba:5.520263686):20.34894277):11.00771757,Syncope_hudsoni:36.87693006):7.15241484):26.72941293):2.020327063,(((Ctenophryne_aequatorialis:7.649082173,Ctenophryne_carpish:7.649082173):11.08806432,(Ctenophryne_aterrima:7.039296006,Ctenophryne_minor:7.039296006):11.69785049):17.66388301,(Ctenophryne_barbatula:7.514113271,Ctenophryne_geayi:7.514113271):28.88691472):36.37805389):12.1399136):10.53525,(((Paradoxophyla_palmata:22.55317893,Paradoxophyla_tiarano:22.55317893):36.7622735,((((((((Scaphiophryne_boribory:6.334726136,(Scaphiophryne_madagascariensis:2.935357844,Scaphiophryne_menabensis:2.935357844):3.399369368):3.459265231,Scaphiophryne_marmorata:9.793991008):4.340978488,Scaphiophryne_gottlebei:14.13497308):2.090765595,Scaphiophryne_spinosa:16.22573796):0.6434935783,Scaphiophryne_verrucosa:16.86922903):0.5659902739,Scaphiophryne_obscura:17.43521966):5.375182083,Scaphiophryne_calcarata:22.81040174):7.352214372,Scaphiophryne_brevis:30.16261612):29.15281479):19.00999757,(((((((Anodonthyla_boulengerii:19.27746166,Anodonthyla_vallani:19.27746166):5.296098855,Anodonthyla_hutchisoni:24.57355813):9.539550802,((Anodonthyla_moramora:8.920799873,Anodonthyla_nigrigularis:8.920799873):14.64507607,(Anodonthyla_pollicaris:7.570451262,Anodonthyla_theoi:7.570451262):15.99542468):10.54723537):3.840335813,Anodonthyla_jeanbai:37.9534495):5.56668815,(Anodonthyla_emilei:36.91715513,(Anodonthyla_montana:30.90845416,Anodonthyla_rouxae:30.90845416):6.008717613):6.602973015):20.4972039,(((Cophyla_berara:17.62871018,(Cophyla_occultans:6.60646932,Cophyla_phyllodactyla:6.60646932):11.02224086):24.99133213,(Rhombophryne_minuta:34.12510238,Stumpffia_helenae:34.12510238):8.494944683):1.014240079,((Plethodontohyla_fonetana:23.79046661,Plethodontohyla_guentheri:23.79046661):9.283410207,Plethodontohyla_notosticta:33.07388157):10.56041009):20.38304752,(((Platypelis_alticola:32.79942993,(((((Platypelis_barbouri:16.14628633,Platypelis_pollicaris:16.14628633):4.705182887,Platypelis_mavomavo:20.85146921):6.269521533,(Platypelis_tetra:21.26078172,Platypelis_tuberifera:21.26078172):5.860206647):1.396326093,Platypelis_cowanii:28.51732373,Platypelis_milloti:28.51732373,Platypelis_olgae:28.51732373):0.008306493601,Platypelis_ravus:28.52561884):4.273796833):2.201515174,Platypelis_tsaratananaensis:35.0009375):5.434917141,Platypelis_grandis:40.43584989):23.58148929,Plethodontohyla_angulifera:64.01734631,(((Plethodontohyla_bipunctata:13.87936624,Plethodontohyla_tuberata:13.87936624):14.03858479,(Plethodontohyla_brevipes:10.8877983,Plethodontohyla_ocellata:10.8877983):17.03015273):8.889138228,(Plethodontohyla_inguinalis:29.06021363,Plethodontohyla_mihanika:29.06021363):7.746878002):27.21023803,((Rhombophryne_alluaudi:24.29577895,Rhombophryne_laevipes:24.29577895):14.96180186,(Rhombophryne_coudreaui:29.50080512,Rhombophryne_testudo:29.50080512):9.756770937):24.75975837,(Rhombophryne_coronata:32.20218211,Rhombophryne_serratopalpebrosa:32.20218211):31.81514043,Rhombophryne_guentherpetersi:64.01734631,Rhombophryne_mangabensis:64.01734631,Rhombophryne_matavy:64.01734631,Stumpffia_analamaina:64.01734631,(((Stumpffia_be:12.89283301,(Stumpffia_hara:8.813460216,Stumpffia_megsoni:8.813460216):4.079372797):8.692356384,Stumpffia_staffordi:21.5851894):9.472548191,((Stumpffia_gimmeli:20.3881767,Stumpffia_psologlossa:20.3881767):7.50134754,(Stumpffia_madagascariensis:14.91022958,Stumpffia_pygmaea:14.91022958):12.97929467):3.168213347):32.95960397,((Stumpffia_grandis:21.30958263,Stumpffia_roseifemoralis:21.30958263):4.330286761,Stumpffia_tetradactyla:25.63987177):38.37747454,Stumpffia_miery:64.01734631,Stumpffia_tridactyla:64.01734631):6.388697762,Madecassophryne_truebae:70.40602981):7.9194007):17.1288):7.561016,((Melanobatrachus_indicus:89.24046,(((Otophryne_pyburni:8.219478035,Otophryne_robusta:8.219478035):7.476806857,Otophryne_steyermarki:15.6962896):46.42725112,((Synapturanus_mirandaribeiroi:15.51873712,Synapturanus_salseri:15.51873712):8.747583099,Synapturanus_rabus:24.26632178):37.85721893):27.11691928):9.28517,((((((Kalophrynus_baluensis:10.26747492,(Kalophrynus_intermedius:1.702848155,Kalophrynus_subterrestris:1.702848155):8.564627597):5.363520262,Kalophrynus_heterochirus:15.63099518):2.854439887,(Kalophrynus_limbooliati:6.634028325,Kalophrynus_palmatissimus:6.634028325):11.85140674):14.00738028,(Kalophrynus_bunguranus:6.851366945,Kalophrynus_orangensis:6.851366945):25.64145258,(Kalophrynus_calciphilus:6.461591978,Kalophrynus_nubicola:6.461591978):26.03122128,(Kalophrynus_eok:7.01942192,Kalophrynus_interlineatus:7.01942192):25.47338507,(Kalophrynus_menglienicus:7.198686271,Kalophrynus_punctatus:7.198686271):25.29411863,(Kalophrynus_minusculus:7.198585982,Kalophrynus_robinsoni:7.198585982):25.2942231,(Kalophrynus_tiomanensis:7.596102001,Kalophrynus_yongi:7.596102001):24.8967029):21.18206407,Kalophrynus_pleurostigma:53.67487942):40.4810964,(((((Albericus_alpestris:35.232384,Albericus_brevicrus:35.232384,Albericus_brunhildae:35.232384,Albericus_darlingtoni:35.232384,Albericus_exclamitans:35.232384,Albericus_fafniri:35.232384,Albericus_gudrunae:35.232384,Albericus_gunnari:35.232384,Albericus_laurini:35.232384,Albericus_murritus:35.232384,Albericus_pandanicolus:35.232384,Albericus_rhenaurum:35.232384,Albericus_sanguinopictus:35.232384,Albericus_siegfriedi:35.232384,Albericus_swanhildae:35.232384,Albericus_tuberculus:35.232384,Albericus_valkuriarum:35.232384,Albericus_variegatus:35.232384):6.843530732,(Choerophryne_allisoni:33.34955249,Choerophryne_amomani:33.34955249,Choerophryne_arndtorum:33.34955249,Choerophryne_bryonopsis:33.34955249,Choerophryne_burtoni:33.34955249,Choerophryne_gracilirostris:33.34955249,Choerophryne_longirostris:33.34955249,Choerophryne_microps:33.34955249,Choerophryne_nigrescens:33.34955249,Choerophryne_proboscidea:33.34955249,Choerophryne_rostellifer:33.34955249):8.726347765):23.19045207,((Aphantophryne_minuta:3.981461192,Aphantophryne_sabini:3.981461192):7.522312959,Aphantophryne_pansa:11.50377415):53.76258783,((((Asterophrys_leucopus:7.579467672,Asterophrys_turpicola:7.579467672):12.0060364,Metamagnusia_slateri:19.58550407):10.39467044,(Metamagnusia_marani:22.25102582,Oninia_senglaubi:22.25102582):7.729148697):14.38906823,(Pseudocallulops_eurydactylus:3.576351334,Pseudocallulops_pullifer:3.576351334):40.79289623,Xenorhina_adisca:44.36924274,Xenorhina_anorbis:44.36924274,Xenorhina_arboricola:44.36924274,Xenorhina_arfakiana:44.36924274,Xenorhina_arndti:44.36924274,Xenorhina_bidens:44.36924274,Xenorhina_bouwensi:44.36924274,Xenorhina_brachyrhyncha:44.36924274,Xenorhina_eiponis:44.36924274,Xenorhina_fuscigula:44.36924274,Xenorhina_gigantea:44.36924274,Xenorhina_huon:44.36924274,Xenorhina_lanthanites:44.36924274,Xenorhina_macrodisca:44.36924274,Xenorhina_macrops:44.36924274,Xenorhina_mehelyi:44.36924274,Xenorhina_minima:44.36924274,Xenorhina_multisica:44.36924274,Xenorhina_obesa:44.36924274,Xenorhina_ocellata:44.36924274,Xenorhina_ophiodon:44.36924274,Xenorhina_oxycephala:44.36924274,Xenorhina_parkerorum:44.36924274,Xenorhina_rostrata:44.36924274,Xenorhina_scheepstrai:44.36924274,Xenorhina_schiefenhoeveli:44.36924274,Xenorhina_similis:44.36924274,Xenorhina_subcrocea:44.36924274,Xenorhina_tumulus:44.36924274,Xenorhina_varia:44.36924274,Xenorhina_zweifeli:44.36924274):20.89711441,Austrochaperina_adamantina:65.26634991,Austrochaperina_adelphe:65.26634991,Austrochaperina_aquilonia:65.26634991,Austrochaperina_archboldi:65.26634991,Austrochaperina_basipalmata:65.26634991,Austrochaperina_blumi:65.26634991,Austrochaperina_brevipes:65.26634991,Austrochaperina_derongo:65.26634991,Austrochaperina_fryi:65.26634991,Austrochaperina_gracilipes:65.26634991,Austrochaperina_guttata:65.26634991,Austrochaperina_hooglandi:65.26634991,Austrochaperina_kosarek:65.26634991,Austrochaperina_macrorhyncha:65.26634991,Austrochaperina_mehelyi:65.26634991,Austrochaperina_minutissima:65.26634991,Austrochaperina_novaebritanniae:65.26634991,Austrochaperina_palmipes:65.26634991,Austrochaperina_parkeri:65.26634991,Austrochaperina_pluvialis:65.26634991,Austrochaperina_polysticta:65.26634991,Austrochaperina_rivularis:65.26634991,Austrochaperina_robusta:65.26634991,Austrochaperina_septentrionalis:65.26634991,Austrochaperina_yelaensis:65.26634991,Barygenys_apodasta:65.26634991,Barygenys_atra:65.26634991,Barygenys_cheesmanae:65.26634991,Barygenys_exsul:65.26634991,Barygenys_flavigularis:65.26634991,Barygenys_maculata:65.26634991,Barygenys_nana:65.26634991,Barygenys_parvula:65.26634991,Barygenys_resima:65.26634991,(Callulops_boettgeri:34.01564923,Callulops_comptus:34.01564923,Callulops_doriae:34.01564923,Callulops_dubius:34.01564923,Callulops_eremnosphax:34.01564923,Callulops_fojaensis:34.01564923,Callulops_fuscus:34.01564923,Callulops_glandulosus:34.01564923,Callulops_humicola:34.01564923,Callulops_kopsteini:34.01564923,Callulops_marmoratus:34.01564923,Callulops_mediodiscus:34.01564923,Callulops_microtis:34.01564923,Callulops_omnistriatus:34.01564923,Callulops_personatus:34.01564923,Callulops_robustus:34.01564923,Callulops_sagittatus:34.01564923,Callulops_stictogaster:34.01564923,Callulops_valvifer:34.01564923,Callulops_wilhelmanus:34.01564923):31.25072483,Cophixalus_aenigma:65.26634991,Cophixalus_albolineatus:65.26634991,Cophixalus_amabilis:65.26634991,Cophixalus_ateles:65.26634991,Cophixalus_australis:65.26634991,Cophixalus_balbus:65.26634991,Cophixalus_bewaniensis:65.26634991,Cophixalus_biroi:65.26634991,Cophixalus_bombiens:65.26634991,Cophixalus_caverniphilus:65.26634991,Cophixalus_cheesmanae:65.26634991,Cophixalus_clapporum:65.26634991,Cophixalus_concinnus:65.26634991,Cophixalus_crepitans:65.26634991,Cophixalus_cryptotympanum:65.26634991,Cophixalus_cupricarenus:65.26634991,Cophixalus_daymani:65.26634991,Cophixalus_desticans:65.26634991,Cophixalus_exiguus:65.26634991,Cophixalus_hinchinbrookensis:65.26634991,Cophixalus_hosmeri:65.26634991,Cophixalus_humicola:65.26634991,Cophixalus_infacetus:65.26634991,Cophixalus_interruptus:65.26634991,Cophixalus_iovaorum:65.26634991,Cophixalus_kaindiensis:65.26634991,Cophixalus_kethuk:65.26634991,Cophixalus_kulakula:65.26634991,Cophixalus_linnaeus:65.26634991,Cophixalus_mcdonaldi:65.26634991,Cophixalus_melanops:65.26634991,Cophixalus_misimae:65.26634991,Cophixalus_monosyllabus:65.26634991,Cophixalus_montanus:65.26634991,Cophixalus_monticola:65.26634991,Cophixalus_neglectus:65.26634991,Cophixalus_nexipus:65.26634991,Cophixalus_nubicola:65.26634991,Cophixalus_ornatus:65.26634991,Cophixalus_pakayakulangun:65.26634991,Cophixalus_parkeri:65.26634991,Cophixalus_peninsularis:65.26634991,Cophixalus_petrophilus:65.26634991,Cophixalus_phaeobalius:65.26634991,Cophixalus_pictus:65.26634991,Cophixalus_pipilans:65.26634991,Cophixalus_pulchellus:65.26634991,Cophixalus_riparius:65.26634991,Cophixalus_saxatilis:65.26634991,Cophixalus_shellyi:65.26634991,Cophixalus_sphagnicola:65.26634991,Cophixalus_tagulensis:65.26634991,Cophixalus_tenuidactylus:65.26634991,Cophixalus_tetzlaffi:65.26634991,Cophixalus_timidus:65.26634991,Cophixalus_tomaiodactylus:65.26634991,Cophixalus_tridactylus:65.26634991,Cophixalus_variabilis:65.26634991,Cophixalus_verecundus:65.26634991,Cophixalus_verrucosus:65.26634991,Cophixalus_wempi:65.26634991,Cophixalus_zweifeli:65.26634991,Copiula_exspectata:65.26634991,Copiula_fistulans:65.26634991,Copiula_major:65.26634991,Copiula_minor:65.26634991,Copiula_obsti:65.26634991,Copiula_oxyrhina:65.26634991,Copiula_pipiens:65.26634991,Copiula_tyleri:65.26634991,Genyophryne_thomsoni:65.26634991,(((Hylophorbus_atrifasciatus:23.73429104,(Hylophorbus_picoides:19.49144217,((Hylophorbus_proekes:11.83331916,Hylophorbus_tetraphonus:11.83331916):5.229646516,Hylophorbus_sextus:17.06296809):2.428474075):4.242851286,Hylophorbus_rainerguentheri:23.73429104,(Hylophorbus_richardsi:16.505333,Hylophorbus_wondiwoi:16.505333):7.228958045):3.737701366,Hylophorbus_rufescens:27.47199965):2.775052988,Hylophorbus_nigrinus:30.24704056):35.01930934,Liophryne_allisoni:65.26634991,Liophryne_dentata:65.26634991,Liophryne_magnitympanum:65.26634991,Liophryne_rhododactyla:65.26634991,Liophryne_rubra:65.26634991,Liophryne_schlaginhaufeni:65.26634991,Liophryne_similis:65.26634991,(((Mantophryne_axanthogaster:7.018495812,Mantophryne_louisiadensis:7.018495812):2.652674492,Mantophryne_infulata:9.671170305):16.5743378,Mantophryne_lateralis:26.24551052):39.02083939,Oreophryne_albopunctata:65.26634991,Oreophryne_alticola:65.26634991,Oreophryne_ampelos:65.26634991,Oreophryne_anamiatoi:65.26634991,Oreophryne_anthonyi:65.26634991,Oreophryne_anulata:65.26634991,(Oreophryne_asplenicola:7.276273899,Oreophryne_pseudasplenicola:7.276273899):57.99008567,Oreophryne_atrigularis:65.26634991,Oreophryne_biroi:65.26634991,Oreophryne_brachypus:65.26634991,Oreophryne_brevicrus:65.26634991,Oreophryne_brevirostris:65.26634991,Oreophryne_celebensis:65.26634991,Oreophryne_clamata:65.26634991,Oreophryne_crucifer:65.26634991,Oreophryne_ezra:65.26634991,Oreophryne_flava:65.26634991,Oreophryne_frontifasciata:65.26634991,Oreophryne_furu:65.26634991,Oreophryne_geislerorum:65.26634991,Oreophryne_geminus:65.26634991,Oreophryne_graminus:65.26634991,Oreophryne_habbemensis:65.26634991,Oreophryne_hypsiops:65.26634991,Oreophryne_idenburgensis:65.26634991,Oreophryne_inornata:65.26634991,Oreophryne_insulana:65.26634991,Oreophryne_jeffersoniana:65.26634991,Oreophryne_kampeni:65.26634991,Oreophryne_kapisa:65.26634991,Oreophryne_loriae:65.26634991,Oreophryne_mertoni:65.26634991,Oreophryne_minuta:65.26634991,Oreophryne_moluccensis:65.26634991,Oreophryne_monticola:65.26634991,Oreophryne_nana:65.26634991,Oreophryne_notata:65.26634991,Oreophryne_oviprotector:65.26634991,Oreophryne_parkeri:65.26634991,Oreophryne_rookmaakeri:65.26634991,Oreophryne_sibilans:65.26634991,Oreophryne_streiffeleri:65.26634991,Oreophryne_terrestris:65.26634991,Oreophryne_unicolor:65.26634991,Oreophryne_variabilis:65.26634991,Oreophryne_waira:65.26634991,Oreophryne_wapoga:65.26634991,Oreophryne_wolterstorffi:65.26634991,Oreophryne_zimmeri:65.26634991,(Oxydactyla_alpestris:17.19980428,Oxydactyla_brevicrus:17.19980428,Oxydactyla_coggeri:17.19980428,Oxydactyla_crassa:17.19980428,Oxydactyla_stenodactyla:17.19980428):48.06655287,(Paedophryne_amauensis:26.84738305,Paedophryne_dekot:26.84738305,Paedophryne_kathismaphlox:26.84738305,Paedophryne_oyatabu:26.84738305,Paedophryne_swiftorum:26.84738305,Paedophryne_verrucosa:26.84738305):38.41896686,Pherohapsis_menziesi:65.26634991,Sphenophryne_cornuta:65.26634991):12.55312762,(Gastrophrynoides_borneensis:13.48272226,Gastrophrynoides_immaculatus:13.48272226):64.33676492):9.582358328,(((((((((Calluella_brooksii:7.30589791,Glyphoglossus_molossus:7.30589791):17.12467106,((Calluella_guttulata:17.66635283,Calluella_minuta:17.66635283):0.9836362821,(Calluella_smithi:5.848448046,Calluella_volzi:5.848448046):12.80153991):5.780578697):0.6961581755,Calluella_flava:25.12672714):7.259483584,Calluella_yunnanensis:32.38620726):26.48418357,(((Microhyla_achatina:19.89744847,((Microhyla_borneensis:8.510110445,Microhyla_malang:8.510110445):8.315263092,Microhyla_mantheyi:16.82537238):3.072078404):25.23950518,Microhyla_annamensis:45.13695365,(((Microhyla_berdmorei:6.384829425,Microhyla_fowleri:6.384829425):12.96076005,Microhyla_pulchra:19.34559411):9.808344798,Microhyla_rubra:29.1539389):15.98302632,(Microhyla_butleri:9.325144427,Microhyla_maculifera:9.325144427):35.8118127,Microhyla_chakrapanii:45.13695365,Microhyla_erythropoda:45.13695365,((Microhyla_fissipes:9.998652096,Microhyla_ornata:9.998652096):13.30018202,Microhyla_heymonsi:23.2988318):21.83812185,Microhyla_fusca:45.13695365,(Microhyla_karunaratnei:10.51460613,Microhyla_palmipes:10.51460613):34.62234868,((Microhyla_mixtura:13.00238782,Microhyla_okinavensis:13.00238782):1.348629761,Microhyla_nanapollexa:14.35102568):30.78593954,Microhyla_mukhlesuri:45.13695365,Microhyla_mymensinghensis:45.13695365,(Microhyla_orientalis:11.69488009,Microhyla_superciliaris:11.69488009):33.44207356,Microhyla_picta:45.13695365,Microhyla_pulverata:45.13695365,Microhyla_sholigari:45.13695365,Microhyla_zeylanica:45.13695365):8.863004443,((Microhyla_annectens:21.82970834,Microhyla_marmorata:21.82970834):9.399634639,(Microhyla_perparva:19.5720413,Microhyla_petrigena:19.5720413):11.65730284):22.7706209):4.870426941):9.774482454,(Micryletta_inornata:9.159730464,Micryletta_steinegeri:9.159730464):59.48514397):3.925806422,Chaperina_fusca:72.57068317):3.471341594,((((Kaloula_assamensis:33.45384321,((Kaloula_aureata:24.76602259,(((Kaloula_baleata:15.02672179,Kaloula_mediolineata:15.02672179):1.54260683,Kaloula_nonggangensis:16.56933325):7.240718105,((((Kaloula_conjuncta:11.80331829,(Kaloula_rigida:7.035331301,Kaloula_walteri:7.035331301):4.767983514):3.603085322,(Kaloula_kalingensis:8.461249605,Kaloula_kokacii:8.461249605):6.945150532):3.014409421,Kaloula_picta:18.42081419):0.08475619691,Kaloula_indochinensis:18.50556263):5.304479465):0.9559713489):6.690636712,(Kaloula_macrocephala:10.92836092,Kaloula_pulchra:10.92836092):20.52828797):1.997189702):3.523867575,(Kaloula_borealis:10.95075103,(Kaloula_rugifera:7.721667545,Kaloula_verrucosa:7.721667545):3.229083488):26.02696091):11.77499937,(Kaloula_taprobanica:38.60654392,((((Ramanella_anamalaiensis:4.870520682,Ramanella_minor:4.870520682):16.6666383,(Ramanella_montana:5.360317614,Ramanella_triangularis:5.360317614):16.17684947,(Ramanella_mormorata:5.902519011,Ramanella_obscura:5.902519011):15.63464692,Ramanella_palmata:21.53716824):6.184064842,(Ramanella_nagaoi:5.816660725,Ramanella_variegata:5.816660725):21.90457352):5.123055535,(Uperodon_globulosus:9.613622433,Uperodon_systoma:9.613622433):23.23066734):5.762256461):10.14617434):5.429822216,((Metaphrynella_pollicaris:19.84521991,Metaphrynella_sundana:19.84521991):11.0104962,Phrynella_pulchra:30.85571264):23.32681511):21.85948545):3.408601764,(Dyscophus_insularis:31.49715,(Dyscophus_antongilii:3.505925,Dyscophus_guineti:3.505925):27.99122):47.95349):7.951229):6.754114):4.369653):4.48964):8.024225):27.85938):6.045197,(((((Hildebrandtia_macrotympanum:9.55589225,Hildebrandtia_ornatissima:9.55589225):18.6088428,Hildebrandtia_ornata:28.16473505):25.99778571,Lanzarana_largeni:54.16253629):53.5452041,(((Ptychadena_aequiplicata:11.08201817,Ptychadena_obscura:11.08201817):43.36116431,(((Ptychadena_mahnerti:13.38238582,Ptychadena_uzungwensis:13.38238582):4.361458888,Ptychadena_porosissima:17.74384471):7.176819798,Ptychadena_perreti:24.92066451):29.52253351):31.88683037,(((Ptychadena_anchietae:29.38715839,(Ptychadena_oxyrhynchus:10.99994017,Ptychadena_tellinii:10.99994017):18.38721822):8.80576298,Ptychadena_longirostris:38.1929369):9.781734883,(Ptychadena_bunoderma:8.363551239,Ptychadena_upembae:8.363551239):39.61110812):38.35538456,((Ptychadena_ansorgii:8.239041161,Ptychadena_arnei:8.239041161):23.61394854,(Ptychadena_pumilio:13.1120114,Ptychadena_retropunctata:13.1120114):18.74097519):54.47702627,((Ptychadena_bibroni:16.61237653,Ptychadena_christyi:16.61237653):2.280461128,Ptychadena_stenocephala:18.89283735):67.43718172,(Ptychadena_broadleyi:11.05737769,Ptychadena_keilingi:11.0573808):75.27265691,(Ptychadena_chrysogaster:8.60217226,Ptychadena_harenna:8.60217226):77.72785302,((Ptychadena_cooperi:28.90074411,(Ptychadena_erlangeri:10.60650932,Ptychadena_nana:10.60650932):18.29423479):3.189183115,Ptychadena_wadei:32.08993654):54.24009495,(Ptychadena_filwoha:13.82396081,Ptychadena_subpunctata:13.82396081):72.50607689,(Ptychadena_gansi:7.710812916,Ptychadena_grandisonae:7.710812916):78.61920305,(Ptychadena_guibei:8.82570708,Ptychadena_neumanni:8.82570708):77.50430889,(Ptychadena_ingeri:5.654784574,Ptychadena_submascareniensis:5.654784574):80.6752376,(Ptychadena_mapacha:6.320913181,Ptychadena_straeleni:6.320913181):80.009109,((Ptychadena_mascareniensis:35.62666759,(Ptychadena_newtoni:12.79924529,Ptychadena_nilotica:12.79924529):22.8274254):19.0576798,(Ptychadena_taenioscelis:12.29740315,Ptychadena_trinodis:12.29740315):42.38694424):31.64567479,(Ptychadena_mossambica:9.057671785,Ptychadena_tournieri:9.057671785):77.27234729,(Ptychadena_perplicata:8.998162515,Ptychadena_schillukorum:8.998162515):77.33185966,(Ptychadena_pujoli:8.134711245,Ptychadena_superciliaris:8.134711245):78.19531715):21.3777151):24.42352855,(Odontobatrachus_natator:128.2192,(((((Phrynobatrachus_accraensis:2.676554693,Phrynobatrachus_latifrons:2.676554693):12.03691105,Phrynobatrachus_asper:14.71346856):86.28381848,((((Phrynobatrachus_acridoides:8.354094653,Phrynobatrachus_pakenhami:8.354094653):31.9105822,(Phrynobatrachus_bullans:32.94953093,Phrynobatrachus_francisci:32.94953093):7.315155778):9.451764307,Phrynobatrachus_natalensis:49.71644398):2.222015152,Phrynobatrachus_bequaerti:51.93845491):49.05883213,(Phrynobatrachus_africanus:14.7161574,Phrynobatrachus_elberti:14.7161574):86.28112964,(Phrynobatrachus_albolabris:6.682355885,Phrynobatrachus_brevipalmatus:6.682355885):94.31492411,(Phrynobatrachus_albomarginatus:12.78714857,Phrynobatrachus_mababiensis:12.78714857):88.21014128,(((Phrynobatrachus_alleni:28.97912532,Phrynobatrachus_phyllophilus:28.97912532):9.569729847,(Phrynobatrachus_ghanensis:22.73543777,Phrynobatrachus_guineensis:22.73543777):15.81341599):7.83507359,Phrynobatrachus_rainerguentheri:46.38392734):54.61335969,((((Phrynobatrachus_annulatus:11.00269384,Phrynobatrachus_calcaratus:11.00269384):7.95543234,Phrynobatrachus_villiersi:18.95812196):5.591123966,Phrynobatrachus_cornutus:24.54925155):0.3720119502,Phrynobatrachus_congicus:24.92126899):76.07601805,(Phrynobatrachus_anotis:6.632097069,Phrynobatrachus_nanus:6.632097069):94.3651956,((Phrynobatrachus_auritus:39.27553082,Phrynobatrachus_plicatus:39.27553082):1.386931304,Phrynobatrachus_gastoni:40.66246635):60.33482069,(((Phrynobatrachus_batesii:20.56382502,(Phrynobatrachus_danko:15.84224713,(Phrynobatrachus_manengoubensis:10.23338244,(Phrynobatrachus_schioetzi:3.022888768,Phrynobatrachus_werneri:3.022888768):7.210492262):5.608866098):4.721577895):6.783763228,((Phrynobatrachus_cricogaster:15.21708439,Phrynobatrachus_steindachneri:15.21708439):5.803753627,Phrynobatrachus_ruthbeateae:21.02082957):6.326754457):9.797516973,Phrynobatrachus_chukuchuku:37.14510945):63.85217759,(Phrynobatrachus_breviceps:7.471066364,Phrynobatrachus_hylaios:7.471066364):93.52622067,(Phrynobatrachus_brongersmai:52.04569887,(Phrynobatrachus_graueri:51.68911059,Phrynobatrachus_kinangopensis:51.68911059):0.3565851784):48.95158817,(Phrynobatrachus_cryptotis:6.528611858,Phrynobatrachus_irangi:6.528611858):94.46866673,(Phrynobatrachus_dalcqi:36.73332249,((Phrynobatrachus_intermedius:20.50766906,Phrynobatrachus_liberiensis:20.50766906):15.72883713,Phrynobatrachus_tokba:36.23649211):0.4968205215):64.26396455,((Phrynobatrachus_dispar:17.69729451,Phrynobatrachus_leveleve:17.69729451):15.54465852,(((((Phrynobatrachus_inexpectatus:7.097190666,Phrynobatrachus_minutus:7.097190666):5.486171857,Phrynobatrachus_scheffleri:12.58336112):7.613279343,(Phrynobatrachus_rungwensis:5.242430467,Phrynobatrachus_uzungwensis:5.242430467):14.9542114):2.812100471,Phrynobatrachus_parvulus:23.00874234):3.253421047,Phrynobatrachus_keniensis:26.26215635):6.979799497):67.75531993,(((((Phrynobatrachus_fraterculus:19.58412936,Phrynobatrachus_gutturosus:19.58412936):6.2142933,Phrynobatrachus_maculiventris:25.79842266):4.335460225,Phrynobatrachus_pintoi:30.13387725):5.833817974,Phrynobatrachus_kakamikro:35.96769241):2.348088042,Phrynobatrachus_taiensis:38.31578327):62.68150377,(Phrynobatrachus_giorgii:7.716542127,Phrynobatrachus_scapularis:7.716542127):93.28074773,(Phrynobatrachus_hieroglyphicus:9.180671344,Phrynobatrachus_ogoensis:9.180671344):91.81661006,(Phrynobatrachus_jimzimkusi:4.310399094,Phrynobatrachus_perpalmatus:4.310399094):96.68689076,Phrynobatrachus_njiomock:100.997287,(Phrynobatrachus_pallidus:9.072691121,Phrynobatrachus_rouxi:9.072691121):91.92460014,(Phrynobatrachus_parkeri:13.29297178,Phrynobatrachus_sternfeldi:13.29297178):87.70431525,(Phrynobatrachus_pygmaeus:7.123587772,Phrynobatrachus_sulfureogularis:7.123587772):93.87370067,Phrynobatrachus_stewartae:100.997287,((Phrynobatrachus_ukingensis:1.278313361,Phrynobatrachus_ungujae:1.278313361):11.00750982,Phrynobatrachus_vogti:12.28582318):88.71146245):19.65782614,(((Phrynobatrachus_acutirostris:35.92496657,(Phrynobatrachus_dendrobates:24.62087892,(Phrynobatrachus_petropedetoides:10.59835258,Phrynobatrachus_versicolor:10.59835258):14.02253338):11.3040778):13.27273649,Phrynobatrachus_krefftii:49.19769462):35.00905699,Phrynobatrachus_sandersoni:84.2067516):36.44836158):2.932875557,(((((Conraua_alleni:31.12079914,Conraua_robusta:31.12079914):2.435075377,Conraua_derooi:33.55587451):18.9634895,(Conraua_beccarii:26.25360213,(Conraua_crassipes:23.11598149,Conraua_goliath:23.11598149):3.13762064):26.26575603):58.19333599,((((((Micrixalus_elegans:11.01235865,Micrixalus_nudis:11.01235865):19.93872271,(Micrixalus_fuscus:23.76033784,(Micrixalus_kottigeharensis:12.71581933,Micrixalus_saxicola:12.71581933):11.04451851):7.19074352):13.351556,((Micrixalus_phyllophilus:11.18263406,Micrixalus_swamianus:11.18263406):30.2829245,(Micrixalus_silvaticus:11.43812527,Micrixalus_thampii:11.43812527):30.02742586):2.83707632):27.40733123,(Micrixalus_gadgili:10.60508067,Micrixalus_narainensis:10.60508067):61.10488793):24.34735141,(((Arthroleptides_martiensseni:1.102342367,Arthroleptides_yakusini:1.102342367):56.75603902,(((Petropedetes_cameronensis:12.80854031,Petropedetes_parkeri:12.80854031):6.393519475,(Petropedetes_dutoiti:15.39417726,((Petropedetes_euskircheni:11.715013,(Petropedetes_juliawurstnerae:4.420628298,Petropedetes_perreti:4.420628298):7.294384698):3.38919949,(Petropedetes_johnstoni:7.628257233,Petropedetes_vulpiae:7.628257233):7.475955253):0.2899647756):3.807882525):6.374903634,Petropedetes_palmipes:25.57696538):32.28141033):13.72102795,Ericabatrachus_baleensis:71.57940366):24.47791066):8.600835,(((Aubria_masako:32.17587589,(Aubria_occidentalis:11.73056958,Aubria_subsigillata:11.73056958):20.44530631):22.47523489,((Pyxicephalus_adspersus:16.36901528,Pyxicephalus_edulis:16.36901528):15.1030135,(Pyxicephalus_angusticeps:11.31567902,Pyxicephalus_obbianus:11.31567902):20.15634976):23.17908199):25.84552922,(((((((Amietia_amieti:5.112805347,Amietia_tenuoplicata:5.112805347):23.322764,(Amietia_angolensis:19.22139628,Amietia_poyntoni:19.22139628):9.214173061,(Amietia_desaegeri:4.268221727,Amietia_inyangae:4.268221727):24.16734762,(Amietia_johnstoni:5.095871979,Amietia_lubrica:5.095871979):23.33969737,((Amietia_quecketti:10.49080774,(Amietia_umbraculata:4.19091786,Amietia_vertebralis:4.19091786):6.299889883):4.713544291,Amietia_ruwenzorica:15.20435203):13.23121486,(Amietia_viridireticulata:5.202855841,Amietia_wittei:5.202855841):23.2327135):11.41593033,(Amietia_fuscigula:5.546001814,Amietia_vandijki:5.546001814):34.30549786):14.66753434,(((((((Strongylopus_bonaespei:10.65905488,Strongylopus_fuelleborni:10.65905488):1.35082118,Strongylopus_kilimanjaro:12.00987606):10.82209251,(Strongylopus_fasciatus:6.364940113,Strongylopus_springbokensis:6.364940113):16.46702846):0.7079548359,(Strongylopus_hymenopus:5.925430423,Strongylopus_rhodesianus:5.925430423):17.61449225):5.842097845,(Strongylopus_kitumbeine:7.724402118,Strongylopus_wageri:7.724402118):21.6576184):0.961619094,Strongylopus_merumontanus:30.34364403):9.959263333,Strongylopus_grayii:40.30291226):14.21612911):7.631768942,((((((Arthroleptella_bicolor:7.685475483,Arthroleptella_subvoce:7.685475483):5.444043513,(Arthroleptella_drewesii:6.815847451,Arthroleptella_landdrosia:6.815847451):6.313673997):8.644442729,((Arthroleptella_lightfooti:4.641158066,Arthroleptella_villiersi:4.641158066):8.402776783,Arthroleptella_rugosa:13.04393485):8.730026876):21.89333167,Natalobatrachus_bonebergi:43.66729094):0.8947953241,Nothophryne_broadleyi:44.56208111):13.36025085,((((((((((Cacosternum_aggestum:9.686737647,Cacosternum_leleupi:9.686737647):3.674121472,Cacosternum_australis:13.36085912):1.722378372,(Cacosternum_boettgeri:11.94619443,(Cacosternum_kinangopensis:9.119256431,(Cacosternum_plimptoni:6.499592765,Cacosternum_striatum:6.499592765):2.619663667):2.826938001):3.137043795):3.33423267,Cacosternum_rhythmum:18.4174709):5.688240635,((Cacosternum_nanogularum:8.181644752,Cacosternum_parvum:8.181644752):7.845103872,Cacosternum_nanum:16.02674862):8.078962908):0.5889412678,Cacosternum_poyntoni:24.69465869):4.828774095,(Cacosternum_capense:10.13992108,Cacosternum_namaquense:10.13992108):19.38350434):3.813027088,Cacosternum_karooicum:33.33646477):6.80580614,(Cacosternum_platys:15.90951007,Microbatrachella_capensis:15.90951007):24.23274858):8.87015393,Poyntonia_paludicola:49.01241258):8.909929196):4.228461178):1.930540826,(Anhydrophryne_hewitti:24.65296297,(Anhydrophryne_ngongoniensis:7.758901648,Anhydrophryne_rattrayi:7.758901648):16.89404905):39.42838131):4.163585088,(((Tomopterna_cryptotis:7.876353588,Tomopterna_tandyi:7.876353588):16.06245733,(Tomopterna_damarensis:21.70043255,(((Tomopterna_delalandii:12.9299878,(Tomopterna_gallmanni:8.451134008,Tomopterna_tuberculosa:8.451134008):4.478853793):6.657337488,((((Tomopterna_elegans:9.254637532,Tomopterna_wambensis:9.254637532):3.807790596,Tomopterna_kachowskii:13.06242813):5.021928296,(Tomopterna_krugerensis:14.81776402,(Tomopterna_luganga:9.217265903,Tomopterna_marmorata:9.217265903):5.600498121):3.266594853):0.4813908344,Tomopterna_monticola:18.56574824):1.021576315):0.2777945529,Tomopterna_milletihorsini:19.86511935):1.835311968):2.238377636):15.01439859,Tomopterna_natalensis:38.95319725):29.29171004):12.25169887):24.16151):6.054535):8.843924,((((((((Batrachylodes_elegans:5.019428116,Batrachylodes_minutus:5.019428116):15.96700936,((Batrachylodes_mediodiscus:5.493243188,Batrachylodes_vertebralis:5.493243188):8.870738954,(Batrachylodes_montanus:4.782613721,Batrachylodes_trossulus:4.782613721):9.58136842):6.622455338):9.934378651,(Batrachylodes_gigas:4.634662755,Batrachylodes_wolfi:4.634662755):26.28616065):21.18442679,(Platymantis_bimaculatus:27.00916472,Platymantis_wuenscheorum:27.00916472):25.09607092):22.68054168,(Ceratobatrachus_guentheri:6.748598301,Platymantis_levigatus:6.748598301):68.03717174,((Discodeles_bufoniformis:18.64129489,((Discodeles_guppyi:4.571728801,Discodeles_malukuna:4.571728801):7.155576245,(Discodeles_opisthodon:4.437890095,Discodeles_vogti:4.437890095):7.289414952):6.91399567):9.894595963,Platymantis_punctatus:28.53589959):46.24987773,(Platymantis_acrochordus:6.186739146,Platymantis_parkeri:6.186737691):68.59904254,(Platymantis_aculeodactylus:4.703055622,Platymantis_macrops:4.703057077):70.08271442,(Platymantis_adiastolus:16.45742384,(Platymantis_dorsalis:11.2639421,(Platymantis_mimulus:4.583355371,Platymantis_naomii:4.583355371):6.680586728):5.193487563):58.32835348,(Platymantis_admiraltiensis:3.929377231,Platymantis_latro:3.929377231):70.85639281,(Platymantis_akarithymus:6.656003426,Platymantis_bufonulus:6.656003426):68.12977389,(Platymantis_banahao:4.251488061,Platymantis_panayensis:4.251486605):70.53428635,(Platymantis_batantae:5.292609558,Platymantis_desticans:5.292609558):69.49316339,(Platymantis_bayani:4.959660944,Platymantis_rabori:4.959660944):69.82611201,(Platymantis_biak:5.951684236,Platymantis_isarog:5.951684236):68.83409163,(Platymantis_boulengeri:4.663783752,Platymantis_cornutus:4.663783752):70.12199357,(Platymantis_browni:4.197598935,Platymantis_citrinospilus:4.197598935):70.58817693,(Platymantis_caesiops:4.473231139,Platymantis_vitianus:4.473231139):70.3125389,(Platymantis_cagayanensis:7.959213899,Platymantis_nexipus:7.959213899):66.82656196,(Platymantis_cheesmanae:5.198156236,Platymantis_neckeri:5.198156236):69.58761381,(Platymantis_corrugatus:6.675576054,Platymantis_nakanaiorum:6.675576054):68.11019981,(((Platymantis_cryptotis:4.099951181,Platymantis_pelewensis:4.099951181):1.571391428,Platymantis_papuensis:5.671342609):18.98386319,Platymantis_weberi:24.65521016):50.13056716,(Platymantis_diesmosi:5.126213838,Platymantis_lawtoni:5.126213838):69.65956494,(Platymantis_gilliardi:6.535367402,Platymantis_mimicus:6.535367402):68.25040555,(Platymantis_guentheri:5.221563639,Platymantis_magnus:5.221563639):69.56421222,(Platymantis_guppyi:6.425813657,Platymantis_subterrestris:6.425813657):68.35996221,((Platymantis_hazelae:11.74313459,Platymantis_montanus:11.74313459):0.4312765858,(Platymantis_luzonensis:4.709390639,Platymantis_pygmaeus:4.709390639):7.465021406):62.61136673,(Platymantis_indeprensus:5.814488101,Platymantis_rhipiphalcus:5.814488101):68.97128485,(Platymantis_ingeri:3.339556971,Platymantis_paengi:3.339556971):71.44622035,(Platymantis_insulatus:3.743941531,Platymantis_sulcatus:3.743941531):71.04182997,(Platymantis_macrosceles:4.128331419,Platymantis_taylori:4.128332874):70.65745027,(Platymantis_mamusiorum:4.290707539,Platymantis_parilis:4.290707539):70.49506541,(Platymantis_manus:4.869375665,Platymantis_negrosensis:4.869375665):69.9164002,(Platymantis_myersi:4.405516452,Platymantis_pseudodorsalis:4.405516452):70.38025505,(Platymantis_polillensis:3.97837793,Platymantis_solomonis:3.97837793):70.80739211,(Platymantis_schmidti:7.402515317,Platymantis_vitiensis:7.402515317):67.38326637,(Platymantis_sierramadrensis:5.710499508,Platymantis_spelaeus:5.710499508):69.07528218):19.38394582,((Ingerana_baluensis:8.202204681,Ingerana_sariba:8.202204681):19.47061025,Palmatorappia_solomonis:27.6728062):66.49690238):7.595362312,(Lankanectes_corrugatus:70.16425083,((((((((Nyctibatrachus_acanthodermis:3.520939145,Nyctibatrachus_gavi:3.520939145):7.530684725,(Nyctibatrachus_grandis:5.122790283,Nyctibatrachus_sylvaticus:5.122790283):5.928831078):4.228463536,Nyctibatrachus_major:15.2800849):6.045036282,Nyctibatrachus_indraneili:21.32512369):5.673980405,((Nyctibatrachus_dattatreyaensis:13.16921227,((Nyctibatrachus_karnatakaensis:8.242190413,Nyctibatrachus_sanctipalustris:8.242190413):3.512557599,(Nyctibatrachus_shiradi:4.609832653,Nyctibatrachus_vrijeuni:4.609832653):7.14491536):1.414462251):12.76610783,Nyctibatrachus_kempholeyensis:25.93532763):1.06378324):5.98377398,(Nyctibatrachus_danieli:10.60037509,(Nyctibatrachus_humayuni:7.302446275,(Nyctibatrachus_jog:2.087552814,Nyctibatrachus_petraeus:2.087552814):5.214891957):3.297928813):22.38250048):4.671004641,(((((Nyctibatrachus_aliciae:9.996055849,((Nyctibatrachus_deveni:1.982503269,Nyctibatrachus_periyar:1.982503269):6.033616708,Nyctibatrachus_pillaii:8.016119475):1.979936374):11.23737257,Nyctibatrachus_poocha:21.23342842):1.284303191,Nyctibatrachus_vasanthi:22.51773412):6.742744155,(Nyctibatrachus_deccanensis:18.58012101,Nyctibatrachus_minor:18.58012101):10.68035475):4.434821159,(Nyctibatrachus_anamallaiensis:25.66162914,Nyctibatrachus_beddomii:25.66162914):8.033665279):3.958580771):1.603704059,Nyctibatrachus_minimus:39.2575953):30.90665552):31.60084917):12.43487,(((((((Indirana_beddomii:3.174030315,Indirana_brachytarsus:3.174030315):18.92406614,(Indirana_leithii:15.11830671,Indirana_semipalmata:15.11830671):6.979789746):2.480019816,Indirana_tenuilingua:24.5781182):7.836738798,(Indirana_gundia:10.89496503,Indirana_longicrus:10.89496503):21.5198881):30.0202179,((Indirana_diplosticta:25.83399331,Indirana_leptodactyla:25.83399331):4.008541286,Indirana_phrynoderma:29.84253073):32.59254417):35.82739124,((((((Ingerana_alpina:8.649584313,Ingerana_liui:8.649584313):12.45847532,((Ingerana_borealis:0.9117597341,Ingerana_tenasserimensis:0.9117597341):7.542853218,Ingerana_charlesdarwini:8.454613578):12.65344918):22.16038698,((Ingerana_medogensis:8.773614198,Ingerana_rajae:8.773614198):16.95285032,(Ingerana_reticulata:8.38168502,Ingerana_xizangensis:8.38168502):17.34477949):17.5419821):12.87675181,(Ingerana_mariae:9.469490625,Ingerana_tasanae:9.469490625):46.67571718):13.01486468,(Occidozyga_baluensis:56.38700395,(((((Occidozyga_celebensis:10.72041667,Occidozyga_lima:10.72041667):25.31314321,((Occidozyga_magnapustulosa:6.10568044,Occidozyga_martensii:6.10568044):5.403925405,Occidozyga_tompotika:11.50960584):24.52395091):2.006308523,(Occidozyga_semipalmata:9.317711076,Occidozyga_sumatrana:9.317711076):28.72215733):7.479465661,(Occidozyga_floresiana:12.44837713,Occidozyga_laevis:12.44837713):33.0709632):1.319103514,(Occidozyga_diminutiva:9.314399272,Occidozyga_vittata:9.314399272):37.52402516):9.548570124):12.77305602):17.28494751,((Allopaa_barmoachensis:7.703559373,Allopaa_hazarensis:7.703559373):64.89348489,(Chrysopaa_sternosignata:8.69196348,Ombrana_sikimensis:8.69196348):63.90507783,(((((Euphlyctis_aloysii:12.41756718,Euphlyctis_hexadactylus:12.41756718):22.56775872,(((Euphlyctis_cyanophlyctis:6.180540158,Euphlyctis_mudigere:6.180540158):5.218759952,Euphlyctis_ehrenbergii:11.39929814):1.457890573,Euphlyctis_ghoshi:12.85719265):22.1281431):4.745265979,(((Hoplobatrachus_crassus:16.2582512,(Hoplobatrachus_rugulosus:12.18188874,Hoplobatrachus_tigerinus:12.18188874):4.076355578):0.6835285057,Hoplobatrachus_litoralis:16.94178069):14.43787058,Hoplobatrachus_occipitalis:31.37964144):8.350952419):6.916083614,((Nannophrys_ceylonensis:4.469177919,Nannophrys_guentheri:4.469177919):10.84578389,(Nannophrys_marmorata:4.535407568,Nannophrys_naeyakai:4.535407568):10.77955621):31.33171467):14.04169504,(Fejervarya_altilabris:52.71899524,Fejervarya_andamanensis:52.71899524,Fejervarya_asmati:52.71899524,Fejervarya_assimilis:52.71899524,Fejervarya_brama:52.71899524,Fejervarya_brevipalmata:52.71899524,Fejervarya_cancrivora:52.71899524,(Fejervarya_caperata:13.12373668,Fejervarya_sahyadris:13.12373668):39.5952684,Fejervarya_chilapata:52.71899524,Fejervarya_frithi:52.71899524,((Fejervarya_granosa:4.784688717,Fejervarya_pierrei:4.784688717):1.251081332,Fejervarya_syhadrensis:6.035770048):46.68322421,(Fejervarya_greenii:6.180771379,Fejervarya_kirtisinghei:6.180771379):46.53822386,(Fejervarya_iskandari:9.554749489,Fejervarya_orissaensis:9.554749489):43.16425264,Fejervarya_kawamurai:52.71899524,Fejervarya_keralensis:52.71899524,Fejervarya_kudremukhensis:52.71899524,Fejervarya_limnocharis:52.71899524,Fejervarya_modesta:52.71899524,Fejervarya_modestus:52.71899524,Fejervarya_moodiei:52.71899524,Fejervarya_mudduraja:52.71899524,(Fejervarya_multistriata:6.321015455,Fejervarya_sakishimensis:6.321015455):46.39798569,Fejervarya_murthii:52.71899524,Fejervarya_mysorensis:52.71899524,Fejervarya_nepalensis:52.71899524,Fejervarya_nicobariensis:52.71899524,Fejervarya_nilagirica:52.71899524,Fejervarya_parambikulamana:52.71899524,Fejervarya_raja:52.71899524,Fejervarya_rufescens:52.71899524,Fejervarya_sauriceps:52.71899524,Fejervarya_sengupti:52.71899524,Fejervarya_teraiensis:52.71899524,Fejervarya_triora:52.71899524,Fejervarya_verruculosa:52.71899524,Fejervarya_vittigera:52.71899524,(Sphaerotheca_breviceps:27.0208643,Sphaerotheca_dobsonii:27.0208643,Sphaerotheca_leucorhynchus:27.0208643,Sphaerotheca_maskeyi:27.0208643,Sphaerotheca_rolandae:27.0208643,Sphaerotheca_strachani:27.0208643,Sphaerotheca_swani:27.0208643):25.69814078):7.969379239):11.90866388,((Limnonectes_acanthi:44.7006148,(Limnonectes_arathooni:12.96953668,Limnonectes_microtympanum:12.96953668):31.73106828,Limnonectes_asperatus:44.7006148,((Limnonectes_bannaensis:10.43881474,Limnonectes_kuhlii:10.43881474):10.09141213,(Limnonectes_fujianensis:11.01368007,Limnonectes_namiyei:11.01368007):9.516549764):24.17037808,(Limnonectes_blythii:3.094876302,Limnonectes_poilani:3.094876302):41.60573259,(Limnonectes_dabanus:15.38311306,Limnonectes_gyldenstolpei:15.38311306):29.3174919,Limnonectes_dammermani:44.7006148,Limnonectes_diuatus:44.7006148,((Limnonectes_doriae:14.13922123,((Limnonectes_hascheanus:6.359564471,Limnonectes_limborgi:6.359564471):5.292412296,Limnonectes_plicatellus:11.65197874):2.487243479):4.74052545,Limnonectes_kohchangae:18.87973979):25.82086517,Limnonectes_ferneri:44.7006148,((Limnonectes_finchi:0.7432270877,Limnonectes_ingeri:0.7432270877):7.348809831,Limnonectes_malesianus:8.092036722):36.60857808,Limnonectes_fragilis:44.7006148,(Limnonectes_grunniens:22.82034092,Limnonectes_ibanorum:22.82034092):21.88027387,((Limnonectes_heinrichi:11.47461725,Limnonectes_modestus:11.47461725):2.445927678,(((Limnonectes_macrocephalus:6.838360792,Limnonectes_woodworthi:6.838360792):2.668215955,Limnonectes_visayanus:9.506576747):2.201742254,Limnonectes_magnus:11.70831802):2.212221006):30.78006987,Limnonectes_isanensis:44.7006148,((Limnonectes_jarujini:9.812335909,Limnonectes_taylori:9.812335909):2.542661811,Limnonectes_megastomias:12.35499969):32.34561511,(Limnonectes_kadarsani:26.09517233,Limnonectes_microdiscus:26.09517233):18.60544247,Limnonectes_kenepaiensis:44.7006148,Limnonectes_khammonensis:44.7006148,Limnonectes_khasianus:44.7006148,Limnonectes_laticeps:44.7006148,Limnonectes_leporinus:44.7006148,Limnonectes_leytensis:44.7006148,((Limnonectes_macrodon:12.50389636,Limnonectes_shompenorum:12.50389636):5.080364663,Limnonectes_paramacrodon:17.58426102):27.11635378,Limnonectes_macrognathus:44.7006148,Limnonectes_mawlyndipi:44.7006148,Limnonectes_micrixalus:44.7006148,Limnonectes_nitidus:44.7006148,(Limnonectes_palavanensis:23.38822041,Limnonectes_parvus:23.38822041):21.31239439,Limnonectes_rhacoda:44.7006148,Limnonectes_sisikdagu:44.7006148,Limnonectes_timorensis:44.7006148,Limnonectes_tweediei:44.7006148):19.53193142,(((Nanorana_aenea:9.291429764,Nanorana_unculuanus:9.291429764):11.98791867,Nanorana_annandalii:21.2793445,(((Nanorana_arnoldi:0.8824974757,Nanorana_chayuensis:0.8824974757):1.957242958,Nanorana_maculosa:2.839739844):2.10176512,Nanorana_medogensis:4.941504963):16.33784052,Nanorana_blanfordii:21.2793445,Nanorana_conaensis:21.2793445,Nanorana_ercepeae:21.2793445,Nanorana_feae:21.2793445,Nanorana_gammii:21.2793445,(Nanorana_kangxianensis:4.743947525,Nanorana_taihangnica:4.743947525):16.53540189,Nanorana_liebigii:21.2793445,Nanorana_minica:21.2793445,Nanorana_mokokchungensis:21.2793445,Nanorana_parkeri:21.2793445,(Nanorana_pleskei:6.065051519,Nanorana_ventripunctata:6.065051519):15.214292,Nanorana_polunini:21.2793445,Nanorana_quadranus:21.2793445,Nanorana_rarica:21.2793445,Nanorana_rostandi:21.2793445,Nanorana_vicina:21.2793445,Nanorana_yunnanensis:21.2793445):13.96794037,(((Quasipaa_acanthophora:19.89524402,((Quasipaa_boulengeri:4.220149638,Quasipaa_verrucospinosa:4.220149638):12.28637124,(Quasipaa_jiulongensis:14.03027173,Quasipaa_shini:14.03027173):2.476246201):3.388724124,Quasipaa_courtoisi:19.89524402,(Quasipaa_exilispinosa:12.98708982,Quasipaa_spinosa:12.98708982):6.9081542):1.934297935,Quasipaa_yei:21.82954294):5.541793804,(Quasipaa_delacouri:19.82240439,Quasipaa_fasciculispina:19.82240439):7.548935301):7.875950095):28.98526135):8.364497067):13.8479718):11.81745):11.12391,(((((Amolops_afghanus:62.5918005,(Amolops_akhaorum:7.028615509,Amolops_archotaphus:7.028615509):55.56318795,Amolops_aniqiaoensis:62.5918005,Amolops_assamensis:62.5918005,Amolops_bellulus:62.5918005,Amolops_caelumnoctis:62.5918005,Amolops_chakrataensis:62.5918005,Amolops_chunganensis:62.5918005,((Amolops_compotrix:4.838641235,Amolops_cucae:4.838641235):4.424427068,Amolops_vitreus:9.263071263):53.32872331,Amolops_cremnobatus:62.5918005,Amolops_daiyunensis:62.5918005,(Amolops_daorum:3.211929311,Amolops_iriodes:3.211929311):59.37987415,Amolops_formosus:62.5918005,Amolops_gerbillus:62.5918005,(Amolops_granulosus:3.518447735,Amolops_lifanensis:3.518447735):59.0733646,Amolops_hainanensis:62.5918005,Amolops_himalayanus:62.5918005,Amolops_hongkongensis:62.5918005,Amolops_indoburmanensis:62.5918005,Amolops_jaunsari:62.5918005,((Amolops_jinjiangensis:1.111248365,Amolops_tuberodepressus:1.111248365):3.416021328,(Amolops_liangshanensis:1.355569982,Amolops_loloensis:1.355569982):3.171698823):58.0645237,(Amolops_kangtingensis:2.13853816,Amolops_mantzorum:2.13853816):60.45327921,Amolops_kaulbacki:62.5918005,Amolops_kohimaensis:62.5918005,Amolops_larutensis:62.5918005,Amolops_longimanus:62.5918005,Amolops_marmoratus:62.5918005,Amolops_medogensis:62.5918005,Amolops_mengyangensis:62.5918005,Amolops_minutus:62.5918005,Amolops_monticola:62.5918005,Amolops_nidorbellus:62.5918005,Amolops_panhai:62.5918005,(Amolops_ricketti:6.855810911,Amolops_wuyiensis:6.855810911):55.73598071,Amolops_spinapectoralis:62.5918005,Amolops_splendissimus:62.5918005,Amolops_torrentis:62.5918005,Amolops_viridimaculatus:62.5918005):7.137288151,((((((((Babina_adenopleura:5.952187977,Babina_okinavana:5.952187977):5.714949473,(Babina_chapaensis:6.938459549,Babina_daunchina:6.938459549):4.728677902):10.75497405,Babina_caldwelli:22.4221115,Babina_hainanensis:22.4221115,Babina_lini:22.4221115,Babina_pleuraden:22.4221115):14.50638857,(Babina_holsti:5.331395141,Babina_subaspera:5.331395141):31.59709605):14.90373199,((Odorrana_absita:20.35783456,Odorrana_khalam:20.35783456):17.68367053,((Odorrana_amamiensis:5.954733836,Odorrana_narina:5.954733836):3.946542752,Odorrana_supranarina:9.901276588):28.14022849,(((Odorrana_andersonii:2.643469264,(Odorrana_hmongorum:0.8645324576,Odorrana_jingdongensis:0.8645324576):1.778936806):1.584344395,Odorrana_grahami:4.227812771):1.375673089,Odorrana_junlianensis:5.603485267):32.4380287,Odorrana_anlungensis:38.04149324,((Odorrana_aureola:9.305447969,Odorrana_livida:9.305447969):3.101323593,((Odorrana_chloronota:1.36238045,Odorrana_leporipes:1.36238045):2.234147587,Odorrana_graminea:3.596528629):8.810242933):25.63473352,(Odorrana_bacboensis:9.587179794,Odorrana_hainanensis:9.587179794):28.45432233,(Odorrana_banaorum:8.093998158,Odorrana_morafkai:8.093998158):29.94749804,Odorrana_bolavensis:38.04149324,(Odorrana_chapaensis:13.48099071,Odorrana_geminata:13.48099071):24.56051141,(Odorrana_exiliversabilis:6.088598638,(Odorrana_nasuta:1.39296835,Odorrana_versabilis:1.39296835):4.695629104):31.9528946,Odorrana_gigatympana:38.04149324,Odorrana_heatwolei:38.04149324,(Odorrana_hejiangensis:9.33873063,Odorrana_nanjiangensis:9.33873063):28.70277445,Odorrana_hosii:38.04149324,((Odorrana_huanggangensis:1.331472245,Odorrana_schmackeri:1.331472245):4.449562982,Odorrana_tianmuii:5.781035227):32.26046985,Odorrana_indeprensa:38.04149324,Odorrana_ishikawae:38.04149324,(Odorrana_kuangwuensis:6.07051712,Odorrana_margaretae:6.07051712):31.97098204,(Odorrana_lungshengensis:9.218708195,Odorrana_yizhangensis:9.218708195):28.82279689,Odorrana_macrotympana:38.04149324,Odorrana_mawphlangensis:38.04149324,Odorrana_monjerai:38.04149324,Odorrana_nasica:38.04149324,Odorrana_orba:38.04149324,Odorrana_rotadora:38.04149324,Odorrana_sinica:38.04149324,Odorrana_splendida:38.04149324,(Odorrana_swinhoana:5.896543204,Odorrana_utsunomiyaorum:5.896543204):32.14495892,Odorrana_tiannanensis:38.04149324,Odorrana_tormota:38.04149324,Odorrana_trankieni:38.04149324,Odorrana_wuchuanensis:38.04149324,Odorrana_yentuensis:38.04149324,Odorrana_zhaoi:38.04149324):13.79072994):4.085374938,(((Rana_amurensis:14.23121086,((Rana_coreana:0.4728435157,Rana_kunyuensis:0.4728435157):10.02376791,(Rana_sakuraii:3.245656018,Rana_tagoi:3.245656018):7.25095186):3.734600017):29.61319128,((Rana_areolata:9.14759881,Rana_palustris:9.14759881):3.007345884,(Rana_capito:2.343079255,Rana_sevosa:2.343079255):9.811866624):31.68945744,((((Rana_arvalis:8.410368463,(Rana_pyrenaica:5.61581492,Rana_temporaria:5.61581492):2.794551471):2.264629804,(Rana_iberica:8.307832525,Rana_italica:8.307832525):2.367164854):1.966274409,Rana_asiatica:12.64127179):1.954889684,((Rana_macrocnemis:5.213986652,Rana_tavasensis:5.213986652):2.207974383,Rana_pseudodalmatina:7.421959555):7.174200141):29.24824835,(((((Rana_aurora:6.202451806,Rana_cascadae:6.202451806):2.847641801,(Rana_muscosa:2.250749841,Rana_sierrae:2.250749841):6.799343173):2.274566053,Rana_draytonii:11.32466025):4.492090663,Rana_boylii:15.81675092):3.46406701,(Rana_luteiventris:3.323828681,Rana_pretiosa:3.323828681):15.95698924):24.56359013,(((Rana_berlandieri:3.111406377,(Rana_neovolcanica:1.703713195,Rana_tlaloci:1.703713195):1.407692886):1.857998744,Rana_blairi:4.969403641):5.442376818,Rana_sphenocephala:10.41178046):33.43263055,((((Rana_brownorum:6.700951656,Rana_macroglossa:6.700951656):1.017232469,Rana_taylori:7.718182053):2.509199197,Rana_forreri:10.22738332):1.220256113,(Rana_magnaocularis:7.841907824,(Rana_onca:2.635547203,Rana_yavapaiensis:2.635547203):5.206360917):3.605732204):32.3967621,((Rana_bwana:9.88801148,Rana_palmipes:9.88801148):8.107953016,(Rana_juliani:15.08972769,Rana_vaillanti:15.08972769):2.906237107):25.84844355,Rana_cangyuanensis:43.84442285,(((((Rana_catesbeiana:6.050369313,(Rana_clamitans:1.488850716,Rana_okaloosae:1.488850716):4.561518597):1.71962274,Rana_heckscheri:7.769990277):3.213234804,Rana_grylio:10.98322508):1.594541743,Rana_septentrionalis:12.57776742):3.96266751,Rana_virgatipes:16.54043493):27.30397313,((Rana_chaochiaoensis:10.00192089,((((Rana_culaiensis:2.181255892,Rana_longicrus:2.181255892):1.442932602,Rana_zhenhaiensis:3.624189679):2.462022068,Rana_omeimontis:6.086209675):1.275184198,Rana_hanluica:7.361394761):2.640525541):2.604648472,Rana_japonica:12.60656818):31.23783395,(((Rana_chensinensis:3.351389081,Rana_kukunoris:3.351389081):4.189787707,Rana_huanrensis:7.541176788):4.229781371,((Rana_dybowskii:7.258018098,Rana_pirica:7.258018098):2.55786299,Rana_ornativentris:9.815883752):1.955075591):32.07343805,Rana_chevronta:43.84442285,Rana_chichicuahutla:43.84442285,(((Rana_chiricahuensis:2.127510152,Rana_fisheri:2.127510152):6.449101107,(Rana_dunni:4.205536507,Rana_montezumae:4.205536507):4.371073567):5.494430747,Rana_pipiens:14.07104082):29.77337315,((Rana_dalmatina:10.4718716,Rana_latastei:10.4718716):2.164804909,Rana_graeca:12.6366774):31.20772769,Rana_jiemuxiensis:43.84442285,Rana_johni:43.84442285,((Rana_johnsi:3.689419907,Rana_zhengi:3.689419907):18.26861116,((Rana_kobai:8.721022427,Rana_ulma:8.721022427):4.380496204,Rana_tsushimensis:13.10152159):8.856509474):21.88637699,Rana_lemosespinali:43.84442285,(Rana_maculata:25.20920804,(Rana_vibicaria:15.70787993,Rana_warszewitschii:15.70787993):9.501328111):18.63520001,(Rana_maoershanensis:14.1505989,Rana_sauteri:14.1505989):29.69380027,Rana_megapoda:43.84442285,Rana_miadis:43.84442285,Rana_omiltemana:43.84442285,((Rana_psilonota:20.38832565,((Rana_pustulosa:12.78796949,Rana_tarahumarae:12.78796949):4.491024955,Rana_zweifeli:17.27899445):3.109331206):7.985340318,Rana_sierramadrensis:28.37366597):15.47074208,Rana_pueblae:43.84442285,Rana_sangzhiensis:43.84442285,Rana_shuchinae:43.84442285,Rana_spectabilis:43.84442285,Rana_sylvatica:43.84439325):6.005147759,Rana_weiningensis:49.84957061):6.06804823):6.109365148,((Glandirana_minima:53.96234609,Pterorana_khare:53.96234609,((((Rugosa_emelianjovi:12.83055638,Rugosa_rugosa:12.83055638):1.327529717,Rugosa_susurra:14.15808551):9.203871168,Rugosa_tiantaiensis:23.36195667):25.10634647,(Sanguirana_albotuberculata:28.09289032,Sanguirana_aurantipunctata:28.09289032,Sanguirana_everetti:28.09289032,Sanguirana_igorota:28.09289032,Sanguirana_luzonensis:28.09289032,Sanguirana_sanguinea:28.09289032,Sanguirana_tipanan:28.09289032,Sanguirana_varians:28.09289032):20.37541282):5.494034066):6.425877547,((Hylarana_albolabris:55.97626832,Hylarana_amnicola:55.97626832,(Hylarana_arfaki:12.36354229,Hylarana_jimiensis:12.36354229):43.61274971,Hylarana_asperrima:55.97626832,Hylarana_attigua:55.97626832,Hylarana_aurantiaca:55.97626832,Hylarana_aurata:55.97626832,Hylarana_banjarana:55.97626832,Hylarana_baramica:55.97626832,Hylarana_celebensis:55.97626832,((Hylarana_chalconota:4.368012616,Hylarana_raniceps:4.368012616):4.697023405,Hylarana_megalonesa:9.065036021):46.91123526,Hylarana_chitwanensis:55.97626832,Hylarana_crassiovis:55.97626832,Hylarana_cubitalis:55.97626832,Hylarana_daemeli:55.97626832,Hylarana_darlingi:55.97626832,Hylarana_debussyi:55.97626832,Hylarana_elberti:55.97626832,Hylarana_erythraea:55.97626832,Hylarana_eschatia:55.97626832,Hylarana_faber:55.97626832,Hylarana_florensis:55.97626832,Hylarana_fonensis:55.97626832,Hylarana_galamensis:55.97626832,Hylarana_garoensis:55.97626832,Hylarana_garritor:55.97626832,(Hylarana_glandulosa:8.322965583,Hylarana_laterimaculata:8.322965583):47.65332346,Hylarana_gracilis:55.97626832,(Hylarana_grandocula:3.020945506,Hylarana_similis:3.020945506):52.95534058,Hylarana_grisea:55.97626832,Hylarana_guentheri:55.97626832,Hylarana_hekouensis:55.97626832,Hylarana_humeralis:55.97626832,Hylarana_kampeni:55.97626832,Hylarana_kreffti:55.97626832,(Hylarana_labialis:6.237507688,Hylarana_parvacola:6.237507688):49.73876655,Hylarana_lateralis:55.97626832,Hylarana_latouchii:55.97626832,Hylarana_lemairei:55.97626832,Hylarana_leptoglossa:55.97626832,Hylarana_lepus:55.97626832,Hylarana_longipes:55.97626832,Hylarana_macrodactyla:55.97626832,Hylarana_macrops:55.97626832,Hylarana_malabarica:55.97626832,(Hylarana_mangyanum:9.191038264,Hylarana_moellendorffi:9.191038264):46.78524486,(Hylarana_maosonensis:7.897842708,Hylarana_spinulosa:7.897842708):48.07845225,Hylarana_margariana:55.97626832,Hylarana_melanomenta:55.97626832,Hylarana_menglaensis:55.97626832,Hylarana_milleti:55.97626832,Hylarana_milneana:55.97626832,Hylarana_miopus:55.97626832,Hylarana_mocquardii:55.97626832,Hylarana_moluccana:55.97626832,Hylarana_montivaga:55.97626832,Hylarana_mortenseni:55.97626832,Hylarana_nicobariensis:55.97626832,Hylarana_nigrovittata:55.97626832,Hylarana_novaeguineae:55.97626832,Hylarana_oatesii:55.97626832,Hylarana_occidentalis:55.97626832,Hylarana_papua:55.97626832,Hylarana_parkeriana:55.97626832,Hylarana_persimilis:55.97626832,Hylarana_picturata:55.97626832,Hylarana_rawa:55.97626832,Hylarana_rufipes:55.97626832,Hylarana_scutigera:55.97626832,Hylarana_siberu:55.97626832,Hylarana_signata:55.97626832,Hylarana_supragrisea:55.97626832,Hylarana_taipehensis:55.97626832,Hylarana_temporalis:55.97626832,Hylarana_tytleri:55.97626832,Hylarana_volkerjane:55.97626832,Hylarana_waliesa:55.97626832):1.762687123,Hylarana_luctuosa:57.73897942):2.649244811):1.638757683):2.792219346,(((Pelophylax_bedriagae:4.581243081,(Pelophylax_caralitanus:2.300706397,Pelophylax_cerigensis:2.300706397):2.28053698):2.647284796,(Pelophylax_kurtmuelleri:2.310192977,Pelophylax_ridibundus:2.310192977):4.918335492):33.4410082,((Pelophylax_bergeri:4.723595065,(Pelophylax_esculentus:1.374896898,Pelophylax_lessonae:1.374896898):3.348698168):2.9695162,Pelophylax_shqipericus:7.693111266):32.9764186,(((Pelophylax_chosenicus:1.574593756,Pelophylax_plancyi:1.574593756):1.498274538,Pelophylax_nigromaculatus:3.072869182):2.863554602,Pelophylax_hubeiensis:5.936424376):34.73312029,Pelophylax_cretensis:40.66952986,Pelophylax_cypriensis:40.66952986,Pelophylax_demarchii:40.66952986,Pelophylax_epeiroticus:40.66952986,(Pelophylax_fukienensis:10.14671513,Pelophylax_porosus:10.14671513):30.5228029,Pelophylax_grafi:40.66952986,Pelophylax_hispanicus:40.66952986,Pelophylax_perezi:40.66952986,Pelophylax_saharicus:40.66952986,Pelophylax_tenggerensis:40.66952986,Pelophylax_terentievi:40.66952986):24.14966015):4.909901595):4.48537078,((Clinotarsus_alticola:30.00063544,Clinotarsus_curtipes:30.00063544):32.40910656,((Huia_cavitympanum:47.67392715,((Huia_masonii:25.95593504,Huia_sumatrana:25.95593504):18.08449229,Huia_melasma:44.04042437,Huia_modiglianii:44.04042437):3.633487984):4.364480977,(((Meristogenys_amoropalamus:16.39903616,((((((Meristogenys_dyscritus:8.618376958,(Meristogenys_maryatiae:7.397945595,Meristogenys_orphnocnemis:7.397945595):1.220431955):1.338511841,Meristogenys_whiteheadi:9.956888799):1.195365608,Meristogenys_stigmachilus:11.1522553):1.176395113,Meristogenys_poecilus:12.32864922):0.3514972342,Meristogenys_macrophthalmus:12.68014646):1.945968522,Meristogenys_stenocephalus:14.62611498):1.772919699):3.499294589,(Meristogenys_jerboa:5.744034428,Meristogenys_phaeomerus:5.744034428):14.15429632):11.30451245,Meristogenys_kinabaluensis:31.20284319):20.83555014):10.37136051):11.80470855):15.49215689,(((Staurois_guttatus:21.06701013,(Staurois_parvus:5.151420695,Staurois_tuberilinguis:5.151420695):15.91558944):8.972582867,Staurois_natator:30.039593,Staurois_nubilus:30.039593):8.697082475,Staurois_latopalmatus:38.73666067):50.96995565):12.79796592,(((((Buergeria_buergeri:32.84188601,(Buergeria_oxycephala:26.65968041,Buergeria_robusta:26.65968041):6.182200054):1.372426799,Buergeria_pollicaris:34.21431096):9.941820094,Buergeria_japonica:44.15613475):26.14328525,((Beddomixalus_bijui:61.4351071,Chiromantis_cherrapunjiae:61.4351071,(Chiromantis_doriae:10.17291918,Chiromantis_nongkhorensis:10.17291918):51.26219951,Chiromantis_dudhwaensis:61.4351071,(Chiromantis_hansenae:8.560912999,Chiromantis_vittatus:8.560912999):52.87420569,Chiromantis_inexpectatus:61.4351071,Chiromantis_kelleri:61.4351071,(Chiromantis_petersii:9.185495313,Chiromantis_xerampelina:9.185495313):52.24962337,Chiromantis_punctatus:61.4351071,Chiromantis_rufescens:61.4351071,Chiromantis_samkosensis:61.4351071,Chiromantis_senapatiensis:61.4351071,Chiromantis_shyamrupus:61.4351071,Chiromantis_simus:61.4351071,Feihyla_fuhua:61.4351071,Feihyla_kajau:61.4351071,Feihyla_palpebralis:61.4351071,((Ghatixalus_asterops:11.00207073,Ghatixalus_variabilis:11.00207073):32.73005924,((Polypedates_assamensis:33.9751928,Polypedates_braueri:33.9751928,Polypedates_chlorophthalmus:33.9751928,Polypedates_colletti:33.9751928,Polypedates_cruciger:33.9751928,Polypedates_discantus:33.9751928,Polypedates_hecticus:33.9751928,Polypedates_hui:33.9751928,(Polypedates_impresus:5.258204665,(Polypedates_leucomystax:3.191613303,Polypedates_teraiensis:3.191613303):2.066589509):28.71697887,Polypedates_insularis:33.9751928,Polypedates_iskandari:33.9751928,Polypedates_macrotis:33.9751928,Polypedates_maculatus:33.9751928,Polypedates_megacephalus:33.9751928,Polypedates_mutus:33.9751928,Polypedates_occidentalis:33.9751928,Polypedates_otilophus:33.9751928,Polypedates_pseudocruciger:33.9751928,Polypedates_ranwellai:33.9751928,Polypedates_subansiriensis:33.9751928,Polypedates_taeniatus:33.9751928,Polypedates_yaoshanensis:33.9751928,Polypedates_zed:33.9751928):3.544152489,(Taruga_eques:7.685445979,(Taruga_fastigo:4.685189777,Taruga_longinasus:4.685189777):3.000256202):29.8338831):6.212789306):17.70298177,((((Gracilixalus_carinensis:20.25198189,((Gracixalus_ananjevae:12.40955168,(Gracixalus_nonggangensis:4.667126467,Gracixalus_waza:4.667126467):7.742425215):1.966171222,Gracixalus_jinxiuensis:14.37572337):5.876260835):0.9156251609,Gracixalus_medogensis:21.1676089):14.48354258,((Gracixalus_gracilipes:11.83987284,(Gracixalus_quangi:4.286587646,Gracixalus_supercornutus:4.286587646):7.553285196):3.190818675,Gracixalus_guyeti:15.03069152):20.62045765):7.57421658,Rhacophorus_vampyrus:43.2253588):18.20974599,(Kurixalus_appendiculatus:36.22709468,((Kurixalus_baliogaster:22.25336741,Kurixalus_banaensis:22.25336741,((Kurixalus_bisacculus:5.255264773,Kurixalus_odontotarsus:5.255264773):7.688383555,Kurixalus_verrucosus:12.94364833):9.309719082,Kurixalus_naso:22.25336741):7.036719019,(Kurixalus_eiffingeri:10.90885367,Kurixalus_idiootocus:10.90885367):18.38123276):6.937012885):25.20801242,((Mercurana_myristicapalustris:39.79054991,(Pseudophilautus_abundus:29.58523169,Pseudophilautus_adspersus:29.58523169,Pseudophilautus_alto:29.58523169,(Pseudophilautus_amboli:3.678699473,(Pseudophilautus_leucorhinus:2.189105175,Pseudophilautus_wynaadensis:2.189105175):1.489595225):25.9065438,Pseudophilautus_annandalii:29.58523169,(Pseudophilautus_asankai:4.723322659,Pseudophilautus_hoffmanni:4.723322659):24.86192061,Pseudophilautus_auratus:29.58523169,Pseudophilautus_bambaradeniyai:29.58523169,Pseudophilautus_caeruleus:29.58523169,Pseudophilautus_cavirostris:29.58523169,Pseudophilautus_chalazodes:29.58523169,Pseudophilautus_cuspis:29.58523169,Pseudophilautus_dayawansai:29.58523169,(Pseudophilautus_decoris:3.918130415,Pseudophilautus_mittermeieri:3.918130415):25.66711286,Pseudophilautus_dimbullae:29.58523169,Pseudophilautus_eximius:29.58523169,Pseudophilautus_extirpo:29.58523169,((Pseudophilautus_femoralis:0.342528493,Pseudophilautus_poppiae:0.342528493):5.132361523,Pseudophilautus_mooreorum:5.474890247):24.11033681,Pseudophilautus_fergusonianus:29.58523169,Pseudophilautus_flaviventris:29.58523169,Pseudophilautus_folicola:29.58523169,Pseudophilautus_frankenbergi:29.58523169,Pseudophilautus_fulvus:29.58523169,Pseudophilautus_hallidayi:29.58523169,Pseudophilautus_halyi:29.58523169,(Pseudophilautus_hankeni:3.700803108,Pseudophilautus_schmarda:3.700803108):25.88444248,Pseudophilautus_hoipolloi:29.58523169,Pseudophilautus_hypomelas:29.58523169,Pseudophilautus_jagathgunawardanai:29.58523169,Pseudophilautus_kani:29.58523169,Pseudophilautus_karunarathnai:29.58523169,Pseudophilautus_limbus:29.58523169,Pseudophilautus_lunatus:29.58523169,Pseudophilautus_macropus:29.58523169,Pseudophilautus_maia:29.58523169,Pseudophilautus_malcolmsmithi:29.58523169,Pseudophilautus_manipurensis:29.58523169,(Pseudophilautus_microtympanum:6.984259665,Pseudophilautus_steineri:6.984259665):22.60097666,Pseudophilautus_nanus:29.58523169,Pseudophilautus_nasutus:29.58523169,Pseudophilautus_nemus:29.58523169,Pseudophilautus_newtonjayawardanei:29.58523169,Pseudophilautus_ocularis:29.58523169,Pseudophilautus_oxyrhynchus:29.58523169,(Pseudophilautus_papillosus:2.24401444,Pseudophilautus_reticulatus:2.24401444):27.34122976,Pseudophilautus_pardus:29.58523169,Pseudophilautus_pleurotaenia:29.58523169,Pseudophilautus_popularis:29.58523169,Pseudophilautus_procax:29.58523169,Pseudophilautus_puranappu:29.58523169,Pseudophilautus_regius:29.58523169,Pseudophilautus_rugatus:29.58523169,Pseudophilautus_rus:29.58523169,Pseudophilautus_sahai:29.58523169,Pseudophilautus_samarakoon:29.58523169,Pseudophilautus_sarasinorum:29.58523169,Pseudophilautus_schneideri:29.58523169,Pseudophilautus_semiruber:29.58523169,Pseudophilautus_shillongensis:29.58523169,Pseudophilautus_silus:29.58523169,Pseudophilautus_silvaticus:29.58523169,Pseudophilautus_simba:29.58523169,Pseudophilautus_singu:29.58523169,Pseudophilautus_sirilwijesundarai:29.58523169,Pseudophilautus_sordidus:29.58523169,Pseudophilautus_stellatus:29.58523169,Pseudophilautus_stictomerus:29.58523169,Pseudophilautus_stuarti:29.58523169,Pseudophilautus_tanu:29.58523169,Pseudophilautus_temporalis:29.58523169,Pseudophilautus_terebrans:29.58523169,Pseudophilautus_variabilis:29.58523169,Pseudophilautus_viridis:29.58523169,Pseudophilautus_zal:29.58523169,Pseudophilautus_zimmeri:29.58523169,Pseudophilautus_zorro:29.58523169):10.20531359):2.143026244,(Raorchestes_agasthyaensis:31.59142437,(Raorchestes_akroparallagi:13.41803666,(Raorchestes_bobingeri:9.810675334,(Raorchestes_glandulosus:7.004410321,Raorchestes_jayarami:7.004410321):2.806265013):3.607361331):18.17339697,(Raorchestes_anili:12.1799644,(Raorchestes_kaikatti:7.010144154,Raorchestes_sushili:7.010144154):5.169820245):19.41146923,(((Raorchestes_beddomii:6.208417694,Raorchestes_munnarensis:6.208417694):2.032795574,Raorchestes_resplendens:8.241213036):1.709656007,Raorchestes_dubois:9.950870433):21.6405632,((Raorchestes_bombayensis:5.691860784,Raorchestes_tuberohumerus:5.691860784):5.560494628,Raorchestes_ghatei:11.25235541):20.33907822,((Raorchestes_charius:9.895285851,Raorchestes_griet:9.895285851):5.156381068,Raorchestes_coonoorensis:15.05166692):16.53976671,(Raorchestes_chlorosomma:11.68438752,(Raorchestes_luteolus:3.793647176,Raorchestes_travancoricus:3.793647176):7.890742664):19.90704611,Raorchestes_chotta:31.59142437,(Raorchestes_chromasynchysi:13.09659686,(Raorchestes_signatus:8.279874125,Raorchestes_tinniens:8.279874125):4.816722735):18.49483677,Raorchestes_crustai:31.59142437,Raorchestes_graminirupes:31.59142437,((Raorchestes_gryllus:11.83425021,Raorchestes_menglaensis:11.83425021):1.557141624,Raorchestes_longchuanensis:13.39138998):18.20004365,Raorchestes_johnceei:31.59142437,Raorchestes_kadalarensis:31.59142437,Raorchestes_kakachi:31.59142437,Raorchestes_manohari:31.59142437,Raorchestes_marki:31.59142437,Raorchestes_nerostagona:31.59142437,Raorchestes_ochlandrae:31.59142437,Raorchestes_parvulus:31.59142437,Raorchestes_ponmudi:31.59142437,Raorchestes_ravii:31.59142437,Raorchestes_theuerkaufi:31.59142437,Raorchestes_thodai:31.59142437,Raorchestes_uthamani:31.59142437):10.34214484):19.50153326,((Nyctixalus_margaritifer:29.92587925,Nyctixalus_pictus:29.92587925):5.593595637,Nyctixalus_spinosus:35.51948184):25.91564843,(Philautus_abditus:39.41297415,(Philautus_acutirostris:1.00948209,Philautus_surdus:1.00948209):38.4034953,(Philautus_acutus:6.107736229,Philautus_aurantium:6.107736229):33.30524951,(Philautus_amoenus:5.711147311,Philautus_mjobergi:5.711147311):33.70184537,Philautus_aurifasciatus:39.41297415,(Philautus_bunitus:3.881084066,Philautus_kerangae:3.881084066):35.53189935,Philautus_cardamonus:39.41297415,Philautus_cinerascens:39.41297415,Philautus_cornutus:39.41297415,(Philautus_davidlabangi:6.237353276,Philautus_disgregus:6.237353276):33.17563014,Philautus_dubius:39.41297415,Philautus_erythrophthalmus:39.41297415,(Philautus_everetti:2.056640441,Philautus_macroscelis:2.056640441):37.35634692,Philautus_garo:39.41297415,Philautus_gunungensis:39.41297415,Philautus_hosii:39.41297415,Philautus_ingeri:39.41297415,Philautus_jacobsoni:39.41297415,Philautus_jerdonii:39.41297415,Philautus_juliandringi:39.41297415,Philautus_kakipanjang:39.41297415,Philautus_kempiae:39.41297415,Philautus_kempii:39.41297415,Philautus_leitensis:39.41297415,Philautus_longicrus:39.41297415,Philautus_maosonensis:39.41297415,Philautus_microdiscus:39.41297415,Philautus_namdaphaensis:39.41297415,Philautus_nianeae:39.41297415,Philautus_pallidipes:39.41297415,Philautus_petersi:39.41297415,Philautus_petilus:39.41297415,Philautus_poecilius:39.41297415,Philautus_refugii:39.41297415,Philautus_sanctisilvaticus:39.41297415,Philautus_saueri:39.41297415,Philautus_schmackeri:39.41297415,Philautus_similipalensis:39.41297415,Philautus_similis:39.41297415,Philautus_surrufus:39.41297415,Philautus_tectus:39.41297415,Philautus_tytthus:39.41297415,Philautus_umbra:39.41297415,Philautus_vermiculatus:39.41297415,Philautus_vittiger:39.41297415,Philautus_worcesteri:39.41297415):22.022126,Rhacophorus_achantharrhena:61.4351071,(Rhacophorus_angulirostris:9.137456222,Rhacophorus_penanorum:9.137456222):52.29764857,(Rhacophorus_annamensis:9.09933029,Rhacophorus_exechopygus:9.09933029):52.33578145,(Rhacophorus_arboreus:8.042539797,Rhacophorus_schlegelii:8.042539797):53.39256731,Rhacophorus_arvalis:61.4351071,Rhacophorus_aurantiventris:61.4351071,Rhacophorus_baluensis:61.4351071,Rhacophorus_barisani:61.4351071,((Rhacophorus_belalongensis:6.896901542,Rhacophorus_gauni:6.896901542):2.80626733,Rhacophorus_gadingensis:9.703168872):51.7319336,Rhacophorus_bifasciatus:61.4351071,Rhacophorus_bimaculatus:61.4351071,(Rhacophorus_bipunctatus:10.79239317,Rhacophorus_rhodopus:10.79239317):50.64271394,(Rhacophorus_borneensis:10.42125088,(Rhacophorus_norhayatii:4.468684898,Rhacophorus_reinwardtii:4.468684898):5.952565982):51.01384927,(Rhacophorus_burmanus:6.328666006,(Rhacophorus_duboisi:2.179905559,Rhacophorus_omeimontis:2.179905559):4.148760215):55.10643878,Rhacophorus_calcadensis:61.4351071,Rhacophorus_calcaneus:61.4351071,Rhacophorus_catamitus:61.4351071,((Rhacophorus_chenfui:7.754428038,Rhacophorus_nigropunctatus:7.754428038):4.041309353,Rhacophorus_dorsoviridis:11.79573739):49.63937435,(Rhacophorus_chuyangsinensis:17.34702082,Rhacophorus_translineatus:17.34702082):44.08809787,Rhacophorus_cyanopunctatus:61.4351071,Rhacophorus_dennysi:61.4351071,Rhacophorus_depressus:61.4351071,(Rhacophorus_dugritei:4.791554106,Rhacophorus_puerensis:4.791554106):56.64354605,(Rhacophorus_dulitensis:20.46341319,Rhacophorus_pardalis:20.46341319):40.97169623,Rhacophorus_edentulus:61.4351071,((Rhacophorus_fasciatus:1.783258492,Rhacophorus_harrissoni:1.783258492):6.339190774,Rhacophorus_rufipes:8.122449729):53.31266432,Rhacophorus_feae:61.4351071,Rhacophorus_georgii:61.4351071,(Rhacophorus_helenae:10.23334566,Rhacophorus_kio:10.23334566):51.20175681,Rhacophorus_hoanglienensis:61.4351071,((Rhacophorus_hongchibaensis:4.20362662,Rhacophorus_minimus:4.20362662):0.7026886944,Rhacophorus_moltrechti:4.906314156):56.5287999,Rhacophorus_hui:61.4351071,(Rhacophorus_hungfuensis:3.569571321,Rhacophorus_wui:3.569571321):57.86553578,Rhacophorus_jarujini:61.4351071,Rhacophorus_laoshan:61.4351071,Rhacophorus_lateralis:61.4351071,(Rhacophorus_malabaricus:11.23012899,Rhacophorus_pseudomalabaricus:11.23012899):50.20497348,Rhacophorus_margaritifer:61.4351071,Rhacophorus_marmoridorsum:61.4351071,Rhacophorus_maximus:61.4351071,Rhacophorus_modestus:61.4351071,Rhacophorus_monticola:61.4351071,Rhacophorus_nigropalmatus:61.4351071,Rhacophorus_notater:61.4351071,(Rhacophorus_orlovi:11.29575647,Rhacophorus_verrucopus:11.29575647):50.13936453,Rhacophorus_owstoni:61.4351071,Rhacophorus_poecilonotus:61.4351071,Rhacophorus_prasinatus:61.4351071,Rhacophorus_prominanus:61.4351071,Rhacophorus_pseudacutirostris:61.4351071,Rhacophorus_robertingeri:61.4351071,Rhacophorus_robinsonii:61.4351071,Rhacophorus_spelaeus:61.4351071,Rhacophorus_subansiriensis:61.4351071,Rhacophorus_suffry:61.4351071,Rhacophorus_taipeianus:61.4351071,Rhacophorus_tuberculatus:61.4351071,Rhacophorus_turpes:61.4351071,Rhacophorus_viridis:61.4351071,Rhacophorus_yinggelingensis:61.4351071,Theloderma_andersoni:61.4351071,(Theloderma_asperum:19.08703625,Theloderma_rhododiscus:19.08703625):42.34807085,Theloderma_bambusicolum:61.4351071,Theloderma_bicolor:61.4351071,Theloderma_chuyangsinense:61.4351071,((Theloderma_corticale:4.069672711,Theloderma_gordoni:4.069672711):16.88347001,Theloderma_leporosum:20.95314272):40.48196902,Theloderma_horridum:61.4351071,Theloderma_kwangsiense:61.4351071,Theloderma_laeve:61.4351071,Theloderma_lateriticum:61.4351071,Theloderma_licin:61.4351071,Theloderma_moloch:61.4351071,Theloderma_nagalandense:61.4351071,(Theloderma_nebulosum:11.11780379,Theloderma_truongsonense:11.11780379):50.31731026,Theloderma_palliatum:61.4351071,Theloderma_phrynoderma:61.4351071,Theloderma_ryabovi:61.4351071,Theloderma_stellatum:61.4351071):5.84112808,(Dendrobatorana_dorsalis:18.8969626,(Liuixalus_hainanus:7.381249372,(Liuixalus_ocellatus:5.070195196,Liuixalus_romeri:5.070195196):2.311053482):11.51571323):48.3792749):3.02316165):22.25244,((((((Boophis_albilabris:13.18843479,Boophis_occidentalis:13.18843479):28.53706432,((((((((Boophis_albipunctatus:10.7802745,Boophis_tampoka:10.7802745):2.968027941,Boophis_jaegeri:13.74830051):2.416480586,((Boophis_anjanaharibeensis:9.495261382,Boophis_septentrionalis:9.495261382):2.246827031,Boophis_englaenderi:11.74208841):4.422696551):2.855204976,(Boophis_ankaratra:5.662618966,Boophis_schuboeae:5.662618966):13.35737388):3.482856132,Boophis_andreonei:22.50284317):3.731236424,Boophis_sibilans:26.2340825):4.825661813,Boophis_blommersae:31.05974238):8.69574076,(((((Boophis_andohahela:21.19939989,Boophis_elenae:21.19939989):9.238704841,((Boophis_axelmeyeri:19.1370359,((Boophis_burgeri:14.36437614,Boophis_reticulatus:14.36437614):2.965230981,Boophis_rufioculis:17.32960809):1.807423946):3.872489186,((((Boophis_boehmei:7.014370472,Boophis_quasiboehmei:7.014370472):3.766287852,Boophis_popi:10.78066123):3.400806495,Boophis_fayi:14.18146675):4.968708961,((Boophis_brachychir:2.667619166,Boophis_entingae:2.667619166):9.82700713,(Boophis_goudotii:4.628086998,Boophis_obscurus:4.628086998):7.866542198):6.655544584):3.859350338):7.428584482):2.185593621,Boophis_luciae:32.62370029):2.062798088,(Boophis_luteus:17.82298679,(Boophis_madagascariensis:0.9497452157,Boophis_roseipalmatus:0.9497452157):16.87323858):16.86351255):3.427297853,((Boophis_liami:17.18417197,Boophis_sambirano:17.18417197):5.125355154,Boophis_mandraka:22.30953099):15.80426427):1.641686908,((((((Boophis_andrangoloaka:3.499171893,Boophis_rhodoscelis:3.499171893):9.469144176,Boophis_laurenti:12.96831317):5.750199681,Boophis_lilianae:18.71851672):5.223051524,(((Boophis_arcanus:9.368982459,Boophis_feonnyala:9.368982459):7.278477742,(Boophis_haematopus:8.303611422,Boophis_pyrrhus:8.303611422):8.34384878):4.156429444,Boophis_miniatus:20.80389061):3.137676662):2.835833153,((Boophis_baetkei:11.92610962,Boophis_ulftunni:11.92610962):10.3616103,(((Boophis_majori:5.278660077,Boophis_narinsi:5.278660077):11.78404765,Boophis_picturatus:17.06270289):2.314705276,(Boophis_microtympanum:12.05941237,Boophis_williamsi:12.05941237):7.318000633):2.910310792):4.489679537):7.94201371,(Boophis_marojezensis:16.19260954,Boophis_vittatus:16.19260954):18.52680943):5.036070933,((((Boophis_bottae:16.15768863,(Boophis_erythrodactylus:7.453858636,Boophis_rappiodes:7.453858636):8.703829031):6.511213522,(Boophis_tasymena:19.83642091,Boophis_viridis:19.83642091):2.832477381):9.391286595,Boophis_periegetes:32.06018972):1.308007555,Boophis_solomaso:33.36819631):6.387288764,Boophis_haingana:39.7554841,Boophis_miadana:39.7554841,Boophis_piperatus:39.7554841,Boophis_praedictus:39.7554841,Boophis_sandrae:39.7554841,Boophis_spinophis:39.7554841,Boophis_tsilomaro:39.7554841):1.970014041):4.807191049,Boophis_opisthodon:46.53269306):2.256399344,((((Boophis_calcaratus:7.716571777,Boophis_guibei:7.716571777):17.54915929,Boophis_lichenoides:25.265733):5.214401541,(((Boophis_doulioti:6.003387882,Boophis_tephraeomystax:6.003387882):13.44525623,Boophis_xerophilus:19.44864605):6.215110887,Boophis_idae:25.66375597):4.816380508):4.367987125,Boophis_pauliani:34.84811973):13.94096494):17.42529566,(((((((Blommersia_angolafa:14.75538149,Blommersia_grandisonae:14.75538149):4.081973933,(Blommersia_kely:10.08842307,Blommersia_sarotra:10.08842307):8.748932348):9.858514233,(((Blommersia_blommersae:12.96747282,(Blommersia_dejongi:10.03764432,Blommersia_galani:10.03764432):2.929828503):3.422824153,(Blommersia_domerguei:9.826878502,Blommersia_variabilis:9.826878502):6.563418471):6.927196346,Blommersia_wittei:23.31749143):5.378376335):9.398181215,((((Guibemantis_albolineatus:13.4471112,(Guibemantis_bicalcaratus:2.465482264,Guibemantis_methueni:2.465482264):10.98162894):4.285394762,(Guibemantis_annulatus:16.3709312,((((Guibemantis_flavobrunneus:11.71109314,(Guibemantis_pulcher:10.13266666,Guibemantis_tasifotsy:10.13266666):1.578425347):1.412070367,Guibemantis_punctatus:13.12316351):1.128576537,Guibemantis_wattersoni:14.25173929):2.039033212,Guibemantis_liber:16.2907725):0.08015838128):1.361574198):3.385402664,Guibemantis_timidus:21.11790297):5.797012255,(Guibemantis_depressiceps:13.10025077,(Guibemantis_kathrinae:8.17960056,Guibemantis_tornieri:8.17960056):4.920650212):13.81467011):11.17912998):7.559261606,(((((((Mantella_aurantiaca:2.062938868,(Mantella_crocea:1.005755563,Mantella_milotympanum:1.005755563):1.05718255):2.604353667,Mantella_pulchra:4.667292535):4.589572723,Mantella_madagascariensis:9.256865259):7.310283361,(((Mantella_betsileo:3.695036038,(Mantella_ebenaui:1.439107129,Mantella_viridis:1.439107129):2.255928344):1.604371026,Mantella_expectata:5.299406875):7.036266848,(Mantella_laevigata:6.966896272,Mantella_manery:6.966896272):5.368779339):4.231473009):3.035854168,((Mantella_baroni:2.222882511,(Mantella_haraldmeieri:1.353502452,Mantella_nigricans:1.353502452):0.8693793037):2.016584849,Mantella_cowanii:4.239465472):15.36353543):5.427531681,Mantella_bernhardi:25.03052881):7.619843116,Wakea_madinika:32.65038136):13.00293489):10.29654424,((Boehmantis_microtympanum:47.98707578,(((((Gephyromantis_ambohitra:19.26921647,(Gephyromantis_asper:7.643586431,Gephyromantis_tahotra:7.643586431):11.62563381):15.59686664,((((Gephyromantis_horridus:17.67182252,(Gephyromantis_malagasius:6.21298465,Gephyromantis_striatus:6.21298465):11.45883787):3.29074842,Gephyromantis_ventrimaculatus:20.96256528):4.177402128,Gephyromantis_klemmeri:25.13997684):4.712702712,((Gephyromantis_rivicola:20.7979213,Gephyromantis_silvanus:20.7979213):4.754679187,Gephyromantis_webbi:25.55260615):4.300077184):5.013411106):3.057496489,(((Gephyromantis_atsingy:23.10952505,(Gephyromantis_azzurrae:15.456621,Gephyromantis_corvus:15.456621):7.65290405):2.628557578,Gephyromantis_pseudoasper:25.73809018):9.3806616,(((((Gephyromantis_blanci:5.631550906,Gephyromantis_runewsweeki:5.631550906):3.244466133,Gephyromantis_enki:8.876017039):5.080476818,Gephyromantis_boulengeri:13.95649386):2.078300858,((Gephyromantis_eiselti:4.746596116,Gephyromantis_mafy:4.746596116):1.556277503,Gephyromantis_thelenae:6.302874374):9.73192034):1.618386906,((Gephyromantis_decaryi:5.547371432,(Gephyromantis_hintelmannae:3.334869307,Gephyromantis_verrucosus:3.334869307):2.212502125):6.362217561,Gephyromantis_leucocephalus:11.90958899):5.743592626):17.46556261):2.804841031,Gephyromantis_ranjomavo:37.92357583,Gephyromantis_spiniferus:37.92357583):1.761121458,((((Gephyromantis_cornutus:5.248894283,Gephyromantis_tschenki:5.248894283):6.291112202,Gephyromantis_redimitus:11.54000648):18.71752133,((Gephyromantis_granulatus:21.99122206,Gephyromantis_moseri:21.99122206):5.722695941,((Gephyromantis_leucomaculatus:19.01594563,Gephyromantis_zavona:19.01594563):4.513546166,(Gephyromantis_salegy:12.04436223,(Gephyromantis_schilfi:8.764269798,Gephyromantis_tandroka:8.764269798):3.280092432):11.48513145):4.184418658):2.543615479):5.699979527,((Gephyromantis_luteus:9.879682745,Gephyromantis_sculpturatus:9.879682745):7.127653507,Gephyromantis_plicifer:17.00733625):18.95017864):3.727200322):5.530725817,(((((((Mantidactylus_aerumnalis:15.10800314,Mantidactylus_albofrenatus:15.10800314):2.565882624,((Mantidactylus_brevipalmatus:5.186761095,Mantidactylus_delormei:5.186761095):7.611629793,Mantidactylus_paidroa:12.79839089):4.875494873):11.54597912,((Mantidactylus_alutus:12.35157937,((Mantidactylus_curtus:7.600281025,Mantidactylus_madecassus:7.600281025):2.243979291,Mantidactylus_pauliani:9.844260315):2.507319051):4.945896125,(((Mantidactylus_bellyi:0.3672680172,Mantidactylus_ulcerosus:0.3672680172):13.02001467,Mantidactylus_betsileanus:13.38728288):1.927878704,Mantidactylus_noralottae:15.31516158):1.982313908):11.92238939,Mantidactylus_ambohimitombi:29.21987055,(Mantidactylus_ambreensis:18.9294141,((Mantidactylus_femoralis:7.610382033,Mantidactylus_zolitschka:7.610382033):3.948389939,Mantidactylus_mocquardi:11.55877197):7.370636461):10.29045645,Mantidactylus_biporus:29.21987055,Mantidactylus_bourgati:29.21987055,(((Mantidactylus_charlotteae:10.75683384,Mantidactylus_opiparis:10.75683384):2.387896478,Mantidactylus_melanopleura:13.14473032):5.04228704,Mantidactylus_zipperi:18.18701736):11.03284753,Mantidactylus_lugubris:29.21987055,Mantidactylus_tricinctus:29.21987055):1.870001871,Mantidactylus_majori:31.08986902):1.94619681,Mantidactylus_argenteus:33.0360545):2.829050605,Mantidactylus_cowanii:35.86511077):3.022332672,(Mantidactylus_grandidieri:9.114193944,Mantidactylus_guttulatus:9.114193944):29.77324573):6.327986262):2.771632858):3.528047551,(((Spinomantis_aglavei:16.49598852,(Spinomantis_fimbriatus:0.4562905382,Spinomantis_tavaratra:0.4562905382):16.03969704):6.401351182,Spinomantis_phantasticus:22.89734914):10.03934512,((Spinomantis_bertini:14.28826979,Spinomantis_guibei:14.28826979):12.90148875,Spinomantis_microtis:27.18975854):5.746928168,Spinomantis_brunae:32.93668671,(Spinomantis_elegans:18.66017532,Spinomantis_peraccae:18.66017532):14.2765095,Spinomantis_massi:32.93668671,Spinomantis_nussbaumi:32.93668671):18.57842907):4.434742823):4.947106132,Tsingymantis_antitra:60.89696096):5.317417716):10.34348,(Laliostoma_labrosum:62.48105,(Aglyptodactylus_securifer:45.63538,(Aglyptodactylus_laticeps:27.93422,Aglyptodactylus_madagascariensis:27.93422):17.70116):16.84568):14.07682):15.99399):9.952704):6.881815):4.813568):5.356668):4.031351):4.631279):3.912026):12.8128):20.69847):5.15664):6.186843):24.84906):6.109811):5.366168):8.801841):64.78526):25.86795):29.8707);
