# Supplementary material for: The radiation continuum and the evolution of frog diversity
Source: Nat Commun. 2023 Nov 4;14:7100. doi: 10.1038/s41467-023-42745-x (PMC10625520; doi:10.1038/s41467-023-42745-x)
Supplement: Supplementary file 9 — Supplementary Code 1 [file 41467_2023_42745_MOESM9_ESM.zip › Supplementary Code 1/Radiation_continuum.Rmd]

---
title: "Detailed analysis methods for: The radiation continuum and the evolution of frog diversity"
author: Gen Morinaga, John J. Wiens, and Daniel S. Moen
date: "10 October 2023"
output: html_document
editor_options: 
  chunk_output_type: console
---

In this document we provide all the R code we used to produce the results, figures, and tables from the accompanying manuscript published in *Nature Communications*. While we provide some key references, full method justification and references can be found in the published paper. For simpler replication of these analyses in R, we recommend using the .R or .Rmd files associated with this HTML document. They work best in RStudio.

First, we list the packages required to perform all analyses in this document. We used R version 4.1.0.

```{r warning = F, message = F}
library(tidyr) #version 1.2.0
library(dplyr) #version 1.0.6
library(geiger) #version 2.0.7
library(geomorph) #version 4.0.1
library(phytools) #version 1.0.1
library(ape) #version 5.5
library(vegan) #version 2.5.7
library(ggplot2) #version 3.3.5
library(geometry) #version 0.4.5
library(hypervolume) #version 3.0.2
library(patchwork) #version 1.1.1
library(viridis) #version 0.6.2
library(scales) #version 1.1.1
library(hexbin) #version 1.28.2
library(ggnewscale) #version 0.4.5
library(tibble) #version 3.1.2
library(ggrepel) #version 0.9.1
library(cowplot) #version 1.1.1
library(phylolm) #version 2.6.2

####ggtree is not available on CRAN. To install this package use the following code:
# if (!require("BiocManager", quietly = TRUE))
#     install.packages("BiocManager")
# 
# BiocManager::install("ggtree")

library(ggtree) #version 3.0.4

```

## Loading the workspace and preparing data for analysis

```{r}
### Load the RData file necessary to recreate these analyses. This should be in your active working directory.
load('./Radiation_continuum_essential_objects.RData') 
ls()
```

The necessary files to re-create these analyses are pre-loaded into the RData file called 'Radiation_continuum_essential_objects.RData'. This document will go through each step taken to process the data for analyses and through the analyses proper. The objects `dat`, `jp.tree`, `aw.latest`, `jp7k`, `bd.rates` are particularly important for re-creating these analyses, as they are essentially "raw" data. `dat` is the morphological data from over 4600 frog specimens (the original file is also included and called 'Morphometrics_anura_4628_specimens.csv'). `jp.tree` is a consensus tree of 100 draws from vertlife.org, originally published by Jetz & Pyron (2018; the original file is included and called 'JP_NatEE_2018_3349tax_ultra.nex'). `jp7k` is from the same publication (in their supplementary materials), but is the consensus tree after all named taxa without genetic data are placed onto the backbone of the original tree published by Jetz & Pyron (2018; the original file is included and called 'amph_shl_new_Consensus_7238.tre'). `aw.latest` is the csv output of amphibian taxonomy from amphibiaweb.org, which we retrieved on Dec-08-2021 (we included this as 'aw.latest.csv'). `bd.rates` is a data set published by Moen et al. (2021), included as 'Moen_etal_2021_SuppInfoS9.diversification.data.csv'.

Additionally, we load several custom functions onto the workspace that are either from other publications or are very long. `gls.corr` and `cor.pvalue` are functions used to estimate pGLS correlations originally written and used in Moen et al. (2013). `get.vol` is a custom written wrapper function for `geometry::convhulln` and `hypervolume::hypervolume_svm` to estimate convex hulls and hypervolumes for different quadrants of the radiation space.

Lastly, hypervolume objects are time consuming to estimate both due to the large size of our dataset and the stochastic nature of the estimation process. For this reason, we separately provide all hypervolume objects created for these analyses in a the 'frog_hypervolumes.RData' file. Here, we have loaded the tables derived from each of the hypervolume objects, but provide code (commented out in the code fields) that can be used estimate and re-create the tables we used below. These objects all end with `.table`, with the exception of `vol.evo`.

### Preparing the phylogeny

Three taxa have taxon labels that do not match those on AmphibiaWeb. We corrected this by changing them to AmphibiWeb's taxonomy.

```{r}
jp.tree$tip.label[c(775, 776, 822)]<- c('Sallywalkerana_diplosticta', 'Sallywalkerana_leptodactyla', 'Alcalus_baluensis')
```

A quick inspection of the plot for `jp.tree` shows it is already ultrametric. Sometimes such trees fail a formal test of being ultrametric, a key (internal) step of many downstream analyses.

```{r}
plot(jp.tree, show.tip.label = F)
is.ultrametric(jp.tree)
```

When this test gives `FALSE` but a plot shows an ultrametric tree, rounding errors from numerical precision in R are the source of the discordance. We will fix this error by forcing using `force.ultrametric`. Note that this is not an appropriate way to scale non-ultrametric branches (e.g., when converting a phylogeny with uneven genetic branch lengths into an ultrametric tree).

```{r}
jp.tree<-force.ultrametric(jp.tree)
is.ultrametric(jp.tree)
```

Later we will prune the tree to only include taxa in our morphological dataset.


### Preparing the morphometric dataset


#### Approximating volumes of the thigh and crus

We approximated volumes of the thigh and crus by generalizing each as a pair of cones with an elliptical cross section, with both cones connected at the base and pointing away from one another (Juarez and Adams 2022). Recall that the area of an ellipse is given by $A_{ellipse} = \pi ab$, where $a$ and $b$ are the major and minor semi-axes of an ellipse, which we substituted with thigh (or crus) width and depth measurements each multiplied by 0.5 (because *half* of each measurement would constitute a semi-axis). Next recall that the volume of a cone is given by $V_{cone} = \frac{1}{3}\pi r^{2}h$. We can replace the circular base for an elliptical one. Rather than $\pi r^{2}$ (the area of a circle), substitute $\pi ab$. Additionally, $h$ is height of the cone. For just one cone, $h$ would be half of the thigh (or crus) length. Since we approximated the thigh (or crus) volume as *two* cones, we simply used the full length of the thigh (or crus).

Substituting our thigh or crus measurements into the formula yields $V = \frac{1}{3}\pi \frac{width}{2} \frac{depth}{2} length$. For most specimens in this dataset, we could directly estimate thigh and crus volumes because we measured width, depth, and length directly. However, for a subset of specimens, width and depth measurements were not taken. Instead, thigh and crus mass were measured. Another subset of specimens have all thigh and crus measurements (i.e., length, width, depth, and mass). To maximize the number of specimens (and thus species) we could include, we took advantage of these latter specimens to extrapolate $V$ from mass.

We started by isolating specimens that had thigh and crus muscle masses and calculated cross-sectional areas (ellipse) from those that also had widths and depths.

```{r}
est.csa <- dat %>%
  select(specimen, species, family, microhabitat, svl:hand.pad) %>%
  filter(!is.na(thigh.mass)) %>% 
  mutate(thigh.csa = (thigh.D/2)*(thigh.W/2)*pi, 
         crus.csa = (crus.D/2)*(crus.W/2)*pi)
```

We next tested how strong the cross-sectional areas and masses were correlated with one another. Finding very high correlations, we then fitted a linear model (ordinary least-squares) of the ln-transformed thigh and crus CSA against ln-transformed thigh and crus muscle mass. Note that areas were square-rooted and masses were cube-rooted for these analyses.

```{r}
with(est.csa, cor.test(log(sqrt(thigh.csa)), log(thigh.mass^(1/3))))
with(est.csa, cor.test(log(sqrt(crus.csa)), log(crus.mass^(1/3))))
thigh.fit <- lm(log(sqrt(thigh.csa)) ~ log(thigh.mass^(1/3)), data = est.csa)
crus.fit <-lm(log(sqrt(crus.csa)) ~ log(crus.mass^(1/3)), data = est.csa)
summary(thigh.fit)
summary(crus.fit)
```

We then used these models to extrapolate a CSA for the thigh and crus from their respective masses. Keep in mind that the CSAs that went into the original models were ln-transformed and square-rooted; thus, the predicted values from these models must be exponentiated and squared. Using the extrapolated CSAs, we estimated volumes according the formula above.

```{r}
#Estimate CSA
est.csa$thigh.csa.pred <-exp(predict(thigh.fit, newdata = data.frame(thigh.mass = est.csa$thigh.mass)))^2
est.csa$crus.csa.pred <-exp(predict(crus.fit, newdata = data.frame(crus.mass = est.csa$crus.mass)))^2
#Estimate volumes from CSA
to.dat <- est.csa %>%
  filter(is.na(thigh.D)) %>%
  select(-thigh.csa, -crus.csa) %>%
  mutate(thigh.v = thigh.csa.pred*thigh.L/3, crus.v = crus.csa.pred*crus.L/3)
```

We validated our extrapolated muscle volumes by checking whether they scaled with mass at approximately 1:1, as seen on Supplementary Figure 6.

```{r, warning=F}
vol.check<-est.csa %>%
  filter(!is.na(thigh.D)) %>%
  mutate(thigh.v = (1/3 * ((thigh.D/2) * (thigh.W/2) * pi) * thigh.L),
         crus.v = (1/3 * ((crus.D/2) * (crus.W/2) * pi) * crus.L)) %>%
  bind_rows(., to.dat)

#Fit linear models
(lm(log(thigh.v^(1/3))~log(thigh.mass^(1/3)), data=vol.check))
(lm(log(crus.v^(1/3))~log(crus.mass^(1/3)), data=vol.check))

#Check visually, plot regression lines
(thigh.crus.plot<-ggplot(vol.check, aes(x = log(thigh.mass^(1/3)), y = log(thigh.v^(1/3)))) +
  geom_point(shape = 21, fill = 'grey') +
  stat_smooth(method = 'lm') + 
  scale_x_continuous(breaks = pretty_breaks()) +
  scale_y_continuous(breaks = pretty_breaks()) +
  xlab('Thigh mass') +
  ylab('Thigh cross-sectional area') +
  ggtitle('a.') +
  theme_bw() +
  theme(aspect.ratio = 1) +
  ggplot(vol.check, aes(x = log((crus.mass)^(1/3)), log(crus.v^(1/3)))) +
  geom_point(shape = 21, fill = 'grey') +
  stat_smooth(method = 'lm') + 
  xlab('Crus mass') +
  ylab('Cruss cross-sectional area') +
  ggtitle('b.') +
  theme_bw() +
  theme(aspect.ratio = 1))
```

After validating that mass was a good predictor of volume, we combined the estimated volumes with the rest of the dataset.

```{r}
dat2<-dat %>%
  filter(!is.na(thigh.D)) %>%
  select(specimen:hand.pad) %>%
  mutate(thigh.v = (1 / 3 * ((thigh.D/2) * (thigh.W/2) * pi) * thigh.L),
         crus.v = (1 / 3 * ((crus.D/2) * (crus.W/2) * pi) * crus.L)) %>%
  bind_rows(., to.dat)
```


#### Estimating species means and size-correction

##### Size-correction using ratios

`dat2` now contains all of the relevant measurements, but we still needed to combine some measurements and calculate species means. We first combined individual limb element measurements to produce front and hind limb length. We then estimated species means. Then, we size-corrected all measurements by dividing each by SVL. Webbing, adhesive pad, and inner metatarsal tubercles measurements were areas, so they needed to be square-rooted prior to size-correction. Similarly, volume measurements needed to be cube-rooted prior to size-correction. All measurements were subsequently  ln-transformed.

```{r}
mean.ratio.dat<-dat2 %>%
mutate(hind.limb.L = thigh.L + crus.L + tarsus.L + foot.L, front.limb.L = hand.L + forearm.L + upper.arm.L) %>%
       select(specimen:microhabitat, svl, head.L,head.W, front.limb.L, hind.limb.L, foot.web, foot.pad, hand.pad, inner.mtt, thigh.v, crus.v) %>%
       #calculate means
       group_by(species, family, microhabitat) %>% 
       summarise(across(svl:crus.v, \(x) mean(x, na.rm =T))) %>%
       #size-correct by dividing each variable by svl and ln transform
       mutate(across(head.L:hind.limb.L, ~ log(.x/svl))) %>% #simply divide linear measurements then ln transform
       mutate(across(foot.web:inner.mtt, ~ log(sqrt(.x)/svl))) %>% #square-root area measurements then ln transform
       mutate(across(thigh.v:crus.v, ~ log(.x^(1/3)/svl))) %>% #cube-root volume measurement then ln transform
       select(-svl) %>% #svl is no longer necessary, so we will remove it
       data.frame(.)
```

Lastly, since we had a finalized dataset of size-corrected species means, we pruned `jp.tree` to includ only taxa that occurred in our dataset. Normally, `treedata` will warn users of the taxa getting excluded. We have turned off the warnings here to save space.

```{r}
sp.tree<-treedata(jp.tree, mean.ratio.dat %>% column_to_rownames('species'), sort = T, warnings = F)$phy
```


##### Size-correction using residuals

Another way that size-correction can be achieved is by taking the residuals from the regression of the variables of interest against the size variable. These methods ultimately yielded similar intermediate results (see below). However, we note that a number of authors caution against the treatment of residuals as data. For this reason, we did not use residual size-corrected data for our final analyses.

```{r}
###Prepare species means for phyl.resid
for.resid.dat<-dat2 %>%
  mutate(hind.limb.L = thigh.L + crus.L + tarsus.L + foot.L,
         front.limb.L = hand.L + forearm.L + upper.arm.L) %>%
  select(specimen:microhabitat, svl, head.L, head.W, front.limb.L,  hind.limb.L, foot.web, foot.pad, hand.pad, inner.mtt, thigh.v, crus.v) %>%
  mutate(across(foot.web:inner.mtt, ~ sqrt(.x)),
         across(thigh.v:crus.v, ~ (.x)^(1/3))) %>%
  group_by(species, family) %>%
  summarise(across(svl:crus.v, ~ mean(.x))) %>%
  mutate(across(svl:crus.v, ~ log(.x))) %>%
  column_to_rownames('species')

###set the row order to match the order of the tree
for.resid.dat<-data.frame(treedata(sp.tree, for.resid.dat %>% select(svl:crus.v), sort = T)$data)

###Get size-corrected residual trait values
mean.resid.dat<- data.frame(phyl.resid(tree = sp.tree, x = for.resid.dat %>% rownames_to_column('species') %>% pull(svl, name = species), Y = for.resid.dat %>% select(head.L:crus.v), method = 'BM')$resid)
```


## Estimating rates of multivariate morphological evolution

We estimated multivariate rates of morphological evolution for each family in our dataset using `geomorph::compare.evol.rates` (Adams 2014). To do this analysis, we created a list of subsets of `mean.ratio.dat`, where each list item contained data from a single family. We created a list of trees that matched the taxon sampling in each listed subset. Note that some families have *n* = 1 and so evolutionary rates cannot be estimated. We omitted those eight families from this analysis.

```{r}
###create a list of subsetted dataframes
mean.ratio.dat$family<-as.factor(mean.ratio.dat$family)
mean.ratio.dat.list<-lapply(levels(mean.ratio.dat$family), function (x) 
  mean.ratio.dat %>%
    select(species, family, head.L:crus.v) %>%
    column_to_rownames('species') %>%
    filter(family == x))
names(mean.ratio.dat.list)<-levels(mean.ratio.dat$family)
#remove families where n = 1
mean.ratio.dat.list<-mean.ratio.dat.list[sapply(mean.ratio.dat.list, nrow) > 1]
####create a list of tree that match the species represented in each dataframe in the list
sp.tree.list<-lapply(mean.ratio.dat.list, function(x) treedata(sp.tree, x, sort = T, warnings = F)$phy)
```

`compare.evol.rates` requires a dataframe or matrix, a phylogeny, and a vector of groupings. Since we did not compare groups, we simply parsed a named vector of 1s. The function also requires an `iter` input for hypothesis testing. Since we simply used `compare.evol.rates` to estimate evolutionary rates and not to test any hypotheses, we set `iter = 1`.

```{r, warning=F}
#this is a simple function that creates a list of named vectors that contain 1s for each clade
gplist<-function(x) {
  lapply(x, function(x) {
    z<-rep(1, nrow(x))
    names(z)<-rownames(x)
    z
  })
}
gp.fam<-gplist(mean.ratio.dat.list)
#run compare.evol.rates on our list objects by using an mapply wrapper
fam.dat<-data.frame(ratio.sigma = mapply(
  function(x, y, z) {
    compare.evol.rates(A = select(x, -family), phy = y, gp = z, iter = 1)$sigma.d.all
  },
  x = mean.ratio.dat.list, y = sp.tree.list, z = gp.fam)) %>%
  rownames_to_column('family')
```


## Estimating net diversification rates

We primarily used the method-of-moments estimator introduced by Magallón & Sanderson (2001) to estimate net diversification rates for each family. We first needed to obtain species diversity for each family. We used the taxonomy of [AmphibiaWeb](https://amphibiaweb.org/amphib_names.txt). New taxa are added to this list nearly daily. So to recreate the species diversity at the time our analyses, we used here the `aw.latest` object loaded into the workspace (i.e., rather than downloading the data from AmphibiaWeb).

```{r}
#if the reader wants to retrieve the latest list, that can be done with the following code assuming they are connected to the internet:
# aw.latest<-read.csv('https://amphibiaweb.org/amphib_names.txt', sep = '\t')

#count the number of speces in each anuran family
aw.summarised <- aw.latest %>%
  filter(order == 'Anura') %>%
  group_by(family) %>%
  summarise(n = n())
```

The taxonomy list from AmphibiaWeb contains all amphibians. We subset this list to include only anurans. Furthermore, the format of the dataframe is a little inconvenient for our purposes, so we fixed that here.

```{r}
aw.taxa<-aw.latest %>%
  filter(order == 'Anura') %>%
  select(family, genus, species) %>%
  mutate(genus_species = paste(genus, species, sep = '_'))
rownames(aw.taxa) <- aw.taxa$genus_species
```


### Obtaining crown and stem age estimates

One component necessary for estimating diversification rates using the method-of-moments estimator is clade age. Clade age will differ based on whether we consider crown or stem ages. We used `jp.tree` to obtain both crown and stem ages.

First we obtained crown ages by extracting a subtree of each family and finding the maximum branching time of that subtree. Note that this code will simply parse `NA` for families that were monotypic or only had a single taxon sampled in the phylogeny.

```{r, warning=F}
jp.tree2<-treedata(jp.tree, aw.taxa)$phy
aw.jp.taxa<-data.frame(treedata(jp.tree2, aw.taxa, warnings = F)$data)
aw.jp.taxa$family<-as.factor(aw.jp.taxa$family)
fam<-levels(aw.jp.taxa$family)
fam.dat<-data.frame(family = fam,
                    crown.age = sapply(fam, function (x)
                      tryCatch({
                        max(branching.times(extract.clade(
                          jp.tree2,
                          findMRCA(jp.tree2,
                                   tip = aw.jp.taxa[which(aw.jp.taxa$family ==
                                                                 x),
                                                         'genus_species'])
                        )))
        ###because some families only have a single taxon in the tree (or are monotypic)
        ###this script will throw an error. To avoid this error, tryCatch() will feed
        ###NA for such families' crown age estimates
                      }, error = function(e)
                        NA))) %>%
  left_join(aw.summarised) %>%
  left_join(fam.dat)
```

Next we estimated stem ages. We took advantage of the fact that when clades are pruned to include only a single species on a phylogeny, nodes collapse to the tip and are added to the stem. Thus the edge length for each terminal branch was the stem age.

```{r}
#create a dataframe of consisting of taxon names of one species from each family
aw.tree.fam<-aw.jp.taxa %>%
  group_by(family) %>%
  slice_head(n = 1) %>%
  mutate(new = genus_species) %>%
  column_to_rownames('new')

#use the new dataframe to prune the tree down to just those present in the dataframe
fam.tree<-treedata(jp.tree2, aw.tree.fam, warnings = F)$phy

#match the order in the dataframe to match that of the new tree then change the tip labels to be family name
aw.tree.fam<-aw.tree.fam[match(fam.tree$tip.label, aw.tree.fam$genus_species),]
fam.tree$tip.label<-aw.tree.fam$family
fam.dat<-data.frame(stem.age = fam.tree$edge.length[fam.tree$edge[,2] <= Ntip(fam.tree)],
                    family = fam.tree$tip.label) %>%
  left_join(fam.dat) %>%
  relocate(family, .before = stem.age) %>%
  #simply drop the rows with NAs as they won't be useful for downstream analyses
  drop_na()
```

### Estimating net diversification rates using the method-of-moments estimator

With the species diversity, crown ages, and stem ages, we could estimate net diversification rates using the method-of-moments estimator. We examined three extinction fractions ($\varepsilon$): low ($\varepsilon$ = 0), moderate ($\varepsilon$ = 0.5), and high ($\varepsilon$ = 0.9).

```{r}
ext.rate<-c(0, 0.5, 0.9)
names(ext.rate)<-c('low', 'med', 'high')
###calculate diversification rates using crown ages and save to a dataframe
crown.rates<-data.frame(lapply(ext.rate, function(x) {
  (log(
    0.5 * fam.dat$n * (1 - x ^ 2) +
      2 * x + 0.5 * (1 - x) * sqrt(
        fam.dat$n * (
          fam.dat$n * x ^ 2 - 8 * x +
            2 * fam.dat$n *
            x +
            fam.dat$n
        )
      )
  ) - log(2)) / fam.dat$crown.age
}))
colnames(crown.rates)<-paste('crown', colnames(crown.rates), sep = '_')

###calculate diversification rates using stem ages and save to a dataframe
stem.rates<-data.frame(lapply(ext.rate, function(x) {
  log(fam.dat$n * (1 - x) + x) / fam.dat$stem.age
}))
colnames(stem.rates)<-paste('stem', colnames(stem.rates), sep = '_')

###concatenate crown/stem ages and crown/stem diversification rates into a single
###dataframe
fam.dat<-cbind(fam.dat, crown.rates, stem.rates)
```

In addition to net diversification rates derived from the method-of-moments estimator, we also considered net diversification rates derived from the birth-death estimator. Rather than calculating them here, we utilized previously published data in Moen et al. (2021). Note that Moen et al. (2021) were unable to estimate rates for several families (Ascaphidae, Pelodtyidae, Heleophrynidae, Sooglossidae, Conrauidae) because these families have too few species (or too few sampled in the phylogeny) to estimate reasonable rates. For these families, we assumed that if such rates were estimable, they would be similar to the method-of-moments estimates (see our Supplementary Table 2, which shows high correlation between results from the two methods). Thus, we substituted the rates derived from the latter estimators using stem ages and a moderate extinction fraction.

```{r}
fam.dat<-left_join(fam.dat, bd.rates %>% select(family, bd_rates))
fam.dat[!complete.cases(fam.dat), 'bd_rates']<-fam.dat[!complete.cases(fam.dat), 'stem_med']
```

For downstream analyses, we mean-centered and scaled all rates (morphological and diversification) to unit variance.

```{r}
#center and scale
fam.dat.cs<-fam.dat %>%
  relocate(family, .before = stem.age) %>%
  mutate(ratio.sigma = log(ratio.sigma),
         across(crown_low:crown_high, ~log(.x +1)),
         across(stem_low:bd_rates, ~ log(.x))) %>%
  mutate(across(ratio.sigma:bd_rates, ~ scale(.x, center = T) %>% as.vector))
```


## Characterizing anuran morphospace and quantifying morphological diversity

We characterized the morphological diversity of anurans using a phylogenetically informed PCA, as implemented in `phytools::phyl.pca`. The function requires an ultrametric tree and a named matrix (or dataframe) of traits. Here, we modeled the traits as evolving under Brownian motion. Because we standardized them to be on a single scale---linear and size-corrected---we calculated the principal components using a covariance matrix. To show that neither method of size-correction (i.e., log ratios *vs.* residuals) nor analysis (i.e., phylogenetically informed *vs.* not) influenced our interpretation of the results, we repeated a phylogenetically informed PCA on the residuals of SVL (`mean.resid.dat`) and performed a standard (i.e., phylogenetically naive) PCA on ratio data (`mean.ratio.dat`).

```{r}
ppca<-phyl.pca(tree = sp.tree, 
               Y = mean.ratio.dat %>% column_to_rownames('species') %>% select(head.L:crus.v),
               method = 'BM', mode = 'cov')

ppca.resid<-phyl.pca(tree = sp.tree,
                     Y = mean.resid.dat,
                     method = 'BM', mode = 'cov')

spca<-princomp(x = mean.ratio.dat %>% column_to_rownames('species') %>% select(head.L:crus.v))
```

To assess similarity among methods, we performed a Mantel test between the eigenvector matrices from each analysis. However, we note that these eigenvectors may have arbitrarily opposite signs (i.e., their vector elements positive or negative) between each analysis, which would affect the strength of the correlation. Thus a quick inspection of the eigenvectors was necessary.

```{r}
ppca.evec<-ppca$Evec
ppca.resid.evec<-ppca.resid$Evec
spca.evec<-spca$loadings[1:10,] #the eigenvectors here are referred to as loadings.
round(ppca.evec, 3)
round(ppca.resid.evec, 3)
round(spca.evec, 3)
```

An inspection of the eigenvectors shows that for `ppca.resid`, PC6, 7, and 8 had roughly opposite signs when compared to the corresponding eigenvectors from `ppca`. Similarly, components 2, 4, 7, 8, and 10 of `spca` were roughly opposite to the corresponding eigenvectors from `ppca`. We thus multiplied each of these vectors by -1. Because each PC axis is independent of other axes, its signs were arbitrary relative to other columns.

```{r}
ppca.resid.evec[, 6:8]<-ppca.resid.evec[, 6:8] * -1
spca.evec[, c(2, 4, 7, 8, 10)]<-spca.evec[, c(2, 4, 7, 8, 10)] * -1
```

Now that the eigenvectors were roughly similar, we used a Mantel test (as implemented in `vegan::mantel`) to assess the strength of their correlations. We can see from these tests that the eigenvectors derived from all methods were strongly correlated, and thus yielded similar interpretations.

```{r}
mantel(ppca.evec, ppca.resid.evec, permutation = 10000)
mantel(ppca.evec, spca.evec, permutation = 10000)
```


### Quantifying *n-*dimensional morphological diversity

Using the species scores from `ppca`, we could map each species' placement in up to a ten-dimensional morphospace (i.e., one dimension for each PC-axis). This space represents the total morphological diversity of Anura. We used two methods to define the limits of this space and to quantify its volume in *n-*dimensions: 1. convex hulls and 2. hypervolumes.

Convex hulls are effectively *n-*dimensional ranges, as their limits are defined by the outer-most points for all dimensions. This means that if there are any significant gaps between points (or species in our case), convex hulls will over-estimate the total volume occupied by a collection of points.

Hypervolume methods attempt to alleviate over-estimation of volume by employing machine-learning algorithms to determine the presence of not only outliers, but also holes. Holes in this case are gaps between observations in *n-*dimensional space that do not necessarily occur on the fringes of the observations.

The outputs of these methods are intuitive. However, their convenience comes at the cost of computational burden. Hypervolume methods in particular will take longer as dimensionality and the number of observations increase. Here, we aimed to optimize the amount of variation captured while balancing computational time by including a subset of the PC-axes that we computed in `ppca`. We determined which axes to use by visually inspecting a scree plot.

```{r}
data.frame(axis = factor(1:10),
           eval = diag(ppca$Eval),
           prop.var = diag(ppca$Eval)/sum(diag(ppca$Eval))) %>%
  mutate(cum.sum = cumsum(prop.var)) %>%
  ggplot(aes(x = axis, y = prop.var, group = 1, label = round(cum.sum, 3))) +
  geom_point(pch = 16, size = 2) +
  geom_text(position = position_nudge(x = 0.05, y = 0.025)) +
  geom_line() +
  xlab('PC-Axis') +
  ylab('Proportion of Variance Explained') +
  theme_bw() +
  theme(aspect.ratio = 1)
```

The y-position of the dot in the above plot shows the amount of variance explained by each PC-axis. The values above each point show the cumulative sum of the proportion of the variance explained up to that PC-axis. The line connecting each point gives us a sense of the steepness of the drop in variance explained by each PC-axis. For downstream analysis, we considered the first 5 PC axes, which accounted for approximately 92% of the total variance in our morphological data set.

```{r}
ppca.scores<-data.frame(ppca$S) %>%
  rownames_to_column('species') %>%
  left_join(mean.ratio.dat %>% select(species, family, microhabitat))
ppca.scores[which(ppca.scores$microhabitat == ''), 'microhabitat']<-NA
ppca.scores$microhabitat<-factor(ppca.scores$microhabitat,
                                 levels = c('torrential ', 'aquatic', 'semi.aquatic',
                                            'arboreal', 'semi.arboreal',
                                            'burrowing', 'semi.burrowing', 'terrestrial'))
```

We then visualized the morphospace defined by the first two pPC axes, as we did in Figure 1 of the manuscript. We also visualized these data related to anuran ecomorphs, as we did in Supplementary Figure 1. Note that `ppca.scores` contains all taxa from our morphological dataset---this means that there are some taxa that are the sole representatives of their families. We removed these taxa for morphological diversity assessment, as explained above.

```{r}
#create sub-plots for figure 1
hylid.plot<-ggplot(ppca.scores, aes(x = PC1, y = PC2)) +
  geom_hex(bins = 15, aes(fill = after_stat(count)), color = 'grey78') +
  scale_fill_gradientn(colors =c('white', 'black')) +
  labs(fill = guide_colorbar(title = 'Count', title.position = 'top')) +
  new_scale_fill() +
  geom_point(data = ppca.scores %>% filter(family == 'Hylidae'),
             aes(x = PC1, y = PC2), fill = 'dodgerblue', shape = 21, size = 2) +
  labs(x = 'pPC-1 (41.19%)',
       y = 'pPC-2 (28.19%)') +
  ggtitle(label = 'a. Hylidae (n = 207 of 1036)') +
  theme_bw() +
  theme(aspect.ratio = 1,
        axis.text.x = element_blank(),
        axis.title.x = element_blank())

ranid.plot<-ggplot(ppca.scores, aes(x = PC1, y = PC2)) +
  geom_hex(bins =15, aes(fill = after_stat(count)), color = 'grey78') +
  scale_fill_gradientn(colors =c('white', 'black')) +
  labs(fill = guide_colorbar(title = 'Count', title.position = 'top')) +
  new_scale_fill() +
  geom_point(data = ppca.scores %>% filter(family == 'Ranidae'),
             aes(x = PC1, y = PC2), fill = 'dodgerblue', shape = 21, size = 2) +
  labs(x = 'pPC-1 (41.19%)',
       y = 'pPC-2 (28.19%)') +
  ggtitle(label = 'b. Ranidae (n = 103 of 434)') +
  theme_bw() +
  theme(aspect.ratio = 1,
        axis.text = element_blank(),
        axis.title = element_blank())

pyxi.plot<-ggplot(ppca.scores, aes(x = PC1, y = PC2)) +
  geom_hex(bins =15, aes(fill = after_stat(count)), color = 'grey78') +
  scale_fill_gradientn(colors =c('white', 'black')) +
  labs(fill = guide_colorbar(title = 'Count', title.position = 'top')) +
  new_scale_fill() +
  geom_point(data = ppca.scores %>% filter(family == 'Pyxicephalidae'),
             aes(x = PC1, y = PC2), fill = 'dodgerblue', shape = 21, size = 2) +
  labs(x = 'pPC-1 (41.19%)',
       y = 'pPC-2 (28.19%)') +
  ggtitle(label = 'c. Pyxicephalidae (n = 23 of 87)') +
  theme_bw() +
  theme(aspect.ratio = 1)


bomb.plot<-ggplot(ppca.scores, aes(x = PC1, y = PC2)) +
  geom_hex(bins =15, aes(fill = after_stat(count)), color = 'grey78') +
  scale_fill_gradientn(colors =c('white', 'black')) +
  labs(fill = guide_colorbar(title = 'Count', title.position = 'top')) +
  new_scale_fill() +
  geom_point(data = ppca.scores %>% filter(family == 'Bombinatoridae'),
             aes(x = PC1, y = PC2), fill = 'dodgerblue', shape = 21, size = 2) +
  labs(x = 'pPC-1 (41.19%)',
       y = 'pPC-2 (28.19%)') +
  ggtitle(label = 'd. Bombinatoridae (n = 6 of 10)') +
  theme_bw() +
  theme(aspect.ratio = 1,
        axis.text.y = element_blank(),
        axis.title.y = element_blank())

(fam.morpho.plot<-hylid.plot +
  ranid.plot +
  pyxi.plot +
  bomb.plot + 
  plot_layout(nrow = 2, guides = 'collect'))
```

```{r}
#create sub-plots for supplementary figure 1
burr.pc34<-ggplot() +
  ggtitle('c') +
  geom_point(
    data = ppca.scores %>% filter(!grepl('-', microhabitat)),
    aes(x = PC3, y = PC4, fill = microhabitat),
    alpha = 0.3,
    shape = 21,
    size = 2
  ) +
  geom_point(
    data = ppca.scores %>% filter(!grepl('-', microhabitat),
                                  grepl('burrow', microhabitat)),
    aes(x = PC3, y = PC4, fill = microhabitat),
    shape = 21,
    size = 2
  ) +
  scale_fill_viridis(
    discrete = T,
    na.value = 'white',
    option = 'turbo',
    labels = c(
      'Torrential',
      'Aquatic',
      'Semi-aquatic',
      'Arboreal',
      'Semi-arboreal',
      'Burrowing',
      'Semi-burrowing',
      'Terrestrial',
      'Unknown'
    )
  ) +
  labs (fill = 'Microhabitat',
        x = 'pPC-3 (11.47%)',
        y = 'pPC-4 (7.24%)') +
  guides(fill = guide_legend(title.position = 'top', order = 0)) +
  theme_bw() +
  theme(
    aspect.ratio = 1,
    legend.position = 'none',
    plot.margin = unit(c(0, 0.1, 0, 0), 'cm')
  )

aqua.pc12<-ggplot() +
  theme_bw() +
  ggtitle('a') +
  geom_point(
    data = ppca.scores %>% filter(!grepl('-', microhabitat)),
    aes(x = PC1, y = PC2, fill = microhabitat),
    alpha = 0.3,
    shape = 21,
    size = 2
  ) +
  geom_point(
    data = ppca.scores %>% filter(!grepl('-', microhabitat),
                                  grepl('aquatic', microhabitat)),
    aes(x = PC1, y = PC2, fill = microhabitat),
    shape = 21,
    size = 2
  ) +
  geom_point(
    data = ppca.scores %>% filter(!grepl('-', microhabitat),
                                  grepl('torrential', microhabitat)),
    aes(x = PC1, y = PC2, fill = microhabitat),
    shape = 21,
    size = 2
  ) +
  scale_fill_viridis(
    discrete = T,
    na.value = 'white',
    option = 'turbo',
    labels = c(
      'Torrential',
      'Aquatic',
      'Semi-aquatic',
      'Arboreal',
      'Semi-arboreal',
      'Burrowing',
      'Semi-burrowing',
      'Terrestrial',
      'Unknown'
    )
  ) +
  labs (fill = 'Microhabitat',
        y = 'pPC-2 (28.19%)',
        x = 'pPC-1 (41.20%)') +
  guides(fill = guide_legend(title.position = 'top', order = 0)) +
  theme(
    aspect.ratio = 1,
    legend.position = 'none',
    plot.margin = unit(c(0, 0.1, 0, 0), 'cm')
  )

arbo.pc12<-ggplot() +
  theme_bw() +
  ggtitle('b') +
  geom_point(
    data = ppca.scores %>% filter(!grepl('-', microhabitat)),
    aes(x = PC1, y = PC2, fill = microhabitat),
    alpha = 0.3,
    shape = 21,
    size = 2
  ) +
  geom_point(
    data = ppca.scores %>% filter(!grepl('-', microhabitat),
                                  grepl('boreal', microhabitat)),
    aes(x = PC1, y = PC2, fill = microhabitat),
    shape = 21,
    size = 2
  ) +
  scale_fill_viridis(
    discrete = T,
    na.value = 'white',
    option = 'turbo',
    labels = c(
      'Torrential',
      'Aquatic',
      'Semi-aquatic',
      'Arboreal',
      'Semi-arboreal',
      'Burrowing',
      'Semi-burrowing',
      'Terrestrial',
      'Unknown'
    )
  ) +
  labs (fill = 'Microhabitat',
        y = 'pPC-2 (28.19%)',
        x = 'pPC-1 (41.20%)') +
  guides(fill = guide_legend(title.position = 'top', order = 0)) +
  theme(
    aspect.ratio = 1,
    legend.position = 'none',
    plot.margin = unit(c(0, 0.1, 0, 0), 'cm')
  )

terr.pc12<-ggplot() +
  theme_bw() +
  ggtitle('d') +
  geom_point(
    data = ppca.scores %>% filter(!grepl('-', microhabitat)),
    aes(x = PC1, y = PC2, fill = microhabitat),
    alpha = 0.3,
    shape = 21,
    size = 2
  ) +
  geom_point(
    data = ppca.scores %>% filter(!grepl('-', microhabitat),
                                  grepl('terr', microhabitat)),
    aes(x = PC1, y = PC2, fill = microhabitat),
    shape = 21,
    size = 2
  ) +
  scale_fill_viridis(
    discrete = T,
    na.value = 'white',
    option = 'turbo',
    labels = c(
      'Torrential',
      'Aquatic',
      'Semi-aquatic',
      'Arboreal',
      'Semi-arboreal',
      'Burrowing',
      'Semi-burrowing',
      'Terrestrial',
      'Unknown'
    )
  ) +
  labs (fill = 'Microhabitat',
        y = 'pPC-2 (28.19%)',
        x = 'pPC-1 (41.20%)') +
  guides(fill = guide_legend(title.position = 'top', order = 0)) +
  theme(
    aspect.ratio = 1,
    legend.position = 'right',
    plot.margin = unit(c(0, 0.1, 0, 0), 'cm')
  )
```

```{r}
(micro.morph.plot<-aqua.pc12 + 
  arbo.pc12 + 
  burr.pc34 + 
  terr.pc12)
```

```{r}
#remove taxa
taxa_remove<-ppca.scores %>%
  group_by(family) %>% 
  summarise(count = n()) %>% 
  filter(count < 2) %>%
  pull(family)

ppca.scores2<-ppca.scores %>%
  filter(!family %in% taxa_remove)
```

With the monotypic families excised, we first estimated a five-dimensional convex hull for 1226 species. We used `geometry::convhull`, which utilizes the [qhull algorithm](http://www.qhull.org/).

```{r}
frog.ch<-convhulln(p = ppca.scores2[,2:6], 'FA')
```

The '`FA` ' option in the above code specifies that the `convhull` output will contain area and volume measurements.

Next, used `hypervolume::hypvervolume_svm` to estimate a five-dimensional hypervolume using the same data as we did to estimate the five-dimensional convex hull. The hypervolume method takes substantially longer than estimating the convex hull. Furthermore, it is a stochastic method and each run generates slightly different results. For these reasons, we provide here the code we used to generate results presented in the main manuscript, but include the resulting `frog.hv` hypervolume object and all other hypervolumes that we generated downstream. All these hypervolumes are included in a separate file called 'frog_hypervolumes.RData' and have object names that end with `.hv`. 

Because this hypervolume data file is large (>850 MB), you may not want to load it. However, the tables we generated from these objects were pre-loaded into this workspace with other data at the [beginning](#loading-the-workspace-and-preparing-data-for-analysis), so you can instead just type the table names directly to see their results. These pre-loaded tables also allow you to generate figures based on the hypervolumes.

```{r}
#frog.hv<-hypervolume_svm(data = ppca.scores2[,2:6])
```


## Characterizing the radiation space

We next characterized the radiation space and quantified quadrant morphological and species diversity. We did this with the `get.vol` function. This is a custom wrapper function for `geometry::convhulln` and `hypervolume::hypvervolume_svm` we wrote to work specifically with the dataframes created in this study. It takes ppca scores (`scores`) and centered and scaled (morphological and net diversification) rates (`rates`) as data inputs. It takes additional arguments for how clades are defined (`clades`), whether or not the median of the rates should be used to define the radiation space (`med`), which data set is being used (`dataset`), which diversification rate column (`column`) to work with, and which method should be used to estimate *n-*dimensional morphological diversity (`vol`). This function estimates the *n-*dimensional convex hull (`vol = 'conv'`) or hypervolume (`vol = 'hyper'`) of each quadrant of the radiation space. Each quadrant is bounded by either the means (`med = F`) or the medians (`med = T`) of the morphological rate and net diversification rate of the clade-level data. Each clade is assigned to a quadrant based simply on whether it has rates greater or less than the bounding values of the morphological and net diversification rate. All species that belong to the clades within a quadrant are subset together, and their ppca scores are used to estimate the *n-*dimensional convex hull or hypervolume. We repeat this for each quadrant. In the case that there are an odd number of clades sampled and the median is used to estimate bounds, the species that belong to the median clade are randomly and evenly split between quadrants that the clade straddles. The function outputs the convex-hull or hypervolume object for each quadrant and a table summarizing the volume and number of species contained within each quadrant.

We used `get.vol` to estimate the five-dimensional convex hull for quadrants of radiation spaces in which net diversfiication rates were estimated under all extinction fractions for both crown and stem ages, using the means as bounding values. We output the resulting objects into a list and created a table of the results.

```{r}
#estimate five-dimensional convex hulls for each quadrant
quads.ch<-list(
  get.vol(rates = fam.dat.cs, scores = ppca.scores2, clades = 'family', dataset = 'family', column = 'crown_low', vol = 'conv'),
  get.vol(rates = fam.dat.cs, scores = ppca.scores2, clades = 'family', dataset = 'family', column = 'crown_med', vol = 'conv'),
  get.vol(rates = fam.dat.cs, scores = ppca.scores2, clades = 'family', dataset = 'family', column = 'crown_high', vol = 'conv'),
  get.vol(rates = fam.dat.cs, scores = ppca.scores2, clades = 'family', dataset = 'family', column = 'stem_low', vol = 'conv'),
  get.vol(rates = fam.dat.cs, scores = ppca.scores2, clades = 'family', dataset = 'family', column = 'stem_med', vol = 'conv'),
  get.vol(rates = fam.dat.cs, scores = ppca.scores2, clades = 'family', dataset = 'family',column = 'stem_high', vol = 'conv')
)
quads.ch.table<-bind_rows(lapply(quads.ch, function(x) x$table))
quads.ch.table<-bind_rows(lapply(quads.ch, function(x) x$table))
quads.ch.table$vol.prop<-quads.ch.table$vol/frog.ch$vol
quads.ch.table$n.prop<-quads.ch.table$n/quads.ch.table %>% group_by(div.rate) %>% summarise(tot = sum(n)) %>% pull(tot) %>% unique
```

Below, we show the code we used to generate the hypervolumes of the radiation space, but comment it out as running this code takes a while. Instead, here we simply called on the `quads.hv` object and extracted the resulting tables and bound the rows together.

```{r}
# quads.hv<-list(
#   get.vol(rates = fam.dat.cs, scores = ppca.scores2, clades = 'family', dataset = 'family', column = 'crown_low', vol = 'hyper'),
#   get.vol(rates = fam.dat.cs, scores = ppca.scores2, clades = 'family', dataset = 'family', column = 'crown_med', vol = 'hyper'),
#   get.vol(rates = fam.dat.cs, scores = ppca.scores2, clades = 'family', dataset = 'family', column = 'crown_high', vol = 'hyper'),
#   get.vol(rates = fam.dat.cs, scores = ppca.scores2, clades = 'family', dataset = 'family', column = 'stem_low', vol = 'hyper'),
#   get.vol(rates = fam.dat.cs, scores = ppca.scores2, clades = 'family', dataset = 'family', column = 'stem_med', vol = 'hyper'),
#   get.vol(rates = fam.dat.cs, scores = ppca.scores2, clades = 'family', dataset = 'family',column = 'stem_high', vol = 'hyper')
# )
# quads.hv.table<-bind_rows(lapply(quads.hv, function(x) x$table))
# quads.hv.table$vol.prop<-quads.hv.table$vol/get_volume(frog.hv)
# quads.hv.table$n.prop<-quads.hv.table$n/quads.hv.table %>% group_by(div.rate) %>% summarise(tot = sum(n)) %>% pull(tot) %>% unique
```

Next, we estimated a five-dimensional convex hull and hypervolume for each family. The minimum number of observations necessary to estimate these objects is *n + 1*, where *n* is the number of dimensions. For this reason, we further subset the ppca scores by families for which we measured at least six species. We then extracted the volume measurements from the convex hulls and hypervolumes and arranged them in a table. We then took the 5th root of the volumes, mean-centered, and scaled the variances to unity.

```{r}
#create a vector of families with at least 6 species measured
fams<-ppca.scores2 %>% 
  group_by(family) %>% 
  summarise(n = n()) %>% 
  filter(n >= 6) %>%
  pull(family)

#estimate convex hulls and save output as a list
fam.ch<-lapply(fams, function(x) convhulln(p = ppca.scores2 %>%
                                             filter(family == x) %>%
                                             select(PC1:PC5),
                                           'FA')
)
names(fam.ch)<-fams

#this is the code used to estimate hypervolumes
# fam.hv<-lapply(fams, function(x) hypervolume_svm(data = ppca.scores2 %>%
#                                                    filter(family == x) %>%
#                                                    select(PC1:PC5)
# )
# )
#names(fams.hv)<-fams

# vol.evo<-bind_rows(mapply(function(x,y) {
#   data.frame(ch = x$vol,
#              hv = get_volume(y)
#              )
# }, x = fam.ch, y = fam.hv, SIMPLIFY = F), .id = 'family') %>%
#   left_join(., fam.dat.cs %>% select(family, ratio.sigma)) %>%
#   mutate(ch = scale(ch^(1/5), center = T) %>% as.vector(),
#          hv = scale(hv^(1/5), center = T) %>% as.vector()) %>%
#   column_to_rownames('family')
```


## Correlations between net diversification and morphological rates

We next estimated pGLS correlations between rates of multivariate morphological evolution and the volumes of the convex hulls and hypervolumes. These correlations showed that both methods of quantifying morphological diversity were strongly correlated with one another, and thus could be similarly interpreted. We also showed that both of these methods are correlated with rate of evolution.

```{r}
(ch.hv.evo.cor<-gls.corr(vol.evo, tree = treedata(fam.tree, vol.evo, sort = T, warnings = F)$phy))
cor.pvalue(ch.hv.evo.cor$unbiased.cors, nrow(vol.evo), type = 'r.stat')
```

We then visualized these correlations as Figure 2 in the manuscript.

```{r}
(vol.evo.plot<-ggplot(vol.evo, aes(x = ratio.sigma, y = ch, size = hv, fill = hv)) +
          geom_point(shape = 21) +
          scale_x_continuous(breaks = pretty_breaks(n = 10)) +
          scale_y_continuous(breaks = pretty_breaks(n = 10)) +
          scale_size_continuous(name = 'Hypervolume',
                                breaks = seq(from = -2.25, to = 1.75),
                                limits = c(-1.75, 2.75),
                                guide = guide_legend(reverse = T)) +
          scale_fill_viridis(name = 'Hypervolume',
                             breaks = seq(from = -2.25, to = 1.75)) +
          labs(y = 'Convex Hull',
               x = expression(paste('Morphological Rate ', (sigma^{2})))) +
          theme_bw() +
          theme(aspect.ratio = 1)
)
```

Similar to above, we then assessed the correlations among species richness, rate of morphological evolution, and net diversification rates of each family. We found that the species richness was strongly correlated with net diversification rates, whereas rates of morphological evolution were only weakly correlated with net diversification rates.

```{r}
div.sp.n.cor<-gls.corr(fam.dat.cs %>% column_to_rownames('family') %>% select(n:bd_rates) %>% mutate(n = log(n)),
                       tree = treedata(fam.tree, fam.dat.cs %>% column_to_rownames('family'), sort = T, warnings = F)$phy)
div.sp.n.cor$unbiased.cors
diag(div.sp.n.cor$unbiased.cors) <- NA # To get reasonable results, since diagonal is a variable on itself (correlation == 1)
cor.pvalue(div.sp.n.cor$unbiased.cors, nrow(fam.dat.cs), type = 'z.stat')
```

In Figure 3 of the main manuscript, we visualized change in net diversification and morphological rates along the branches of the phylogeny, using a cophylo-style plot. Here we simply estimated ancestral states for visualization purposes and made no inference from them. Note that the scale positions are reversed from the main manuscript, for which we readjusted them manually.

```{r}
fam.tree$tip.label<-as.character(fam.tree$tip.label)
fit.stem_med<-fastAnc(treedata(fam.tree, fam.dat.cs %>% column_to_rownames('family'), sort = T, warnings = F)$phy, fam.dat.cs %>% pull(stem_med, name=family), vars=T, CI=T)
fit.ratio.sigma<-fastAnc(treedata(fam.tree, fam.dat.cs %>% column_to_rownames('family'), sort = T, warnings = F)$phy, fam.dat.cs %>% pull(ratio.sigma, name=family), vars=T, CI=T)
stem.td<-data.frame(node = tidytree::nodeid(treedata(fam.tree, fam.dat.cs %>% column_to_rownames('family'), sort = T, warnings = F)$phy, fam.dat.cs %>% pull(family)), trait = fam.dat.cs$stem_med)
sigma.td<-data.frame(node = tidytree::nodeid(treedata(fam.tree, fam.dat.cs %>% column_to_rownames('family'), sort = T, warnings = F)$phy, fam.dat.cs %>% pull(family)), trait = fam.dat.cs$ratio.sigma)
stem.nd<-data.frame(node = names(fit.stem_med$ace), trait = fit.stem_med$ace)
sigma.nd<-data.frame(node = names(fit.ratio.sigma$ace), trait = fit.ratio.sigma$ace)
d.stem<-rbind(stem.td, stem.nd)
d.sigma<-rbind(sigma.td, sigma.nd)
d.stem$node<-as.numeric(d.stem$node)
d.sigma$node<-as.numeric(d.sigma$node)
stem.tree<-full_join(treedata(fam.tree, fam.dat.cs %>% column_to_rownames('family'), sort = T, warnings = F)$phy, d.stem, by='node')
sigma.tree<-full_join(treedata(fam.tree, fam.dat.cs %>% column_to_rownames('family'), sort = T, warnings = F)$phy, d.sigma, by='node')
stem.tree.plot <-
  ggtree(stem.tree,
         aes(color = trait),
         lwd = 0.5,
         ladderize = F) +
  scale_color_viridis(
    option = 'viridis',
    guide = guide_colorbar(
      title = 'Diversification Rate',
      # title.position = 'left',
      # label.position = 'top',
      frame.colour = 'black',
      frame.linewidth = 1 
    ),
    limits =c(-3.3, 1.2)
  ) +
  theme(legend.position = 'top')
sigma.tree.plot<-ggtree(sigma.tree, aes(color=trait), lwd=1, ladderize=F) +
  scale_color_viridis(option = 'inferno')


d1<-stem.tree.plot$data
d2<-sigma.tree.plot$data
d2$x<-max(d2$x) - d2$x + max(d1$x) +180
stem.tree.plot +
  new_scale_color() +
  geom_tree(data = d2, aes(color = trait), lwd = 0.5) +
  scale_color_viridis(
    option = 'inferno',
    guide = guide_colorbar(
      title = 'Morphological Rate',
      title.position = 'right',
      label.position = 'top',
      frame.linewidth = 1,
      frame.colour = 'black'
    ),
    limits = c(-3, 2.3)
  ) +
  geom_tiplab(
    color = 'black',
    hjust = 'center',
    offset = 90,
    size = 2.5
  ) +
  theme_tree2() +
  scale_x_continuous(
    breaks = seq(0, 220, by = 20),
    labels = rev(seq(0, 220, by = 20)),
    name = 'Time (MYA)'
  ) +
  theme(
    legend.position = 'top',
    plot.title = element_text(hjust = 1),
    aspect.ratio = 1,
    legend.key.width = unit(0.5, 'cm'),
    legend.key.height = unit(0.25, 'cm')
  )
```


## Visualizing the radiation space

We further visualized the weak correlation of net diversification and morphological rates among families using a scatter plot, as in Figure 4 in the manuscript. We used dot color to indicate hypervolume size for each family. Note that we could only calculate 5-dimensional hypervolume for families with more than six observations, so families with fewer observations were set as grey. 

```{r}
(evo.div.rate.plot<-fam.dat.cs %>% 
  left_join(vol.evo %>% select(-ratio.sigma) %>% rownames_to_column('family')) %>%
  ggplot(aes(x = stem_med, y = ratio.sigma, fill = hv)) +
  geom_hline(yintercept = 0) +
  geom_vline(xintercept = 0) +
  geom_point(shape = 21, size = 3) +
  scale_x_continuous(breaks = pretty_breaks(n = 10), limits = c(-3.5, 3.5)) +
  scale_y_continuous(breaks = pretty_breaks(n = 10),limits = c(-3.5, 3.5)) +
  labs(x = 'Net diversification rate', y = expression(paste('Morphological Rate  ', (sigma^{2}))), fill = NULL) +
  scale_fill_viridis(name = 'Hypervolume') + 
  theme_bw() +
  theme(aspect.ratio = 1)
)
```

We also created a labeled version of this figure (Supplementary Figure 2), with the the region encompassed within the rectangle zoomed in and shown in the panel to the right. Here, a single point in the adaptive radiation quadrant (Bufonidae) remains unlabeled due to space constraints (i.e., green fill, just outside of the inset bounding box).

```{r}
lab.plot<-fam.dat.cs %>% 
  left_join(vol.evo %>% select(-ratio.sigma) %>% rownames_to_column('family')) %>%
  ggplot(aes(x = stem_med, y = ratio.sigma, fill = hv, label = family)) +
  geom_hline(yintercept = 0) +
  geom_vline(xintercept = 0) +
  geom_rect(aes(xmin = -0.75, xmax = 1.5, ymin = -0.25, ymax = 0.8),
            fill = NA, color = 'black') +
  geom_point(shape = 21, size = 3) +
  scale_x_continuous(breaks = pretty_breaks(n = 10), limits = c(-3.5, 3.5)) +
  scale_y_continuous(breaks = pretty_breaks(n = 10),limits = c(-3.5, 3.5)) +
  geom_text_repel(size = 2) +
  labs(x = 'Net diversification rate', y = expression(paste('Morphological Rate  ', (sigma^{2}))), fill = NULL) +
  ggtitle('a.') +
  scale_fill_viridis(name = 'Hypervolume') + 
  theme_bw() +
  theme(aspect.ratio = 1,
        axis.text = element_text(size = 9),
        axis.title = element_text(size = 9),
        plot.title = element_text(size = 9),
        legend.position = 'bottom')

inset.lab1<-fam.dat.cs %>% 
  left_join(vol.evo %>% select(-ratio.sigma) %>% rownames_to_column('family')) %>%
  ggplot(aes(x = stem_med, y = ratio.sigma, fill = hv, label = family)) +
  geom_hline(yintercept = 0) +
  geom_vline(xintercept = 0) +
  geom_point(shape = 21, size = 3) +
  scale_x_continuous(breaks = c(-1, -0.5, 0, 0.5, 1, 1.5), limits = c(-0.75, 1.5)) +
  scale_y_continuous(breaks = c(-0.5, 0, 0.5, 1), limits = c(-0.25, 0.8)) +
  scale_fill_viridis(name = 'Hypervolume') + 
  geom_text_repel(size = 2) +
  labs(x = 'Net diversification rate', y = expression(paste('Morphological Rate  ', (sigma^{2}))), fill = NULL) +
  ggtitle('b.') +
  theme_bw() +
  theme(aspect.ratio = 0.75,
        axis.text = element_text(size = 9),
        axis.title = element_text(size = 9),
        plot.title = element_text(size = 9),
        legend.position ='bottom')

(lab.evo.div.plot<-lab.plot + inset.lab1 + plot_layout(ncol = 2, guides = 'collect') & 
    theme(legend.position = 'bottom', legend.title = element_text(size = 9)))
```

We next showed the percentage of the overall frog morphological diversity represented by each quadrant. We retrieved these values from `quads.hv.table` and `quads.ch.table` that we created (or imported) earlier from the `get.vol` function. Here we show what we presented in the manuscript. However, each full table contains species and volume proportions for each quadrant for all methods of net diversification rates we used in our analyses. Simply calling on the tables will print them to the screen.

```{r}
quads.hv.table %>% filter(div.rate == 'stem_med')

#to see convex hull proportions
#quads.ch.table %>% filter(div.rate == 'stem_med')
```

We also explored the effect of using crown ages and different extinction fractions to estimate net diversification rates and how that affected the distribution of the morphological and species diversity in each quadrant. We showed this in Supplementary Figure 3, using the code below. Note that this code produces the figure without the annotations, which we called after generating the plot.

```{r}
(crown_stem_evo.div.plot<-fam.dat.cs %>%
  select(family, ratio.sigma:stem_high) %>%
  pivot_longer(cols = c(crown_low:stem_high), names_to = 'div', values_to = 'rate') %>%
  separate(col = div, into = c('div', 'ex.frac'), sep = '_') %>%
  mutate(ex.frac = factor(ex.frac, levels = c('low', 'med', 'high'))) %>% 
  ggplot(aes(x = rate, y = ratio.sigma)) +
  geom_vline(xintercept = 0) +
  geom_hline(yintercept = 0) +
  geom_point(shape = 21, fill = 'grey') +
  facet_grid(ex.frac ~ div) +
  xlab('Diversification rate') +
  ylab(expression(paste('Morphological rate ', (sigma^{2})))) +
  scale_x_continuous(breaks = pretty_breaks(n = 6), limits = c(-3.35, 3.35)) +
  scale_y_continuous(breaks = pretty_breaks(n = 6), limits = c(-3.35, 3.35)) +
  theme_bw() +
  theme(aspect.ratio = 1,
        strip.background = element_blank(),
        axis.text = element_text(color = 'black'))
)

quads.hv.table
quads.ch.table
```

In Supplementary Figure 2, we also showed the effect of using median values of net diversification and morphological rates to delimit quadrant boundaries, as well as the effect of using net diversification rates derived from the birth-death estimator. As above, the proportions can be called from the tables created from `get.vol`.

```{r}
quads.med.ch<-list(
  get.vol(rates = fam.dat.cs, scores = ppca.scores2, clades = 'family', dataset = 'family',  column = 'crown_low', vol = 'conv', med = T),
  get.vol(rates = fam.dat.cs, scores = ppca.scores2, clades = 'family', dataset = 'family', column = 'crown_med', vol = 'conv', med = T),
  get.vol(rates = fam.dat.cs, scores = ppca.scores2, clades = 'family', dataset = 'family', column = 'crown_high', vol = 'conv', med = T),
  get.vol(rates = fam.dat.cs, scores = ppca.scores2, clades = 'family', dataset = 'family', column = 'stem_low', vol = 'conv', med = T),
  get.vol(rates = fam.dat.cs, scores = ppca.scores2, clades = 'family', dataset = 'family', column = 'stem_med', vol = 'conv', med = T),
  get.vol(rates = fam.dat.cs, scores = ppca.scores2, clades = 'family', dataset = 'family', column = 'stem_high', vol = 'conv', med = T),
  get.vol(rates = fam.dat.cs, scores = ppca.scores2, clades = 'family', dataset = 'family', column = 'bd_rates', vol = 'conv', med = T)
)
quads.med.ch.table<-bind_rows(lapply(quads.med.ch, function(x) x$table))
quads.med.ch.table$vol.prop<-quads.med.ch.table$vol/frog.ch$vol
quads.med.ch.table$n.prop<-quads.med.ch.table$n/quads.med.ch.table %>% group_by(div.rate) %>% summarise(tot = sum(n)) %>% pull(tot) %>% unique

bd.ch<-get.vol(rates = fam.dat.cs, scores = ppca.scores2, clades = 'family', dataset = 'family',column = 'bd_rates', vol = 'conv')
bd.ch.table<-bd.ch$table
bd.ch.table$vol.prop<-bd.ch.table$vol/frog.ch$vol
bd.ch.table$n.prop<-bd.ch.table$n/bd.ch.table %>% group_by(div.rate) %>% summarise(tot = sum(n)) %>% pull(tot) %>% unique

# system.time(quads.med.hv<-list(
#   get.vol(rates = fam.dat.cs, scores = ppca.scores2, clades = 'family', dataset = 'family',  column = 'crown_low', vol = 'hyper', med = T),
#   get.vol(rates = fam.dat.cs, scores = ppca.scores2, clades = 'family', dataset = 'family', column = 'crown_med', vol = 'hyper', med = T),
#   get.vol(rates = fam.dat.cs, scores = ppca.scores2, clades = 'family', dataset = 'family', column = 'crown_high', vol = 'hyper', med = T),
#   get.vol(rates = fam.dat.cs, scores = ppca.scores2, clades = 'family', dataset = 'family', column = 'stem_low', vol = 'hyper', med = T),
#   get.vol(rates = fam.dat.cs, scores = ppca.scores2, clades = 'family', dataset = 'family', column = 'stem_med', vol = 'hyper', med = T),
#   get.vol(rates = fam.dat.cs, scores = ppca.scores2, clades = 'family', dataset = 'family', column = 'stem_high', vol = 'hyper', med = T),
#   get.vol(rates = fam.dat.cs, scores = ppca.scores2, clades = 'family', dataset = 'family', column = 'bd_rates', vol = 'hyper', med = T)
# )) # took 1459 seconds
# quads.med.hv.table<-bind_rows(lapply(quads.med.hv, function(x) x$table))
# quads.med.hv.table$vol.prop<-quads.med.hv.table$vol/get_volume(frog.hv)
# quads.med.hv.table$n.prop<-quads.med.hv.table$n/quads.med.hv.table %>% group_by(div.rate) %>% summarise(tot = sum(n)) %>% pull(tot) %>% unique

#bd.hv<-get.vol(rates = fam.dat.cs, scores = ppca.scores2, clades = 'family', dataset = 'family',column = 'bd_rates', vol = 'hyper')
# bd.hv.table<-bd.hv$table
# bd.hv.table$vol.prop<-bd.hv.table$vol/get_volume(frog.hv)
# bd.hv.table$n.prop<-bd.hv.table$n/bd.hv.table %>% group_by(div.rate) %>% summarise(tot = sum(n)) %>% pull(tot) %>% unique
  
  
(median_bd.rates.plot<-fam.dat.cs %>%
  left_join(vol.evo %>% select(-ratio.sigma) %>% rownames_to_column('family')) %>%
  ggplot(aes(x = stem_med, y = ratio.sigma, fill = hv)) +
  geom_hline(yintercept = median(fam.dat.cs$ratio.sigma)) +
  geom_vline(xintercept = median(fam.dat.cs$stem_med)) +
  geom_point(shape = 21, size = 3) +
  scale_x_continuous(breaks = pretty_breaks(10), limits = c(-3.5, 3.5)) +
  scale_y_continuous(breaks = pretty_breaks(10), limits = c(-3.5, 3.5)) +
  scale_fill_viridis() +
  labs(x = 'Net Diversification Rate (Stem age, moderate extinction rate)',
       y = expression(paste('Morphological Rate ', (sigma^{2}))),
       title = 'c. Medians as quadrant boundaries') +
  theme_bw() +
   theme(aspect.ratio = 1,
        axis.text = element_text(size = 9),
        axis.title = element_text(size = 9),
        legend.text = element_text(size = 9),
        legend.title = element_text(size = 9),
        plot.title = element_text(size = 9)) + 
fam.dat.cs %>%
  left_join(vol.evo %>% select(-ratio.sigma) %>% rownames_to_column('family')) %>%
  ggplot(aes(x = bd_rates, y = ratio.sigma, fill = hv)) +
  geom_hline(yintercept = 0) +
  geom_vline(xintercept = 0) +
  geom_point(shape = 21, size = 3) +
  scale_x_continuous(breaks = pretty_breaks(6), limits = c(-3, 3)) +
  scale_y_continuous(breaks = pretty_breaks(6), limits = c(-3, 3)) +
  scale_fill_viridis() +
  labs(x = 'Net Diversification Rate (Birth-death estimator)',
       y = expression(paste('Morphological Rate ', (sigma^{2}))),
       title = 'd. Means as quadrant boundaries') +
  theme_bw() +
  theme(aspect.ratio = 1,
        axis.text = element_text(size = 9),
        axis.title = element_text(size = 9),
        legend.text = element_text(size = 9),
        legend.title = element_text(size = 9),
        plot.title = element_text(size = 9)) +
  plot_layout(ncol = 2, guides = 'collect'))

quads.med.hv.table %>% filter(div.rate == 'stem_med')
quads.med.ch.table %>% filter(div.rate == 'stem_med')
bd.hv.table
bd.ch.table
```


## Using 80-, 100-, and 120-million-year-old time slices instead of named clades

We also investigated whether our results were sensitive to the arbitrariness of named clades. We did this by creating time slices at 80-, 100-, and 120-million-year intervals. Our approach here was to estimate species diversity (and thus net diversification rates) from the full taxonomic tree of Jetz & Pyron (2018); by including all anuran species, this full tree would give our time-sliced clades all species described at the time the was estimated. In contrast, we estimated morphological rates from `jp.tree`, which was the tree with genetic data from Jetz & Pyron (2018) pruned to match our morphological sampling.

We started first by creating two sets of these time-sliced trees, one set from the taxonomic tree and one set from `jp.tree`. The challenge here was that the number of clades extracted from each tree was not equal---some clades occurred in the taxonomic tree but not on `jp.tree`, as they lacked genetic data. Thus, we needed to match clades between trees based on species membership while also taking note of the species richness of the clade from the taxonomic tree.

```{r}
#subset the tree to include only anurans (this tree contains all amphibians)
jp7k<-extract.clade(jp7k, node = findMRCA(jp7k, tips = c('Ascaphus_truei', 'Aglyptodactylus_madagascariensis')))
is.ultrametric(jp7k)
#similar to the genetic tree, the taxonomic tree is not ultrametric due to numerical precision
jp7k<-force.ultrametric(jp7k)

#again, similar to the genetic tree, rename several taxa
jp7k$tip.label[c(5248, 5250:5257)]<-gsub('Indirana_', 'Sallywalkerana_', jp7k$tip.label[c(5248, 5250:5257)])
jp7k$tip.label[5217]<-'Alcalus_baluensis'

#create a vector of species names from the morphological dataset
sp.in.dat<-mean.ratio.dat %>%
    pull(species)


#create time slices at 80, 100, and 120 million year intervals for both the taxonomic tree and from the original tree from the start of this markdown document
jp7k.80<-treeSlice(jp7k, slice = max(nodeHeights(jp7k))-80, trivial = F)
jp7k.100<-treeSlice(jp7k, slice = max(nodeHeights(jp7k))-100, trivial = F)
jp7k.120<-treeSlice(jp7k, slice = max(nodeHeights(jp7k))-120, trivial = F)
jp.tree.80<-treeSlice(jp.tree, slice = max(nodeHeights(jp.tree))-80, trivial = F)
jp.tree.100<-treeSlice(jp.tree, slice = max(nodeHeights(jp.tree))-100, trivial = F)
jp.tree.120<-treeSlice(jp.tree, slice = max(nodeHeights(jp.tree))-120, trivial = F)

#create a dataframe for each time slice of species names with which numbered clade they belong to
jp7k.taxa.80<-bind_rows(lapply(jp7k.80, function(x) data.frame(species = x$tip.label)), .id = 'clade') %>%
  mutate(clade = as.numeric(clade))
jp7k.taxa.100<-bind_rows(lapply(jp7k.100, function(x) data.frame(species = x$tip.label)), .id = 'clade') %>%
  mutate(clade = as.numeric(clade))
jp7k.taxa.120<-bind_rows(lapply(jp7k.120, function(x) data.frame(species = x$tip.label)), .id = 'clade') %>%
  mutate(clade = as.numeric(clade))

#same as above, but do this for the genetic tree time slices
jp.tree.taxa.80<-bind_rows(lapply(jp.tree.80, function(x) data.frame(species = x$tip.label)), .id = 'clade') %>%
  mutate(clade = as.numeric(clade))
jp.tree.taxa.100<-bind_rows(lapply(jp.tree.100, function(x) data.frame(species = x$tip.label)), .id = 'clade') %>%
  mutate(clade = as.numeric(clade))
jp.tree.taxa.120<-bind_rows(lapply(jp.tree.120, function(x) data.frame(species = x$tip.label)), .id = 'clade') %>%
  mutate(clade = as.numeric(clade))

#create an empty table to tabulate which clades from jp.tree match with those in the taxonomic clade
taxon.count.80<-data.frame(clade = 1:length(unique(jp.tree.taxa.80$clade)), jp.n = NA, dat.n = NA)
taxon.count.100<-data.frame(clade = 1:length(unique(jp.tree.taxa.100$clade)), jp.n = NA, dat.n = NA)
taxon.count.120<-data.frame(clade = 1:length(unique(jp.tree.taxa.120$clade)), jp.n = NA, dat.n = NA)

#loop through and identify a single taxon from each numbered clade of the taxonomic tree and match them to the numbered clades in jp.tree
for(i in 1:length(unique(jp.tree.taxa.80$clade))) {
  for(j in 1:length(unique(jp7k.taxa.80$clade))) {
    x.tmp<-jp.tree.taxa.80 %>%
      filter(clade == i) %>%
      pull(species)
    
    y.tmp<-jp7k.taxa.80 %>%
      filter(clade == j) %>%
      pull(species)
    
    if(sum(x.tmp %in% y.tmp)) {
      taxon.count.80[i, 'jp.n']<-length(y.tmp)
      taxon.count.80[i, 'dat.n']<-sum(sp.in.dat %in% x.tmp)
    }
  }
  rm(x.tmp, y.tmp)
}

for(i in 1:length(unique(jp.tree.taxa.100$clade))) {
  for(j in 1:length(unique(jp7k.taxa.100$clade))) {
    x.tmp<-jp.tree.taxa.100 %>%
      filter(clade == i) %>%
      pull(species)
    
    y.tmp<-jp7k.taxa.100 %>%
      filter(clade == j) %>%
      pull(species)
    
    if(sum(x.tmp %in% y.tmp)) {
      taxon.count.100[i, 'jp.n']<-length(y.tmp)
      taxon.count.100[i, 'dat.n']<-sum(sp.in.dat %in% x.tmp)
    }
  }
  rm(x.tmp, y.tmp)
}


for(i in 1:length(unique(jp.tree.taxa.120$clade))) {
  for(j in 1:length(unique(jp7k.taxa.120$clade))) {
    x.tmp<-jp.tree.taxa.120 %>%
      filter(clade == i) %>%
      pull(species)
    
    y.tmp<-jp7k.taxa.120 %>%
      filter(clade == j) %>%
      pull(species)
    
    if(sum(x.tmp %in% y.tmp)) {
      taxon.count.120[i, 'jp.n']<-length(y.tmp)
      taxon.count.120[i, 'dat.n']<-sum(sp.in.dat %in% x.tmp)
    }
  }
  rm(x.tmp, y.tmp)
}
```

Using the table above, we filtered each $n$-MY subtree that matched species sampling in our morphological dataset and removed any subtrees that had fewer than 2 species sampled. We similarly created a list of dataframes that matched each list of trees.

```{r}
tree.sub.80<-lapply(jp.tree.80[taxon.count.80 %>% filter(dat.n > 1) %>% pull(clade)], function(x) tryCatch({
  treedata(x, mean.ratio.dat %>% select(species, head.L:crus.v) %>% column_to_rownames('species'), sort = T, warnings = F)$phy},
  error = function(e) print('Check!')))
dat.80<-lapply(jp.tree.80[taxon.count.80 %>% filter(dat.n > 1) %>% pull(clade)], function(x) tryCatch({
  treedata(x, mean.ratio.dat %>% select(species, head.L:crus.v) %>% column_to_rownames('species'), sort = T, warnings = F)$data},
  error = function(e) print('Check!')))
tree.sub.100<-lapply(jp.tree.100[taxon.count.100 %>% filter(dat.n > 1) %>% pull(clade)], function(x) tryCatch({
  treedata(x, mean.ratio.dat %>% select(species, head.L:crus.v) %>% column_to_rownames('species'), sort = T, warnings = F)$phy},
  error = function(e) print('Check!')))
dat.100<-lapply(jp.tree.100[taxon.count.100 %>% filter(dat.n > 1) %>% pull(clade)], function(x) tryCatch({
  treedata(x, mean.ratio.dat %>% select(species, head.L:crus.v) %>% column_to_rownames('species'), sort = T, warnings = F)$data},
  error = function(e) print('Check!')))
tree.sub.120<-lapply(jp.tree.120[taxon.count.120 %>% filter(dat.n > 1) %>% pull(clade)], function(x) tryCatch({
  treedata(x, mean.ratio.dat %>% select(species, head.L:crus.v) %>% column_to_rownames('species'), sort = T, warnings = F)$phy},
  error = function(e) print('Check!')))
dat.120<-lapply(jp.tree.120[taxon.count.120 %>% filter(dat.n > 1) %>% pull(clade)], function(x) tryCatch({
  treedata(x, mean.ratio.dat %>% select(species, head.L:crus.v) %>% column_to_rownames('species'), sort = T, warnings = F)$data},
  error = function(e) print('Check!')))
```

Next, we used a custom function that matched clade numbers between the two sets of subtrees. This was necessary because clade numbering is arbitrary and the clade IDs here are simply numbered by the order in which they appear. We then merged this table with the taxon-count tables and removed any clades with less than 2 species.

```{r}
match.clades<-function(jp, tax){
  tmp<-data.frame(taxa.clade = 1:length(unique(tax$clade)), jp.clade = NA)
  for(i in 1:length(unique(tax$clade))) {
    for(j in 1:length(unique(jp$clade))) {
      taxa.tmp<-tax %>%
        filter(clade == i) %>%
        pull(species)
      jp.tmp<-jp %>%
        filter(clade == j) %>%
        pull(species)
      if(sum(taxa.tmp %in% jp.tmp)) {
        tmp[i, 'jp.clade']<-j
      }
    }
  }
  tmp
}

match.80<-match.clades(jp7k.taxa.80, jp.tree.taxa.80) %>% rename('clade' = 'taxa.clade')
match.100<-match.clades(jp7k.taxa.100, jp.tree.taxa.100) %>% rename('clade' = 'taxa.clade')
match.120<-match.clades(jp7k.taxa.120, jp.tree.taxa.120) %>% rename('clade' = 'taxa.clade')

taxon.count.80<-taxon.count.80 %>%
  left_join(., match.80) %>%
  filter(dat.n > 1) %>%
  mutate(clade = as.numeric(rownames(.)))

taxon.count.100<-taxon.count.100 %>%
  left_join(., match.100) %>%
  filter(dat.n > 1) %>%
  mutate(clade = as.numeric(rownames(.)))

taxon.count.120<-taxon.count.120 %>%
  left_join(., match.120) %>%
  filter(dat.n > 1) %>%
  mutate(clade = as.numeric(rownames(.)))
```

As we did before with the family-level dataset, we created a list of vectors that grouped species together. All species were grouped as 1 because we were not concerned with groups, yet `compare.evol.rates` requires a grouping object. We also wrote a wrapper function for `compare.evol.rates` to work with list objects.

```{r}
gp.80<-gplist(dat.80)
gp.100<-gplist(dat.100)
gp.120<-gplist(dat.120)

sigmas.vec<-function(x, y, z) {
  mapply(function(x, y, z){
    compare.evol.rates(
      A = x,
      phy = y,
      gp = z,
      iter = 1
    )$sigma.d.all
  }, x = x,
  y = y,
  z = z)
}
```

Next we created a dataframe consisting of a single taxon from each clade, then pruned the tree to match these taxa. This created a clade-level tree where the tips were the numbered clades. We renamed the tips to match the clade numbers and rotated the nodes.

```{r}
tips.80<-bind_rows(lapply(dat.80, data.frame), .id = 'clade') %>%
  rownames_to_column('species') %>%
  select(species, clade) %>%
  group_by(clade) %>%
  slice_head(n = 1) %>%
  column_to_rownames('species')

clade.tree.80<-rotateNodes(treedata(jp.tree, tips.80, sort = T, warnings = F)$phy, 'all')
clade.tree.80$tip.label<-treedata(jp.tree, tips.80, sort = T, warnings = F)$data[,1]

tips.100<-bind_rows(lapply(dat.100, data.frame), .id = 'clade') %>%
  rownames_to_column('species') %>%
  select(species, clade) %>%
  group_by(clade) %>%
  slice_head(n = 1) %>%
  column_to_rownames('species')

clade.tree.100<-rotateNodes(treedata(jp.tree, tips.100, sort = T, warnings = F)$phy, 'all')
clade.tree.100$tip.label<-treedata(jp.tree, tips.100, sort = T, warnings = F)$data[,1]

tips.120<-bind_rows(lapply(dat.120, data.frame), .id = 'clade') %>%
  rownames_to_column('species') %>%
  arrange(desc(species)) %>%
  select(species, clade) %>%
  group_by(clade) %>%
  slice_head(n = 1) %>%
  column_to_rownames('species')

clade.tree.120<-rotateNodes(treedata(jp.tree, tips.120, sort = T, warnings = F)$phy, 'all')
clade.tree.120$tip.label<-treedata(jp.tree, tips.120, sort = T, warnings = F)$data[,1]
```

After that, we created a dataframe for each time slice with crown age, stem age, and morphological rate. This dataframe was then merged with species counts for each clade in each time slice. Then, using the custom `crown.rate` and `stem.rate` functions, we estimated net diversification rates for low, medium, and high extinction fractions for crown and stem ages and bound them to each dataframe.

```{r}
rates.80<-data.frame(crown.age = sapply(jp7k.80[taxon.count.80$jp.clade], function(x) max(nodeHeights(x))),
                     stem.age = clade.tree.80$edge.length[clade.tree.80$edge[,2] <= Ntip(clade.tree.80)],
                     ratio.sigma = sigmas.vec(x = dat.80, y = tree.sub.80, z = gp.80),
                     set = 80,
                     clade = 1:length(tree.sub.80)) %>%
  left_join(., taxon.count.80 %>% select(clade, jp.n, jp.clade), by = 'clade') %>%
  rename(n = jp.n)

rates.100<-data.frame(crown.age = sapply(jp7k.100[taxon.count.100$jp.clade], function(x) max(nodeHeights(x))),
                      stem.age = clade.tree.100$edge.length[clade.tree.100$edge[,2] <= Ntip(clade.tree.100)],
                      ratio.sigma = sigmas.vec(x = dat.100, y = tree.sub.100, z = gp.100),
                      set = 100,
                      clade = taxon.count.100$clade) %>%
  left_join(., taxon.count.100 %>% select(clade, jp.n, jp.clade), by = 'clade') %>%
  rename(n = jp.n)

rates.120<-data.frame(crown.age = sapply(jp7k.120[taxon.count.120$jp.clade], function(x) max(nodeHeights(x))),
                      stem.age = clade.tree.120$edge.length[clade.tree.120$edge[,2] <= Ntip(clade.tree.120)],
                      ratio.sigma = sigmas.vec(x = dat.120, y = tree.sub.120, z = gp.120),
                      set = 120,
                      clade = 1:length(tree.sub.120)) %>%
  left_join(., taxon.count.120 %>% select(clade, jp.n, jp.clade), by = 'clade') %>%
  rename(n = jp.n)


crown.rate<-function(z) {
  ext.rate <- c(0, 0.5, 0.9)
  names(ext.rate) <- c('low', 'med', 'high')
  crown.rates <- data.frame(lapply(ext.rate, function(x) {
    (log(
      0.5 * z$n * (1 - x ^ 2) +
        2 * x + 0.5 * (1 - x) * sqrt(
          z$n * (
            z$n * x ^ 2 - 8 * x + 2 * z$n * x + z$n
          )
        )
    ) - log(2)) / z$crown.age
  }))
  colnames(crown.rates) <-
    paste('crown', colnames(crown.rates), sep = '_')
  crown.rates
}

stem.rate<-function(z) {
  ext.rate<-c(0, 0.5, 0.9)
  names(ext.rate)<-c('low', 'med', 'high')
  stem.rates<-data.frame(lapply(ext.rate, function(x) {
    log(z$n * (1 - x) + x) / z$stem.age
  }))
  colnames(stem.rates)<-
    paste('stem', colnames(stem.rates), sep = '_')
  stem.rates
}

rates.80<-cbind(rates.80, crown.rate(rates.80), stem.rate(rates.80))
rates.100<-cbind(rates.100, crown.rate(rates.100), stem.rate(rates.100))
rates.120<-cbind(rates.120, crown.rate(rates.120), stem.rate(rates.120))
```

We then mean-centered and scaled each dataframe.

```{r}
log.cs<-function(y) {
  y %>%
    mutate(across(crown_low:crown_high, ~ log(.x + 1)),
           across(c(ratio.sigma, stem_low:stem_high), ~ log(.x))) %>%
    relocate(ratio.sigma, .after = clade) %>%
    relocate(n, .after = clade) %>%
    mutate(across(ratio.sigma:stem_high, ~ scale(.x, center = T) %>% as.vector))
}

rates.80.cs<-log.cs(rates.80)
rates.100.cs<-log.cs(rates.100)
rates.120.cs<-log.cs(rates.120)
```

We then created a clade-identifier column for each time slice for `ppca.scores2`.

```{r}
clades.80<-bind_rows(lapply(dat.80, data.frame), .id ='dat.80') %>%
  rownames_to_column('species') %>%
  select(species,dat.80)

clades.120<-bind_rows(lapply(dat.120, data.frame), .id ='dat.120') %>%
  rownames_to_column('species') %>%
  select(species,dat.120)

clades.100<-bind_rows(lapply(dat.100, data.frame), .id ='dat.100') %>%
  rownames_to_column('species') %>%
  select(species,dat.100)

ppca.scores3<-ppca.scores2 %>%
  left_join(., clades.80) %>%
  left_join(., clades.100) %>%
  left_join(., clades.120)
```

Then we estimated convex hulls and hypervolumes for each time slice. As above, the hypervolumes take some time to estimate, so we have commented them out but provided them in the hypervolumes data file loaded in the section ["Quantifying *n*-dimensional morphological diversity" above](#quantifying-n-dimensional-morphological-diversity).

```{r}
dat.80.ch<-list(
  get.vol(rates.80.cs, ppca.scores3, clades = 'clade', dataset = 'dat.80', column = 'crown_low', vol = 'conv'),
  get.vol(rates.80.cs, ppca.scores3, clades = 'clade', dataset = 'dat.80', column = 'crown_med', vol = 'conv'),
  get.vol(rates.80.cs, ppca.scores3, clades = 'clade', dataset = 'dat.80', column = 'crown_high', vol = 'conv'),
  get.vol(rates.80.cs, ppca.scores3, clades = 'clade', dataset = 'dat.80', column = 'stem_low', vol = 'conv'),
  get.vol(rates.80.cs, ppca.scores3, clades = 'clade', dataset = 'dat.80', column = 'stem_med', vol = 'conv'),
  get.vol(rates.80.cs, ppca.scores3, clades = 'clade', dataset = 'dat.80', column = 'stem_high', vol = 'conv')
)

dat.100.ch<-list(
  get.vol(rates.100.cs, ppca.scores3, clades = 'clade', dataset = 'dat.100', column = 'crown_low', vol = 'conv'),
  get.vol(rates.100.cs, ppca.scores3, clades = 'clade', dataset = 'dat.100', column = 'crown_med', vol = 'conv'),
  get.vol(rates.100.cs, ppca.scores3, clades = 'clade', dataset = 'dat.100', column = 'crown_high', vol = 'conv'),
  get.vol(rates.100.cs, ppca.scores3, clades = 'clade', dataset = 'dat.100', column = 'stem_low', vol = 'conv'),
  get.vol(rates.100.cs, ppca.scores3, clades = 'clade', dataset = 'dat.100', column = 'stem_med', vol = 'conv'),
  get.vol(rates.100.cs, ppca.scores3, clades = 'clade', dataset = 'dat.100', column = 'stem_high', vol = 'conv')
)

dat.120.ch<-list(
  get.vol(rates.120.cs, ppca.scores3, clades = 'clade', dataset = 'dat.120', column = 'crown_low', vol = 'conv'),
  get.vol(rates.120.cs, ppca.scores3, clades = 'clade', dataset = 'dat.120', column = 'crown_med', vol = 'conv'),
  get.vol(rates.120.cs, ppca.scores3, clades = 'clade', dataset = 'dat.120', column = 'crown_high', vol = 'conv'),
  get.vol(rates.120.cs, ppca.scores3, clades = 'clade', dataset = 'dat.120', column = 'stem_low', vol = 'conv'),
  get.vol(rates.120.cs, ppca.scores3, clades = 'clade', dataset = 'dat.120', column = 'stem_med', vol = 'conv'),
  get.vol(rates.120.cs, ppca.scores3, clades = 'clade', dataset = 'dat.120', column = 'stem_high', vol = 'conv')
)

# system.time(dat.80.hv<-list(
#   get.vol(rates.80.cs, ppca.scores3, clades = 'clade', dataset = 'dat.80', column = 'crown_low', vol = 'hyper'),
#   get.vol(rates.80.cs, ppca.scores3, clades = 'clade', dataset = 'dat.80', column = 'crown_med', vol = 'hyper'),
#   get.vol(rates.80.cs, ppca.scores3, clades = 'clade', dataset = 'dat.80', column = 'crown_high', vol = 'hyper'),
#   get.vol(rates.80.cs, ppca.scores3, clades = 'clade', dataset = 'dat.80', column = 'stem_low', vol = 'hyper'),
#   get.vol(rates.80.cs, ppca.scores3, clades = 'clade', dataset = 'dat.80', column = 'stem_med', vol = 'hyper'),
#   get.vol(rates.80.cs, ppca.scores3, clades = 'clade', dataset = 'dat.80', column = 'stem_high', vol = 'hyper')
# )) ### took  1461 seconds
# 
# system.time(dat.100.hv<-list(
#   get.vol(rates.100.cs, ppca.scores3, clades = 'clade', dataset = 'dat.100', column = 'crown_low', vol = 'hyper'),
#   get.vol(rates.100.cs, ppca.scores3, clades = 'clade', dataset = 'dat.100', column = 'crown_med', vol = 'hyper'),
#   get.vol(rates.100.cs, ppca.scores3, clades = 'clade', dataset = 'dat.100', column = 'crown_high', vol = 'hyper'),
#   get.vol(rates.100.cs, ppca.scores3, clades = 'clade', dataset = 'dat.100', column = 'stem_low', vol = 'hyper'),
#   get.vol(rates.100.cs, ppca.scores3, clades = 'clade', dataset = 'dat.100', column = 'stem_med', vol = 'hyper'),
#   get.vol(rates.100.cs, ppca.scores3, clades = 'clade', dataset = 'dat.100', column = 'stem_high', vol = 'hyper')
# )) ### took 2517 seconds
# 
# system.time(dat.120.hv<-list(
#   get.vol(rates.120.cs, ppca.scores3, clades = 'clade', dataset = 'dat.120', column = 'crown_low', vol = 'hyper'),
#   get.vol(rates.120.cs, ppca.scores3, clades = 'clade', dataset = 'dat.120', column = 'crown_med', vol = 'hyper'),
#   get.vol(rates.120.cs, ppca.scores3, clades = 'clade', dataset = 'dat.120', column = 'crown_high', vol = 'hyper'),
#   get.vol(rates.120.cs, ppca.scores3, clades = 'clade', dataset = 'dat.120', column = 'stem_low', vol = 'hyper'),
#   get.vol(rates.120.cs, ppca.scores3, clades = 'clade', dataset = 'dat.120', column = 'stem_med', vol = 'hyper'),
#   get.vol(rates.120.cs, ppca.scores3, clades = 'clade', dataset = 'dat.120', column = 'stem_high', vol = 'hyper')
# )) ### took 1622 seconds
```

We next created tables of volume and species-richness proportions for each quadrant for time-sliced clades.

```{r}
dat.80.ch.table<-bind_rows(lapply(dat.80.ch, function(x) x$table))
dat.100.ch.table<-bind_rows(lapply(dat.100.ch, function(x) x$table))
dat.120.ch.table<-bind_rows(lapply(dat.120.ch, function(x) x$table))

# dat.80.hv.table<-bind_rows(lapply(dat.80.hv, function(x) x$table))
# dat.100.hv.table<-bind_rows(lapply(dat.100.hv, function(x) x$table))
# dat.120.hv.table<-bind_rows(lapply(dat.120.hv, function(x) x$table))

dat.80.ch.table$vol.prop<-dat.80.ch.table$vols/frog.ch$vol
dat.100.ch.table$vol.prop<-dat.100.ch.table$vols/frog.ch$vol
dat.120.ch.table$vol.prop<-dat.120.ch.table$vols/frog.ch$vol
dat.80.ch.table$n.prop<-dat.80.ch.table$n/(dat.80.ch.table %>% 
                                                 group_by(div.rate) %>%
                                                 summarise(tot = sum(n)) %>%
                                                 pull(tot) %>%
                                                 unique())
dat.100.ch.table$n.prop<-dat.100.ch.table$n/(dat.100.ch.table %>% 
                                                   group_by(div.rate) %>%
                                                   summarise(tot = sum(n)) %>%
                                                   pull(tot) %>%
                                                   unique())
dat.120.ch.table$n.prop<-dat.120.ch.table$n/(dat.120.ch.table %>% 
                                                   group_by(div.rate) %>%
                                                   summarise(tot = sum(n)) %>%
                                                   pull(tot) %>%
                                                   unique())
# dat.80.hv.table$vol.prop<-dat.80.hv.table$vols/get_volume(frog.hv)
# dat.100.hv.table$vol.prop<-dat.100.hv.table$vols/get_volume(frog.hv)
# dat.120.hv.table$vol.prop<-dat.120.hv.table$vols/get_volume(frog.hv)
```

Next we estimated hypervolumes and convex hulls, but this time using medians as quadrant boundaries for each time slice. As with above, all hypervolume code is commented out because it takes a long time to run.

```{r}
dat.80.med.ch<-list(
  get.vol(rates.80.cs, ppca.scores3, clades = 'clade', dataset = 'dat.80', column = 'crown_low', vol = 'conv', med =T),
  get.vol(rates.80.cs, ppca.scores3, clades = 'clade', dataset = 'dat.80', column = 'crown_med', vol = 'conv', med =T),
  get.vol(rates.80.cs, ppca.scores3, clades = 'clade', dataset = 'dat.80', column = 'crown_high', vol = 'conv', med =T),
  get.vol(rates.80.cs, ppca.scores3, clades = 'clade', dataset = 'dat.80', column = 'stem_low', vol = 'conv', med =T),
  get.vol(rates.80.cs, ppca.scores3, clades = 'clade', dataset = 'dat.80', column = 'stem_med', vol = 'conv', med =T),
  get.vol(rates.80.cs, ppca.scores3, clades = 'clade', dataset = 'dat.80', column = 'stem_high', vol = 'conv', med =T)
)

dat.100.med.ch<-list(
  get.vol(rates.100.cs, ppca.scores3, clades = 'clade', dataset = 'dat.100', column = 'crown_low', vol = 'conv', med =T),
  get.vol(rates.100.cs, ppca.scores3, clades = 'clade', dataset = 'dat.100', column = 'crown_med', vol = 'conv', med =T),
  get.vol(rates.100.cs, ppca.scores3, clades = 'clade', dataset = 'dat.100', column = 'crown_high', vol = 'conv', med =T),
  get.vol(rates.100.cs, ppca.scores3, clades = 'clade', dataset = 'dat.100', column = 'stem_low', vol = 'conv', med =T),
  get.vol(rates.100.cs, ppca.scores3, clades = 'clade', dataset = 'dat.100', column = 'stem_med', vol = 'conv', med =T),
  get.vol(rates.100.cs, ppca.scores3, clades = 'clade', dataset = 'dat.100', column = 'stem_high', vol = 'conv', med =T)
)

dat.120.med.ch<-list(
  get.vol(rates.120.cs, ppca.scores3, clades = 'clade', dataset = 'dat.120', column = 'crown_low', vol = 'conv', med =T),
  get.vol(rates.120.cs, ppca.scores3, clades = 'clade', dataset = 'dat.120', column = 'crown_med', vol = 'conv', med =T),
  get.vol(rates.120.cs, ppca.scores3, clades = 'clade', dataset = 'dat.120', column = 'crown_high', vol = 'conv', med =T),
  get.vol(rates.120.cs, ppca.scores3, clades = 'clade', dataset = 'dat.120', column = 'stem_low', vol = 'conv', med =T),
  get.vol(rates.120.cs, ppca.scores3, clades = 'clade', dataset = 'dat.120', column = 'stem_med', vol = 'conv', med =T),
  get.vol(rates.120.cs, ppca.scores3, clades = 'clade', dataset = 'dat.120', column = 'stem_high', vol = 'conv', med =T)
)

# system.time(dat.80.med.hv<-list(
#   get.vol(rates.80.cs, ppca.scores3, clades = 'clade', dataset = 'dat.80', column = 'crown_low', vol = 'hyper', med =T),
#   get.vol(rates.80.cs, ppca.scores3, clades = 'clade', dataset = 'dat.80', column = 'crown_med', vol = 'hyper', med =T),
#   get.vol(rates.80.cs, ppca.scores3, clades = 'clade', dataset = 'dat.80', column = 'crown_high', vol = 'hyper', med =T),
#   get.vol(rates.80.cs, ppca.scores3, clades = 'clade', dataset = 'dat.80', column = 'stem_low', vol = 'hyper', med =T),
#   get.vol(rates.80.cs, ppca.scores3, clades = 'clade', dataset = 'dat.80', column = 'stem_med', vol = 'hyper', med =T),
#   get.vol(rates.80.cs, ppca.scores3, clades = 'clade', dataset = 'dat.80', column = 'stem_high', vol = 'hyper', med =T)
# )) ### took 1346 seconds
# 
# system.time(dat.100.med.hv<-list(
#   get.vol(rates.100.cs, ppca.scores3, clades = 'clade', dataset = 'dat.100', column = 'crown_low', vol = 'hyper', med =T),
#   get.vol(rates.100.cs, ppca.scores3, clades = 'clade', dataset = 'dat.100', column = 'crown_med', vol = 'hyper', med =T),
#   get.vol(rates.100.cs, ppca.scores3, clades = 'clade', dataset = 'dat.100', column = 'crown_high', vol = 'hyper', med =T),
#   get.vol(rates.100.cs, ppca.scores3, clades = 'clade', dataset = 'dat.100', column = 'stem_low', vol = 'hyper', med =T),
#   get.vol(rates.100.cs, ppca.scores3, clades = 'clade', dataset = 'dat.100', column = 'stem_med', vol = 'hyper', med =T),
#   get.vol(rates.100.cs, ppca.scores3, clades = 'clade', dataset = 'dat.100', column = 'stem_high', vol = 'hyper', med =T)
# )) ### took 1552 seconds
# 
# system.time(dat.120.med.hv<-list(
#   get.vol(rates.120.cs, ppca.scores3, clades = 'clade', dataset = 'dat.120', column = 'crown_low', vol = 'hyper', med =T),
#   get.vol(rates.120.cs, ppca.scores3, clades = 'clade', dataset = 'dat.120', column = 'crown_med', vol = 'hyper', med =T),
#   get.vol(rates.120.cs, ppca.scores3, clades = 'clade', dataset = 'dat.120', column = 'crown_high', vol = 'hyper', med =T),
#   get.vol(rates.120.cs, ppca.scores3, clades = 'clade', dataset = 'dat.120', column = 'stem_low', vol = 'hyper', med =T),
#   get.vol(rates.120.cs, ppca.scores3, clades = 'clade', dataset = 'dat.120', column = 'stem_med', vol = 'hyper', med =T),
#   get.vol(rates.120.cs, ppca.scores3, clades = 'clade', dataset = 'dat.120', column = 'stem_high', vol = 'hyper', med =T)
# )) ### took seconds
```

We also created tables for the median-based hypervolumes and convex hulls.

```{r}
dat.80.med.ch.table<-bind_rows(lapply(dat.80.med.ch, function(x) x$table))
dat.100.med.ch.table<-bind_rows(lapply(dat.100.med.ch, function(x) x$table))
dat.120.med.ch.table<-bind_rows(lapply(dat.120.med.ch, function(x) x$table))

# dat.80.med.hv.table<-bind_rows(lapply(dat.80.med.hv, function(x) x$table))
# dat.100.med.hv.table<-bind_rows(lapply(dat.100.med.hv, function(x) x$table))
# dat.120.med.hv.table<-bind_rows(lapply(dat.120.med.hv, function(x) x$table))

dat.80.med.ch.table$vol.prop<-dat.80.med.ch.table$vols/frog.ch$vol
dat.100.med.ch.table$vol.prop<-dat.100.med.ch.table$vols/frog.ch$vol
dat.120.med.ch.table$vol.prop<-dat.120.med.ch.table$vols/frog.ch$vol
dat.80.med.ch.table$n.prop<-dat.80.med.ch.table$n/(dat.80.med.ch.table %>%
                                                         group_by(div.rate) %>%
                                                         summarise(n.tot = sum(n)) %>%
                                                         pull(n.tot) %>%
                                                         unique())
dat.100.med.ch.table$n.prop<-dat.100.med.ch.table$n/(dat.100.med.ch.table %>%
                                                           group_by(div.rate) %>%
                                                           summarise(n.tot = sum(n)) %>%
                                                           pull(n.tot) %>%
                                                           unique())
dat.120.med.ch.table$n.prop<-dat.120.med.ch.table$n/(dat.120.med.ch.table %>%
                                                           group_by(div.rate) %>%
                                                           summarise(n.tot = sum(n)) %>%
                                                           pull(n.tot) %>%
                                                           unique())
# dat.80.med.hv.table$vol.prop<-dat.80.med.hv.table$vols/get_volume(frog.hv)
# dat.100.med.hv.table$vol.prop<-dat.100.med.hv.table$vols/get_volume(frog.hv)
# dat.120.med.hv.table$vol.prop<-dat.120.med.hv.table$vols/get_volume(frog.hv)
```

To summarize these results, we created Supplementary Figure 4. Note that our figure annotations are not presented here. However, the top row shows 80 MY slices, the middle row shows 100 MY slices, and the bottom row shows 120 MY slices. Here we only show net diversification rates estimated using stem ages and moderate extinction rates, as in our primary analyses.

```{r}
(median_mean_timeslice_plot<-ggplot(rates.80.cs, aes(x = stem_med, y = ratio.sigma)) +
  geom_hline(yintercept = median(rates.80.cs$ratio.sigma)) +
  geom_vline(xintercept = median(rates.80.cs$stem_med)) +
  geom_point(size = 3, shape = 21, fill = 'grey') +
  scale_x_continuous(breaks = pretty_breaks(6), limits = c(-3, 3)) +
  scale_y_continuous(breaks = pretty_breaks(6), limits = c(-3, 3)) +
  theme_bw() +
  ggtitle('medians') +
  theme(aspect.ratio = 1,
        axis.title.y = element_blank(),
        axis.text.x = element_blank(),
        axis.title.x = element_blank()) +
ggplot(rates.100.cs, aes(x = stem_med, y = ratio.sigma)) +
  geom_hline(yintercept = median(rates.100.cs$ratio.sigma)) +
  geom_vline(xintercept = median(rates.100.cs$stem_med)) +
  geom_point(size = 3, shape = 21, fill = 'grey') +
  scale_x_continuous(breaks = pretty_breaks(6), limits = c(-3, 3)) +
  scale_y_continuous(breaks = pretty_breaks(6), limits = c(-3, 3),
                     expression(paste('Morphological Rate ', (sigma^{2})))) +
  theme_bw() +
  theme(aspect.ratio = 1,
        axis.title.x = element_blank(),
        axis.text.x = element_blank()) +
ggplot(rates.120.cs, aes(x = stem_med, y = ratio.sigma)) +
  geom_hline(yintercept = median(rates.120.cs$ratio.sigma)) +
  geom_vline(xintercept = median(rates.120.cs$stem_med)) +
  geom_point(size = 3, shape = 21, fill = 'grey') +
  scale_x_continuous('Net diversification rate', breaks = pretty_breaks(6), limits = c(-3, 3)) +
  scale_y_continuous(breaks = pretty_breaks(6), limits = c(-3, 3)) +
  theme_bw() +
  theme(aspect.ratio = 1,
        axis.title.y = element_blank()) +
ggplot(rates.80.cs, aes(x = stem_med, y = ratio.sigma)) +
  geom_hline(yintercept = 0) +
  geom_vline(xintercept = 0) +
  geom_point(size = 3, shape = 21, fill = 'grey') +
  scale_x_continuous(breaks = pretty_breaks(6), limits = c(-3, 3)) +
  scale_y_continuous(breaks = pretty_breaks(6), limits = c(-3, 3)) +
  ggtitle('means') +
  theme_bw() +
  theme(aspect.ratio = 1,
        axis.title.y = element_blank(),
        axis.text.y = element_blank(),
        axis.text.x = element_blank(),
        axis.title.x = element_blank()) +
ggplot(rates.100.cs, aes(x = stem_med, y = ratio.sigma)) +
  geom_hline(yintercept = 0) +
  geom_vline(xintercept = 0) +
  geom_point(size = 3, shape = 21, fill = 'grey') +
  scale_x_continuous(breaks = pretty_breaks(6), limits = c(-3, 3)) +
  scale_y_continuous(breaks = pretty_breaks(6), limits = c(-3, 3)) +
  theme_bw() +
  theme(aspect.ratio = 1,
        axis.title.y = element_blank(),
        axis.text.y = element_blank(),
        axis.text.x = element_blank(),
        axis.title.x = element_blank()) +
ggplot(rates.120.cs, aes(x = stem_med, y = ratio.sigma)) +
  geom_hline(yintercept = 0) +
  geom_vline(xintercept = 0) +
  geom_point(size = 3, shape = 21, fill = 'grey') +
  scale_x_continuous('Net diversification rate', breaks = pretty_breaks(6), limits = c(-3, 3)) +
  scale_y_continuous(breaks = pretty_breaks(6), limits = c(-3, 3)) +
  theme_bw() +
  theme(aspect.ratio = 1,
        axis.title.y = element_blank(),
        axis.text.y = element_blank()) +
  plot_layout(ncol = 2, nrow = 3, byrow = F))

#convex hull proportions boundaries defined by medians
bind_rows('80 MYA slice' = dat.80.med.ch.table %>% filter(div.rate == 'stem_med'),
          '100 MYA slice' = dat.100.med.ch.table %>% filter(div.rate == 'stem_med'),
          '120 MYA slice' = dat.120.med.ch.table %>% filter(div.rate == 'stem_med'), .id = 'slice')

#hypervolume proportions boundaries defined by medians
bind_rows('80 MYA slice' = dat.80.ch.table %>% filter(div.rate == 'stem_med'),
          '100 MYA slice' = dat.100.ch.table %>% filter(div.rate == 'stem_med'),
          '120 MYA slice' = dat.120.ch.table %>% filter(div.rate == 'stem_med'), .id = 'slice')

#convex hull proportions boundaries defined by means
bind_rows('80 MYA slice' = dat.80.ch.table %>% filter(div.rate == 'stem_med'),
          '100 MYA slice' = dat.100.ch.table %>% filter(div.rate == 'stem_med'),
          '120 MYA slice' = dat.120.ch.table %>% filter(div.rate == 'stem_med'), .id = 'slice')

#hypervolume proportions boundaries defined by means
bind_rows('80 MYA slice' = dat.80.ch.table %>% filter(div.rate == 'stem_med'),
          '100 MYA slice' = dat.100.ch.table %>% filter(div.rate == 'stem_med'),
          '120 MYA slice' = dat.120.ch.table %>% filter(div.rate == 'stem_med'), .id = 'slice')
```

Lastly, we also estimated convex hulls and hypervolumes using the first four and six pPCA axes. We did this to test the sensitivity of our results to estimating these morphospaces with five pPCA axes *i.e., in our primary results). We used modified versions of `get.vol` to handle four and six dimensions. These results constituted Supplementary Table 4.

```{r}
frog4d.ch<-convhulln(p = ppca.scores2[,2:5], 'FA')
frog6d.ch<-convhulln(p = ppca.scores2[,2:7], 'FA')
# frog4d.hv<-hypervolume_svm(data = ppca.scores2[,2:5])  ###this was quick...
# system.time(frog6d.hv<-hypervolume_svm(data = ppca.scores2[,2:7])) ###took 463 seconds
quads.4d.ch<-get.vol.4d(rates = fam.dat.cs, scores = ppca.scores2, clades = 'family', dataset = 'family', column = 'stem_med', vol = 'conv')
quads.6d.ch<-get.vol.6d(rates = fam.dat.cs, scores = ppca.scores2, clades = 'family', dataset = 'family', column = 'stem_med', vol = 'conv')

quads.4d.ch.table<-quads.4d.ch$table
quads.4d.ch.table$vol.prop<-quads.4d.ch.table$vol/frog4d.ch$vol

quads.6d.ch.table<-quads.6d.ch$table
quads.6d.ch.table$vol.prop<-quads.6d.ch.table$vol/frog6d.ch$vol
# system.time(quads.4d.hv<-get.vol.4d(rates = fam.dat.cs, scores = ppca.scores2, clades = 'family', dataset = 'family', column = 'stem_med', vol = 'hyper')
#   # get.vol(rates = fam.dat.cs, scores = ppca.scores2, clades = 'family', dataset = 'family',column = 'bd_rates', vol = 'hyper')
# ) ####took 37 seconds
# quads.4d.hv.table<-quads.4d.hv$table
# quads.4d.hv.table$vol.prop<-quads.4d.hv.table$vol/get_volume(frog4d.hv)


# system.time(quads.6d.hv<-get.vol.6d(rates = fam.dat.cs, scores = ppca.scores2, clades = 'family', dataset = 'family', column = 'stem_med', vol = 'hyper')
#             # get.vol(rates = fam.dat.cs, scores = ppca.scores2, clades = 'family', dataset = 'family',column = 'bd_rates', vol = 'hyper')
# ) ####took 2312 seconds
# quads.6d.hv.table<-quads.6d.hv$table
# quads.6d.hv.table$vol.prop<-quads.6d.hv.table$vol/get_volume(frog6d.hv)

# Convex-hull results
left_join(quads.4d.ch.table %>% select(quad, vol.prop) %>% rename(four.d = vol.prop), quads.ch.table %>% filter(div.rate == 'stem_med') %>% select(quad, vol.prop) %>% rename(five.d = vol.prop)) %>%
  left_join(quads.6d.ch.table %>% select(quad, vol.prop) %>% rename(six.d = vol.prop))

# Hypervolume results
left_join(quads.4d.hv.table %>% select(quad, vol.prop) %>% filter() %>% rename(four.d = vol.prop), quads.hv.table %>% filter(div.rate == 'stem_med') %>% select(quad, vol.prop) %>% rename(five.d = vol.prop)) %>%
  left_join(quads.6d.hv.table %>% select(quad, vol.prop) %>% rename(six.d = vol.prop))
```


## Time dependence of net diversification rates and rates of morphological evolution

As a supplementary analysis for our discussion, we explored the potential effects of time-dependence on the rates we estimated. We circumscribed these analyses to include only stem ages at moderate extinction rates ($\varepsilon$ = 0.5) and the morphological rates of evolution. We first examined the time dependence by regressing each of the mean-centered and scaled rates by clade age. For net diversification rates, we regressed against stem age, as this age was the most directly relevant (i.e., that used for estimating the rates). By contrast, we used crown ages for regressing rates of morphological evolution on time, since only crown phylogenies are used for estimating the rates. 

We estimated regression relationships using the `phylolm::phylolm` function, which allowed us to perform phylogenetic generalized least squares. We also plotted these relationships, as in Supplementary Figure 5.

```{r}
ratio.sigma.lm<-phylolm(ratio.sigma ~ crown.age, data = fam.dat.cs %>% column_to_rownames('family'),
                        phy = treedata(fam.tree, fam.dat.cs %>% column_to_rownames('family'), sort = T, warning = F)$phy,
                        model = 'BM')

stem_med.lm<-phylolm(stem_med ~ stem.age, data = fam.dat.cs %>% column_to_rownames('family'),
                     phy = treedata(fam.tree, fam.dat.cs %>% column_to_rownames('family'), sort = T, warning = F)$phy,
                     model = 'BM')

summary(ratio.sigma.lm)

summary(stem_med.lm)

ratio.lm.plot<-ggplot(fam.dat.cs, aes(x = crown.age, y = ratio.sigma)) +
  geom_point(size = 2, fill = 'grey', shape = 21) +
  geom_line(data = data.frame(ratio.sigma.lm$X, ratio.sigma = predict(ratio.sigma.lm)),
            aes(x = crown.age, y = ratio.sigma), color = 'black', lwd = 1) +
  ggtitle('a.') +
  labs(y = expression(paste('Morphological Rate ', (sigma^{2}))),
       x = 'Crown age')+
  theme_bw() +
  theme(aspect.ratio = 1,
        axis.text = element_text(color = 'black'))

stem_med.lm.plot<-ggplot(fam.dat.cs, aes(x = stem.age, y = stem_med)) +
  geom_point(size = 2, fill = 'grey', shape = 21) +
  geom_line(data = data.frame(stem_med.lm$X, stem_med = predict(stem_med.lm)),
            aes(x = stem.age, y = stem_med), color = 'black', lwd = 1) +
  labs(y = 'Net diversification rate (stem ages, moderate extinction fraction)',
       x = 'Stem age') +
  ggtitle('b.') +
  theme_bw() +
  theme(aspect.ratio = 1,
        axis.text = element_text(color = 'black'))

(r.rates.plot<-ratio.lm.plot + stem_med.lm.plot)
```

Here, we found that rates of both net diversification and morphological evolution are significantly related to their respective measures of clade age. We next calculated residuals from each linear model to generate time-independent rates. We then used pgls to calculate the correlation between time-independent measures of net diversification rates and rates of morphological evolution, finding no correlation.

```{r}
r.fam.dat<-data.frame(r.stem_med = resid(stem_med.lm), r.ratio.sigma = resid(ratio.sigma.lm))
(r.rates.corr<-gls.corr(dat = r.fam.dat,
                       tree = treedata(phy = fam.tree, data = r.fam.dat, sort = T, warnings = F)$phy)$unbiased.cors)
cor.pvalue(r.rates.corr[2,1], n = nrow(r.fam.dat), type = 'z.stat')
```

## References

Adams, D. C. 2014. Quantifying and comparing phylogenetic evolutionary rates for shape and other high-dimensional phenotypic data. *Syst. Biol.* 63:166–-177. [doi:10.1093/sysbio/syt105](https://doi.org/10.1093/sysbio/syt105)

Jetz, W. and R. A. Pyron. 2018. The interplay of past diversification and evolutionary isolation with present imperilment across the amphibian tree of life. *Nat. Ecol. Evol.* 2:850–-858. [doi:10.1038/s41559-018-0515-5](https://doi.org/10.1038/s41559-018-0515-5)

Juarez, B. H. and D. C. Adams. 2022. Evolutionary allometry of sexual dimorphism of jumping performance in anurans. *Evol. Ecol.*  36:717--733. [doi:10.1007/s10682-021-10132-x](https://doi.org/10.1007/s10682-021-10132-x)

Magallón, S. and M. J. Sanderson. 2001. Absolute diversification rates in angiosperm clades. *Evolution* 55:1762–-1780. [doi:10.1111/j.0014-3820.2001.tb00826.x](https://doi.org/10.1111/j.0014-3820.2001.tb00826.x)

Moen, D. S., D. J. Irschick, and J. J. Wiens. 2013. Evolutionary conservatism and convergence both lead to striking similarity in ecology, morphology and performance across continents in frogs. *Proc. R. Soc. B* 280:20132156. [doi:10.1098/rspb.2013.2156](https://doi.org/10.1098/rspb.2013.2156)

Moen, D. S., R. N. Ravelojaona, C. R. Hutter, and J. J. Wiens. 2021. Testing for adaptive radiation: A new approach applied to Madagascar frogs. *Evolution* 75:3008–-3025. [doi:10.1111/evo.14328](https://doi.org/10.1111/evo.14328)
