# Supplementary material for: The radiation continuum and the evolution of frog diversity
Source: Nat Commun. 2023 Nov 4;14:7100. doi: 10.1038/s41467-023-42745-x (PMC10625520; doi:10.1038/s41467-023-42745-x)
Supplement: Supplementary file 9 — Supplementary Code 1 [file 41467_2023_42745_MOESM9_ESM.zip › Supplementary Code 1/aw.latest.csv]

	order	family	subfamily	genus	subgenus	species	common_name	gaa_name	synonymies	itis_names	iucn	isocc	intro_isocc	aweb_uid	uri.guid	taxon_notes_public
1	Anura	Allophrynidae		Allophryne		relicta						BR		8097	https://amphibiaweb.org/species/8097
2	Anura	Allophrynidae		Allophryne		resplendens	Resplendent Frog					PE		7786	https://amphibiaweb.org/species/7786
3	Anura	Allophrynidae		Allophryne		ruthveni	Tukeit-Hill Frog	Allophryne ruthveni	Sphaenorhynchus seabrai, Sphoenohyla seabrai	Sphaenorhynchus seabrai, Sphoenohyla seabrai	Least Concern (LC)	VE,SR,GY,GF,BR		2059	https://amphibiaweb.org/species/2059
4	Anura	Alsodidae		Alsodes		australis		Alsodes australis			Data Deficient (DD)	CL,AR		5715	https://amphibiaweb.org/species/5715
5	Anura	Alsodidae		Alsodes		barrioi		Alsodes barrioi			Endangered (EN)	CL		2552	https://amphibiaweb.org/species/2552
6	Anura	Alsodidae		Alsodes		cantillanensis	Cantillana Spiny-Chest Frog	Alsodes cantillanensis			Critically Endangered (CR)	CL		8311	https://amphibiaweb.org/species/8311
7	Anura	Alsodidae		Alsodes		coppingeri			Eupsophus coppingeri	Eupsophus coppingeri	Data Deficient (DD)	CL		7307	https://amphibiaweb.org/species/7307
8	Anura	Alsodidae		Alsodes		gargola		Alsodes gargola			Least Concern (LC)	AR,CL		2553	https://amphibiaweb.org/species/2553
9	Anura	Alsodidae		Alsodes		hugoi		Alsodes hugoi			Vulnerable (VU)	CL		5836	https://amphibiaweb.org/species/5836
10	Anura	Alsodidae		Alsodes		igneus		Alsodes igneus			Vulnerable (VU)	CL		6427	https://amphibiaweb.org/species/6427
11	Anura	Alsodidae		Alsodes		kaweshkari		Alsodes kaweshkari			Data Deficient (DD)	CL		5716	https://amphibiaweb.org/species/5716
12	Anura	Alsodidae		Alsodes		montanus		Alsodes montanus	Telmatobius montanus	Telmatobius montanus	Vulnerable (VU)	AR,CL		2555	https://amphibiaweb.org/species/2555
13	Anura	Alsodidae		Alsodes		monticola		Alsodes monticola	Eupsophus monticola	Eupsophus monticola	Data Deficient (DD)	CL		2556	https://amphibiaweb.org/species/2556
14	Anura	Alsodidae		Alsodes		neuquensis					Endangered (EN)	AR		7893	https://amphibiaweb.org/species/7893
15	Anura	Alsodidae		Alsodes		nodosus		Alsodes nodosus	Eupsophus illotus, Eupsophus nodosus	Eupsophus illotus, Eupsophus nodosus	Near Threatened (NT)	AR,CL		2557	https://amphibiaweb.org/species/2557
16	Anura	Alsodidae		Alsodes		norae		Alsodes norae			Endangered (EN)	CL		7115	https://amphibiaweb.org/species/7115
17	Anura	Alsodidae		Alsodes		pehuenche		Alsodes pehuenche			Critically Endangered (CR)	AR,CL		2558	https://amphibiaweb.org/species/2558
18	Anura	Alsodidae		Alsodes		tumultuosus		Alsodes tumultuosus			Vulnerable (VU)	CL		2559	https://amphibiaweb.org/species/2559
19	Anura	Alsodidae		Alsodes		valdiviensis		Alsodes valdiviensis			Endangered (EN)	CL		6428	https://amphibiaweb.org/species/6428
20	Anura	Alsodidae		Alsodes		vanzolinii	Vanzolini's Spiny-Chest Frog	Alsodes vanzolinii			Endangered (EN)	CL		2560	https://amphibiaweb.org/species/2560
21	Anura	Alsodidae		Alsodes		verrucosus		Alsodes verrucosus			Endangered (EN)	AR,CL		2561	https://amphibiaweb.org/species/2561
22	Anura	Alsodidae		Alsodes		vittatus		Alsodes vittatus			Data Deficient (DD)	CL		2562	https://amphibiaweb.org/species/2562
23	Anura	Alsodidae		Eupsophus		calcaratus		Eupsophus calcaratus	Zachaenus roseus		Least Concern (LC)	CL		2625	https://amphibiaweb.org/species/2625
24	Anura	Alsodidae		Eupsophus		emiliopugini		Eupsophus emiliopugini			Least Concern (LC)	CL		2627	https://amphibiaweb.org/species/2627
25	Anura	Alsodidae		Eupsophus		insularis		Eupsophus insularis			Critically Endangered (CR)	CL		2628	https://amphibiaweb.org/species/2628
26	Anura	Alsodidae		Eupsophus		migueli	Miguel's Toad	Eupsophus migueli	Eupsophus altor		Endangered (EN)	CL		2629	https://amphibiaweb.org/species/2629
27	Anura	Alsodidae		Eupsophus		roseus		Eupsophus roseus	Eupsophus contulmoensis, Eupsophus nahuelbutensis, Eupsophus septentrionalis, Eupsophus sylvestris, Cystignathus roseus, Cystignathus sylvestris	Eupsophus sylvestris, Cystignathus roseus, Cystignathus sylvestris	Least Concern (LC)	CL,AR		2631	https://amphibiaweb.org/species/2631
28	Anura	Alsodidae		Eupsophus		vertebralis		Eupsophus vertebralis			Least Concern (LC)	CL		2632	https://amphibiaweb.org/species/2632
29	Anura	Alsodidae		Limnomedusa		macroglossa		Limnomedusa macroglossa	Limnomedusa misionis, Cystignathus macroglossus, Litopleura maritimum	Limnomedusa misionis, Cystignathus macroglossus, Litopleura maritimum	Least Concern (LC)	UY,BR,AR		2649	https://amphibiaweb.org/species/2649
30	Anura	Alytidae	Alytinae	Alytes		almogavarii	Catalonian Midwife Toad					FR,ES		9138	https://amphibiaweb.org/species/9138
31	Anura	Alytidae	Alytinae	Alytes	Ammoryctis	cisternasii	Iberian Midwife Toad, Ibersiche geburtshelferkroete, Gripau paridor ibèrec, Iberisk Fødselshjælperfrø, Ibeeria köidikkonn, sapo partero ibérico, sapo partero de cisternas, Apotzar, Alyte de cisternas,	Alytes cisternasii			Least Concern (LC)	ES,PT		1519	https://amphibiaweb.org/species/1519
32	Anura	Alytidae	Alytinae	Alytes	Baleaphryne	dickhilleni	Midwife Toad of Hillenius, Betic midwife toad, sapo partero bético, sapo-parteiro-bético	Alytes dickhilleni			Vulnerable (VU)	ES		1520	https://amphibiaweb.org/species/1520
33	Anura	Alytidae	Alytinae	Alytes	Baleaphryne	maurus	Moroccan Midwife Toad	Alytes maurus			Near Threatened (NT)	DZ,MA		6244	https://amphibiaweb.org/species/6244
34	Anura	Alytidae	Alytinae	Alytes	Baleaphryne	muletensis	Mallorcan Midwife Toad, Ferreret, Balearenkroete, Baleaari köidikkonn, Sapilo Balear, Alyte de Majorque, Alyte Balearico, Rospo Ostetrico Balearico, balearen vroedmeesterpad	Alytes muletensis			Endangered (EN)	ES		1521	https://amphibiaweb.org/species/1521
35	Anura	Alytidae	Alytinae	Alytes	Alytes	obstetricans	Midwife Toad, Tòtil, Gripau llevador, Fødselshjælperfrø, geburtshelferkroete, glockenfrosch, harilik köidikkonn, sapo partero comùn, txantxiku arrunta, alyte accoucheur, crapaud accroucheur, sapo part	Alytes obstetricans			Least Concern (LC)	BE,FR,DE,IT,LU,NL,PT,ES,CH,GB	GB	1522	https://amphibiaweb.org/species/1522
36	Anura	Alytidae	Discoglossinae	Discoglossus		galganoi	Iberian Painted Frog, Sapillo Pintojo, Sapinho Sarapintado, Discoglosse de Galgano, Discoglosso di Galgano, Discoglosso Iberico, Râ-de-focinho-pontiagudo, Iberischer Scheibenzüngler, Iberische schijftongkikker	Discoglossus galganoi	Discoglossus jeanneae		Least Concern (LC)	ES,PT		5581	https://amphibiaweb.org/species/5581
37	Anura	Alytidae	Discoglossinae	Discoglossus		montalentii	Corsican painted frog, Discoglosse corse, Corsischer scheibenzüngler, Korsika ketaskeelkonn, Discoglosso di Montalenti, Discoglosso côrso, Corsicaanse Schijftongkikker	Discoglossus montalentii	Discoglossus montalenti	Discoglossus montalenti	Near Threatened (NT)	FR		1525	https://amphibiaweb.org/species/1525
38	Anura	Alytidae	Discoglossinae	Discoglossus		pictus	Painted frog, Discoglosse peint, Gemalter scheibenzüngler, Sapillo pintojo, Rana dipinta, Granota pintada, Gripau granoter, Malet frø, Kirju ketaskeelkonn, Apo pintatua, Discoglosso dipinto, Schijftongkikker, Kirjosammakko, Skivtunggroda	Discoglossus pictus			Least Concern (LC)	DZ,FR,IT,MT,MA,ES,TN		1527	https://amphibiaweb.org/species/1527
39	Anura	Alytidae	Discoglossinae	Discoglossus		sardus	Tyrrhenian painted frog, Discoglosse sarde, Sardischer scheibenzüngler, Sapillo pintojo de Cerdeña, Thyrrensk Malet frø, Sardi ketaskeelkonn, Discoglosso sardo, Discoglosso tirrenico, Sardijnse Schijftongkikker, Tyrrhenankirjosammako, Tyrrensk Skivtunggro	Discoglossus sardus			Least Concern (LC)	IT,FR		1528	https://amphibiaweb.org/species/1528
40	Anura	Alytidae	Discoglossinae	Discoglossus		scovazzi	Moroccan Painted Frog	Discoglossus scovazzi			Least Concern (LC)	DZ,MA,ES		6554	https://amphibiaweb.org/species/6554
41	Anura	Alytidae	Discoglossinae	Latonia		nigriventer	Hula Painted Frog, Palestinian Painted Frog	Latonia nigriventer			Critically Endangered (CR)	IL		1526	https://amphibiaweb.org/species/1526
42	Anura	Arthroleptidae		Arthroleptis		adelphus		Arthroleptis adelphus			Least Concern (LC)	CM,GA		1425	https://amphibiaweb.org/species/1425
43	Anura	Arthroleptidae		Arthroleptis		adolfifriederici		Arthroleptis adolfifriederici			Least Concern (LC)	MW,TZ,KE,UG,BI,RW,CD		1426	https://amphibiaweb.org/species/1426
44	Anura	Arthroleptidae		Arthroleptis		affinis		Arthroleptis affinis	Arthroleptis schoenebecki	Arthroleptis schoenebecki	Least Concern (LC)	TZ		1427	https://amphibiaweb.org/species/1427
45	Anura	Arthroleptidae		Arthroleptis		anotis		Arthroleptis anotis			Data Deficient (DD)	TZ		7881	https://amphibiaweb.org/species/7881
46	Anura	Arthroleptidae		Arthroleptis		aureoli		Arthroleptis aureoli			Near Threatened (NT)	SL		1438	https://amphibiaweb.org/species/1438
47	Anura	Arthroleptidae		Arthroleptis		bioko	Bioko Squeaker Frog	Arthroleptis bioko			Endangered (EN)	GQ		7529	https://amphibiaweb.org/species/7529
48	Anura	Arthroleptidae		Arthroleptis		bivittatus		Arthroleptis bivittatus			Data Deficient (DD)	GN,SL,CD		1428	https://amphibiaweb.org/species/1428
49	Anura	Arthroleptidae		Arthroleptis		brevipes		Arthroleptis brevipes			Data Deficient (DD)	TG		1429	https://amphibiaweb.org/species/1429
50	Anura	Arthroleptidae		Arthroleptis		carquejai		Arthroleptis carquejai			Data Deficient (DD)	AO		1430	https://amphibiaweb.org/species/1430
51	Anura	Arthroleptidae		Arthroleptis		crusculum	Guinea Screeching Frog	Arthroleptis crusculum	Schoutedenella crusculum	Schoutedenella crusculum	Near Threatened (NT)	GN		5889	https://amphibiaweb.org/species/5889
52	Anura	Arthroleptidae		Arthroleptis		discodactylus		Arthroleptis schubotzi	Arthroleptis schubotzi		Least Concern (LC)	CD		1456	https://amphibiaweb.org/species/1456
53	Anura	Arthroleptidae		Arthroleptis		fichika	Hidden Squeaker Frog	Arthroleptis fichika			Endangered (EN)	TZ		7309	https://amphibiaweb.org/species/7309
54	Anura	Arthroleptidae		Arthroleptis		formosus		Arthroleptis formosus			Data Deficient (DD)	GN		7706	https://amphibiaweb.org/species/7706
55	Anura	Arthroleptidae		Arthroleptis		francei	France's squeaker	Arthroleptis francei			Vulnerable (VU)	MW,MZ		1431	https://amphibiaweb.org/species/1431
56	Anura	Arthroleptidae		Arthroleptis		hematogaster		Arthroleptis hematogaster	Schoutedenella hematogaster	Schoutedenella hematogaster	Data Deficient (DD)	CD		5821	https://amphibiaweb.org/species/5821
57	Anura	Arthroleptidae		Arthroleptis		kidogo	Tiny Squeaker Frog	Arthroleptis kidogo			Critically Endangered (CR)	TZ		7310	https://amphibiaweb.org/species/7310
58	Anura	Arthroleptidae		Arthroleptis		krokosua		Arthroleptis krokosua			Critically Endangered (CR)	GH		7095	https://amphibiaweb.org/species/7095
59	Anura	Arthroleptidae		Arthroleptis		kutogundua		Arthroleptis kutogundua			Critically Endangered (CR)	TZ		7827	https://amphibiaweb.org/species/7827
60	Anura	Arthroleptidae		Arthroleptis		lameerei		Arthroleptis lameerei	Schoutedenella lameerei, Schoutedenella muta	Schoutedenella lameerei, Schoutedenella muta	Least Concern (LC)	CD,BI,AO		1458	https://amphibiaweb.org/species/1458
61	Anura	Arthroleptidae		Arthroleptis		langeri		Arthroleptis langeri			Endangered (EN)	LR		7399	https://amphibiaweb.org/species/7399
62	Anura	Arthroleptidae		Arthroleptis		lonnbergi		Arthroleptis lonnbergi			Data Deficient (DD)	KE,TZ		7293	https://amphibiaweb.org/species/7293
63	Anura	Arthroleptidae		Arthroleptis		loveridgei		Arthroleptis loveridgei	Schoutedenella loveridgei	Schoutedenella loveridgei	Data Deficient (DD)	CD		1459	https://amphibiaweb.org/species/1459
64	Anura	Arthroleptidae		Arthroleptis		mossoensis		Arthroleptis mossoensis	Schoutedenella mossoensis	Schoutedenella mossoensis	Data Deficient (DD)	BI		1461	https://amphibiaweb.org/species/1461
65	Anura	Arthroleptidae		Arthroleptis		nguruensis		Arthroleptis nguruensis			Vulnerable (VU)	TZ		7272	https://amphibiaweb.org/species/7272
66	Anura	Arthroleptidae		Arthroleptis		nikeae	Nike’s squeaker frog	Arthroleptis nikeae	Arthroleptis schoenebecki	Arthroleptis schoenebecki	Critically Endangered (CR)	TZ		6247	https://amphibiaweb.org/species/6247
67	Anura	Arthroleptidae		Arthroleptis		nimbaensis		Arthroleptis nimbaensis	Schoutedenella nimbaensis	Schoutedenella nimbaensis	Data Deficient (DD)	GN		1462	https://amphibiaweb.org/species/1462
68	Anura	Arthroleptidae		Arthroleptis		nlonakoensis		Arthroleptis nlonakoensis			Endangered (EN)	CM		6863	https://amphibiaweb.org/species/6863
69	Anura	Arthroleptidae		Arthroleptis		palava	Problem Squeaker Frog	Arthroleptis palava			Least Concern (LC)	CM,NG		7528	https://amphibiaweb.org/species/7528
70	Anura	Arthroleptidae		Arthroleptis		perreti		Arthroleptis perreti			Endangered (EN)	CM		7253	https://amphibiaweb.org/species/7253
71	Anura	Arthroleptidae		Arthroleptis		phrynoides		Arthroleptis phrynoides	Schoutedenella phrynoides	Schoutedenella phrynoides	Data Deficient (DD)	CD		1463	https://amphibiaweb.org/species/1463
72	Anura	Arthroleptidae		Arthroleptis		poecilonotus		Arthroleptis poecilonotus			Least Concern (LC)	BJ,CM,CG,CD,CI,GQ,GA,GH,GN,GW,LR,NG,SS,TG,UG		1464	https://amphibiaweb.org/species/1464
73	Anura	Arthroleptidae		Arthroleptis		pyrrhoscelis		Arthroleptis pyrrhoscelis	Schoutedenella pyrrhoscelis	Schoutedenella pyrrhoscelis	Least Concern (LC)	CD		1465	https://amphibiaweb.org/species/1465
74	Anura	Arthroleptidae		Arthroleptis		reichei	Poroto Screeching Frog, Reiche's squeaker	Arthroleptis reichei			Least Concern (LC)	MW,TZ		5888	https://amphibiaweb.org/species/5888
75	Anura	Arthroleptidae		Arthroleptis		schubotzi		Arthroleptis schubotzi	Schoutedenella discodactyla, Schoutedenella schubotzi	Schoutedenella discodactyla, Schoutedenella schubotzi	Least Concern (LC)	CD,RW,BI		1466	https://amphibiaweb.org/species/1466
76	Anura	Arthroleptidae		Arthroleptis		spinalis		Arthroleptis spinalis	Schoutedenella spinalis	Schoutedenella spinalis	Data Deficient (DD)	CD		1467	https://amphibiaweb.org/species/1467
77	Anura	Arthroleptidae		Arthroleptis		stenodactylus	Common Squeaker, Shovel Footed Squeaker, Dune Squeaker, Savanna Squeaking Frog	Arthroleptis stenodactylus			Least Concern (LC)	AO,BW,CD,KE,MW,MZ,ZA,TZ,ZM,ZW		1432	https://amphibiaweb.org/species/1432
78	Anura	Arthroleptidae		Arthroleptis		stridens		Arthroleptis stridens			Data Deficient (DD)	TZ		6946	https://amphibiaweb.org/species/6946
79	Anura	Arthroleptidae		Arthroleptis		sylvaticus		Arthroleptis sylvaticus	Schoutedenella sylvatica	Schoutedenella sylvatica	Least Concern (LC)	CM,CF,CG,CD,GA		1468	https://amphibiaweb.org/species/1468
80	Anura	Arthroleptidae		Arthroleptis		taeniatus		Arthroleptis taeniatus			Least Concern (LC)	CM,GA		1469	https://amphibiaweb.org/species/1469
81	Anura	Arthroleptidae		Arthroleptis		tanneri		Arthroleptis tanneri	Arthroleptis schoenebecki	Arthroleptis schoenebecki	Endangered (EN)	TZ		1433	https://amphibiaweb.org/species/1433
82	Anura	Arthroleptidae		Arthroleptis		troglodytes		Arthroleptis troglodytes	Schoutedenella troglodytes	Schoutedenella troglodytes	Critically Endangered (CR)	ZW		1470	https://amphibiaweb.org/species/1470
83	Anura	Arthroleptidae		Arthroleptis		tuberosus		Arthroleptis tuberosus			Data Deficient (DD)	CM		1434	https://amphibiaweb.org/species/1434
84	Anura	Arthroleptidae		Arthroleptis		variabilis		Arthroleptis variabilis			Least Concern (LC)	CM,CF,CG,CD,CI,GQ,GA,GH,GN,LR,NG		1435	https://amphibiaweb.org/species/1435
85	Anura	Arthroleptidae		Arthroleptis		vercammeni		Arthroleptis vercammeni	Schoutedenella vercammeni	Schoutedenella vercammeni	Data Deficient (DD)	CD		1471	https://amphibiaweb.org/species/1471
86	Anura	Arthroleptidae		Arthroleptis		wageri	Wager's Bush Squeaker					ZA		8931	https://amphibiaweb.org/species/8931
87	Anura	Arthroleptidae		Arthroleptis		wahlbergii	Bush squeaker	Arthroleptis wahlbergii			Least Concern (LC)	ZA		1436	https://amphibiaweb.org/species/1436
88	Anura	Arthroleptidae		Arthroleptis		xenochirus	Plain squeaker	Arthroleptis xenochirus	Schoutedenella xenochirus	Schoutedenella xenochirus	Least Concern (LC)	AO,CD,MW,TZ,ZM		1473	https://amphibiaweb.org/species/1473
89	Anura	Arthroleptidae		Arthroleptis		xenodactyloides	Dwarf squeaker	Arthroleptis xenodactyloides	Schoutedenella xenodactyloides	Schoutedenella xenodactyloides	Least Concern (LC)	MZ,TZ,ZM,ZW		1474	https://amphibiaweb.org/species/1474
90	Anura	Arthroleptidae		Arthroleptis		xenodactylus		Arthroleptis xenodactylus	Schoutedenella xenodactyla	Schoutedenella xenodactyla	Endangered (EN)	TZ		1475	https://amphibiaweb.org/species/1475
91	Anura	Arthroleptidae		Arthroleptis		zimmeri		Arthroleptis zimmeri	Schoutedenella zimmeri	Schoutedenella zimmeri	Data Deficient (DD)	GH		1476	https://amphibiaweb.org/species/1476
92	Anura	Arthroleptidae		Astylosternus		batesi		Astylosternus batesi			Least Concern (LC)	CM,CF,CG,CD,GQ,GA		1479	https://amphibiaweb.org/species/1479
93	Anura	Arthroleptidae		Astylosternus		diadematus		Astylosternus diadematus			Least Concern (LC)	CM,NG		1481	https://amphibiaweb.org/species/1481
94	Anura	Arthroleptidae		Astylosternus		fallax		Astylosternus fallax			Vulnerable (VU)	CM		1482	https://amphibiaweb.org/species/1482
95	Anura	Arthroleptidae		Astylosternus		laticephalus		Astylosternus laticephalus			Near Threatened (NT)	CI,GH		7790	https://amphibiaweb.org/species/7790
96	Anura	Arthroleptidae		Astylosternus		laurenti		Astylosternus laurenti			Endangered (EN)	CM		1483	https://amphibiaweb.org/species/1483
97	Anura	Arthroleptidae		Astylosternus		montanus		Astylosternus montanus			Least Concern (LC)	CM,NG		1484	https://amphibiaweb.org/species/1484
98	Anura	Arthroleptidae		Astylosternus		nganhanus		Astylosternus nganhanus			Critically Endangered (CR)	CM		1485	https://amphibiaweb.org/species/1485
99	Anura	Arthroleptidae		Astylosternus		occidentalis		Astylosternus occidentalis			Least Concern (LC)	CI,GN,LR,SL		1486	https://amphibiaweb.org/species/1486
100	Anura	Arthroleptidae		Astylosternus		perreti		Astylosternus perreti			Endangered (EN)	CM		1487	https://amphibiaweb.org/species/1487
101	Anura	Arthroleptidae		Astylosternus		ranoides		Astylosternus ranoides			Endangered (EN)	CM		1488	https://amphibiaweb.org/species/1488
102	Anura	Arthroleptidae		Astylosternus		rheophilus		Astylosternus rheophilus			Near Threatened (NT)	CM		1489	https://amphibiaweb.org/species/1489
103	Anura	Arthroleptidae		Astylosternus		schioetzi		Astylosternus schioetzi			Endangered (EN)	CM		1490	https://amphibiaweb.org/species/1490
104	Anura	Arthroleptidae		Cardioglossa		alsco		Cardioglossa alsco			Endangered (EN)	CM		6548	https://amphibiaweb.org/species/6548
105	Anura	Arthroleptidae		Cardioglossa		annulata	Annulated long-fingered frog				Endangered (EN)	CG	,CG	8378	https://amphibiaweb.org/species/8378
106	Anura	Arthroleptidae		Cardioglossa		congolia	Congolian Long-Fingered Frog				Near Threatened (NT)	CD		8379	https://amphibiaweb.org/species/8379
107	Anura	Arthroleptidae		Cardioglossa		cyaneospila		Cardioglossa cyaneospila			Near Threatened (NT)	CD,BI,RW		1439	https://amphibiaweb.org/species/1439
108	Anura	Arthroleptidae		Cardioglossa		elegans		Cardioglossa elegans			Least Concern (LC)	CM		1441	https://amphibiaweb.org/species/1441
109	Anura	Arthroleptidae		Cardioglossa		escalerae		Cardioglossa escalerae			Least Concern (LC)	CM,CF,CG,CD		1442	https://amphibiaweb.org/species/1442
110	Anura	Arthroleptidae		Cardioglossa		gracilis		Cardioglossa gracilis			Least Concern (LC)	CM,CF,CD,GQ,GA,NG		1443	https://amphibiaweb.org/species/1443
111	Anura	Arthroleptidae		Cardioglossa		gratiosa		Cardioglossa gratiosa			Least Concern (LC)	CM,GA		1444	https://amphibiaweb.org/species/1444
112	Anura	Arthroleptidae		Cardioglossa		inornata		Cardioglossa inornata			Data Deficient (DD)	CD		8380	https://amphibiaweb.org/species/8380
113	Anura	Arthroleptidae		Cardioglossa		leucomystax		Cardioglossa leucomystax			Least Concern (LC)	CM,CG,CD,CI,GQ,GA,GH,GN,LR,NG		1445	https://amphibiaweb.org/species/1445
114	Anura	Arthroleptidae		Cardioglossa		manengouba		Cardioglossa manengouba			Critically Endangered (CR)	CM		7207	https://amphibiaweb.org/species/7207
115	Anura	Arthroleptidae		Cardioglossa		melanogaster		Cardioglossa melanogaster			Vulnerable (VU)	CM,NG		1447	https://amphibiaweb.org/species/1447
116	Anura	Arthroleptidae		Cardioglossa		nigromaculata		Cardioglossa nigromaculata			Least Concern (LC)	CM,NG		1448	https://amphibiaweb.org/species/1448
117	Anura	Arthroleptidae		Cardioglossa		occidentalis	Western long-fingered frog				Least Concern (LC)	CI,GH,GN,LR,SL		7231	https://amphibiaweb.org/species/7231
118	Anura	Arthroleptidae		Cardioglossa		oreas		Cardioglossa oreas			Endangered (EN)	CM		1449	https://amphibiaweb.org/species/1449
119	Anura	Arthroleptidae		Cardioglossa		pulchra		Cardioglossa pulchra			Endangered (EN)	CM,NG		1450	https://amphibiaweb.org/species/1450
120	Anura	Arthroleptidae		Cardioglossa		schioetzi		Cardioglossa schioetzi			Vulnerable (VU)	NG,CM		1451	https://amphibiaweb.org/species/1451
121	Anura	Arthroleptidae		Cardioglossa		trifasciata		Cardioglossa trifasciata			Critically Endangered (CR)	CM		1452	https://amphibiaweb.org/species/1452
122	Anura	Arthroleptidae		Cardioglossa		venusta		Cardioglossa venusta			Endangered (EN)	CM		1453	https://amphibiaweb.org/species/1453
123	Anura	Arthroleptidae		Leptodactylodon		albiventris		Leptodactylodon albiventris			Endangered (EN)	CM		1492	https://amphibiaweb.org/species/1492
124	Anura	Arthroleptidae		Leptodactylodon		axillaris		Leptodactylodon axillaris			Critically Endangered (CR)	CM		1493	https://amphibiaweb.org/species/1493
125	Anura	Arthroleptidae		Leptodactylodon		bicolor		Leptodactylodon bicolor			Near Threatened (NT)	CM,NG		1494	https://amphibiaweb.org/species/1494
126	Anura	Arthroleptidae		Leptodactylodon		blanci		Leptodactylodon blanci			Endangered (EN)	GA		5477	https://amphibiaweb.org/species/5477
127	Anura	Arthroleptidae		Leptodactylodon		boulengeri		Leptodactylodon boulengeri			Near Threatened (NT)	CM		1495	https://amphibiaweb.org/species/1495
128	Anura	Arthroleptidae		Leptodactylodon		bueanus		Leptodactylodon bueanus			Endangered (EN)	CM		6546	https://amphibiaweb.org/species/6546
129	Anura	Arthroleptidae		Leptodactylodon		erythrogaster		Leptodactylodon erythrogaster			Critically Endangered (CR)	CM		1496	https://amphibiaweb.org/species/1496
130	Anura	Arthroleptidae		Leptodactylodon		mertensi		Leptodactylodon mertensi			Endangered (EN)	CM		1497	https://amphibiaweb.org/species/1497
131	Anura	Arthroleptidae		Leptodactylodon		ornatus		Leptodactylodon ornatus			Endangered (EN)	CM		1498	https://amphibiaweb.org/species/1498
132	Anura	Arthroleptidae		Leptodactylodon		ovatus		Leptodactylodon ovatus			Least Concern (LC)	NG,CM		1499	https://amphibiaweb.org/species/1499
133	Anura	Arthroleptidae		Leptodactylodon		perreti		Leptodactylodon perreti			Endangered (EN)	CM		1500	https://amphibiaweb.org/species/1500
134	Anura	Arthroleptidae		Leptodactylodon		polyacanthus		Leptodactylodon polyacanthus			Vulnerable (VU)	CM		1501	https://amphibiaweb.org/species/1501
135	Anura	Arthroleptidae		Leptodactylodon		stevarti		Leptodactylodon stevarti	Leptodactylodon stevartsi	Leptodactylodon stevartsi	Endangered (EN)	GA		6249	https://amphibiaweb.org/species/6249
136	Anura	Arthroleptidae		Leptodactylodon		ventrimarmoratus		Leptodactylodon ventrimarmoratus			Vulnerable (VU)	CM		1502	https://amphibiaweb.org/species/1502
137	Anura	Arthroleptidae		Leptodactylodon		wildi		Leptodactylodon wildi			Critically Endangered (CR)	CM		6547	https://amphibiaweb.org/species/6547
138	Anura	Arthroleptidae		Leptopelis		anchietae		Leptopelis anchietae			Least Concern (LC)	AO		3632	https://amphibiaweb.org/species/3632
139	Anura	Arthroleptidae		Leptopelis		anebos	Young Itombwe Forest Treefrog	Leptopelis anebos			Endangered (EN)	CD		8135	https://amphibiaweb.org/species/8135
140	Anura	Arthroleptidae		Leptopelis		argenteus	Silvery Tree Frog	Leptopelis argenteus	Hylambates argenteus	Hylambates argenteus	Least Concern (LC)	KE,MW,MZ,TZ,ZW		3633	https://amphibiaweb.org/species/3633
141	Anura	Arthroleptidae		Leptopelis		aubryi		Leptopelis aubryi			Least Concern (LC)	CM,CF,CG,CD,GA,NG		3634	https://amphibiaweb.org/species/3634
142	Anura	Arthroleptidae		Leptopelis		aubryioides		Leptopelis omissus	Leptopelis omissus		Least Concern (LC)	CM,CG,GQ,GA,NG		7267	https://amphibiaweb.org/species/7267
143	Anura	Arthroleptidae		Leptopelis		bequaerti		Leptopelis bequaerti			Data Deficient (DD)	LR		3636	https://amphibiaweb.org/species/3636
144	Anura	Arthroleptidae		Leptopelis		bocagii	Bocage's Tree Frog	Leptopelis bocagii	Leptopelis bocagei		Least Concern (LC)	AO,BI,CD,ET,KE,MW,MZ,NA,RW,ZA,TZ,ZM,ZW		3637	https://amphibiaweb.org/species/3637
145	Anura	Arthroleptidae		Leptopelis		boulengeri		Leptopelis boulengeri			Least Concern (LC)	CM,CG,CD,GQ,GA,NG		3638	https://amphibiaweb.org/species/3638
146	Anura	Arthroleptidae		Leptopelis		brevirostris		Leptopelis brevirostris	Leptopelis crystallinoron, Leptopelis brevipes		Least Concern (LC)	CM,CG,GQ,GA,NG		3640	https://amphibiaweb.org/species/3640
147	Anura	Arthroleptidae		Leptopelis		broadleyi		Leptopelis argenteus	Leptopelis argenteus, Hylambates argenteus	Hylambates argenteus	Least Concern (LC)	ZW,MZ,MW		3641	https://amphibiaweb.org/species/3641
148	Anura	Arthroleptidae		Leptopelis		bufonides		Leptopelis bufonides			Least Concern (LC)	BJ,BF,CM,GM,GH,NG,SN		3642	https://amphibiaweb.org/species/3642
149	Anura	Arthroleptidae		Leptopelis		calcaratus		Leptopelis calcaratus			Least Concern (LC)	CM,CF,CG,CD,GQ,GA,NG		3643	https://amphibiaweb.org/species/3643
150	Anura	Arthroleptidae		Leptopelis		christyi		Leptopelis christyi			Least Concern (LC)	CD,TZ,UG		3644	https://amphibiaweb.org/species/3644
151	Anura	Arthroleptidae		Leptopelis		concolor		Leptopelis concolor			Least Concern (LC)	TZ,KE,SO		3645	https://amphibiaweb.org/species/3645
152	Anura	Arthroleptidae		Leptopelis		cynnamomeus	Cinnamon tree frog	Leptopelis cynnamomeus			Least Concern (LC)	AO,BI,CD,RW,ZM		3646	https://amphibiaweb.org/species/3646
153	Anura	Arthroleptidae		Leptopelis		difidens	Harenna Burowing Treefrog					ET		9350	https://amphibiaweb.org/species/9350
154	Anura	Arthroleptidae		Leptopelis		fenestratus		Leptopelis fenestratus			Data Deficient (DD)	CD		3647	https://amphibiaweb.org/species/3647
155	Anura	Arthroleptidae		Leptopelis		fiziensis		Leptopelis fiziensis			Data Deficient (DD)	TZ,CD		3648	https://amphibiaweb.org/species/3648
156	Anura	Arthroleptidae		Leptopelis		flavomaculatus	Yellow-spotted tree frog	Leptopelis flavomaculatus			Least Concern (LC)	KE,MW,MZ,TZ,ZW		3649	https://amphibiaweb.org/species/3649
157	Anura	Arthroleptidae		Leptopelis		gramineus		Leptopelis gramineus			Least Concern (LC)	ET		3650	https://amphibiaweb.org/species/3650
158	Anura	Arthroleptidae		Leptopelis		grandiceps		Leptopelis grandiceps	Leptopelis barbouri		Vulnerable (VU)	TZ		8172	https://amphibiaweb.org/species/8172
159	Anura	Arthroleptidae		Leptopelis		jordani		Leptopelis jordani			Data Deficient (DD)	AO		3652	https://amphibiaweb.org/species/3652
160	Anura	Arthroleptidae		Leptopelis		karissimbensis		Leptopelis karissimbensis			Vulnerable (VU)	CD,RW,UG		3653	https://amphibiaweb.org/species/3653
161	Anura	Arthroleptidae		Leptopelis		kivuensis		Leptopelis kivuensis			Least Concern (LC)	BI,RW,UG,CD		3654	https://amphibiaweb.org/species/3654
162	Anura	Arthroleptidae		Leptopelis		lebeaui		Leptopelis lebeaui			Data Deficient (DD)	CD		3655	https://amphibiaweb.org/species/3655
163	Anura	Arthroleptidae		Leptopelis		mackayi		Leptopelis mackayi			Vulnerable (VU)	KE		6879	https://amphibiaweb.org/species/6879
164	Anura	Arthroleptidae		Leptopelis		macrotis		Leptopelis macrotis			Near Threatened (NT)	GH,CI,LR,SL		3656	https://amphibiaweb.org/species/3656
165	Anura	Arthroleptidae		Leptopelis		marginatus		Leptopelis marginatus			Data Deficient (DD)	AO		3657	https://amphibiaweb.org/species/3657
166	Anura	Arthroleptidae		Leptopelis		millsoni		Leptopelis millsoni			Least Concern (LC)	CM,CF,CG,CD,GA,NG		3658	https://amphibiaweb.org/species/3658
167	Anura	Arthroleptidae		Leptopelis		modestus		Leptopelis modestus			Least Concern (LC)	CM,CD,KE,NG		3659	https://amphibiaweb.org/species/3659
168	Anura	Arthroleptidae		Leptopelis		montanus						ET		9351	https://amphibiaweb.org/species/9351
169	Anura	Arthroleptidae		Leptopelis		mossambicus	Mozambique tree frog	Leptopelis mossambicus			Least Concern (LC)	MW,MZ,ZA,SZ,ZW		5711	https://amphibiaweb.org/species/5711
170	Anura	Arthroleptidae		Leptopelis		mtoewaate	Kabembe Treefrog				Endangered (EN)	CD		8236	https://amphibiaweb.org/species/8236
171	Anura	Arthroleptidae		Leptopelis		natalensis	Natal Tree Frog	Leptopelis natalensis			Least Concern (LC)	MZ,ZA		3661	https://amphibiaweb.org/species/3661
172	Anura	Arthroleptidae		Leptopelis		nordequatorialis		Leptopelis nordequatorialis			Least Concern (LC)	CM,NG		3662	https://amphibiaweb.org/species/3662
173	Anura	Arthroleptidae		Leptopelis		notatus		Leptopelis notatus	Habrahyla eiselti, Hylambates notatus, Hylambates tessmanni	Habrahyla eiselti, Hylambates notatus, Hylambates tessmanni	Least Concern (LC)	CM,CG,CD,GA,NG		3663	https://amphibiaweb.org/species/3663
174	Anura	Arthroleptidae		Leptopelis		occidentalis		Leptopelis occidentalis			Near Threatened (NT)	LR,CI,GH		3664	https://amphibiaweb.org/species/3664
175	Anura	Arthroleptidae		Leptopelis		ocellatus		Leptopelis ocellatus			Least Concern (LC)	CM,CG,CD,GA		3665	https://amphibiaweb.org/species/3665
176	Anura	Arthroleptidae		Leptopelis		oryi		Leptopelis oryi			Least Concern (LC)	CD,UG		3667	https://amphibiaweb.org/species/3667
177	Anura	Arthroleptidae		Leptopelis		palmatus		Leptopelis palmatus			Endangered (EN)	ST		3668	https://amphibiaweb.org/species/3668
178	Anura	Arthroleptidae		Leptopelis		parbocagii		Leptopelis parbocagii			Least Concern (LC)	AO,CD,MW,MZ,TZ,ZM		3669	https://amphibiaweb.org/species/3669
179	Anura	Arthroleptidae		Leptopelis		parkeri		Leptopelis parkeri			Endangered (EN)	TZ		3670	https://amphibiaweb.org/species/3670
180	Anura	Arthroleptidae		Leptopelis		parvus		Leptopelis parvus			Data Deficient (DD)	CD		3671	https://amphibiaweb.org/species/3671
181	Anura	Arthroleptidae		Leptopelis		ragazzii		Leptopelis ragazzii			Vulnerable (VU)	ET		3672	https://amphibiaweb.org/species/3672
182	Anura	Arthroleptidae		Leptopelis		rufus		Leptopelis rufus			Least Concern (LC)	CM,CD,GA,NG		3673	https://amphibiaweb.org/species/3673
183	Anura	Arthroleptidae		Leptopelis		spiritusnoctis		Leptopelis spiritusnoctis			Least Concern (LC)	BJ,CI,GH,GN,LR,NG,SL,TG		6938	https://amphibiaweb.org/species/6938
184	Anura	Arthroleptidae		Leptopelis		susanae		Leptopelis susanae			Endangered (EN)	ET		3674	https://amphibiaweb.org/species/3674
185	Anura	Arthroleptidae		Leptopelis		uluguruensis		Leptopelis uluguruensis			Near Threatened (NT)	TZ		3675	https://amphibiaweb.org/species/3675
186	Anura	Arthroleptidae		Leptopelis		vannutellii		Leptopelis vannutellii			Least Concern (LC)	ET		3676	https://amphibiaweb.org/species/3676
187	Anura	Arthroleptidae		Leptopelis		vermiculatus		Leptopelis vermiculatus			Endangered (EN)	TZ		3677	https://amphibiaweb.org/species/3677
188	Anura	Arthroleptidae		Leptopelis		viridis		Leptopelis viridis			Least Concern (LC)	BJ,BF,CM,CD,CI,GA,GM,GH,GN,GW,LR,NE,NG,SN,SL,SS,TG		3678	https://amphibiaweb.org/species/3678
189	Anura	Arthroleptidae		Leptopelis		xenodactylus	Long-toed Tree Frog	Leptopelis xenodactylus			Endangered (EN)	ZA		3679	https://amphibiaweb.org/species/3679
190	Anura	Arthroleptidae		Leptopelis		yaldeni		Leptopelis yaldeni			Vulnerable (VU)	ET		3680	https://amphibiaweb.org/species/3680
191	Anura	Arthroleptidae		Leptopelis		zebra		Leptopelis zebra			Least Concern (LC)	CM,GA		5854	https://amphibiaweb.org/species/5854
192	Anura	Arthroleptidae		Nyctibates		corrugatus		Nyctibates corrugatus			Least Concern (LC)	CM,GQ,GA,NG		1480	https://amphibiaweb.org/species/1480
193	Anura	Arthroleptidae		Scotobleps		gabonicus		Scotobleps gabonicus			Least Concern (LC)	CM,CG,CD,GQ,GA,NG		1504	https://amphibiaweb.org/species/1504
194	Anura	Arthroleptidae		Trichobatrachus		robustus	Hairy Frog	Trichobatrachus robustus			Least Concern (LC)	AO,CM,CG,CD,GQ,GA,NG		1506	https://amphibiaweb.org/species/1506
195	Anura	Ascaphidae		Ascaphus		montanus	Rocky Mountain Tailed Frog, Inland Tailed Frog, Eastern Tailed Frog	Ascaphus montanus			Least Concern (LC)	CA,US		5822	https://amphibiaweb.org/species/5822
196	Anura	Ascaphidae		Ascaphus		truei	Pacific Tailed Frog, Coastal Tailed Frog, Western Tailed Frog	Ascaphus truei			Least Concern (LC)	US,CA		2049	https://amphibiaweb.org/species/2049
197	Anura	Batrachylidae		Atelognathus		jeinimenensis		Atelognathus jeinimenensis			Near Threatened (NT)	AR,CL		7696	https://amphibiaweb.org/species/7696
198	Anura	Batrachylidae		Atelognathus		nitoi		Atelognathus nitoi	Atelognathus salai, Atelognathus ceii		Vulnerable (VU)	AR		2565	https://amphibiaweb.org/species/2565
199	Anura	Batrachylidae		Atelognathus		patagonicus	Patagonia Frog	Atelognathus patagonicus	Telmatobius patagonicus	Telmatobius patagonicus	Critically Endangered (CR)	AR		2566	https://amphibiaweb.org/species/2566
200	Anura	Batrachylidae		Atelognathus		praebasalticus		Atelognathus praebasalticus	Telmatobius praebasalticus	Telmatobius praebasalticus	Endangered (EN)	AR		2567	https://amphibiaweb.org/species/2567
201	Anura	Batrachylidae		Atelognathus		reverberii		Atelognathus reverberii	Telmatobius reverberii	Telmatobius reverberii	Vulnerable (VU)	AR		2568	https://amphibiaweb.org/species/2568
202	Anura	Batrachylidae		Atelognathus		solitarius		Atelognathus solitarius			Data Deficient (DD)	AR		2570	https://amphibiaweb.org/species/2570
203	Anura	Batrachylidae		Batrachyla		antartandica		Batrachyla antartandica			Least Concern (LC)	CL,AR		2580	https://amphibiaweb.org/species/2580
204	Anura	Batrachylidae		Batrachyla		fitzroya		Batrachyla fitzroya			Vulnerable (VU)	AR		2581	https://amphibiaweb.org/species/2581
205	Anura	Batrachylidae		Batrachyla		leptopus		Batrachyla leptopus			Least Concern (LC)	CL,AR		2582	https://amphibiaweb.org/species/2582
206	Anura	Batrachylidae		Batrachyla		nibaldoi		Batrachyla nibaldoi			Least Concern (LC)	CL		5717	https://amphibiaweb.org/species/5717
207	Anura	Batrachylidae		Batrachyla		taeniata		Batrachyla taeniata	Eupsophus taeniatus	Eupsophus taeniatus	Least Concern (LC)	CL,AR		2583	https://amphibiaweb.org/species/2583
208	Anura	Batrachylidae		Chaltenobatrachus		grandisonae	Puerto Eden Frog	Chaltenobatrachus grandisonae			Least Concern (LC)	AR,CL		2564	https://amphibiaweb.org/species/2564
209	Anura	Batrachylidae		Hylorina		sylvatica	Emerald Forest Frog	Hylorina sylvatica			Least Concern (LC)	CL,AR		2639	https://amphibiaweb.org/species/2639
210	Anura	Bombinatoridae		Barbourula		busuangensis	Philippine Flat-headed Frog	Barbourula busuangensis			Near Threatened (NT)	PH		2038	https://amphibiaweb.org/species/2038
211	Anura	Bombinatoridae		Barbourula		kalimantanensis	Kalimantan Jungle Toad, Bornean Flat-headed Frog	Barbourula kalimantanensis			Endangered (EN)	ID		2039	https://amphibiaweb.org/species/2039
212	Anura	Bombinatoridae		Bombina		bombina	Fire-Bellied Toad	Bombina bombina			Least Concern (LC)	AT,BY,BA,BG,HR,CZ,DK,DE,GR,HU,KZ,LV,LT,MD,PL,RO,RU,RS,SK,SI,SE,TR,UA		2041	https://amphibiaweb.org/species/2041
213	Anura	Bombinatoridae		Bombina		fortinuptialis	Large-spined Bell Toad		Bombinator maximus	Bombinator maximus		CN		2042	https://amphibiaweb.org/species/2042
214	Anura	Bombinatoridae		Bombina		lichuanensis	Lichuan Bell Toad	Bombina lichuanensis			Vulnerable (VU)	CN		5296	https://amphibiaweb.org/species/5296
215	Anura	Bombinatoridae		Bombina		maxima	Large-webbed Bell Toad		Bombinator maximus	Bombinator maximus		CN		2043	https://amphibiaweb.org/species/2043
216	Anura	Bombinatoridae		Bombina		microdeladigitora	Small-webbed Bell Toad, Hubei Fire Bellied Toad or Yunnan Fire Bellied Toad		Bombinator maximus	Bombinator maximus		CN,VN		2044	https://amphibiaweb.org/species/2044
217	Anura	Bombinatoridae		Bombina		orientalis	Oriental Fire-Bellied Toad	Bombina orientalis			Least Concern (LC)	RU,KR,KP,CN		2045	https://amphibiaweb.org/species/2045
218	Anura	Bombinatoridae		Bombina		pachypus	Apennine Yellow-bellied Toad	Bombina pachypus			Endangered (EN)	IT		5994	https://amphibiaweb.org/species/5994
219	Anura	Bombinatoridae		Bombina		variegata	Yellow-Bellied Toad	Bombina variegata			Least Concern (LC)	AT,BE,BG,CZ,FR,DE,GR,HU,IT,LI,LU,MK,MD,ME,NL,PL,RO,RS,SK,SI,CH,UA		2046	https://amphibiaweb.org/species/2046
220	Anura	Brachycephalidae		Brachycephalus		actaeus						BR		8817	https://amphibiaweb.org/species/8817
221	Anura	Brachycephalidae		Brachycephalus		albolineatus						BR		8526	https://amphibiaweb.org/species/8526
222	Anura	Brachycephalidae		Brachycephalus		alipioi		Brachycephalus alipioi			Data Deficient (DD)	BR		6807	https://amphibiaweb.org/species/6807
223	Anura	Brachycephalidae		Brachycephalus		atelopoide						BR		7848	https://amphibiaweb.org/species/7848
224	Anura	Brachycephalidae		Brachycephalus		auroguttatus						BR		8338	https://amphibiaweb.org/species/8338
225	Anura	Brachycephalidae		Brachycephalus		boticario						BR		8342	https://amphibiaweb.org/species/8342
226	Anura	Brachycephalidae		Brachycephalus		brunneus		Brachycephalus brunneus			Data Deficient (DD)	BR		6541	https://amphibiaweb.org/species/6541
227	Anura	Brachycephalidae		Brachycephalus		bufonoides						BR		7850	https://amphibiaweb.org/species/7850
228	Anura	Brachycephalidae		Brachycephalus		coloratus						BR		8659	https://amphibiaweb.org/species/8659
229	Anura	Brachycephalidae		Brachycephalus		crispus						BR		8134	https://amphibiaweb.org/species/8134
230	Anura	Brachycephalidae		Brachycephalus		curupira						BR		8660	https://amphibiaweb.org/species/8660
231	Anura	Brachycephalidae		Brachycephalus		darkside						BR		8618	https://amphibiaweb.org/species/8618
232	Anura	Brachycephalidae		Brachycephalus		didactylus		Brachycephalus didactylus			Least Concern (LC)	BR		5536	https://amphibiaweb.org/species/5536
233	Anura	Brachycephalidae		Brachycephalus		ephippium	Pumpkin Toadlet, Spix's Saddleback Toad, Botao de Ouro, Sapinho Dourado	Brachycephalus ephippium			Least Concern (LC)	BR		2033	https://amphibiaweb.org/species/2033
234	Anura	Brachycephalidae		Brachycephalus		ferruginus		Brachycephalus ferruginus			Data Deficient (DD)	BR		6742	https://amphibiaweb.org/species/6742
235	Anura	Brachycephalidae		Brachycephalus		fuscolineatus						BR		8340	https://amphibiaweb.org/species/8340
236	Anura	Brachycephalidae		Brachycephalus		garbaenus						BR		7849	https://amphibiaweb.org/species/7849
237	Anura	Brachycephalidae		Brachycephalus		guarani						BR		7906	https://amphibiaweb.org/species/7906
238	Anura	Brachycephalidae		Brachycephalus		hermogenesi		Brachycephalus hermogenesi			Least Concern (LC)	BR		5514	https://amphibiaweb.org/species/5514
239	Anura	Brachycephalidae		Brachycephalus		ibitinga						BR		9393	https://amphibiaweb.org/species/9393
240	Anura	Brachycephalidae		Brachycephalus		izecksohni		Brachycephalus izecksohni			Data Deficient (DD)	BR		6542	https://amphibiaweb.org/species/6542
241	Anura	Brachycephalidae		Brachycephalus		leopardus						BR		8341	https://amphibiaweb.org/species/8341
242	Anura	Brachycephalidae		Brachycephalus		margaritatus						BR		7961	https://amphibiaweb.org/species/7961
243	Anura	Brachycephalidae		Brachycephalus		mariaeterezae						BR		8336	https://amphibiaweb.org/species/8336
244	Anura	Brachycephalidae		Brachycephalus		mirissimus					Critically Endangered (CR) - Provisional	BR		8916	https://amphibiaweb.org/species/8916
245	Anura	Brachycephalidae		Brachycephalus		nodoterga		Brachycephalus nodoterga			Data Deficient (DD)	BR		2034	https://amphibiaweb.org/species/2034
246	Anura	Brachycephalidae		Brachycephalus		olivaceus						BR		8337	https://amphibiaweb.org/species/8337
247	Anura	Brachycephalidae		Brachycephalus		pernix		Brachycephalus pernix			Data Deficient (DD)	BR		5421	https://amphibiaweb.org/species/5421
248	Anura	Brachycephalidae		Brachycephalus		pitanga	Red Pumpkin Toadlet					BR		7334	https://amphibiaweb.org/species/7334
249	Anura	Brachycephalidae		Brachycephalus		pombali		Brachycephalus pombali			Data Deficient (DD)	BR		6743	https://amphibiaweb.org/species/6743
250	Anura	Brachycephalidae		Brachycephalus		pulex						BR		7691	https://amphibiaweb.org/species/7691
251	Anura	Brachycephalidae		Brachycephalus		quiririensis						BR		8365	https://amphibiaweb.org/species/8365
252	Anura	Brachycephalidae		Brachycephalus		rotenbergae						BR		9381	https://amphibiaweb.org/species/9381
253	Anura	Brachycephalidae		Brachycephalus		sulfuratus	Sulfurous flea toad					BR		8447	https://amphibiaweb.org/species/8447
254	Anura	Brachycephalidae		Brachycephalus		toby						BR		7590	https://amphibiaweb.org/species/7590
255	Anura	Brachycephalidae		Brachycephalus		tridactylus						BR		7839	https://amphibiaweb.org/species/7839
256	Anura	Brachycephalidae		Brachycephalus		verrucosus						BR		8339	https://amphibiaweb.org/species/8339
257	Anura	Brachycephalidae		Brachycephalus		vertebralis		Brachycephalus vertebralis			Data Deficient (DD)	BR		5835	https://amphibiaweb.org/species/5835
258	Anura	Brachycephalidae		Ischnocnema		abdita						BR		7639	https://amphibiaweb.org/species/7639
259	Anura	Brachycephalidae		Ischnocnema		bocaina						BR		9113	https://amphibiaweb.org/species/9113
260	Anura	Brachycephalidae		Ischnocnema		bolbodactyla		Ischnocnema bolbodactyla	Basanitia bolbodactyla, Eupemphix bolbodactyla, Eleutherodactylus bolbodactylus	Basanitia bolbodactyla, Eupemphix bolbodactyla, Eleutherodactylus bolbodactylus	Least Concern (LC)	BR		2810	https://amphibiaweb.org/species/2810
261	Anura	Brachycephalidae		Ischnocnema		colibri						BR		8902	https://amphibiaweb.org/species/8902
262	Anura	Brachycephalidae		Ischnocnema		concolor						BR		7401	https://amphibiaweb.org/species/7401
263	Anura	Brachycephalidae		Ischnocnema		epipeda		Ischnocnema epipeda	Eleutherodactylus epipedus	Eleutherodactylus epipedus	Near Threatened (NT)	BR		2907	https://amphibiaweb.org/species/2907
264	Anura	Brachycephalidae		Ischnocnema		erythromera		Ischnocnema erythromera	Eleutherodactylus erythromerus	Eleutherodactylus erythromerus	Data Deficient (DD)	BR		2911	https://amphibiaweb.org/species/2911
265	Anura	Brachycephalidae		Ischnocnema		feioi						BR		8856	https://amphibiaweb.org/species/8856
266	Anura	Brachycephalidae		Ischnocnema		garciai						BR		8857	https://amphibiaweb.org/species/8857
267	Anura	Brachycephalidae		Ischnocnema		gehrti		Ischnocnema gehrti	Eleutherodactylus gehrti	Eleutherodactylus gehrti	Data Deficient (DD)	BR		6148	https://amphibiaweb.org/species/6148
268	Anura	Brachycephalidae		Ischnocnema		gualteri		Ischnocnema gualteri	Eleutherodactylus gualteri	Eleutherodactylus gualteri	Least Concern (LC)	BR		2949	https://amphibiaweb.org/species/2949
269	Anura	Brachycephalidae		Ischnocnema		guentheri	Steindachner's Robber Frog; ra-da-mata, razinha, ra-do-folhiço.	Ischnocnema guentheri	Eleutherodactylus guentheri	Eleutherodactylus guentheri	Least Concern (LC)	BR		2952	https://amphibiaweb.org/species/2952
270	Anura	Brachycephalidae		Ischnocnema		henselii		Ischnocnema henselii			Least Concern (LC)	BR		6697	https://amphibiaweb.org/species/6697
271	Anura	Brachycephalidae		Ischnocnema		hoehnei		Ischnocnema hoehnei	Eleutherodactylus hoehnei	Eleutherodactylus hoehnei	Least Concern (LC)	BR		2967	https://amphibiaweb.org/species/2967
272	Anura	Brachycephalidae		Ischnocnema		holti		Ischnocnema holti	Eleutherodactylus holti, Eleutherodactylus unistrigatus holti	Eleutherodactylus holti, Eleutherodactylus unistrigatus holti	Data Deficient (DD)	BR		2968	https://amphibiaweb.org/species/2968
273	Anura	Brachycephalidae		Ischnocnema		izecksohni		Ischnocnema izecksohni	Eleutherodactylus izecksohni	Eleutherodactylus izecksohni	Data Deficient (DD)	BR		2985	https://amphibiaweb.org/species/2985
274	Anura	Brachycephalidae		Ischnocnema		juipoca		Ischnocnema juipoca	Eleutherodactylus juipoca	Eleutherodactylus juipoca	Least Concern (LC)	BR		2994	https://amphibiaweb.org/species/2994
275	Anura	Brachycephalidae		Ischnocnema		karst						BR		7908	https://amphibiaweb.org/species/7908
276	Anura	Brachycephalidae		Ischnocnema		lactea		Ischnocnema lactea	Basanitia lactea, Eleutherodactylus lacteus	Basanitia lactea, Eleutherodactylus lacteus	Least Concern (LC)	BR		3002	https://amphibiaweb.org/species/3002
277	Anura	Brachycephalidae		Ischnocnema		manezinho		Ischnocnema manezinho	Eleutherodactylus manezinho	Eleutherodactylus manezinho	Near Threatened (NT)	BR		5756	https://amphibiaweb.org/species/5756
278	Anura	Brachycephalidae		Ischnocnema		melanopygia						BR		7400	https://amphibiaweb.org/species/7400
279	Anura	Brachycephalidae		Ischnocnema		nanahallux						BR		8013	https://amphibiaweb.org/species/8013
280	Anura	Brachycephalidae		Ischnocnema		nasuta		Ischnocnema nasuta	Eleutherodactylus nasutus	Eleutherodactylus nasutus	Least Concern (LC)	BR		3075	https://amphibiaweb.org/species/3075
281	Anura	Brachycephalidae		Ischnocnema		nigriventris		Ischnocnema nigriventris	Eleutherodactylus nigriventris	Eleutherodactylus nigriventris	Data Deficient (DD)	BR		3080	https://amphibiaweb.org/species/3080	This species long was known only from three juvenile lectotypes (described in 1925). It was rediscovered near the type locality in the state of Sao Paulo, Brazil, redescribed, and revalidated as a species (Berneck et al. Zootaxa 2013 3694: 131-142).
282	Anura	Brachycephalidae		Ischnocnema		octavioi		Ischnocnema octavioi	Eleutherodactylus octavioi	Eleutherodactylus octavioi	Least Concern (LC)	BR		3094	https://amphibiaweb.org/species/3094
283	Anura	Brachycephalidae		Ischnocnema		oea		Ischnocnema oea	Eleutherodactylus oeus	Eleutherodactylus oeus	Near Threatened (NT)	BR		3095	https://amphibiaweb.org/species/3095
284	Anura	Brachycephalidae		Ischnocnema		paranaensis		Ischnocnema paranaensis	Eleutherodactylus paranaensis	Eleutherodactylus paranaensis	Data Deficient (DD)	BR		5761	https://amphibiaweb.org/species/5761
285	Anura	Brachycephalidae		Ischnocnema		parnaso						BR		8901	https://amphibiaweb.org/species/8901
286	Anura	Brachycephalidae		Ischnocnema		parva		Ischnocnema parva	Eleutherodactylus parvus, Leptodactylus pumilio, Phrynanodus nanus	Eleutherodactylus parvus, Leptodactylus pumilio, Phrynanodus nanus	Least Concern (LC)	BR		3113	https://amphibiaweb.org/species/3113
287	Anura	Brachycephalidae		Ischnocnema		penaxavantinho		Ischnocnema penaxavantinho			Data Deficient (DD)	BR		7017	https://amphibiaweb.org/species/7017
288	Anura	Brachycephalidae		Ischnocnema		pusilla		Ischnocnema pusilla	Eleutherodactylus pusillus	Eleutherodactylus pusillus	Data Deficient (DD)	BR		3157	https://amphibiaweb.org/species/3157
289	Anura	Brachycephalidae		Ischnocnema		randorum		Ischnocnema randorum	Eleutherodactylus randorum	Eleutherodactylus randorum	Data Deficient (DD)	BR		3165	https://amphibiaweb.org/species/3165
290	Anura	Brachycephalidae		Ischnocnema		sambaqui		Ischnocnema sambaqui	Eleutherodactylus sambaqui	Eleutherodactylus sambaqui	Data Deficient (DD)	BR		6157	https://amphibiaweb.org/species/6157
291	Anura	Brachycephalidae		Ischnocnema		spanios		Ischnocnema spanios	Eleutherodactylus spanios	Eleutherodactylus spanios	Data Deficient (DD)	BR		3218	https://amphibiaweb.org/species/3218
292	Anura	Brachycephalidae		Ischnocnema		surda						BR		7599	https://amphibiaweb.org/species/7599
293	Anura	Brachycephalidae		Ischnocnema		venancioi		Ischnocnema venancioi	Eleutherodactylus venancioi	Eleutherodactylus venancioi	Least Concern (LC)	BR		3266	https://amphibiaweb.org/species/3266
294	Anura	Brachycephalidae		Ischnocnema		verrucosa		Ischnocnema verrucosa	Eupsophus versus, Pleurodema verrucosa	Eupsophus versus, Pleurodema verrucosa	Data Deficient (DD)	BR		2647	https://amphibiaweb.org/species/2647
295	Anura	Brachycephalidae		Ischnocnema		vizottoi						BR		7552	https://amphibiaweb.org/species/7552
296	Anura	Brevicipitidae		Balebreviceps		hillmani		Balebreviceps hillmani			Critically Endangered (CR)	ET		2369	https://amphibiaweb.org/species/2369
297	Anura	Brevicipitidae		Breviceps		acutirostris	Strawberry rain frog	Breviceps acutirostris			Least Concern (LC)	ZA		2371	https://amphibiaweb.org/species/2371
298	Anura	Brevicipitidae		Breviceps		adspersus	Common rain frog	Breviceps adspersus			Least Concern (LC)	AO,BW,MZ,NA,ZA,SZ,ZM,ZW		2372	https://amphibiaweb.org/species/2372
299	Anura	Brevicipitidae		Breviceps		bagginsi	Bilbo’s Rain Frog	Breviceps bagginsi			Near Threatened (NT)	ZA		6246	https://amphibiaweb.org/species/6246
300	Anura	Brevicipitidae		Breviceps		branchi	Branch's rain frog	Breviceps branchi			Data Deficient (DD)	ZA		7843	https://amphibiaweb.org/species/7843
301	Anura	Brevicipitidae		Breviceps		carruthersi						ZA		8665	https://amphibiaweb.org/species/8665
302	Anura	Brevicipitidae		Breviceps		fichus		Breviceps fichus			Least Concern (LC)	TZ		6569	https://amphibiaweb.org/species/6569
303	Anura	Brevicipitidae		Breviceps		fuscus	Black rain frog	Breviceps fuscus			Least Concern (LC)	ZA		2373	https://amphibiaweb.org/species/2373
304	Anura	Brevicipitidae		Breviceps		gibbosus	Giant rain frog	Breviceps gibbosus			Near Threatened (NT)	ZA		2374	https://amphibiaweb.org/species/2374
305	Anura	Brevicipitidae		Breviceps		macrops	Desert rain frog, Boulenger's short-headed frog, Melkpadda (Afrikaans), Woestynreenpadda	Breviceps macrops			Near Threatened (NT)	ZA,NA		2375	https://amphibiaweb.org/species/2375
306	Anura	Brevicipitidae		Breviceps		montanus	Mountain rain frog	Breviceps montanus			Least Concern (LC)	ZA		2377	https://amphibiaweb.org/species/2377
307	Anura	Brevicipitidae		Breviceps		mossambicus	Mozambique rain frog	Breviceps mossambicus			Least Concern (LC)	BW,CD,MW,MZ,ZA,SZ,TZ,ZM,ZW		2378	https://amphibiaweb.org/species/2378
308	Anura	Brevicipitidae		Breviceps		namaquensis	Namaqua rain frog	Breviceps namaquensis			Least Concern (LC)	ZA,NA		2379	https://amphibiaweb.org/species/2379
309	Anura	Brevicipitidae		Breviceps		ombelanonga	English: Angolan Rain Frog; Portuguese: Sapinho das Chuvas de Angola					AO		9269	https://amphibiaweb.org/species/9269
310	Anura	Brevicipitidae		Breviceps		passmorei						ZA		8666	https://amphibiaweb.org/species/8666
311	Anura	Brevicipitidae		Breviceps		poweri	Power's rain frog	Breviceps poweri			Least Concern (LC)	CD,MW,MZ,ZM		2380	https://amphibiaweb.org/species/2380
312	Anura	Brevicipitidae		Breviceps		rosei	Rose's rain frog	Breviceps rosei			Least Concern (LC)	ZA		2381	https://amphibiaweb.org/species/2381
313	Anura	Brevicipitidae		Breviceps		sopranus		Breviceps sopranus			Least Concern (LC)	ZA,SZ		6245	https://amphibiaweb.org/species/6245
314	Anura	Brevicipitidae		Breviceps		sylvestris	Forest rain frog, Northern Forest Rain Frog	Breviceps sylvestris			Near Threatened (NT)	ZA		2382	https://amphibiaweb.org/species/2382
315	Anura	Brevicipitidae		Breviceps		verrucosus	Plaintive Rain Frog	Breviceps verrucosus	Breviceps maculatus		Least Concern (LC)	LS,ZA,SZ		2383	https://amphibiaweb.org/species/2383
316	Anura	Brevicipitidae		Callulina		dawida	Taita Warty Frog	Callulina dawida			Critically Endangered (CR)	KE		7314	https://amphibiaweb.org/species/7314
317	Anura	Brevicipitidae		Callulina		hanseni		Callulina hanseni			Critically Endangered (CR)	TZ		7593	https://amphibiaweb.org/species/7593
318	Anura	Brevicipitidae		Callulina		kanga		Callulina kanga			Critically Endangered (CR)	TZ		7594	https://amphibiaweb.org/species/7594
319	Anura	Brevicipitidae		Callulina		kisiwamsitu		Callulina kisiwamsitu			Endangered (EN)	TZ		6285	https://amphibiaweb.org/species/6285
320	Anura	Brevicipitidae		Callulina		kreffti		Callulina kreffti			Least Concern (LC)	KE,TZ		2385	https://amphibiaweb.org/species/2385
321	Anura	Brevicipitidae		Callulina		laphami		Callulina laphami			Critically Endangered (CR)	TZ		7581	https://amphibiaweb.org/species/7581
322	Anura	Brevicipitidae		Callulina		meteora		Callulina meteora			Critically Endangered (CR)	TZ		7741	https://amphibiaweb.org/species/7741
323	Anura	Brevicipitidae		Callulina		shengena		Callulina shengena			Critically Endangered (CR)	TZ		7582	https://amphibiaweb.org/species/7582
324	Anura	Brevicipitidae		Callulina		stanleyi	Stanley’s Warty Frog	Callulina stanleyi			Critically Endangered (CR)	TZ		7583	https://amphibiaweb.org/species/7583
325	Anura	Brevicipitidae		Probreviceps		durirostris		Probreviceps durirostris			Endangered (EN)	TZ		6776	https://amphibiaweb.org/species/6776
326	Anura	Brevicipitidae		Probreviceps		loveridgei		Probreviceps loveridgei			Endangered (EN)	TZ		6829	https://amphibiaweb.org/species/6829
327	Anura	Brevicipitidae		Probreviceps		macrodactylus		Probreviceps macrodactylus			Endangered (EN)	TZ		2387	https://amphibiaweb.org/species/2387
328	Anura	Brevicipitidae		Probreviceps		rhodesianus		Probreviceps rhodesianus			Endangered (EN)	ZW		2388	https://amphibiaweb.org/species/2388
329	Anura	Brevicipitidae		Probreviceps		rungwensis		Probreviceps rungwensis			Endangered (EN)	TZ		7296	https://amphibiaweb.org/species/7296
330	Anura	Brevicipitidae		Probreviceps		uluguruensis		Probreviceps uluguruensis			Endangered (EN)	TZ		2389	https://amphibiaweb.org/species/2389
331	Anura	Brevicipitidae		Spelaeophryne		methneri		Spelaeophryne methneri			Least Concern (LC)	TZ		2391	https://amphibiaweb.org/species/2391
332	Anura	Bufonidae		Adenomus		kandianus		Adenomus kandianus	Adenomus dasi		Endangered (EN)	LK		5995	https://amphibiaweb.org/species/5995	Rediscovered by Wickramasinghe and colleagues (Zootaxa 2012 3347:63-68). Status should be changed to Critically Endangered.
333	Anura	Bufonidae		Adenomus		kelaartii	Kelaart`s Dwarf Toad	Adenomus kelaartii			Vulnerable (VU)	LK		211	https://amphibiaweb.org/species/211
334	Anura	Bufonidae		Altiphrynoides		malcolmi	Malcolm’s Ethiopian toad	Altiphrynoides malcolmi			Endangered (EN)	ET		3	https://amphibiaweb.org/species/3
335	Anura	Bufonidae		Altiphrynoides		osgoodi	Osgood’s Ethiopian Toad	Altiphrynoides osgoodi	Spinophrynoides osgoodi	Spinophrynoides osgoodi	Critically Endangered (CR)	ET		423	https://amphibiaweb.org/species/423
336	Anura	Bufonidae		Amazophrynella		amazonicola						PE		8331	https://amphibiaweb.org/species/8331
337	Anura	Bufonidae		Amazophrynella		bilinguis						BR		8995	https://amphibiaweb.org/species/8995
338	Anura	Bufonidae		Amazophrynella		bokermanni		Amazophrynella bokermanni			Least Concern (LC)	BR		325	https://amphibiaweb.org/species/325
339	Anura	Bufonidae		Amazophrynella		gardai						BR		9260	https://amphibiaweb.org/species/9260
340	Anura	Bufonidae		Amazophrynella		javierbustamantei						PE		8451	https://amphibiaweb.org/species/8451
341	Anura	Bufonidae		Amazophrynella		manaos						BR		8113	https://amphibiaweb.org/species/8113
342	Anura	Bufonidae		Amazophrynella		matses						PE		8332	https://amphibiaweb.org/species/8332
343	Anura	Bufonidae		Amazophrynella		minuta		Amazophrynella minuta	Atelopus minutus	Atelopus minutus	Least Concern (LC)	BR,CO,VE		329	https://amphibiaweb.org/species/329
344	Anura	Bufonidae		Amazophrynella		moisesii						BR		8878	https://amphibiaweb.org/species/8878
345	Anura	Bufonidae		Amazophrynella		siona						EC,PE		8876	https://amphibiaweb.org/species/8876
346	Anura	Bufonidae		Amazophrynella		teko						BR,GF		8875	https://amphibiaweb.org/species/8875
347	Anura	Bufonidae		Amazophrynella		vote						BR		7903	https://amphibiaweb.org/species/7903
348	Anura	Bufonidae		Amazophrynella		xinguensis						BR		8877	https://amphibiaweb.org/species/8877
349	Anura	Bufonidae		Anaxyrus		americanus	American Toad, Eastern American Toad (<i>A. a. americanus</i>), Dwarf American Toad (<i>A. a. charlesmithi</i>)	Anaxyrus americanus	Bufo americanus, Anaxyrus americanus americanus	Anaxyrus americanus americanus	Least Concern (LC)	US,CA		100	https://amphibiaweb.org/species/100
350	Anura	Bufonidae		Anaxyrus		baxteri	Wyoming Toad	Anaxyrus baxteri	Bufo hemiophrys baxteri, Bufo baxteri	Bufo hemiophrys baxteri, Bufo baxteri	Extinct in the Wild (EW)	US		114	https://amphibiaweb.org/species/114
351	Anura	Bufonidae		Anaxyrus		boreas	Western Toad, Boreal Toad (<i>B. b. boreas</i>), California Toad (<i>B. b. halophilus</i>)	Anaxyrus boreas	Bufo boreas, Bufo politus	Bufo boreas, Bufo politus	Least Concern (LC)	US,CA,MX		122	https://amphibiaweb.org/species/122
352	Anura	Bufonidae		Anaxyrus		californicus	Arroyo Toad, Arroyo Southwestern Toad	Anaxyrus californicus	Bufo microscaphus californicus, Bufo cognatus californicus, Bufo californicus	Bufo microscaphus californicus, Bufo cognatus californicus, Bufo californicus	Endangered (EN)	US,MX		131	https://amphibiaweb.org/species/131
353	Anura	Bufonidae		Anaxyrus		canorus	Yosemite Toad	Anaxyrus canorus	Bufo canorus	Bufo canorus	Endangered (EN)	US		135	https://amphibiaweb.org/species/135
354	Anura	Bufonidae		Anaxyrus		cognatus	Great Plains Toad	Anaxyrus cognatus	Bufo cognatus	Bufo cognatus	Least Concern (LC)	US,MX,CA		145	https://amphibiaweb.org/species/145
355	Anura	Bufonidae		Anaxyrus		compactilis		Anaxyrus compactilis	Bufo compactilis	Bufo compactilis	Least Concern (LC)	MX		146	https://amphibiaweb.org/species/146
356	Anura	Bufonidae		Anaxyrus		debilis	Green Toad, Eastern Green Toad (<i>B. d. debilis</i>), Western Green Toad (<i>B. d. insidior</i>)	Anaxyrus debilis	Anaxyrus debilis debilis	Anaxyrus debilis debilis	Least Concern (LC)	US,MX		159	https://amphibiaweb.org/species/159
357	Anura	Bufonidae		Anaxyrus		exsul	Black Toad	Anaxyrus exsul	Bufo exsul	Bufo exsul	Vulnerable (VU)	US		166	https://amphibiaweb.org/species/166
358	Anura	Bufonidae		Anaxyrus		fowleri	Fowler's Toad	Anaxyrus fowleri	Bufo woodhousii fowleri, Bufo fowleri, Bufo woodhousii velatus	Bufo woodhousii fowleri, Bufo fowleri, Bufo woodhousii velatus	Least Concern (LC)	CA,US		173	https://amphibiaweb.org/species/173
359	Anura	Bufonidae		Anaxyrus		hemiophrys	Canadian Toad	Anaxyrus hemiophrys	Bufo hemiophrys, Bufo hemiophrys hemiophrys, Bufo woodhousei hemiophrys	Bufo hemiophrys, Bufo hemiophrys hemiophrys, Bufo woodhousei hemiophrys	Least Concern (LC)	US,CA		192	https://amphibiaweb.org/species/192
360	Anura	Bufonidae		Anaxyrus		houstonensis	Houston Toad	Anaxyrus houstonensis	Bufo houstonensis	Bufo houstonensis	Endangered (EN)	US		197	https://amphibiaweb.org/species/197
361	Anura	Bufonidae		Anaxyrus		kelloggi	Little Mexican Toad	Anaxyrus kelloggi	Bufo kelloggi	Bufo kelloggi	Least Concern (LC)	MX		212	https://amphibiaweb.org/species/212
362	Anura	Bufonidae		Anaxyrus		mexicanus		Anaxyrus mexicanus	Bufo mexicanus	Bufo mexicanus	Least Concern (LC)	MX		5545	https://amphibiaweb.org/species/5545
363	Anura	Bufonidae		Anaxyrus		microscaphus	Arizona Toad	Anaxyrus microscaphus	Bufo microscaphus, Bufo microscaphus microscaphus	Bufo microscaphus, Bufo microscaphus microscaphus	Least Concern (LC)	US		237	https://amphibiaweb.org/species/237
364	Anura	Bufonidae		Anaxyrus		monfontanus	Hot Creek Toad		Bufo monfontanus			US		9158	https://amphibiaweb.org/species/9158
365	Anura	Bufonidae		Anaxyrus		nelsoni	Amargosa Toad	Anaxyrus nelsoni	Bufo boreas nelsoni, Bufo nelsoni, Bufo halophilus nelsoni	Bufo boreas nelsoni, Bufo nelsoni, Bufo halophilus nelsoni	Endangered (EN)	US		6057	https://amphibiaweb.org/species/6057
366	Anura	Bufonidae		Anaxyrus		nevadensis	Railroad Valley Toad		Bufo nevadensis			US		9157	https://amphibiaweb.org/species/9157
367	Anura	Bufonidae		Anaxyrus		punctatus	Red-Spotted Toad	Anaxyrus punctatus	Bufo punctatus	Bufo punctatus	Least Concern (LC)	US,MX		260	https://amphibiaweb.org/species/260
368	Anura	Bufonidae		Anaxyrus		quercicus	Oak Toad	Anaxyrus quercicus	Bufo quercicus	Bufo quercicus	Least Concern (LC)	US		264	https://amphibiaweb.org/species/264
369	Anura	Bufonidae		Anaxyrus		retiformis	Sonoran Green Toad	Anaxyrus retiformis	Bufo retiformis, Bufo debilis retiformis	Bufo retiformis, Bufo debilis retiformis	Least Concern (LC)	US,MX		269	https://amphibiaweb.org/species/269
370	Anura	Bufonidae		Anaxyrus		speciosus	Texas Toad	Anaxyrus speciosus	Bufo speciosus	Bufo speciosus	Least Concern (LC)	US,MX		279	https://amphibiaweb.org/species/279
371	Anura	Bufonidae		Anaxyrus		terrestris	Southern Toad	Anaxyrus terrestris	Bufo terrestris, Rana terrestris, Buffo clamosus	Bufo terrestris, Rana terrestris, Buffo clamosus	Least Concern (LC)	US		291	https://amphibiaweb.org/species/291
372	Anura	Bufonidae		Anaxyrus		williamsi	Dixie Valley Toad		Bufo williamsi			US		8649	https://amphibiaweb.org/species/8649
373	Anura	Bufonidae		Anaxyrus		woodhousii	Woodhouse's Toad, Southwestern Woodhouse's Toad (<i>B. w. australis</i>), East Texas Toad (<i>B. w. velatus</i>), Rocky Mountain Toad or Woodhouse's Toad (<i>B. w. woodhousii</i>),	Anaxyrus woodhousii	Anaxyrus woodhousii woodhousii, Bufo woodhousii woodhousii	Anaxyrus woodhousii woodhousii	Least Concern (LC)	US,MX,CA		314	https://amphibiaweb.org/species/314
374	Anura	Bufonidae		Ansonia		albomaculata		Ansonia albomaculata			Least Concern (LC)	MY,ID		9	https://amphibiaweb.org/species/9
375	Anura	Bufonidae		Ansonia		echinata					Vulnerable (VU)	MY		7694	https://amphibiaweb.org/species/7694
376	Anura	Bufonidae		Ansonia		endauensis		Ansonia endauensis			Near Threatened (NT)	MY		6865	https://amphibiaweb.org/species/6865
377	Anura	Bufonidae		Ansonia		fuliginea		Ansonia fuliginea	Ansonia altitudinis, Bufo fuligineus, Nectophryne altitudinis	Ansonia altitudinis, Bufo fuligineus, Nectophryne altitudinis	Least Concern (LC)	MY		10	https://amphibiaweb.org/species/10
378	Anura	Bufonidae		Ansonia		glandulosa		Ansonia glandulosa			Least Concern (LC)	ID		6830	https://amphibiaweb.org/species/6830
379	Anura	Bufonidae		Ansonia		guibei		Ansonia guibei			Critically Endangered (CR)	MY		11	https://amphibiaweb.org/species/11
380	Anura	Bufonidae		Ansonia		hanitschi		Ansonia hanitschi			Least Concern (LC)	MY		12	https://amphibiaweb.org/species/12
381	Anura	Bufonidae		Ansonia		inthanon		Ansonia inthanon			Least Concern (LC)	TH		5416	https://amphibiaweb.org/species/5416
382	Anura	Bufonidae		Ansonia		jeetsukumarani	Jeet Sukumaran’s Torrent-Dwelling Toad	Ansonia jeetsukumarani			Vulnerable (VU)	MY		7222	https://amphibiaweb.org/species/7222
383	Anura	Bufonidae		Ansonia		kanak						ID		9129	https://amphibiaweb.org/species/9129
384	Anura	Bufonidae		Ansonia		kelabitensis						ID		9128	https://amphibiaweb.org/species/9128
385	Anura	Bufonidae		Ansonia		khaochangensis	Cave-dwelling stream-toad					TH		8652	https://amphibiaweb.org/species/8652
386	Anura	Bufonidae		Ansonia		kraensis	Malayan Stream Toad	Ansonia kraensis			Least Concern (LC)	MM,TH		6609	https://amphibiaweb.org/species/6609
387	Anura	Bufonidae		Ansonia		kyaiktiyoensis	The Golden Rock Slender Toad					MM		9070	https://amphibiaweb.org/species/9070
388	Anura	Bufonidae		Ansonia		latidisca		Ansonia latidisca			Endangered (EN)	ID		14	https://amphibiaweb.org/species/14
389	Anura	Bufonidae		Ansonia		latiffi		Ansonia latiffi			Near Threatened (NT)	MY		7221	https://amphibiaweb.org/species/7221
390	Anura	Bufonidae		Ansonia		latirostra		Ansonia latirostra			Data Deficient (DD)	MY		6816	https://amphibiaweb.org/species/6816
391	Anura	Bufonidae		Ansonia		leptopus		Ansonia leptopus			Least Concern (LC)	MY,ID		15	https://amphibiaweb.org/species/15
392	Anura	Bufonidae		Ansonia		longidigita		Ansonia longidigita			Least Concern (LC)	MY		16	https://amphibiaweb.org/species/16
393	Anura	Bufonidae		Ansonia		lumut	Mossy Stream Toad, Kodok lumut					MY		8132	https://amphibiaweb.org/species/8132
394	Anura	Bufonidae		Ansonia		malayana		Ansonia malayana			Least Concern (LC)	TH,MY		17	https://amphibiaweb.org/species/17
395	Anura	Bufonidae		Ansonia		mcgregori	McGregor's Toad	Ansonia mcgregori			Least Concern (LC)	PH		18	https://amphibiaweb.org/species/18
396	Anura	Bufonidae		Ansonia		minuta		Ansonia minuta			Least Concern (LC)	ID,MY		19	https://amphibiaweb.org/species/19
397	Anura	Bufonidae		Ansonia		muelleri	Mueller's Toad	Ansonia muelleri			Least Concern (LC)	PH		20	https://amphibiaweb.org/species/20
398	Anura	Bufonidae		Ansonia		penangensis		Ansonia penangensis			Least Concern (LC)	TH,MY		22	https://amphibiaweb.org/species/22
399	Anura	Bufonidae		Ansonia		phuketensis						TH		8776	https://amphibiaweb.org/species/8776
400	Anura	Bufonidae		Ansonia		pilokensis						TH		8775	https://amphibiaweb.org/species/8775
401	Anura	Bufonidae		Ansonia		platysoma		Ansonia platysoma			Least Concern (LC)	MY		23	https://amphibiaweb.org/species/23
402	Anura	Bufonidae		Ansonia		siamensis		Ansonia siamensis			Vulnerable (VU)	TH		25	https://amphibiaweb.org/species/25
403	Anura	Bufonidae		Ansonia		smeagol	Precious Stream-toad				Vulnerable (VU)	MY		8466	https://amphibiaweb.org/species/8466
404	Anura	Bufonidae		Ansonia		spinulifer		Ansonia spinulifer			Least Concern (LC)	MY		26	https://amphibiaweb.org/species/26
405	Anura	Bufonidae		Ansonia		teneritas	Gracile Slender Toad				Endangered (EN)	MY		8600	https://amphibiaweb.org/species/8600
406	Anura	Bufonidae		Ansonia		thinthinae	Thin Thin's Stream Toad	Ansonia thinthinae			Endangered (EN)	MM		7767	https://amphibiaweb.org/species/7767
407	Anura	Bufonidae		Ansonia		tiomanica		Ansonia tiomanica			Least Concern (LC)	MY		27	https://amphibiaweb.org/species/27
408	Anura	Bufonidae		Ansonia		torrentis		Ansonia torrentis			Least Concern (LC)	MY		28	https://amphibiaweb.org/species/28
409	Anura	Bufonidae		Ansonia		vidua	Murud Black Slender Toad				Critically Endangered (CR)	MY		8194	https://amphibiaweb.org/species/8194
410	Anura	Bufonidae		Atelopus		andinus		Atelopus andinus			Endangered (EN)	PE		5537	https://amphibiaweb.org/species/5537
411	Anura	Bufonidae		Atelopus		angelito		Atelopus angelito			Critically Endangered (CR)	CO,EC		5418	https://amphibiaweb.org/species/5418
412	Anura	Bufonidae		Atelopus		ardila		Atelopus ardila			Critically Endangered (CR)	CO		7533	https://amphibiaweb.org/species/7533
413	Anura	Bufonidae		Atelopus		arsyecue		Atelopus arsyecue			Critically Endangered (CR)	CO		5538	https://amphibiaweb.org/species/5538
414	Anura	Bufonidae		Atelopus		arthuri		Atelopus arthuri			Critically Endangered (CR)	EC		32	https://amphibiaweb.org/species/32
415	Anura	Bufonidae		Atelopus		balios		Atelopus balios			Critically Endangered (CR)	EC		33	https://amphibiaweb.org/species/33
416	Anura	Bufonidae		Atelopus		barbotini						GF		7796	https://amphibiaweb.org/species/7796
417	Anura	Bufonidae		Atelopus		bomolochos		Atelopus bomolochos			Critically Endangered (CR)	EC		34	https://amphibiaweb.org/species/34
418	Anura	Bufonidae		Atelopus		boulengeri		Atelopus boulengeri	Atelopus bicolor	Atelopus bicolor	Critically Endangered (CR)	EC		35	https://amphibiaweb.org/species/35
419	Anura	Bufonidae		Atelopus		carauta		Atelopus carauta			Data Deficient (DD)	CO		36	https://amphibiaweb.org/species/36
420	Anura	Bufonidae		Atelopus		carbonerensis		Atelopus carbonerensis			Critically Endangered (CR)	VE		37	https://amphibiaweb.org/species/37
421	Anura	Bufonidae		Atelopus		carrikeri		Atelopus carrikeri			Endangered (EN)	CO		38	https://amphibiaweb.org/species/38
422	Anura	Bufonidae		Atelopus		certus		Atelopus certus			Critically Endangered (CR)	PA		39	https://amphibiaweb.org/species/39
423	Anura	Bufonidae		Atelopus		chiriquiensis	Chiriqui Harlequin Frog	Atelopus chiriquiensis			Extinct (EX)	PA,CR		40	https://amphibiaweb.org/species/40
424	Anura	Bufonidae		Atelopus		chirripoensis		Atelopus chirripoensis			Data Deficient (DD)	CR		7283	https://amphibiaweb.org/species/7283
425	Anura	Bufonidae		Atelopus		chocoensis		Atelopus chocoensis			Critically Endangered (CR)	CO		5539	https://amphibiaweb.org/species/5539
426	Anura	Bufonidae		Atelopus		chrysocorallus		Atelopus chrysocorallus			Critically Endangered (CR)	VE		41	https://amphibiaweb.org/species/41
427	Anura	Bufonidae		Atelopus		coynei	Faisanes Stubfoot Toad	Atelopus coynei			Critically Endangered (CR)	EC		42	https://amphibiaweb.org/species/42
428	Anura	Bufonidae		Atelopus		cruciger	Rancho Grande Harlequin Frog	Atelopus cruciger			Critically Endangered (CR)	VE		43	https://amphibiaweb.org/species/43
429	Anura	Bufonidae		Atelopus		dimorphus		Atelopus dimorphus			Data Deficient (DD)	PE		6250	https://amphibiaweb.org/species/6250
430	Anura	Bufonidae		Atelopus		ebenoides		Atelopus ebenoides			Critically Endangered (CR)	CO		44	https://amphibiaweb.org/species/44
431	Anura	Bufonidae		Atelopus		elegans	Elegant stubfoot toad	Atelopus elegans			Endangered (EN)	EC,CO		45	https://amphibiaweb.org/species/45
432	Anura	Bufonidae		Atelopus		epikeisthos		Atelopus epikeisthos			Endangered (EN)	PE		6728	https://amphibiaweb.org/species/6728
433	Anura	Bufonidae		Atelopus		erythropus		Atelopus erythropus			Critically Endangered (CR)	PE		46	https://amphibiaweb.org/species/46
434	Anura	Bufonidae		Atelopus		eusebianus		Atelopus eusebianus			Critically Endangered (CR)	CO		47	https://amphibiaweb.org/species/47
435	Anura	Bufonidae		Atelopus		eusebiodiazi		Atelopus eusebiodiazi			Critically Endangered (CR)	PE		7186	https://amphibiaweb.org/species/7186
436	Anura	Bufonidae		Atelopus		exiguus		Atelopus exiguus			Endangered (EN)	EC		5336	https://amphibiaweb.org/species/5336
437	Anura	Bufonidae		Atelopus		famelicus		Atelopus famelicus			Critically Endangered (CR)	CO		49	https://amphibiaweb.org/species/49
438	Anura	Bufonidae		Atelopus		farci		Atelopus farci			Critically Endangered (CR)	CO		48	https://amphibiaweb.org/species/48
439	Anura	Bufonidae		Atelopus		flavescens		Atelopus flavescens			Vulnerable (VU)	BR,GF,GY		50	https://amphibiaweb.org/species/50
440	Anura	Bufonidae		Atelopus		franciscus		Atelopus franciscus			Least Concern (LC)	GF		51	https://amphibiaweb.org/species/51
441	Anura	Bufonidae		Atelopus		fronterizo						PA		9363	https://amphibiaweb.org/species/9363
442	Anura	Bufonidae		Atelopus		galactogaster		Atelopus galactogaster			Data Deficient (DD)	CO		52	https://amphibiaweb.org/species/52
443	Anura	Bufonidae		Atelopus		gigas		Atelopus gigas			Critically Endangered (CR)	CO		7534	https://amphibiaweb.org/species/7534
444	Anura	Bufonidae		Atelopus		glyphus	Pirri Harlequin Frog	Atelopus glyphus			Critically Endangered (CR)	PA,CO		53	https://amphibiaweb.org/species/53
445	Anura	Bufonidae		Atelopus		guanujo	Puca Sapo	Atelopus guanujo			Critically Endangered (CR)	EC		5976	https://amphibiaweb.org/species/5976
446	Anura	Bufonidae		Atelopus		guitarraensis		Atelopus guitarraensis			Data Deficient (DD)	CO		5936	https://amphibiaweb.org/species/5936
447	Anura	Bufonidae		Atelopus		halihelos		Atelopus halihelos			Critically Endangered (CR)	EC		54	https://amphibiaweb.org/species/54
448	Anura	Bufonidae		Atelopus		hoogmoedi						BR,GF,GY,SR		7798	https://amphibiaweb.org/species/7798
449	Anura	Bufonidae		Atelopus		ignescens	Jambato Toad	Atelopus ignescens	Atelopus carinatus	Atelopus carinatus	Critically Endangered (CR)	EC,CO		55	https://amphibiaweb.org/species/55
450	Anura	Bufonidae		Atelopus		laetissimus	Sierra Nevada Harlequin Frog	Atelopus laetissimus			Endangered (EN)	CO		56	https://amphibiaweb.org/species/56
451	Anura	Bufonidae		Atelopus		limosus	Limosa Harlequin Frog	Atelopus limosus			Critically Endangered (CR)	PA		5540	https://amphibiaweb.org/species/5540
452	Anura	Bufonidae		Atelopus		loettersi		Atelopus loettersi			Near Threatened (NT)	PE		7702	https://amphibiaweb.org/species/7702
453	Anura	Bufonidae		Atelopus		longibrachius		Atelopus longibrachius			Endangered (EN)	CO		58	https://amphibiaweb.org/species/58
454	Anura	Bufonidae		Atelopus		longirostris		Atelopus longirostris			Extinct (EX)	EC,CO		59	https://amphibiaweb.org/species/59
455	Anura	Bufonidae		Atelopus		lozanoi		Atelopus lozanoi			Endangered (EN)	CO		5937	https://amphibiaweb.org/species/5937
456	Anura	Bufonidae		Atelopus		lynchi		Atelopus lynchi			Critically Endangered (CR)	EC		60	https://amphibiaweb.org/species/60
457	Anura	Bufonidae		Atelopus		manauensis						BR		9247	https://amphibiaweb.org/species/9247
458	Anura	Bufonidae		Atelopus		mandingues		Atelopus mandingues			Data Deficient (DD)	CO		5938	https://amphibiaweb.org/species/5938
459	Anura	Bufonidae		Atelopus		marinkellei		Atelopus marinkellei			Endangered (EN)	CO		7799	https://amphibiaweb.org/species/7799
460	Anura	Bufonidae		Atelopus		mindoensis	Mindo Stubfoot Toad	Atelopus mindoensis			Critically Endangered (CR)	EC		61	https://amphibiaweb.org/species/61
461	Anura	Bufonidae		Atelopus		minutulus		Atelopus minutulus			Critically Endangered (CR)	CO		62	https://amphibiaweb.org/species/62
462	Anura	Bufonidae		Atelopus		mittermeieri		Atelopus mittermeieri			Endangered (EN)	CO		6808	https://amphibiaweb.org/species/6808
463	Anura	Bufonidae		Atelopus		monohernandezii		Atelopus monohernandezii			Critically Endangered (CR)	CO		6618	https://amphibiaweb.org/species/6618
464	Anura	Bufonidae		Atelopus		moropukaqumir						PE		9262	https://amphibiaweb.org/species/9262
465	Anura	Bufonidae		Atelopus		mucubajiensis		Atelopus mucubajiensis			Critically Endangered (CR)	VE		63	https://amphibiaweb.org/species/63
466	Anura	Bufonidae		Atelopus		muisca		Atelopus muisca			Critically Endangered (CR)	CO		64	https://amphibiaweb.org/species/64
467	Anura	Bufonidae		Atelopus		nahumae		Atelopus nahumae			Endangered (EN)	CO		65	https://amphibiaweb.org/species/65
468	Anura	Bufonidae		Atelopus		nanay		Atelopus nanay			Critically Endangered (CR)	EC		5977	https://amphibiaweb.org/species/5977
469	Anura	Bufonidae		Atelopus		nepiozomus		Atelopus nepiozomus			Endangered (EN)	EC		66	https://amphibiaweb.org/species/66
470	Anura	Bufonidae		Atelopus		nicefori		Atelopus nicefori			Critically Endangered (CR)	CO		67	https://amphibiaweb.org/species/67
471	Anura	Bufonidae		Atelopus		nocturnus	Nocturnal Harlequin Toad	Atelopus nocturnus			Critically Endangered (CR)	CO		7725	https://amphibiaweb.org/species/7725
472	Anura	Bufonidae		Atelopus		onorei	Onore’s Harlequin Frog	Atelopus onorei			Critically Endangered (CR)	EC		6969	https://amphibiaweb.org/species/6969
473	Anura	Bufonidae		Atelopus		orcesi		Atelopus orcesi			Critically Endangered (CR)	EC		7535	https://amphibiaweb.org/species/7535
474	Anura	Bufonidae		Atelopus		oxapampae		Atelopus oxapampae			Endangered (EN)	PE		7225	https://amphibiaweb.org/species/7225
475	Anura	Bufonidae		Atelopus		oxyrhynchus	Rednose Stubfoot Toad	Atelopus oxyrhynchus			Critically Endangered (CR)	VE		68	https://amphibiaweb.org/species/68
476	Anura	Bufonidae		Atelopus		pachydermus		Atelopus pachydermus			Critically Endangered (CR)	CO,EC,PE		69	https://amphibiaweb.org/species/69
477	Anura	Bufonidae		Atelopus		palmatus		Atelopus palmatus			Critically Endangered (CR)	EC		70	https://amphibiaweb.org/species/70
478	Anura	Bufonidae		Atelopus		pastuso		Atelopus pastuso			Critically Endangered (CR)	CO,EC		7536	https://amphibiaweb.org/species/7536
479	Anura	Bufonidae		Atelopus		patazensis	Harlequin frog	Atelopus patazensis			Critically Endangered (CR)	PE		7185	https://amphibiaweb.org/species/7185
480	Anura	Bufonidae		Atelopus		pedimarmoratus		Atelopus pedimarmoratus			Critically Endangered (CR)	CO		71	https://amphibiaweb.org/species/71
481	Anura	Bufonidae		Atelopus		peruensis	Peru Stubfoot Toad	Atelopus peruensis			Critically Endangered (CR)	PE		72	https://amphibiaweb.org/species/72
482	Anura	Bufonidae		Atelopus		petersi		Atelopus petersi			Critically Endangered (CR)	EC		6970	https://amphibiaweb.org/species/6970
483	Anura	Bufonidae		Atelopus		petriruizi		Atelopus petriruizi			Critically Endangered (CR)	CO		5419	https://amphibiaweb.org/species/5419
484	Anura	Bufonidae		Atelopus		pictiventris		Atelopus pictiventris			Critically Endangered (CR)	CO		73	https://amphibiaweb.org/species/73
485	Anura	Bufonidae		Atelopus		pinangoi		Atelopus pinangoi			Critically Endangered (CR)	VE		74	https://amphibiaweb.org/species/74
486	Anura	Bufonidae		Atelopus		planispina		Atelopus planispina			Critically Endangered (CR)	EC		75	https://amphibiaweb.org/species/75
487	Anura	Bufonidae		Atelopus		podocarpus		Atelopus podocarpus			Critically Endangered (CR)	EC,PE		7537	https://amphibiaweb.org/species/7537
488	Anura	Bufonidae		Atelopus		pulcher		Atelopus pulcher			Vulnerable (VU)	PE		6067	https://amphibiaweb.org/species/6067
489	Anura	Bufonidae		Atelopus		pyrodactylus		Atelopus pyrodactylus			Critically Endangered (CR)	PE		6803	https://amphibiaweb.org/species/6803
490	Anura	Bufonidae		Atelopus		quimbaya		Atelopus quimbaya			Critically Endangered (CR)	CO		76	https://amphibiaweb.org/species/76
491	Anura	Bufonidae		Atelopus		reticulatus		Atelopus reticulatus			Data Deficient (DD)	PE		6059	https://amphibiaweb.org/species/6059
492	Anura	Bufonidae		Atelopus		sanjosei		Atelopus sanjosei			Critically Endangered (CR)	CO		77	https://amphibiaweb.org/species/77
493	Anura	Bufonidae		Atelopus		seminiferus		Atelopus seminiferus			Endangered (EN)	PE		78	https://amphibiaweb.org/species/78
494	Anura	Bufonidae		Atelopus		senex		Atelopus senex			Extinct (EX)	CR		79	https://amphibiaweb.org/species/79
495	Anura	Bufonidae		Atelopus		sernai		Atelopus sernai			Critically Endangered (CR)	CO		80	https://amphibiaweb.org/species/80
496	Anura	Bufonidae		Atelopus		simulatus		Atelopus simulatus			Critically Endangered (CR)	CO		81	https://amphibiaweb.org/species/81
497	Anura	Bufonidae		Atelopus		siranus		Atelopus siranus			Data Deficient (DD)	PE		5907	https://amphibiaweb.org/species/5907
498	Anura	Bufonidae		Atelopus		sonsonensis		Atelopus sonsonensis			Critically Endangered (CR)	CO		5541	https://amphibiaweb.org/species/5541
499	Anura	Bufonidae		Atelopus		sorianoi		Atelopus sorianoi			Critically Endangered (CR)	VE		82	https://amphibiaweb.org/species/82
500	Anura	Bufonidae		Atelopus		spumarius	Pebas Stubfoot Toad	Atelopus spumarius			Vulnerable (VU)	BR,CO,EC,GF,GY,PE,SR		83	https://amphibiaweb.org/species/83
501	Anura	Bufonidae		Atelopus		spurrelli		Atelopus spurrelli			Near Threatened (NT)	CO		84	https://amphibiaweb.org/species/84
502	Anura	Bufonidae		Atelopus		subornatus		Atelopus subornatus			Critically Endangered (CR)	CO		85	https://amphibiaweb.org/species/85
503	Anura	Bufonidae		Atelopus		tamaense		Atelopus tamaense		Atelopus tamaense	Critically Endangered (CR)	VE		86	https://amphibiaweb.org/species/86
504	Anura	Bufonidae		Atelopus		tricolor	Tri-Colored Harlequin frog	Atelopus tricolor	Atelopus rugulosus, Atelopus willimani	Atelopus rugulosus, Atelopus willimani	Critically Endangered (CR)	BO,PE		87	https://amphibiaweb.org/species/87
505	Anura	Bufonidae		Atelopus		varius	Harlequin Frog, Clown Frog	Atelopus varius			Critically Endangered (CR)	CO,PA,CR		88	https://amphibiaweb.org/species/88
506	Anura	Bufonidae		Atelopus		vermiculatus		Atelopus flavescens	Atelopus flavescens		Vulnerable (VU)	GF		7797	https://amphibiaweb.org/species/7797
507	Anura	Bufonidae		Atelopus		vogli		Atelopus vogli			Extinct (EX)	VE		6268	https://amphibiaweb.org/species/6268
508	Anura	Bufonidae		Atelopus		walkeri		Atelopus walkeri			Data Deficient (DD)	CO		89	https://amphibiaweb.org/species/89
509	Anura	Bufonidae		Atelopus		zeteki	Panamanian Golden Frog	Atelopus zeteki			Critically Endangered (CR)	PA		91	https://amphibiaweb.org/species/91
510	Anura	Bufonidae		Barbarophryne		brongersmai		Barbarophryne brongersmai	Bufo brongersmai	Bufo brongersmai	Near Threatened (NT)	DZ,MA,EH		125	https://amphibiaweb.org/species/125
511	Anura	Bufonidae		Beduka		koynayensis	Humbali Village Toad, Koyna Toad, Chrome-yellow Toad	Xanthophryne koynayensis	Xanthophryne koynayensis		Endangered (EN)	IN		216	https://amphibiaweb.org/species/216
512	Anura	Bufonidae		Beduka		tigerina		Xanthophryne tigerina	Xanthophryne tigerina		Critically Endangered (CR)	IN		7408	https://amphibiaweb.org/species/7408
513	Anura	Bufonidae		Blythophryne		beryet	Andaman Bush Toad				Endangered (EN) - Provisional	IN		8441	https://amphibiaweb.org/species/8441
514	Anura	Bufonidae		Bufo		ailaoanus		Bufo ailaoanus			Endangered (EN)	CN		96	https://amphibiaweb.org/species/96
515	Anura	Bufonidae		Bufo		aspinius		Bufo aspinius	Torrentophryne aspinia, Phrynoidis aspinia	Torrentophryne aspinia, Phrynoidis aspinia	Endangered (EN)	CN		5998	https://amphibiaweb.org/species/5998
516	Anura	Bufonidae		Bufo		bankorensis	Taiwan Common Toad	Bufo bankorensis			Least Concern (LC)	TW		113	https://amphibiaweb.org/species/113
517	Anura	Bufonidae		Bufo		bufo	Common Toad, Caucasian Toad	Bufo bufo	Bufo verrucosissimus		Least Concern (LC)	AL,AT,BY,BE,BA,BG,HR,CZ,DK,EE,FI,FR,DE,GI,GR,HU,IT,KZ,LV,LI,LT,LU,MK,MD,ME,NL,NO,PL,RO,RU,RS,SK,SI,SE,CH,TR,UA,GB		127	https://amphibiaweb.org/species/127
518	Anura	Bufonidae		Bufo		cryptotympanicus		Bufo cryptotympanicus			Near Threatened (NT)	CN,VN		154	https://amphibiaweb.org/species/154
519	Anura	Bufonidae		Bufo		eichwaldi	Eichwald's Toad, Talysh Toad	Bufo eichwaldi			Vulnerable (VU)	AZ,IR		7152	https://amphibiaweb.org/species/7152
520	Anura	Bufonidae		Bufo		gargarizans	Asiatic Toad	Bufo gargarizans	Bufo minshanicus, Bufo wolongensis, Bufo kabischi, Bufo tibetanus, Bufo andrewsi	Bufo andrewsi	Least Concern (LC)	RU,KR,KP,JP,CN		179	https://amphibiaweb.org/species/179
521	Anura	Bufonidae		Bufo		japonicus	Japanese Common Toad, Nihon-hikigaeru, Azuma-hikigaeru	Bufo japonicus			Least Concern (LC)	JP		204	https://amphibiaweb.org/species/204
522	Anura	Bufonidae		Bufo		luchunnicus					Critically Endangered (CR)	CN,VN		7297	https://amphibiaweb.org/species/7297
523	Anura	Bufonidae		Bufo		menglianus					Data Deficient (DD)	CN		7298	https://amphibiaweb.org/species/7298
524	Anura	Bufonidae		Bufo		pageoti		Bufo pageoti	Bufo burmanus	Bufo burmanus	Near Threatened (NT)	CN,MM,VN		245	https://amphibiaweb.org/species/245
525	Anura	Bufonidae		Bufo		spinosus	Spiny Toad, Spiny Common Toad				Least Concern (LC)	DZ,AD,FR,MA,PT,ES,TN,GB		7754	https://amphibiaweb.org/species/7754
526	Anura	Bufonidae		Bufo		stejnegeri	Stejneger's Toad, Korean Toad, Water Toad	Bufo stejnegeri			Least Concern (LC)	CN,KP,KR		282	https://amphibiaweb.org/species/282
527	Anura	Bufonidae		Bufo		torrenticola	Japanese Stream Toad	Bufo torrenticola			Least Concern (LC)	JP		296	https://amphibiaweb.org/species/296
528	Anura	Bufonidae		Bufo		tuberculatus	Qinghai Lake Toad	Bufo tuberculatus			Near Threatened (NT)	CN		298	https://amphibiaweb.org/species/298
529	Anura	Bufonidae		Bufo		tuberospinius					Critically Endangered (CR)	CN		7299	https://amphibiaweb.org/species/7299
530	Anura	Bufonidae		Bufoides		kempi		Pedostibes kempi	Pedostibes kempi		Data Deficient (DD)	BD,IN		386	https://amphibiaweb.org/species/386
531	Anura	Bufonidae		Bufoides		meghalayanus		Bufoides meghalayanus			Endangered (EN)	IN		317	https://amphibiaweb.org/species/317
532	Anura	Bufonidae		Bufotes		balearicus		Bufotes balearicus			Least Concern (LC)	FR,IT,ES		7083	https://amphibiaweb.org/species/7083
533	Anura	Bufonidae		Bufotes		baturae						AF,PK,TJ		7801	https://amphibiaweb.org/species/7801	This is a triploid species thought to have been derived by hybridization of diploid B. shaartusiensis and diploid B. latastii (see several publications by Stoeck and coauthors: Evolution 2006 Mol Phyl Evo, 2010 Evol, 2012 PRSB, 2015 Heredity, 2015 J Biog.).
534	Anura	Bufonidae		Bufotes		boulengeri	Sicilian Green Toad, Rospo smeraldino siciliano, Sizilianische Wechselkröte, crapaud vert de Sicile, Sapo verde siciliano	Bufotes boulengeri	Bufo boulengeri, Bufotes siculus		Least Concern (LC)	DZ,EG,IT,LY,MA,TN		7081	https://amphibiaweb.org/species/7081	The toads discovered on Sicily and a few additional Mediterranean islands and assigned to <i>Bufotes siculus</i> were reduced to a subspecies of the otherwise exclusively African <i>Bufotes boulengeri</i> by Dufresnes, Mazepa, Jablonski, Oliveira, Wenseleers, Shabanov, Auer, Ernst, Koch, Ramírez-Chaves, Mulder, Simonovo,Tiutenko, Kryvokhyzhar, Wennekes, Zinenko, Korshunov, Al-Johany, Peregontsev,…
535	Anura	Bufonidae		Bufotes		cypriensis	Cyprus Green Toad (English), K<U+0438><U+043F>pc<U+043A>a<U+044F> <U+0437>e<U+043B>e�<U+043D>a<U+044F> <U+0436>a<U+0431>a = Kiprskaya zelyonaya zhaba (Russian), <U+041A>i<U+043F>pc<U+044C><U+043A>a <U+0437>e<U+043B>e<U+043D>a po<U+043F>yxa = Kiprska zelena ropucha (Ukrainian), ro- pucha cyperska� (Slovak), Crapaud Vert de Chypre (French), ropucha kyperska� (Czech), Sapo verde de Chipre (Spanish),…					CY		9101	https://amphibiaweb.org/species/9101
536	Anura	Bufonidae		Bufotes		latastii	Ladakh Toad	Bufotes latastii	Bufo latastii	Bufo latastii	Least Concern (LC)	AF,IN,PK		218	https://amphibiaweb.org/species/218	This is a diploid species thought to have been involved in the origin of B. baturae by hybridization with B. shaartusiensis (see several publications by Stoeck and coauthors: Evolution 2006 Mol Phyl Evo, 2010 Evol, 2012 PRSB, 2015 Heredity, 2015 J Biog.).
537	Anura	Bufonidae		Bufotes		luristanicus		Bufotes luristanicus	Bufo luristanicus	Bufo luristanicus	Least Concern (LC)	IR		5940	https://amphibiaweb.org/species/5940
538	Anura	Bufonidae		Bufotes		oblongus		Bufotes oblongus	Bufo oblongus	Bufo oblongus	Least Concern (LC)	AF,IR,TM		5941	https://amphibiaweb.org/species/5941	This tetraploid species is thought to have originated from hybridization between B. latastii and B. turanensis, both diploids ((see several publications by Stoeck and coauthors: Evolution 2006 Mol Phyl Evo, 2010 Evol, 2012 PRSB, 2015 Heredity, 2015 J Biog.).
539	Anura	Bufonidae		Bufotes		perrini	Perrin�s Green Toad (English), <U+0417>e<U+043B>e<U+043D>a po<U+043F>yxa <U+041F>eppe<U+043D>a = Zelena ropucha Perrena (Ukrainian), <U+0417>e<U+043B>e�<U+043D>a<U+044F> <U+0436>a<U+0431>a <U+041F>eppe<U+043D>a = Zelyonaya zhaba Perrena (Russian), ropucha Perrinova (Czech and Slovak), Crapaud Vert de Perrin (French), Sapo verde de Perrin (Spanish), Perrin qurbaqa (Uzbek)					AF,IR,KZ,TM,UZ		9102	https://amphibiaweb.org/species/9102
540	Anura	Bufonidae		Bufotes		pewzowi		Bufotes pewzowi	Bufo taxkorensis, Bufo pewzowi	Bufo pewzowi	Least Concern (LC)	CN,KZ,KG,MN,TJ,UZ		5942	https://amphibiaweb.org/species/5942	This tetraploid species is thought to have originated by hybridization of diploid B. latastii with diploid B. turanensis (see several publications by Stoeck and coauthors: Evolution 2006 Mol Phyl Evo, 2010 Evol, 2012 PRSB, 2015 Heredity, 2015 J Biog.).
541	Anura	Bufonidae		Bufotes		pseudoraddei	Swat Green Toad, Swati gauk	Bufotes pseudoraddei	Bufotes zamdaensis, Bufo pseudoraddei, Bufo viridis pseudoraddei, Bufo latastii pseudoraddei	Bufo pseudoraddei, Bufo viridis pseudoraddei, Bufo latastii pseudoraddei	Least Concern (LC)	AF,CN,PK		5943	https://amphibiaweb.org/species/5943	<i>Bufotes zamdaensis</i> synonomized with <i>B. pseudoraddei</i> after Dufresnes C et al. 2019. Fifteen shades of green: the evolution of Bufotes toads revisited. Molecular Phylogenetics and Evolution 141: 106615. This is a triploid species of complex orgin, but likely involving hybridization of two related diploid species (see several publications by Stoeck and coauthors: Evolution 2006 Mol Phy…
542	Anura	Bufonidae		Bufotes		sitibundus						AM,AZ,GE,GR,IR,IQ,JO,KZ,LB,SA,SY,TR		9103	https://amphibiaweb.org/species/9103
543	Anura	Bufonidae		Bufotes		surdus	Iranian Toad	Bufotes surdus	Bufo surdus	Bufo surdus	Least Concern (LC)	PK,IR		288	https://amphibiaweb.org/species/288
544	Anura	Bufonidae		Bufotes		turanensis		Bufotes turanensis	Bufo turanensis, Bufotes shaartusiensis		Least Concern (LC)	IR,KZ,TJ,TM,UZ		7084	https://amphibiaweb.org/species/7084	<i>Bufotes shaartusiensis</i> synonomized with <i>B. turanensis</i> after Dufresnes C et al. 2019. Fifteen shades of green: the evolution of Bufotes toads revisited. Molecular Phylogenetics and Evolution 141: 106615. This diploid species is thought to have been involved in the origins of tetraploid B. pewzowi by hybridization with diploid B. turanensis, with tetraploid B. oblongus by an independe…
545	Anura	Bufonidae		Bufotes		viridis	Green Toad	Bufotes viridis	Pseudepidalea viridis, Bufotes variabilis, Bufo viridis	Bufo viridis	Least Concern (LC)	AL,AT,BY,BA,BG,HR,CZ,EE,FR,DE,GR,HU,IT,KZ,LV,LT,MD,ME,PL,RO,RU,RS,SK,SI,ES,CH,UA		312	https://amphibiaweb.org/species/312	<i>Bufotes variabilis</i> synonomized with <i>B. viridis</i> after Dufresnes et al. 2019. Fifteen shades of green: the evolution of Bufotes toads revisited. Molecular Phylogenetics and Evolution 141: 106615.
546	Anura	Bufonidae		Bufotes		zugmayeri		Bufotes zugmayeri	Bufo zugmayeri		Least Concern (LC)	PK		7082	https://amphibiaweb.org/species/7082	This is thought to be a triploid species that originated by hybridization of two related diploid species, one likely B. turanensis (see several publications by Stoeck and coauthors: Evolution 2006 Mol Phyl Evo, 2010 Evol, 2012 PRSB, 2015 Heredity, 2015 J Biog.).
547	Anura	Bufonidae		Capensibufo		deceptus	Deception Peak Mountain Toadlet	Capensibufo deceptus			Data Deficient (DD)	ZA		8583	https://amphibiaweb.org/species/8583
548	Anura	Bufonidae		Capensibufo		magistratus	Landdroskop Mountain Toadlet	Capensibufo magistratus			Data Deficient (DD)	ZA		8584	https://amphibiaweb.org/species/8584
549	Anura	Bufonidae		Capensibufo		rosei	Rose's Toad, Rose’s Mountain Toad, Rose’s Toadlet, Striped Mountain Toad, and Cape Mountain Toad	Capensibufo rosei			Critically Endangered (CR)	ZA		319	https://amphibiaweb.org/species/319
550	Anura	Bufonidae		Capensibufo		selenophos	Moonlight Mountain Toadlet	Capensibufo selenophos			Data Deficient (DD)	ZA		8585	https://amphibiaweb.org/species/8585
551	Anura	Bufonidae		Capensibufo		tradouwi	Tradouw's Toad	Capensibufo tradouwi			Least Concern (LC)	ZA		320	https://amphibiaweb.org/species/320
552	Anura	Bufonidae		Churamiti		maridadi		Churamiti maridadi			Critically Endangered (CR)	TZ		6620	https://amphibiaweb.org/species/6620
553	Anura	Bufonidae		Dendrophryniscus		berthalutzae		Dendrophryniscus berthalutzae			Least Concern (LC)	BR		324	https://amphibiaweb.org/species/324
554	Anura	Bufonidae		Dendrophryniscus		brevipollicatus		Dendrophryniscus brevipollicatus			Least Concern (LC)	BR		326	https://amphibiaweb.org/species/326
555	Anura	Bufonidae		Dendrophryniscus		carvalhoi		Dendrophryniscus carvalhoi			Endangered (EN)	BR		327	https://amphibiaweb.org/species/327
556	Anura	Bufonidae		Dendrophryniscus		davori						BR		9042	https://amphibiaweb.org/species/9042
557	Anura	Bufonidae		Dendrophryniscus		haddadi						BR		9043	https://amphibiaweb.org/species/9043
558	Anura	Bufonidae		Dendrophryniscus		imitator						BR		9040	https://amphibiaweb.org/species/9040
559	Anura	Bufonidae		Dendrophryniscus		izecksohni						BR		9045	https://amphibiaweb.org/species/9045
560	Anura	Bufonidae		Dendrophryniscus		jureia						BR		9044	https://amphibiaweb.org/species/9044
561	Anura	Bufonidae		Dendrophryniscus		krausae		Dendrophryniscus krausae			Data Deficient (DD)	BR		7179	https://amphibiaweb.org/species/7179
562	Anura	Bufonidae		Dendrophryniscus		lauroi						BR		9041	https://amphibiaweb.org/species/9041
563	Anura	Bufonidae		Dendrophryniscus		leucomystax		Dendrophryniscus leucomystax			Least Concern (LC)	BR		328	https://amphibiaweb.org/species/328
564	Anura	Bufonidae		Dendrophryniscus		oreites						BR		7557	https://amphibiaweb.org/species/7557
565	Anura	Bufonidae		Dendrophryniscus		organensis						BR		7556	https://amphibiaweb.org/species/7556
566	Anura	Bufonidae		Dendrophryniscus		proboscideus	Beaked Toad	Dendrophryniscus proboscideus	Rhinella boulengeri, Rhinella proboscidea	Rhinella proboscidea	Data Deficient (DD)	BR		259	https://amphibiaweb.org/species/259
567	Anura	Bufonidae		Dendrophryniscus		skuki						BR		7931	https://amphibiaweb.org/species/7931
568	Anura	Bufonidae		Dendrophryniscus		stawiarskyi		Dendrophryniscus stawiarskyi			Data Deficient (DD)	BR		330	https://amphibiaweb.org/species/330
569	Anura	Bufonidae		Didynamipus		sjostedti	Four-digit Toad	Didynamipus sjostedti			Vulnerable (VU)	CM,GQ,NG		332	https://amphibiaweb.org/species/332
570	Anura	Bufonidae		Duttaphrynus		beddomii		Duttaphrynus beddomii			Endangered (EN)	IN		115	https://amphibiaweb.org/species/115
571	Anura	Bufonidae		Duttaphrynus		brevirostris	Kempholey Toad	Duttaphrynus brevirostris			Data Deficient (DD)	IN		124	https://amphibiaweb.org/species/124
572	Anura	Bufonidae		Duttaphrynus		chandai	Nagaland Montane Torrent Toad					IN		8009	https://amphibiaweb.org/species/8009
573	Anura	Bufonidae		Duttaphrynus		crocus		Duttaphrynus crocus	Bufo crocus	Bufo crocus	Data Deficient (DD)	MM		6415	https://amphibiaweb.org/species/6415
574	Anura	Bufonidae		Duttaphrynus		cyphosus	Projective-Occiputed Toad	Duttaphrynus himalayanus	Duttaphrynus himalayanus, Bufo cyphosus	Bufo cyphosus	Least Concern (LC)	CN		6002	https://amphibiaweb.org/species/6002
575	Anura	Bufonidae		Duttaphrynus		dhufarensis		Duttaphrynus dhufarensis			Least Concern (LC)	AE,YE,SA,OM		160	https://amphibiaweb.org/species/160
576	Anura	Bufonidae		Duttaphrynus		himalayanus	Himalayan Toad	Duttaphrynus himalayanus	Bufo himalayanus, Bufo abatus	Bufo himalayanus, Bufo abatus	Least Concern (LC)	BT,CN,IN,NP,PK		193	https://amphibiaweb.org/species/193
577	Anura	Bufonidae		Duttaphrynus		hololius	Günther’s toad or rock toad	Duttaphrynus hololius			Data Deficient (DD)	IN		196	https://amphibiaweb.org/species/196
578	Anura	Bufonidae		Duttaphrynus		kiphirensis			Bufo kiphirensis			IN		7323	https://amphibiaweb.org/species/7323
579	Anura	Bufonidae		Duttaphrynus		kotagamai	Kotagama's Dwarf Toad	Duttaphrynus kotagamai			Endangered (EN)	LK		215	https://amphibiaweb.org/species/215
580	Anura	Bufonidae		Duttaphrynus		mamitensis		Bufo mamitensis	Bufo mamitensis			IN		7324	https://amphibiaweb.org/species/7324
581	Anura	Bufonidae		Duttaphrynus		manipurensis			Bufo manipurensis			IN		7325	https://amphibiaweb.org/species/7325
582	Anura	Bufonidae		Duttaphrynus		melanostictus	Southeast Asian Toad, Asian Common Toad, Spectacled Toad, Asian Black-spined Toad	Duttaphrynus melanostictus	Bufo melanostictus	Bufo melanostictus	Least Concern (LC)	BD,BT,BN,KH,CN,HK,IN,ID,LA,MY,MV,MM,NP,PK,SG,LK,TW,TH,VN		236	https://amphibiaweb.org/species/236
583	Anura	Bufonidae		Duttaphrynus		microtympanum		Duttaphrynus microtympanum	Bufo microtympanum	Bufo microtympanum	Vulnerable (VU)	IN,NP		238	https://amphibiaweb.org/species/238
584	Anura	Bufonidae		Duttaphrynus		mizoramensis			Bufo mizoramensis			IN		7326	https://amphibiaweb.org/species/7326
585	Anura	Bufonidae		Duttaphrynus		nagalandensis			Bufo nagalandensis			IN		7327	https://amphibiaweb.org/species/7327
586	Anura	Bufonidae		Duttaphrynus		noellerti	Noellert`s Toad	Duttaphrynus noellerti	Bufo noellerti	Bufo noellerti	Critically Endangered (CR)	LK		5422	https://amphibiaweb.org/species/5422
587	Anura	Bufonidae		Duttaphrynus		olivaceus	Olive Toad	Duttaphrynus olivaceus			Least Concern (LC)	IN,IR,PK		244	https://amphibiaweb.org/species/244
588	Anura	Bufonidae		Duttaphrynus		parietalis		Duttaphrynus parietalis			Near Threatened (NT)	IN		249	https://amphibiaweb.org/species/249
589	Anura	Bufonidae		Duttaphrynus		peninsularis	Peninsular Toad					IN		9458	https://amphibiaweb.org/species/9458
590	Anura	Bufonidae		Duttaphrynus		scaber		Duttaphrynus scaber	Duttaphrynus atukoralei		Least Concern (LC)	IN,LK		6048	https://amphibiaweb.org/species/6048	<i>Duttaphrynus atukoralei</i> is considered a junior synonym of <i>D. scaber</i> since it is not genetically distinguishable as a separate species; further they are conspecifics and the population in the Lowland Wet Zone is likely a distinct cryptic species related to Duttaphrynus scaber. See Jayawardena, B., G. Senevirathne, N. Wijayathilaka, K. D. B. Ukuwela, K. Manamendra-Arachchi, and M. Mee…
591	Anura	Bufonidae		Duttaphrynus		scorteccii		Duttaphrynus scorteccii			Vulnerable (VU)	YE		276	https://amphibiaweb.org/species/276
592	Anura	Bufonidae		Duttaphrynus		silentvalleyensis		Duttaphrynus silentvalleyensis			Data Deficient (DD)	IN		277	https://amphibiaweb.org/species/277
593	Anura	Bufonidae		Duttaphrynus		stomaticus	Indus Valley Toad	Duttaphrynus stomaticus			Least Concern (LC)	AF,IN,IR,NP,PK,LK		284	https://amphibiaweb.org/species/284
594	Anura	Bufonidae		Duttaphrynus		stuarti		Duttaphrynus stuarti			Data Deficient (DD)	BT,CN,IN,MM		285	https://amphibiaweb.org/species/285
595	Anura	Bufonidae		Duttaphrynus		sumatranus		Duttaphrynus sumatranus			Data Deficient (DD)	ID		286	https://amphibiaweb.org/species/286
596	Anura	Bufonidae		Duttaphrynus		totol			Bufo totol		Data Deficient (DD)	ID		7483	https://amphibiaweb.org/species/7483
597	Anura	Bufonidae		Duttaphrynus		valhallae		Duttaphrynus valhallae			Data Deficient (DD)	ID		304	https://amphibiaweb.org/species/304
598	Anura	Bufonidae		Duttaphrynus		wokhaensis			Bufo wokhaensis			IN		7328	https://amphibiaweb.org/species/7328
599	Anura	Bufonidae		Epidalea		calamita	Natterjack Toad	Epidalea calamita	Bufo calamita	Bufo calamita	Least Concern (LC)	CZ,GB,UA,CH,SE,ES,RU,PT,PL,NL,LU,LT,LV,IE,DE,FR,EE,DK,BE,BY,AT		130	https://amphibiaweb.org/species/130
600	Anura	Bufonidae		Frostius		erythrophthalmus		Frostius erythrophthalmus			Data Deficient (DD)	BR		6954	https://amphibiaweb.org/species/6954
601	Anura	Bufonidae		Frostius		pernambucensis		Frostius pernambucensis	Atelopus pernambucensis	Atelopus pernambucensis	Least Concern (LC)	BR		334	https://amphibiaweb.org/species/334
602	Anura	Bufonidae		Ghatophryne		ornata	Black Torrent Toad, Malabar Torrent Toad	Ghatophryne ornata			Endangered (EN)	IN		21	https://amphibiaweb.org/species/21
603	Anura	Bufonidae		Ghatophryne		rubigina		Ghatophryne rubigina			Vulnerable (VU)	IN		24	https://amphibiaweb.org/species/24
604	Anura	Bufonidae		Incilius		alvarius	Sonoran Desert Toad, Colorado River Toad	Incilius alvarius	Bufo alvarius, Phrynoidis alvarius, Cranopsis alvaria	Bufo alvarius, Phrynoidis alvarius, Cranopsis alvaria	Least Concern (LC)	US,MX		97	https://amphibiaweb.org/species/97
605	Anura	Bufonidae		Incilius		aucoinae		Incilius aucoinae	Bufo aucoinae		Least Concern (LC)	CR,PA		6409	https://amphibiaweb.org/species/6409
606	Anura	Bufonidae		Incilius		aurarius	Cuchumatan Golden Toad		Bufo aurarius		Endangered (EN)	GT,MX		7956	https://amphibiaweb.org/species/7956
607	Anura	Bufonidae		Incilius		bocourti		Incilius bocourti	Bufo bocourti	Bufo bocourti	Least Concern (LC)	MX,GT		121	https://amphibiaweb.org/species/121
608	Anura	Bufonidae		Incilius		campbelli		Incilius campbelli	Bufo campbelli	Bufo campbelli	Least Concern (LC)	BZ,GT,HN,MX		132	https://amphibiaweb.org/species/132
609	Anura	Bufonidae		Incilius		canaliferus		Incilius canaliferus	Bufo canaliferus	Bufo canaliferus	Least Concern (LC)	SV,GT,MX		134	https://amphibiaweb.org/species/134
610	Anura	Bufonidae		Incilius		cavifrons		Incilius cavifrons	Bufo cavifrons	Bufo cavifrons	Endangered (EN)	MX		137	https://amphibiaweb.org/species/137
611	Anura	Bufonidae		Incilius		chompipe		Incilius chompipe	Bufo chompipe		Endangered (EN)	CR		6908	https://amphibiaweb.org/species/6908
612	Anura	Bufonidae		Incilius		coccifer		Incilius coccifer	Bufo coccifer	Bufo coccifer	Least Concern (LC)	CR,SV,GT,HN,MX,NI		144	https://amphibiaweb.org/species/144
613	Anura	Bufonidae		Incilius		coniferus	Green Climbing Toad	Incilius coniferus	Bufo gabbi, Bufo coniferus, Bufo ehlersi	Bufo gabbi, Bufo coniferus, Bufo ehlersi	Least Concern (LC)	CO,CR,EC,NI,PA		147	https://amphibiaweb.org/species/147
614	Anura	Bufonidae		Incilius		cristatus		Incilius cristatus	Bufo cristatus	Bufo cristatus	Endangered (EN)	MX		150	https://amphibiaweb.org/species/150
615	Anura	Bufonidae		Incilius		cycladen		Incilius cycladen	Bufo cycladen	Bufo cycladen	Vulnerable (VU)	MX		6649	https://amphibiaweb.org/species/6649
616	Anura	Bufonidae		Incilius		epioticus		Incilius epioticus	Crepidius epioticus	Crepidius epioticus	Vulnerable (VU)	PA,CR		322	https://amphibiaweb.org/species/322
617	Anura	Bufonidae		Incilius		fastidiosus	Pico Blanco Toad	Incilius fastidiosus	Bufo coerulescens, Bufo fastidiosus, Ollotis coerulescens	Bufo coerulescens, Bufo fastidiosus, Ollotis coerulescens	Critically Endangered (CR)	PA,CR		167	https://amphibiaweb.org/species/167
618	Anura	Bufonidae		Incilius		gemmifer		Incilius gemmifer	Bufo gemmifer	Bufo gemmifer	Endangered (EN)	MX		182	https://amphibiaweb.org/species/182
619	Anura	Bufonidae		Incilius		guanacaste		Incilius guanacaste	Bufo guanacaste		Endangered (EN)	CR		6909	https://amphibiaweb.org/species/6909
620	Anura	Bufonidae		Incilius		holdridgei	Holdridge's Toad	Incilius holdridgei	Bufo holdridgei	Bufo holdridgei	Critically Endangered (CR)	CR		195	https://amphibiaweb.org/species/195
621	Anura	Bufonidae		Incilius		ibarrai		Incilius ibarrai	Bufo ibarrai	Bufo ibarrai	Least Concern (LC)	GT,HN		199	https://amphibiaweb.org/species/199
622	Anura	Bufonidae		Incilius		intermedius		Incilius intermedius	Bufo intermedius	Bufo intermedius	Data Deficient (DD)			202	https://amphibiaweb.org/species/202
623	Anura	Bufonidae		Incilius		karenlipsae			Bufo karenlipsae		Data Deficient (DD)	PA		7468	https://amphibiaweb.org/species/7468
624	Anura	Bufonidae		Incilius		leucomyos		Incilius leucomyos	Bufo leucomyos	Bufo leucomyos	Near Threatened (NT)	HN		6047	https://amphibiaweb.org/species/6047
625	Anura	Bufonidae		Incilius		luetkenii		Incilius luetkenii	Bufo luetkenii	Bufo luetkenii	Least Concern (LC)	SV,GT,HN,NI,CR		224	https://amphibiaweb.org/species/224
626	Anura	Bufonidae		Incilius		macrocristatus		Incilius macrocristatus	Bufo macrocristatus, Bufo valliceps macrocristatus, Cranopsis macrocristata	Bufo macrocristatus, Bufo valliceps macrocristatus, Cranopsis macrocristata	Near Threatened (NT)	GT,MX		5544	https://amphibiaweb.org/species/5544
627	Anura	Bufonidae		Incilius		majordomus			Bufo majordomus		Critically Endangered (CR)	PA		7995	https://amphibiaweb.org/species/7995
628	Anura	Bufonidae		Incilius		marmoreus		Incilius marmoreus	Bufo marmoreus	Bufo marmoreus	Least Concern (LC)	MX		230	https://amphibiaweb.org/species/230
629	Anura	Bufonidae		Incilius		mazatlanensis		Incilius mazatlanensis	Bufo mazatlanensis	Bufo mazatlanensis	Least Concern (LC)	MX		232	https://amphibiaweb.org/species/232
630	Anura	Bufonidae		Incilius		mccoyi	McCoy's Toad		Bufo mccoyi		Least Concern (LC)	MX		7660	https://amphibiaweb.org/species/7660
631	Anura	Bufonidae		Incilius		melanochlorus	Wet Forest Toad, Dark Green Toad	Incilius melanochlorus	Bufo melanochloris, Bufo melanochlorus, Cranopsis melanochlora	Bufo melanochloris, Bufo melanochlorus, Cranopsis melanochlora	Least Concern (LC)	CR,PA		233	https://amphibiaweb.org/species/233
632	Anura	Bufonidae		Incilius		nebulifer	Gulf Coast Toad, Coastal Plain Toad	Incilius nebulifer	Bufo nebulifer, Chilophryne nebulifera, Cranopsis nebulifer	Bufo nebulifer, Chilophryne nebulifera, Cranopsis nebulifer	Least Concern (LC)	MX,US		6058	https://amphibiaweb.org/species/6058
633	Anura	Bufonidae		Incilius		occidentalis		Incilius occidentalis	Bufo occidentalis	Bufo occidentalis	Least Concern (LC)	MX		242	https://amphibiaweb.org/species/242
634	Anura	Bufonidae		Incilius		periglenes	Sapo Dorado, Golden Toad	Incilius periglenes	Bufo periglenes	Bufo periglenes	Extinct (EX)	CR		253	https://amphibiaweb.org/species/253
635	Anura	Bufonidae		Incilius		peripatetes		Incilius peripatetes	Bufo peripatetes	Bufo peripatetes	Critically Endangered (CR)	PA		254	https://amphibiaweb.org/species/254
636	Anura	Bufonidae		Incilius		perplexus		Incilius perplexus	Bufo perplexus	Bufo perplexus	Least Concern (LC)	MX		255	https://amphibiaweb.org/species/255
637	Anura	Bufonidae		Incilius		pisinnus		Incilius pisinnus	Bufo pisinnus		Endangered (EN)	MX		6613	https://amphibiaweb.org/species/6613
638	Anura	Bufonidae		Incilius		porteri		Incilius porteri	Bufo porteri		Least Concern (LC)	HN		6614	https://amphibiaweb.org/species/6614
639	Anura	Bufonidae		Incilius		signifer		Incilius signifer	Bufo signifer		Least Concern (LC)	PA		6615	https://amphibiaweb.org/species/6615
640	Anura	Bufonidae		Incilius		spiculatus		Incilius spiculatus	Bufo spiculatus	Bufo spiculatus	Endangered (EN)	MX		5550	https://amphibiaweb.org/species/5550
641	Anura	Bufonidae		Incilius		tacanensis		Incilius tacanensis	Bufo tacanensis	Bufo tacanensis	Endangered (EN)	GT,MX		289	https://amphibiaweb.org/species/289
642	Anura	Bufonidae		Incilius		tutelarius		Incilius tutelarius	Bufo tutelarius	Bufo tutelarius	Vulnerable (VU)	GT,MX		5551	https://amphibiaweb.org/species/5551
643	Anura	Bufonidae		Incilius		valliceps	Southern Gulf Coast Toad, Gulf Coast Toad	Incilius valliceps	Bufo valliceps, Bufo valliceps valliceps, Bufo trachypus	Bufo valliceps, Bufo valliceps valliceps, Bufo trachypus	Least Concern (LC)	BZ,CR,GT,HN,MX		305	https://amphibiaweb.org/species/305
644	Anura	Bufonidae		Ingerophrynus		biporcatus	Crested Toad, Kodok Puru Hutan	Ingerophrynus biporcatus	Bufo biporcatus	Bufo biporcatus	Least Concern (LC)	ID		118	https://amphibiaweb.org/species/118
645	Anura	Bufonidae		Ingerophrynus		celebensis		Ingerophrynus celebensis	Bufo celebensis	Bufo celebensis	Least Concern (LC)	ID		138	https://amphibiaweb.org/species/138
646	Anura	Bufonidae		Ingerophrynus		claviger		Ingerophrynus claviger	Bufo claviger	Bufo claviger	Least Concern (LC)	ID		143	https://amphibiaweb.org/species/143
647	Anura	Bufonidae		Ingerophrynus		divergens	Crested Toad	Ingerophrynus divergens	Bufo divergens	Bufo divergens	Least Concern (LC)	ID,MY		6003	https://amphibiaweb.org/species/6003
648	Anura	Bufonidae		Ingerophrynus		galeatus		Ingerophrynus galeatus	Bufo galeatus	Bufo galeatus	Least Concern (LC)	KH,CN,LA,VN		177	https://amphibiaweb.org/species/177
649	Anura	Bufonidae		Ingerophrynus		gollum		Ingerophrynus gollum			Endangered (EN)	MY		6928	https://amphibiaweb.org/species/6928
650	Anura	Bufonidae		Ingerophrynus		kumquat		Ingerophrynus kumquat	Bufo kumquat	Bufo kumquat	Endangered (EN)	MY		6046	https://amphibiaweb.org/species/6046
651	Anura	Bufonidae		Ingerophrynus		ledongensis					Near Threatened (NT)	CN		7800	https://amphibiaweb.org/species/7800
652	Anura	Bufonidae		Ingerophrynus		macrotis		Ingerophrynus macrotis	Bufo macrotis	Bufo macrotis	Least Concern (LC)	KH,IN,LA,MY,MM,TH,VN		226	https://amphibiaweb.org/species/226
653	Anura	Bufonidae		Ingerophrynus		parvus	Lesser Toad, Malayan Dwarf Toad, Kodok Puru Kerdil	Ingerophrynus parvus	Bufo parvus	Bufo parvus	Least Concern (LC)	KH,ID,MY,MM,TH		251	https://amphibiaweb.org/species/251
654	Anura	Bufonidae		Ingerophrynus		philippinicus		Ingerophrynus philippinicus	Bufo philippinicus	Bufo philippinicus	Least Concern (LC)	PH		6056	https://amphibiaweb.org/species/6056
655	Anura	Bufonidae		Ingerophrynus		quadriporcatus		Ingerophrynus quadriporcatus	Bufo quadriporcatus	Bufo quadriporcatus	Least Concern (LC)	ID,MY,SG		262	https://amphibiaweb.org/species/262
656	Anura	Bufonidae		Laurentophryne		parkeri		Laurentophryne parkeri			Data Deficient (DD)	CD		336	https://amphibiaweb.org/species/336
657	Anura	Bufonidae		Leptophryne		borbonica	Hourglass Toad, Cross Toad, Kodok Jam Pasir	Leptophryne borbonica	Cacophryne borbonica	Cacophryne borbonica	Least Concern (LC)	ID,MY,TH		338	https://amphibiaweb.org/species/338
658	Anura	Bufonidae		Leptophryne		cruentata	Bleeding Toad, Kodok Merah	Leptophryne cruentata			Critically Endangered (CR)	ID		339	https://amphibiaweb.org/species/339
659	Anura	Bufonidae		Leptophryne		javanica					Endangered (EN)	ID		8883	https://amphibiaweb.org/species/8883
660	Anura	Bufonidae		Melanophryniscus		admirabilis		Melanophryniscus admirabilis			Critically Endangered (CR)	BR		6758	https://amphibiaweb.org/species/6758
661	Anura	Bufonidae		Melanophryniscus		alipioi		Melanophryniscus alipioi			Data Deficient (DD)	BR		7181	https://amphibiaweb.org/species/7181
662	Anura	Bufonidae		Melanophryniscus		atroluteus		Melanophryniscus atroluteus			Least Concern (LC)	AR,BR,PY,UY		341	https://amphibiaweb.org/species/341
663	Anura	Bufonidae		Melanophryniscus		biancae						BR		8418	https://amphibiaweb.org/species/8418
664	Anura	Bufonidae		Melanophryniscus		cambaraensis		Melanophryniscus cambaraensis			Data Deficient (DD)	BR		342	https://amphibiaweb.org/species/342
665	Anura	Bufonidae		Melanophryniscus		cupreuscapularis		Melanophryniscus cupreuscapularis			Near Threatened (NT)	AR		6050	https://amphibiaweb.org/species/6050
666	Anura	Bufonidae		Melanophryniscus		devincenzii		Melanophryniscus devincenzii			Endangered (EN)	AR,BR,PY,UY		343	https://amphibiaweb.org/species/343
667	Anura	Bufonidae		Melanophryniscus		diabolicus	Darwin's diabolic toad					AR		9441	https://amphibiaweb.org/species/9441
668	Anura	Bufonidae		Melanophryniscus		dorsalis	Red-Bellied Toad	Melanophryniscus dorsalis			Vulnerable (VU)	BR		6185	https://amphibiaweb.org/species/6185
669	Anura	Bufonidae		Melanophryniscus		estebani					Data Deficient (DD)	AR		7350	https://amphibiaweb.org/species/7350
670	Anura	Bufonidae		Melanophryniscus		fulvoguttatus		Melanophryniscus fulvoguttatus			Least Concern (LC)	AR,BR,PY		6327	https://amphibiaweb.org/species/6327
671	Anura	Bufonidae		Melanophryniscus		klappenbachi		Melanophryniscus klappenbachi			Least Concern (LC)	AR,PY		6051	https://amphibiaweb.org/species/6051
672	Anura	Bufonidae		Melanophryniscus		krauczuki		Melanophryniscus krauczuki			Data Deficient (DD)	AR,PY		6342	https://amphibiaweb.org/species/6342
673	Anura	Bufonidae		Melanophryniscus		langonei		Melanophryniscus langonei			Critically Endangered (CR)	UY		7155	https://amphibiaweb.org/species/7155
674	Anura	Bufonidae		Melanophryniscus		macrogranulosus		Melanophryniscus macrogranulosus			Vulnerable (VU)	BR		344	https://amphibiaweb.org/species/344
675	Anura	Bufonidae		Melanophryniscus		milanoi						BR		8419	https://amphibiaweb.org/species/8419
676	Anura	Bufonidae		Melanophryniscus		montevidensis		Melanophryniscus montevidensis			Vulnerable (VU)	BR,UY		345	https://amphibiaweb.org/species/345
677	Anura	Bufonidae		Melanophryniscus		moreirae		Melanophryniscus moreirae			Near Threatened (NT)	BR		346	https://amphibiaweb.org/species/346
678	Anura	Bufonidae		Melanophryniscus		nigricans	Darwin's blackish toad					AR		9442	https://amphibiaweb.org/species/9442
679	Anura	Bufonidae		Melanophryniscus		orejasmirandai		Melanophryniscus orejasmirandai			Vulnerable (VU)	UY		347	https://amphibiaweb.org/species/347
680	Anura	Bufonidae		Melanophryniscus		pachyrhynus		Melanophryniscus pachyrhynus			Data Deficient (DD)	BR,UY		6328	https://amphibiaweb.org/species/6328
681	Anura	Bufonidae		Melanophryniscus		paraguayensis						PY		7187	https://amphibiaweb.org/species/7187
682	Anura	Bufonidae		Melanophryniscus		peritus		Melanophryniscus peritus			Critically Endangered (CR)	BR		7847	https://amphibiaweb.org/species/7847
683	Anura	Bufonidae		Melanophryniscus		rubriventris		Melanophryniscus rubriventris			Least Concern (LC)	AR		348	https://amphibiaweb.org/species/348
684	Anura	Bufonidae		Melanophryniscus		sanmartini		Melanophryniscus sanmartini			Near Threatened (NT)	BR,UY		349	https://amphibiaweb.org/species/349
685	Anura	Bufonidae		Melanophryniscus		setiba	Restinga toadlet, sapinho-da-restinga					BR		7952	https://amphibiaweb.org/species/7952
686	Anura	Bufonidae		Melanophryniscus		simplex		Melanophryniscus simplex			Data Deficient (DD)	BR		6330	https://amphibiaweb.org/species/6330
687	Anura	Bufonidae		Melanophryniscus		spectabilis		Melanophryniscus spectabilis			Data Deficient (DD)	BR		6331	https://amphibiaweb.org/species/6331
688	Anura	Bufonidae		Melanophryniscus		stelzneri		Melanophryniscus stelzneri			Least Concern (LC)	PY,BR,AR		350	https://amphibiaweb.org/species/350
689	Anura	Bufonidae		Melanophryniscus		tumifrons		Melanophryniscus tumifrons			Least Concern (LC)	BR,AR		351	https://amphibiaweb.org/species/351
690	Anura	Bufonidae		Melanophryniscus		vilavelhensis						BR		7249	https://amphibiaweb.org/species/7249
691	Anura	Bufonidae		Melanophryniscus		xanthostomus						BR		8420	https://amphibiaweb.org/species/8420
692	Anura	Bufonidae		Mertensophryne		anotis	Chirinda Toad	Mertensophryne anotis	Stephopaedes anotis	Stephopaedes anotis	Least Concern (LC)	ZW,MZ		425	https://amphibiaweb.org/species/425
693	Anura	Bufonidae		Mertensophryne		howelli		Mertensophryne howelli	Stephopaedes howelli	Stephopaedes howelli	Endangered (EN)	TZ		6053	https://amphibiaweb.org/species/6053
694	Anura	Bufonidae		Mertensophryne		lindneri		Mertensophryne lindneri	Bufo lindneri	Bufo lindneri	Least Concern (LC)	MZ,MW,TZ		222	https://amphibiaweb.org/species/222
695	Anura	Bufonidae		Mertensophryne		lonnbergi		Mertensophryne lonnbergi	Bufo lonnbergi	Bufo lonnbergi	Vulnerable (VU)	ZM,MW,TZ,KE		223	https://amphibiaweb.org/species/223
696	Anura	Bufonidae		Mertensophryne		loveridgei		Mertensophryne loveridgei	Stephopaedes loveridgei	Stephopaedes loveridgei	Least Concern (LC)	MZ,TZ		426	https://amphibiaweb.org/species/426
697	Anura	Bufonidae		Mertensophryne		melanopleura		Mertensophryne melanopleura	Bufo melanopleura	Bufo melanopleura	Least Concern (LC)	CD,ZM		235	https://amphibiaweb.org/species/235
698	Anura	Bufonidae		Mertensophryne		micranotis		Mertensophryne micranotis			Least Concern (LC)	KE,MZ,TZ		353	https://amphibiaweb.org/species/353
699	Anura	Bufonidae		Mertensophryne		mocquardi		Mertensophryne mocquardi	Bufo mocquardi	Bufo mocquardi	Data Deficient (DD)	KE		5546	https://amphibiaweb.org/species/5546
700	Anura	Bufonidae		Mertensophryne		nairobiensis	Nairobi Toad	Mertensophryne nairobiensis			Data Deficient (DD)	KE		6833	https://amphibiaweb.org/species/6833
701	Anura	Bufonidae		Mertensophryne		nyikae	Nyika Dwarf Toad	Mertensophryne nyikae	Bufo nyikae, Bufo taitanus nyikae	Bufo nyikae, Bufo taitanus nyikae	Near Threatened (NT)	MW,ZM		5548	https://amphibiaweb.org/species/5548
702	Anura	Bufonidae		Mertensophryne		schmidti		Mertensophryne schmidti	Bufo schmidti	Bufo schmidti	Data Deficient (DD)	CD		354	https://amphibiaweb.org/species/354
703	Anura	Bufonidae		Mertensophryne		taitana	Taita Toad	Mertensophryne taitana	Bufo taitanus	Bufo taitanus	Least Concern (LC)	CD,KE,MW,TZ,ZM		290	https://amphibiaweb.org/species/290
704	Anura	Bufonidae		Mertensophryne		usambarae		Mertensophryne usambarae	Stephopaedes usambarae	Stephopaedes usambarae	Critically Endangered (CR)	TZ		6054	https://amphibiaweb.org/species/6054
705	Anura	Bufonidae		Mertensophryne		uzunguensis		Mertensophryne uzunguensis	Bufo uzunguensis, Bufo taitanus uzunguensis	Bufo uzunguensis, Bufo taitanus uzunguensis	Vulnerable (VU)	TZ		303	https://amphibiaweb.org/species/303
706	Anura	Bufonidae		Metaphryniscus		sosai		Metaphryniscus sosai	Metaphryniscus sosae	Metaphryniscus sosae	Near Threatened (NT)	VE		356	https://amphibiaweb.org/species/356
707	Anura	Bufonidae		Nannophryne		apolobambica		Nannophryne apolobambica			Critically Endangered (CR)	BO		6656	https://amphibiaweb.org/species/6656
708	Anura	Bufonidae		Nannophryne		cophotis		Nannophryne cophotis	Bufo cophotis	Bufo cophotis	Critically Endangered (CR)	PE		148	https://amphibiaweb.org/species/148
709	Anura	Bufonidae		Nannophryne		corynetes		Nannophryne corynetes	Bufo corynetes	Bufo corynetes	Endangered (EN)	PE		149	https://amphibiaweb.org/species/149
710	Anura	Bufonidae		Nannophryne		variegata		Nannophryne variegata	Bufo variegatus	Bufo variegatus	Least Concern (LC)	AR,CL		306	https://amphibiaweb.org/species/306
711	Anura	Bufonidae		Nectophryne		afra		Nectophryne afra			Least Concern (LC)	CD,GA,GQ,CM,NG		358	https://amphibiaweb.org/species/358
712	Anura	Bufonidae		Nectophryne		batesii		Nectophryne batesii			Least Concern (LC)	CM,CF,CD,GA		359	https://amphibiaweb.org/species/359
713	Anura	Bufonidae		Nectophrynoides		asperginis	Kihansi Spray Toad	Nectophrynoides asperginis			Extinct in the Wild (EW)	TZ		5397	https://amphibiaweb.org/species/5397
714	Anura	Bufonidae		Nectophrynoides		cryptus		Nectophrynoides cryptus			Endangered (EN)	TZ		361	https://amphibiaweb.org/species/361
715	Anura	Bufonidae		Nectophrynoides		frontierei		Nectophrynoides frontierei			Data Deficient (DD)	TZ		6333	https://amphibiaweb.org/species/6333
716	Anura	Bufonidae		Nectophrynoides		laevis		Nectophrynoides laevis			Data Deficient (DD)	TZ		6335	https://amphibiaweb.org/species/6335
717	Anura	Bufonidae		Nectophrynoides		laticeps		Nectophrynoides laticeps			Critically Endangered (CR)	TZ		6719	https://amphibiaweb.org/species/6719
718	Anura	Bufonidae		Nectophrynoides		minutus		Nectophrynoides minutus			Endangered (EN)	TZ		362	https://amphibiaweb.org/species/362
719	Anura	Bufonidae		Nectophrynoides		paulae		Nectophrynoides paulae			Critically Endangered (CR)	TZ		6976	https://amphibiaweb.org/species/6976
720	Anura	Bufonidae		Nectophrynoides		poyntoni	Poynton’s Forest Toad	Nectophrynoides poyntoni			Critically Endangered (CR)	TZ		6336	https://amphibiaweb.org/species/6336
721	Anura	Bufonidae		Nectophrynoides		pseudotornieri		Nectophrynoides pseudotornieri			Critically Endangered (CR)	TZ		6334	https://amphibiaweb.org/species/6334
722	Anura	Bufonidae		Nectophrynoides		tornieri	Tornier’s Forest Toad, Kijula	Nectophrynoides tornieri			Least Concern (LC)	TZ		363	https://amphibiaweb.org/species/363
723	Anura	Bufonidae		Nectophrynoides		vestergaardi	Vestergaard's Forest Toad	Nectophrynoides vestergaardi			Endangered (EN)	TZ		6332	https://amphibiaweb.org/species/6332
724	Anura	Bufonidae		Nectophrynoides		viviparus		Nectophrynoides viviparus			Least Concern (LC)	TZ		364	https://amphibiaweb.org/species/364
725	Anura	Bufonidae		Nectophrynoides		wendyae		Nectophrynoides wendyae			Critically Endangered (CR)	TZ		365	https://amphibiaweb.org/species/365
726	Anura	Bufonidae		Nimbaphrynoides		occidentalis	Western Nimba Toad	Nimbaphrynoides occidentalis	Nimbaphrynoides liberiensis, Nectophrynoides occidentalis	Nectophrynoides occidentalis	Critically Endangered (CR)	GN,CI,LR		368	https://amphibiaweb.org/species/368
727	Anura	Bufonidae		Oreophrynella		cryptica		Oreophrynella cryptica			Near Threatened (NT)	VE		370	https://amphibiaweb.org/species/370
728	Anura	Bufonidae		Oreophrynella		dendronastes		Oreophrynella dendronastes			Data Deficient (DD)	GY		6918	https://amphibiaweb.org/species/6918	Kok et al. 2012 Curr Biol 22: R589-R590 consider this species to be a likely synonym of Oreophrynella macconnelli.
729	Anura	Bufonidae		Oreophrynella		huberi		Oreophrynella huberi			Vulnerable (VU)	VE		371	https://amphibiaweb.org/species/371
730	Anura	Bufonidae		Oreophrynella		macconnelli		Oreophrynella macconnelli			Vulnerable (VU)	GY,VE		372	https://amphibiaweb.org/species/372
731	Anura	Bufonidae		Oreophrynella		nigra	Sapito rugoso del Kukenán; Venezeulan pebble toad	Oreophrynella nigra			Vulnerable (VU)	VE		373	https://amphibiaweb.org/species/373
732	Anura	Bufonidae		Oreophrynella		quelchii		Oreophrynella quelchii			Vulnerable (VU)	GY,VE		374	https://amphibiaweb.org/species/374
733	Anura	Bufonidae		Oreophrynella		seegobini	Seegobin's Tepui Toad				Vulnerable (VU)	GY		7285	https://amphibiaweb.org/species/7285
734	Anura	Bufonidae		Oreophrynella		vasquezi		Oreophrynella vasquezi			Vulnerable (VU)	VE		375	https://amphibiaweb.org/species/375
735	Anura	Bufonidae		Oreophrynella		weiassipuensis		Oreophrynella weiassipuensis			Data Deficient (DD)	BR,GY		6621	https://amphibiaweb.org/species/6621
736	Anura	Bufonidae		Osornophryne		angel						EC		7605	https://amphibiaweb.org/species/7605
737	Anura	Bufonidae		Osornophryne		antisana		Osornophryne antisana			Endangered (EN)	CO,EC		377	https://amphibiaweb.org/species/377
738	Anura	Bufonidae		Osornophryne		bufoniformis		Osornophryne bufoniformis	Atelopus bufoniformis	Atelopus bufoniformis	Near Threatened (NT)	EC,CO		378	https://amphibiaweb.org/species/378
739	Anura	Bufonidae		Osornophryne		cofanorum		Osornophryne cofanorum			Least Concern (LC)	EC		7522	https://amphibiaweb.org/species/7522
740	Anura	Bufonidae		Osornophryne		guacamayo		Osornophryne guacamayo			Endangered (EN)	CO,EC		379	https://amphibiaweb.org/species/379
741	Anura	Bufonidae		Osornophryne		occidentalis						EC		7606	https://amphibiaweb.org/species/7606
742	Anura	Bufonidae		Osornophryne		percrassa		Osornophryne percrassa			Vulnerable (VU)	CO		380	https://amphibiaweb.org/species/380
743	Anura	Bufonidae		Osornophryne		puruanta		Osornophryne puruanta			Endangered (EN)	EC		7151	https://amphibiaweb.org/species/7151
744	Anura	Bufonidae		Osornophryne		simpsoni						EC		7658	https://amphibiaweb.org/species/7658
745	Anura	Bufonidae		Osornophryne		sumacoensis		Osornophryne sumacoensis			Vulnerable (VU)	EC		381	https://amphibiaweb.org/species/381
746	Anura	Bufonidae		Osornophryne		talipes		Osornophryne talipes			Vulnerable (VU)	CO,EC		382	https://amphibiaweb.org/species/382
747	Anura	Bufonidae		Parapelophryne		scalpta		Parapelophryne scalpta			Vulnerable (VU)	CN		397	https://amphibiaweb.org/species/397
748	Anura	Bufonidae		Pedostibes		tuberculosus	Malabar Tree Toad, Warty Asian Tree Toad	Pedostibes tuberculosus			Endangered (EN)	IN		389	https://amphibiaweb.org/species/389
749	Anura	Bufonidae		Pelophryne		albotaeniata	Palawan Toadlet	Pelophryne albotaeniata			Vulnerable (VU)	PH		391	https://amphibiaweb.org/species/391
750	Anura	Bufonidae		Pelophryne		api		Pelophryne api			Least Concern (LC)	MY		5554	https://amphibiaweb.org/species/5554
751	Anura	Bufonidae		Pelophryne		brevipes	Southeast Asian Toadlet	Pelophryne brevipes			Least Concern (LC)	PH		392	https://amphibiaweb.org/species/392
752	Anura	Bufonidae		Pelophryne		guentheri		Pelophryne guentheri			Least Concern (LC)	MY		393	https://amphibiaweb.org/species/393
753	Anura	Bufonidae		Pelophryne		ingeri						ID,MY,SG		9079	https://amphibiaweb.org/species/9079
754	Anura	Bufonidae		Pelophryne		lighti	Light's Toadlet	Pelophryne lighti			Least Concern (LC)	PH		394	https://amphibiaweb.org/species/394
755	Anura	Bufonidae		Pelophryne		linanitensis		Pelophryne linanitensis			Critically Endangered (CR)	MY		7246	https://amphibiaweb.org/species/7246
756	Anura	Bufonidae		Pelophryne		macrotis		Pelophryne macrotis			Data Deficient (DD)	MY		395	https://amphibiaweb.org/species/395
757	Anura	Bufonidae		Pelophryne		misera		Pelophryne misera			Least Concern (LC)	MY		396	https://amphibiaweb.org/species/396
758	Anura	Bufonidae		Pelophryne		murudensis		Pelophryne murudensis			Critically Endangered (CR)	MY		7245	https://amphibiaweb.org/species/7245
759	Anura	Bufonidae		Pelophryne		penrissenensis					Least Concern (LC)	MY		8668	https://amphibiaweb.org/species/8668
760	Anura	Bufonidae		Pelophryne		rhopophilia		Pelophryne rhopophilia	Pelophryne rhopophilius	Pelophryne rhopophilius	Vulnerable (VU)	MY		5555	https://amphibiaweb.org/species/5555
761	Anura	Bufonidae		Pelophryne		saravacensis					Near Threatened (NT)	MY		7695	https://amphibiaweb.org/species/7695
762	Anura	Bufonidae		Pelophryne		signata		Pelophryne signata			Least Concern (LC)	ID,MY		6624	https://amphibiaweb.org/species/6624
763	Anura	Bufonidae		Peltophryne		armata	Hispaniolan Armoured Toad					DO		8814	https://amphibiaweb.org/species/8814
764	Anura	Bufonidae		Peltophryne		cataulaciceps	Cuban Pineland Toad	Peltophryne cataulaciceps	Bufo cataulaciceps	Bufo cataulaciceps	Endangered (EN)	CU		399	https://amphibiaweb.org/species/399
765	Anura	Bufonidae		Peltophryne		dunni	Central Cuban Long-nosed Toad					CU		9075	https://amphibiaweb.org/species/9075
766	Anura	Bufonidae		Peltophryne		empusa	Cuban Small-eared Toad	Peltophryne empusa	Bufo empusus	Bufo empusus	Vulnerable (VU)	CU		400	https://amphibiaweb.org/species/400
767	Anura	Bufonidae		Peltophryne		florentinoi	Zapata Toad	Peltophryne florentinoi			Critically Endangered (CR)	CU		6950	https://amphibiaweb.org/species/6950
768	Anura	Bufonidae		Peltophryne		fluviatica	Hispaniolan Crestless Toad	Peltophryne fluviatica	Bufo fluviaticus	Bufo fluviaticus	Critically Endangered (CR)	DO		401	https://amphibiaweb.org/species/401
769	Anura	Bufonidae		Peltophryne		fustiger	Western Cuba Giant Toad	Peltophryne fustiger	Bufo fustiger, Bufo peltacephalus fustiger	Bufo fustiger, Bufo peltacephalus fustiger	Least Concern (LC)	CU		6045	https://amphibiaweb.org/species/6045
770	Anura	Bufonidae		Peltophryne		guentheri	Southern Hispaniola Crested Toad	Peltophryne guentheri	Peltophryne fracta, Bufo guntheri, Bufo guentheri	Bufo guntheri, Bufo guentheri	Vulnerable (VU)	DO,HT		402	https://amphibiaweb.org/species/402
771	Anura	Bufonidae		Peltophryne		gundlachi	Cuban High-crested Toad	Peltophryne gundlachi	Bufo gundlachi	Bufo gundlachi	Vulnerable (VU)	CU		403	https://amphibiaweb.org/species/403
772	Anura	Bufonidae		Peltophryne		lemur	Puerto Rican Toad, Puerto Rican Crested Toad, sapo concho	Peltophryne lemur	Bufo lemur	Bufo lemur	Critically Endangered (CR)	PR,VG		404	https://amphibiaweb.org/species/404
773	Anura	Bufonidae		Peltophryne		longinasus	Western Cuba Long-nosed Toad, Cuban Long-nosed Toad	Peltophryne longinasus	Bufo longinasus	Bufo longinasus	Endangered (EN)	CU		405	https://amphibiaweb.org/species/405
774	Anura	Bufonidae		Peltophryne		peltocephala	Eastern Cuba Giant Toad, Sapo Timbalero, Sapo	Peltophryne peltocephala	Bufo peltocephalus	Bufo peltocephalus	Least Concern (LC)	CU		406	https://amphibiaweb.org/species/406
775	Anura	Bufonidae		Peltophryne		ramsdeni	Eastern Cuba Long-nosed Toad					CU		9076	https://amphibiaweb.org/species/9076
776	Anura	Bufonidae		Peltophryne		taladai	Cuban Spotted Toad, Sapo	Peltophryne taladai	Bufo taladai	Bufo taladai	Vulnerable (VU)	CU		407	https://amphibiaweb.org/species/407
777	Anura	Bufonidae		Phrynoidis		aspera	River Toad, Rough Toad, Giant Asian Toad, Kodok Buduk Sungal, Kodok Puru Besar	Phrynoidis asper	Phrynoidis asper, Bufo asper	Bufo asper	Least Concern (LC)	BN,ID,MY,MM,TH,VN		110	https://amphibiaweb.org/species/110
778	Anura	Bufonidae		Phrynoidis		juxtasper		Phrynoidis juxtaspera	Phrynoidis juxtaspera, Bufo juxtasper	Bufo juxtasper	Least Concern (LC)	MY,ID		207	https://amphibiaweb.org/species/207
779	Anura	Bufonidae		Poyntonophrynus		beiranus		Poyntonophrynus beiranus	Bufo beiranus, Bufo taitanus beiranus	Bufo beiranus, Bufo taitanus beiranus	Least Concern (LC)	MZ,ZM		117	https://amphibiaweb.org/species/117
780	Anura	Bufonidae		Poyntonophrynus		damaranus		Poyntonophrynus damaranus	Bufo damaranus, Bufo fenoulheti damaranus, Bufo dombensis damaranus	Bufo damaranus, Bufo fenoulheti damaranus, Bufo dombensis damaranus	Data Deficient (DD)	NA		5542	https://amphibiaweb.org/species/5542
781	Anura	Bufonidae		Poyntonophrynus		dombensis	Dombe Toad	Poyntonophrynus dombensis	Bufo dombensis	Bufo dombensis	Least Concern (LC)	NA,AO		164	https://amphibiaweb.org/species/164
782	Anura	Bufonidae		Poyntonophrynus		fenoulheti	Fenoulhet's Toad	Poyntonophrynus fenoulheti	Bufo fenoulheti	Bufo fenoulheti	Least Concern (LC)	BW,MZ,NA,ZA,SZ,ZM,ZW		168	https://amphibiaweb.org/species/168
783	Anura	Bufonidae		Poyntonophrynus		grandisonae		Poyntonophrynus grandisonae	Bufo grandisonae	Bufo grandisonae	Data Deficient (DD)	AO		186	https://amphibiaweb.org/species/186
784	Anura	Bufonidae		Poyntonophrynus		hoeschi	Hoesch's Toad	Poyntonophrynus hoeschi	Bufo hoeschi	Bufo hoeschi	Least Concern (LC)	NA		194	https://amphibiaweb.org/species/194
785	Anura	Bufonidae		Poyntonophrynus		kavangensis		Poyntonophrynus kavangensis	Bufo kavangensis	Bufo kavangensis	Least Concern (LC)	ZW,NA,BW,AO		209	https://amphibiaweb.org/species/209
786	Anura	Bufonidae		Poyntonophrynus		lughensis		Poyntonophrynus lughensis	Bufo lughensis	Bufo lughensis	Least Concern (LC)	ET,KE,SO,SS		225	https://amphibiaweb.org/species/225
787	Anura	Bufonidae		Poyntonophrynus		pachnodes	Serra da Neve Pygmy Toad, Sapo Pigmeu da Serra da Neve					AO		8893	https://amphibiaweb.org/species/8893
788	Anura	Bufonidae		Poyntonophrynus		parkeri		Poyntonophrynus parkeri	Bufo parkeri	Bufo parkeri	Least Concern (LC)	TZ,KE		250	https://amphibiaweb.org/species/250
789	Anura	Bufonidae		Poyntonophrynus		vertebralis	Pygmy Toad	Poyntonophrynus vertebralis	Bufo vertebralis	Bufo vertebralis	Least Concern (LC)	ZA		310	https://amphibiaweb.org/species/310
790	Anura	Bufonidae		Pseudobufo		subasper		Pseudobufo subasper			Least Concern (LC)	MY,ID		409	https://amphibiaweb.org/species/409
791	Anura	Bufonidae		Rentapia		everetti	Marbled Tree Toad, Everett’s Asian Tree Toad		Rentapia rugosa		Least Concern (LC)	ID,MY		9180	https://amphibiaweb.org/species/9180
792	Anura	Bufonidae		Rentapia		flavomaculata						MY,TH		9231	https://amphibiaweb.org/species/9231
793	Anura	Bufonidae		Rentapia		hosii	Rentap's Asian Tree Toad	Rentapia hosii	Pedostibes hosii		Least Concern (LC)	ID,MY,TH		385	https://amphibiaweb.org/species/385
794	Anura	Bufonidae		Rhaebo		andinophrynoides			Bufo andinophrynoides		Vulnerable (VU)	CO,EC		7358	https://amphibiaweb.org/species/7358
795	Anura	Bufonidae		Rhaebo		atelopoides		Rhaebo atelopoides			Critically Endangered (CR)	CO		5	https://amphibiaweb.org/species/5
796	Anura	Bufonidae		Rhaebo		blombergi		Rhaebo blombergi	Bufo blombergi	Bufo blombergi	Near Threatened (NT)	EC,CO		120	https://amphibiaweb.org/species/120
797	Anura	Bufonidae		Rhaebo		caeruleostictus		Rhaebo caeruleostictus	Bufo caeruleostictus	Bufo caeruleostictus	Endangered (EN)	EC		129	https://amphibiaweb.org/species/129
798	Anura	Bufonidae		Rhaebo		ceratophrys		Rhinella ceratophrys	Bufo ceratophrys, Rhinella ceratophrys	Bufo ceratophrys	Least Concern (LC)	CO,EC,PE,VE		139	https://amphibiaweb.org/species/139
799	Anura	Bufonidae		Rhaebo		colomai		Rhaebo colomai			Endangered (EN)	EC		6	https://amphibiaweb.org/species/6
800	Anura	Bufonidae		Rhaebo		ecuadorensis						BO,BR,CO,EC,PE		7897	https://amphibiaweb.org/species/7897
801	Anura	Bufonidae		Rhaebo		glaberrimus		Rhaebo glaberrimus	Bufo glaberrimus	Bufo glaberrimus	Least Concern (LC)	CO,PE,VE		183	https://amphibiaweb.org/species/183
802	Anura	Bufonidae		Rhaebo		guttatus		Rhaebo guttatus	Bufo guttatus, Bufo melini, Bufo anderssoni	Bufo guttatus, Bufo melini, Bufo anderssoni	Least Concern (LC)	BO,BR,CO,EC,GF,GY,PE,SR,VE		188	https://amphibiaweb.org/species/188
803	Anura	Bufonidae		Rhaebo		haematiticus		Rhaebo haematiticus	Bufo haematiticus, Bufo melanogaster, Bufo caeruleocellatus	Bufo haematiticus, Bufo melanogaster, Bufo caeruleocellatus	Least Concern (LC)	CO,CR,EC,HN,NI,PA,VE		191	https://amphibiaweb.org/species/191
804	Anura	Bufonidae		Rhaebo		hypomelas		Rhaebo hypomelas	Bufo hypomelas	Bufo hypomelas	Least Concern (LC)	CO		198	https://amphibiaweb.org/species/198
805	Anura	Bufonidae		Rhaebo		lynchi		Rhaebo lynchi			Data Deficient (DD)	CO		7018	https://amphibiaweb.org/species/7018
806	Anura	Bufonidae		Rhaebo		nasicus		Rhaebo nasicus	Bufo nasicus	Bufo nasicus	Least Concern (LC)	GY,VE		240	https://amphibiaweb.org/species/240
807	Anura	Bufonidae		Rhaebo		olallai		Rhaebo olallai			Critically Endangered (CR)	CO,EC		7	https://amphibiaweb.org/species/7
808	Anura	Bufonidae		Rhinella		achalensis		Rhinella achalensis	Bufo achalensis	Bufo achalensis	Endangered (EN)	AR		94	https://amphibiaweb.org/species/94
809	Anura	Bufonidae		Rhinella		achavali		Rhinella achavali	Bufo achavali	Bufo achavali	Least Concern (LC)	BR,UY		6281	https://amphibiaweb.org/species/6281
810	Anura	Bufonidae		Rhinella		acrolopha		Rhinella acrolopha	Rhamphophryne acrolopha	Rhamphophryne acrolopha	Endangered (EN)	PA,CO		411	https://amphibiaweb.org/species/411
811	Anura	Bufonidae		Rhinella	margaritifera	acutirostris		Rhinella acutirostris	Bufo acutirostris	Bufo acutirostris	Least Concern (LC)	BR,CO		95	https://amphibiaweb.org/species/95
812	Anura	Bufonidae		Rhinella	margaritifera	alata		Rhinella alata	Bufo alatus	Bufo alatus	Data Deficient (DD)	CO,EC,PA		6623	https://amphibiaweb.org/species/6623
813	Anura	Bufonidae		Rhinella		amabilis		Rhinella amabilis	Bufo amabilis	Bufo amabilis	Critically Endangered (CR)	EC		6102	https://amphibiaweb.org/species/6102
814	Anura	Bufonidae		Rhinella		arborescandens		Rhinella arborescandens	Bufo arborescandens	Bufo arborescandens	Endangered (EN)	PE		105	https://amphibiaweb.org/species/105
815	Anura	Bufonidae		Rhinella		arenarum		Rhinella arenarum	Bufo arenarum	Bufo arenarum	Least Concern (LC)	UY,BR,BO,AR		106	https://amphibiaweb.org/species/106
816	Anura	Bufonidae		Rhinella		arunco		Rhinella arunco	Bufo arunco, Bufo chilensis, Rana arunco	Bufo arunco, Bufo chilensis, Rana arunco	Near Threatened (NT)	CL		108	https://amphibiaweb.org/species/108
817	Anura	Bufonidae		Rhinella		atacamensis		Rhinella atacamensis	Bufo atacamensis, Chaunus atacamensis, Bufo spinulosus atacamensis	Bufo atacamensis, Chaunus atacamensis, Bufo spinulosus atacamensis	Vulnerable (VU)	CL		111	https://amphibiaweb.org/species/111
818	Anura	Bufonidae		Rhinella		azarai			Bufo azarai			AR,BR,PY		7649	https://amphibiaweb.org/species/7649
819	Anura	Bufonidae		Rhinella		beebei	North Coastal Granular Toad, Beebe's Toad	Rhinella beebei			Least Concern (LC)	CO,TT,VE		8624	https://amphibiaweb.org/species/8624
820	Anura	Bufonidae		Rhinella		bergi		Rhinella bergi	Bufo bergi	Bufo bergi	Least Concern (LC)	AR,BR,PY		5999	https://amphibiaweb.org/species/5999
821	Anura	Bufonidae		Rhinella		bernardoi			Bufo bernardoi		Data Deficient (DD)	AR		7467	https://amphibiaweb.org/species/7467
822	Anura	Bufonidae		Rhinella		casconi						BR		8294	https://amphibiaweb.org/species/8294
823	Anura	Bufonidae		Rhinella	margaritifera	castaneotica		Rhinella castaneotica	Bufo castaneoticus	Bufo castaneoticus	Least Concern (LC)	BO,BR,CO,PE		136	https://amphibiaweb.org/species/136
824	Anura	Bufonidae		Rhinella		centralis			Bufo centralis		Least Concern (LC)	PA		7524	https://amphibiaweb.org/species/7524
825	Anura	Bufonidae		Rhinella		cerradensis		Rhinella cerradensis			Data Deficient (DD)	BR		7000	https://amphibiaweb.org/species/7000
826	Anura	Bufonidae		Rhinella		chavin		Rhinella chavin	Bufo chavin	Bufo chavin	Endangered (EN)	PE		5820	https://amphibiaweb.org/species/5820
827	Anura	Bufonidae		Rhinella		chrysophora		Rhinella chrysophora	Atelophryniscus chrysophorus	Atelophryniscus chrysophorus	Critically Endangered (CR)	HN		30	https://amphibiaweb.org/species/30
828	Anura	Bufonidae		Rhinella		chullachaki	English: Chullachaki Beaked Toad; Spanish: Sapo picudo Chullachaki.					PE		9385	https://amphibiaweb.org/species/9385
829	Anura	Bufonidae		Rhinella		cristinae		Rhinella cristinae	Bufo cristinae	Bufo cristinae	Endangered (EN)	CO		6035	https://amphibiaweb.org/species/6035
830	Anura	Bufonidae		Rhinella		crucifer		Rhinella crucifer	Bufo crucifer	Bufo crucifer	Least Concern (LC)	PY,BR,AR		152	https://amphibiaweb.org/species/152
831	Anura	Bufonidae		Rhinella	margaritifera	dapsilis		Rhinella dapsilis	Bufo dapsilis, Rhinella gildae	Bufo dapsilis	Least Concern (LC)	BR,CO,EC,PE		158	https://amphibiaweb.org/species/158
832	Anura	Bufonidae		Rhinella		diptycha	Cope's Toad, Schneider's Toad	Rhinella diptycha	Bufo diptychus, Rhinella jimi	Bufo diptychus	Data Deficient (DD)	AR,BO,BR,PY,UY		162	https://amphibiaweb.org/species/162
833	Anura	Bufonidae		Rhinella		dorbignyi		Rhinella dorbignyi	Bufo dorbignyi, Bufo orbignyi, Chaunus dorbignyi, Rhinella fernandezae	Bufo dorbignyi, Bufo orbignyi, Chaunus dorbignyi	Least Concern (LC)	UY,BR,AR		165	https://amphibiaweb.org/species/165
834	Anura	Bufonidae		Rhinella		exostosica						BO,BR,PE		9309	https://amphibiaweb.org/species/9309
835	Anura	Bufonidae		Rhinella		festae	Valle Santiago Beaked Toad	Rhinella festae	Atelopus festae, Rhamphophryne festae	Atelopus festae, Rhamphophryne festae	Least Concern (LC)	EC,PE		412	https://amphibiaweb.org/species/412
836	Anura	Bufonidae		Rhinella		fissipes		Rhinella fissipes	Bufo fissipes	Bufo fissipes	Data Deficient (DD)	BO,PE		171	https://amphibiaweb.org/species/171
837	Anura	Bufonidae		Rhinella		gallardoi		Rhinella gallardoi	Bufo gallardoi	Bufo gallardoi	Endangered (EN)	AR		178	https://amphibiaweb.org/species/178
838	Anura	Bufonidae		Rhinella		gnustae		Rhinella gnustae	Bufo gnustae	Bufo gnustae	Data Deficient (DD)	AR		184	https://amphibiaweb.org/species/184
839	Anura	Bufonidae		Rhinella		granulosa		Rhinella granulosa	Bufo granulosus, Bufo manicorensis, Bufo globulosus	Bufo granulosus, Bufo manicorensis, Bufo globulosus	Least Concern (LC)	BR		187	https://amphibiaweb.org/species/187
840	Anura	Bufonidae		Rhinella		henseli		Rhinella henseli			Least Concern (LC)	BR		6831	https://amphibiaweb.org/species/6831
841	Anura	Bufonidae		Rhinella	margaritifera	hoogmoedi		Rhinella hoogmoedi			Least Concern (LC)	BR		6890	https://amphibiaweb.org/species/6890
842	Anura	Bufonidae		Rhinella		horribilis	Giant Toad					BZ,CO,CR,EC,SV,GT,HN,MX,NI,PA,PE,US,VE		8471	https://amphibiaweb.org/species/8471
843	Anura	Bufonidae		Rhinella		humboldti		Rhinella beebei	Bufo humboldti, Rhinella beebei, Chaunus beebei	Chaunus beebei, Rhinella beebei	Least Concern (LC)	CO		116	https://amphibiaweb.org/species/116
844	Anura	Bufonidae		Rhinella		icterica	Yellow Cururu Toad	Rhinella icterica	Bufo ictericus, Bufo missionum, Bufo bimaculatus	Bufo ictericus, Bufo missionum, Bufo bimaculatus	Least Concern (LC)	AR,BR,PY		200	https://amphibiaweb.org/species/200
845	Anura	Bufonidae		Rhinella		inca		Rhinella inca	Bufo inca	Bufo inca	Least Concern (LC)	PE		201	https://amphibiaweb.org/species/201
846	Anura	Bufonidae		Rhinella		inopina						BR		7805	https://amphibiaweb.org/species/7805
847	Anura	Bufonidae		Rhinella		iserni		Rhinella iserni	Bufo iserni, Rhinella yunga	Bufo iserni	Data Deficient (DD)	PE		203	https://amphibiaweb.org/species/203
848	Anura	Bufonidae		Rhinella		justinianoi		Rhinella justinianoi	Bufo justinianoi	Bufo justinianoi	Vulnerable (VU)	BO		206	https://amphibiaweb.org/species/206
849	Anura	Bufonidae		Rhinella		leptoscelis					Near Threatened (NT)	BO,PE		7303	https://amphibiaweb.org/species/7303
850	Anura	Bufonidae		Rhinella	margaritifera	lescurei		Rhinella lescurei			Least Concern (LC)	GF,SR		7022	https://amphibiaweb.org/species/7022
851	Anura	Bufonidae		Rhinella		lilyrodriguezae	Lily Rodriguez's Beaked Toad; Sapo picudo de Lily Rodriguezi					PE		8623	https://amphibiaweb.org/species/8623
852	Anura	Bufonidae		Rhinella		limensis		Rhinella limensis	Bufo limensis	Bufo limensis	Least Concern (LC)	PE		221	https://amphibiaweb.org/species/221
853	Anura	Bufonidae		Rhinella		lindae		Rhinella lindae	Rhamphophryne lindae	Rhamphophryne lindae	Endangered (EN)	CO		413	https://amphibiaweb.org/species/413
854	Anura	Bufonidae		Rhinella		macrorhina		Rhinella macrorhina	Rhamphophryne macrorhina	Rhamphophryne macrorhina	Vulnerable (VU)	CO		414	https://amphibiaweb.org/species/414
855	Anura	Bufonidae		Rhinella	margaritifera	magnussoni		Rhinella magnussoni			Least Concern (LC)	BR		7020	https://amphibiaweb.org/species/7020
856	Anura	Bufonidae		Rhinella		major			Bufo major			AR,BO,BR,PY		7646	https://amphibiaweb.org/species/7646
857	Anura	Bufonidae		Rhinella		manu		Rhinella manu			Least Concern (LC)	PE		6917	https://amphibiaweb.org/species/6917
858	Anura	Bufonidae		Rhinella	margaritifera	margaritifera	South American Common Toad, Mitred Toad	Rhinella margaritifera	Bufo margaritifer, Rana margaritifera, Rana gemmata, Rhinella martyi	Bufo margaritifer, Rana margaritifera, Rana gemmata	Least Concern (LC)	BR,CO,EC,GF,GY,PE,SR		228	https://amphibiaweb.org/species/228
859	Anura	Bufonidae		Rhinella		marina	South American Cane Toad, Cane Toad, Marine Toad, Giant Toad	Rhinella marina	Bufo marinus, Rhinella marinus, Chaunus marina, Rana marina, Bufo brasiliensis	Bufo marinus, Rana marina, Bufo brasiliensis	Least Concern (LC)	AI,AG,AW,AU,BB,BO,BR,KY,CO,CR,DO,EC,FJ,GF,GD,GP,GU,GY,HT,JM,JP,MQ,MU,MS,MP,PG,PE,PH,PR,KN,LC,VC,SB,SR,TW,TT,US,VE,VI	TW,PH,PG,MU,JP,FJ,AU,VI,AG,AW,BB,DO,GD,GP,HT,JM,MQ,MS,MP,PR,KN,LC,SB,GU,VC	229	https://amphibiaweb.org/species/229
860	Anura	Bufonidae		Rhinella		merianae			Bufo merianae			BR,GY,SR,VE		7650	https://amphibiaweb.org/species/7650
861	Anura	Bufonidae		Rhinella		mirandaribeiroi			Bufo mirandaribeiroi			BO,BR		7647	https://amphibiaweb.org/species/7647
862	Anura	Bufonidae		Rhinella		multiverrucosa		Rhinella multiverrucosa			Data Deficient (DD)	PE		6662	https://amphibiaweb.org/species/6662
863	Anura	Bufonidae		Rhinella		nattereri			Bufo nattereri			BR,GY,VE		7648	https://amphibiaweb.org/species/7648
864	Anura	Bufonidae		Rhinella		nesiotes		Rhinella nesiotes	Bufo nesiotes	Bufo nesiotes	Vulnerable (VU)	PE		241	https://amphibiaweb.org/species/241
865	Anura	Bufonidae		Rhinella		nicefori		Rhinella nicefori	Rhamphophryne nicefori	Rhamphophryne nicefori	Endangered (EN)	CO		415	https://amphibiaweb.org/species/415
866	Anura	Bufonidae		Rhinella	margaritifera	ocellata		Rhinella ocellata	Bufo ocellatus	Bufo ocellatus	Least Concern (LC)	BR		243	https://amphibiaweb.org/species/243
867	Anura	Bufonidae		Rhinella		ornata		Rhinella ornata	Bufo ornatus, Rhinella abei		Least Concern (LC)	BR		6832	https://amphibiaweb.org/species/6832
868	Anura	Bufonidae		Rhinella		paraguas		Rhinella paraguas	Bufo paraguayensis		Least Concern (LC)	CO		8174	https://amphibiaweb.org/species/8174
869	Anura	Bufonidae		Rhinella		parecis						BR		9272	https://amphibiaweb.org/species/9272
870	Anura	Bufonidae		Rhinella		poeppigii		Rhinella poeppigii	Bufo poeppigii, Bufo molitor, Phrynoidis molitor	Bufo poeppigii, Bufo molitor, Phrynoidis molitor	Least Concern (LC)	BO,CO,EC,PE		257	https://amphibiaweb.org/species/257
871	Anura	Bufonidae		Rhinella		pombali	sapo-cururu, sapo-amarelo	Rhinella pombali			Least Concern (LC)	BR		6616	https://amphibiaweb.org/species/6616
872	Anura	Bufonidae		Rhinella	margaritifera	proboscidea		Rhinella proboscidea			Least Concern (LC)	BR,CO,EC,PE		8007	https://amphibiaweb.org/species/8007
873	Anura	Bufonidae		Rhinella		pygmaea		Rhinella pygmaea	Bufo pygmaeus	Bufo pygmaeus	Least Concern (LC)	BR		261	https://amphibiaweb.org/species/261
874	Anura	Bufonidae		Rhinella		quechua		Rhinella quechua	Bufo quechua, Rhinella amboroensis	Bufo quechua	Vulnerable (VU)	BO		263	https://amphibiaweb.org/species/263
875	Anura	Bufonidae		Rhinella	margaritifera	roqueana		Rhinella roqueana	Bufo roqueanus, Bufo typhonius roqueanus	Bufo roqueanus, Bufo typhonius roqueanus	Least Concern (LC)	CO,EC,PE		271	https://amphibiaweb.org/species/271
876	Anura	Bufonidae		Rhinella		rostrata	Mesopotamian Beaked Toad	Rhinella rostrata	Bufo rostratus, Rhamphophryne rostrata, Rhamphophryne rostratus	Bufo rostratus, Rhamphophryne rostrata, Rhamphophryne rostratus	Critically Endangered (CR)	CO		417	https://amphibiaweb.org/species/417
877	Anura	Bufonidae		Rhinella		rubescens		Rhinella rubescens	Bufo rufus, Bufo rubescens, Chaunus rubescens	Bufo rufus, Bufo rubescens, Chaunus rubescens	Least Concern (LC)	BR		273	https://amphibiaweb.org/species/273
878	Anura	Bufonidae		Rhinella		rubropunctata		Rhinella rubropunctata	Bufo rubropunctatus, Phryne rubropunctata, Chaunus rubropunctatus	Bufo rubropunctatus, Phryne rubropunctata, Chaunus rubropunctatus	Vulnerable (VU)	CL,AR		272	https://amphibiaweb.org/species/272
879	Anura	Bufonidae		Rhinella		ruizi		Rhinella ruizi	Rhamphophryne ruizi	Rhamphophryne ruizi	Vulnerable (VU)	CO		6052	https://amphibiaweb.org/species/6052
880	Anura	Bufonidae		Rhinella		rumbolli		Rhinella rumbolli	Bufo rumbolli	Bufo rumbolli	Near Threatened (NT)	AR		274	https://amphibiaweb.org/species/274
881	Anura	Bufonidae		Rhinella		schneideri	Cururu Toad, Rococo Toad	Rhinella schneideri	Bufo paracnemis, Bufo schneideri, Chaunus schneideri	Bufo paracnemis, Bufo schneideri, Chaunus schneideri	Least Concern (LC)	AR,BO,BR,PY,UY		275	https://amphibiaweb.org/species/275
882	Anura	Bufonidae		Rhinella	margaritifera	scitula		Rhinella scitula	Bufo scitulus, Rhinella paraguayensis	Bufo scitulus	Data Deficient (DD)	BR,PY		6298	https://amphibiaweb.org/species/6298
883	Anura	Bufonidae		Rhinella	margaritifera	sclerocephala		Rhinella sclerocephala	Bufo sclerocephalus	Bufo sclerocephalus	Vulnerable (VU)	VE		5925	https://amphibiaweb.org/species/5925
884	Anura	Bufonidae		Rhinella	margaritifera	sebbeni						BR		8362	https://amphibiaweb.org/species/8362
885	Anura	Bufonidae		Rhinella		spinulosa		Rhinella spinulosa	Bufo nigricans, Bufo spinulosus, Bufo simus, Rhinella arequipensis	Bufo nigricans, Bufo spinulosus, Bufo simus	Least Concern (LC)	AR,BO,CL,PE		280	https://amphibiaweb.org/species/280
886	Anura	Bufonidae		Rhinella	margaritifera	stanlaii		Rhinella stanlaii	Bufo stanlaii	Bufo stanlaii	Least Concern (LC)	BO		6049	https://amphibiaweb.org/species/6049
887	Anura	Bufonidae		Rhinella		sternosignata		Rhinella sternosignata	Bufo sternosignatus	Bufo sternosignatus	Least Concern (LC)	CO,VE		283	https://amphibiaweb.org/species/283
888	Anura	Bufonidae		Rhinella		tacana		Rhinella tacana			Least Concern (LC)	BO,PE		6795	https://amphibiaweb.org/species/6795
889	Anura	Bufonidae		Rhinella		tenrec		Rhinella tenrec	Rhamphophryne tenrec	Rhamphophryne tenrec	Endangered (EN)	CO		418	https://amphibiaweb.org/species/418
890	Anura	Bufonidae		Rhinella		truebae		Rhinella truebae	Rhamphophryne truebae	Rhamphophryne truebae	Data Deficient (DD)	CO		419	https://amphibiaweb.org/species/419
891	Anura	Bufonidae		Rhinella		vellardi		Rhinella vellardi	Bufo vellardi	Bufo vellardi	Endangered (EN)	PE		307	https://amphibiaweb.org/species/307
892	Anura	Bufonidae		Rhinella		veraguensis		Rhinella veraguensis	Bufo veraguensis	Bufo veraguensis	Least Concern (LC)	PE,BO		308	https://amphibiaweb.org/species/308
893	Anura	Bufonidae		Rhinella		veredas		Rhinella veredas			Least Concern (LC)	BR		6927	https://amphibiaweb.org/species/6927
894	Anura	Bufonidae		Rhinella		yanachaga		Rhinella yanachaga			Endangered (EN)	PE		7019	https://amphibiaweb.org/species/7019
895	Anura	Bufonidae		Sabahphrynus		maculatus			Ansonia anotis, Pedostibes maculatus, Nectophryne maculata	Ansonia anotis, Pedostibes maculatus, Nectophryne maculata	Least Concern (LC)	MY		387	https://amphibiaweb.org/species/387
896	Anura	Bufonidae		Schismaderma		carens	Red Toad	Schismaderma carens			Least Concern (LC)	AO,BW,CD,KE,MW,MZ,NA,ZA,SZ,TZ,ZM,ZW		421	https://amphibiaweb.org/species/421
897	Anura	Bufonidae		Sclerophrys		arabica		Sclerophrys arabica	Amietophrynus arabica		Least Concern (LC)	OM,SA,AE,YE		104	https://amphibiaweb.org/species/104
898	Anura	Bufonidae		Sclerophrys		asmarae		Sclerophrys asmarae	Bufo asmarae, Amietophrynus asmarae	Bufo asmarae	Least Concern (LC)	ER,ET		109	https://amphibiaweb.org/species/109
899	Anura	Bufonidae		Sclerophrys		blanfordii		Sclerophrys blanfordii	Bufo blanfordii, Amietophrynus blanfordii	Bufo blanfordii	Least Concern (LC)	DJ,SO,ET		119	https://amphibiaweb.org/species/119
900	Anura	Bufonidae		Sclerophrys		brauni		Sclerophrys brauni	Bufo brauni, Amietophrynus brauni	Bufo brauni	Least Concern (LC)	TZ		123	https://amphibiaweb.org/species/123
901	Anura	Bufonidae		Sclerophrys		buchneri		Sclerophrys buchneri	Bufo buchneri	Bufo buchneri	Data Deficient (DD)	AO		126	https://amphibiaweb.org/species/126
902	Anura	Bufonidae		Sclerophrys		camerunensis		Sclerophrys camerunensis	Bufo camerunensis, Amietophrynus camerunensis	Bufo camerunensis	Least Concern (LC)	CM,CF,CG,CD,GQ,GA,NG		133	https://amphibiaweb.org/species/133
903	Anura	Bufonidae		Sclerophrys		capensis	Ranger's Toad	Sclerophrys capensis	Bufo rangeri, Bufo regularis rangeri, Amietophrynus rangeri	Bufo rangeri, Bufo regularis rangeri	Least Concern (LC)	LS,ZA,SZ		266	https://amphibiaweb.org/species/266
904	Anura	Bufonidae		Sclerophrys		channingi		Sclerophrys channingi	Amietophrynus channingi		Least Concern (LC)	CD		7630	https://amphibiaweb.org/species/7630
905	Anura	Bufonidae		Sclerophrys		chudeaui	Bata Marsh Toad	Sclerophrys chudeaui	Bufo chudeaui, Amietophrynus chudeaui	Bufo chudeaui	Data Deficient (DD)	SN		142	https://amphibiaweb.org/species/142
906	Anura	Bufonidae		Sclerophrys		cristiglans		Sclerophrys cristiglans	Bufo cristiglans	Bufo cristiglans	Data Deficient (DD)	SL		151	https://amphibiaweb.org/species/151
907	Anura	Bufonidae		Sclerophrys		danielae		Sclerophrys danielae	Bufo danielae	Bufo danielae	Data Deficient (DD)	CI		157	https://amphibiaweb.org/species/157
908	Anura	Bufonidae		Sclerophrys		djohongensis		Sclerophrys djohongensis	Bufo djohongensis, Bufo funereus djohongensis	Bufo djohongensis, Bufo funereus djohongensis	Data Deficient (DD)	CM		161	https://amphibiaweb.org/species/161
909	Anura	Bufonidae		Sclerophrys		dodsoni	Dodson's Toad, dufda 'a 'ilba	Sclerophrys dodsoni	Amietophrynus dodsoni		Least Concern (LC)	DJ,ET,SO,SD,EG		163	https://amphibiaweb.org/species/163
910	Anura	Bufonidae		Sclerophrys		fuliginata		Sclerophrys fuliginata	Bufo fuliginatus	Bufo fuliginatus	Least Concern (LC)	CD,TZ,ZM		174	https://amphibiaweb.org/species/174
911	Anura	Bufonidae		Sclerophrys		funerea		Sclerophrys funerea	Bufo funereus	Bufo funereus	Least Concern (LC)	AO,BI,CG,CD,GA,RW,UG		175	https://amphibiaweb.org/species/175
912	Anura	Bufonidae		Sclerophrys		garmani	Garman's Toad	Sclerophrys garmani	Bufo garmani	Bufo garmani	Least Concern (LC)	AO,BW,ET,KE,MZ,NA,SO,ZA,SZ,TZ,ZM,ZW		181	https://amphibiaweb.org/species/181
913	Anura	Bufonidae		Sclerophrys		gracilipes		Sclerophrys gracilipes	Bufo gracilipes, Amietophrynus gracilipes	Bufo gracilipes	Least Concern (LC)	CM,CD,GQ,GA,NG		185	https://amphibiaweb.org/species/185
914	Anura	Bufonidae		Sclerophrys		gutturalis	Guttural Toad	Sclerophrys gutturalis	Bufo gutturalis	Bufo gutturalis	Least Concern (LC)	AO,BW,CD,KE,LS,MW,MU,MZ,NA,,SO,ZA,SZ,TZ,UG,ZM,ZW	MU	189	https://amphibiaweb.org/species/189
915	Anura	Bufonidae		Sclerophrys		kassasii	Nile Valley Toad, dufdu'at al-qasas	Sclerophrys kassasii	Bufo kassasii	Bufo kassasii	Least Concern (LC)	EG		208	https://amphibiaweb.org/species/208
916	Anura	Bufonidae		Sclerophrys		kerinyagae		Sclerophrys kerinyagae	Bufo kerinyagae	Bufo kerinyagae	Least Concern (LC)	TZ,UG,KE,ET		213	https://amphibiaweb.org/species/213
917	Anura	Bufonidae		Sclerophrys		kisoloensis	Kisolo Toad	Sclerophrys kisoloensis	Bufo kisoloensis, Bufo regularis kisoloensis, Bufo regularis marakwetensis	Bufo kisoloensis, Bufo regularis kisoloensis, Bufo regularis marakwetensis	Least Concern (LC)	CD,KE,MW,RW,TZ,UG,ZM		214	https://amphibiaweb.org/species/214
918	Anura	Bufonidae		Sclerophrys		langanoensis		Sclerophrys langanoensis	Bufo langanoensis	Bufo langanoensis	Data Deficient (DD)	ET		217	https://amphibiaweb.org/species/217
919	Anura	Bufonidae		Sclerophrys		latifrons		Sclerophrys latifrons	Bufo latifrons	Bufo latifrons	Least Concern (LC)	AO,CM,CG,CD,GQ,GA		219	https://amphibiaweb.org/species/219
920	Anura	Bufonidae		Sclerophrys		lemairii	Lemaire's Toad	Sclerophrys lemairii	Bufo lemairii	Bufo lemairii	Least Concern (LC)	AO,BW,CG,CD,ZM		220	https://amphibiaweb.org/species/220
921	Anura	Bufonidae		Sclerophrys		maculata	Flat-backed Toad	Sclerophrys maculata	Bufo maculatus	Bufo maculatus	Least Concern (LC)	BJ,CM,CI,GH,MZ,NG,SN,SL		227	https://amphibiaweb.org/species/227
922	Anura	Bufonidae		Sclerophrys		mauritanica	Mauritanian Toad	Sclerophrys mauritanica	Bufo mauritanicus		Least Concern (LC)	DZ,MA,TN		231	https://amphibiaweb.org/species/231
923	Anura	Bufonidae		Sclerophrys		pantherina	Western Leopard Toad	Sclerophrys pantherina	Bufo pantherinus, Bufo cruciger, Amietophrynus pantherinus	Bufo pantherinus, Bufo cruciger	Endangered (EN)	ZA		246	https://amphibiaweb.org/species/246
924	Anura	Bufonidae		Sclerophrys		pardalis	Leopard Toad	Sclerophrys pardalis	Bufo pardalis, Bufo regularis pardalis, Amietophrynus pardalis	Bufo pardalis, Bufo regularis pardalis	Least Concern (LC)	ZA		248	https://amphibiaweb.org/species/248
925	Anura	Bufonidae		Sclerophrys		pentoni	Penton's toad	Sclerophrys pentoni	Amietophrynus pentoni, Bufo pentoni		Least Concern (LC)	BJ,BF,CM,DJ,ER,GM,GH,GN,ML,MR,NE,NG,SN,SS,SD		252	https://amphibiaweb.org/species/252
926	Anura	Bufonidae		Sclerophrys		perreti		Sclerophrys perreti	Bufo perreti	Bufo perreti	Critically Endangered (CR)	NG		256	https://amphibiaweb.org/species/256
927	Anura	Bufonidae		Sclerophrys		poweri	Power's Toad	Sclerophrys poweri	Bufo poweri, Bufo regularis poweri	Bufo poweri, Bufo regularis poweri	Least Concern (LC)	AO,BW,MZ,NA,ZA		258	https://amphibiaweb.org/species/258
928	Anura	Bufonidae		Sclerophrys		pusilla		Sclerophrys pusilla	Amietophrynus pusilla		Least Concern (LC)	AO,CF,TD,CD,GQ,ET,GA,KE,LS,MW,MZ,RW,ZA,SS,SZ,TZ,UG,ZM,ZW		8467	https://amphibiaweb.org/species/8467
929	Anura	Bufonidae		Sclerophrys		reesi		Sclerophrys reesi	Bufo reesi	Bufo reesi	Data Deficient (DD)	TZ		267	https://amphibiaweb.org/species/267
930	Anura	Bufonidae		Sclerophrys		regularis	Common African toad	Sclerophrys regularis	Amietophrynus regularis, Bufo regularis	Bufo regularis	Least Concern (LC)	AO,BJ,BF,CM,CF,TD,CG,CD,EG,GQ,ER,ET,GA,GM,GH,GN,GW,KE,LR,MW,ML,MR,NE,NG,RE,RW,SN,SL,SD,TZ,TG,UG	,RE	268	https://amphibiaweb.org/species/268
931	Anura	Bufonidae		Sclerophrys		steindachneri		Sclerophrys steindachneri	Amietophrynus steindachneri, Bufo steindachneri	Bufo steindachneri	Least Concern (LC)	CM,ET,KE,NG,SO,SS,TZ,UG		281	https://amphibiaweb.org/species/281
932	Anura	Bufonidae		Sclerophrys		superciliaris		Sclerophrys superciliaris	Amietophrynus superciliaris, Bufo superciliaris	Bufo superciliaris	Least Concern (LC)	BJ,CM,CF,CG,CD,CI,GQ,GA,GH,LR,NG,TG		287	https://amphibiaweb.org/species/287
933	Anura	Bufonidae		Sclerophrys		taiensis		Sclerophrys taiensis	Bufo amieti, Bufo taiensis	Bufo amieti, Bufo taiensis	Endangered (EN)	CI		5983	https://amphibiaweb.org/species/5983
934	Anura	Bufonidae		Sclerophrys		tihamica		Sclerophrys tihamica	Amietophrynus tihamica		Least Concern (LC)	YE,SA		294	https://amphibiaweb.org/species/294
935	Anura	Bufonidae		Sclerophrys		togoensis		Sclerophrys togoensis	Bufo togoensis	Bufo togoensis	Least Concern (LC)	CI,GH,GN,LR,SL,TG		295	https://amphibiaweb.org/species/295
936	Anura	Bufonidae		Sclerophrys		tuberosa		Sclerophrys tuberosa	Bufo tuberosus	Bufo tuberosus	Least Concern (LC)	CM,CF,CG,CD,GQ,GA		299	https://amphibiaweb.org/species/299
937	Anura	Bufonidae		Sclerophrys		turkanae		Sclerophrys turkanae	Bufo turkanae	Bufo turkanae	Data Deficient (DD)	KE		300	https://amphibiaweb.org/species/300
938	Anura	Bufonidae		Sclerophrys		urunguensis		Sclerophrys urunguensis	Bufo urunguensis	Bufo urunguensis	Vulnerable (VU)	TZ,ZM		301	https://amphibiaweb.org/species/301
939	Anura	Bufonidae		Sclerophrys		villiersi		Sclerophrys villiersi	Bufo villiersi	Bufo villiersi	Vulnerable (VU)	CM		311	https://amphibiaweb.org/species/311
940	Anura	Bufonidae		Sclerophrys		vittata		Sclerophrys vittata	Bufo vittatus	Bufo vittatus	Data Deficient (DD)	TZ,KE,UG		313	https://amphibiaweb.org/species/313
941	Anura	Bufonidae		Sclerophrys		xeros		Sclerophrys xeros	Amietophrynus xeros, Bufo xeros	Bufo xeros	Least Concern (LC)	DZ,BF,CM,TD,DJ,ER,ET,GN,KE,LY,ML,MR,NE,NG,SN,SL,SO,SD,TZ,UG,EH		315	https://amphibiaweb.org/species/315
942	Anura	Bufonidae		Sigalegalephrynus		burnitelongensis	Burning Mountain Puppet Toad, Kodok-wayang burnitelong (Indonesian)				Endangered (EN) - Provisional	ID		9093	https://amphibiaweb.org/species/9093
943	Anura	Bufonidae		Sigalegalephrynus		gayoluesensis	Gayo Lues Highland’s Puppet Toad; Indonesia name: Kodok-wayang gayolues				Endangered (EN) - Provisional	ID		9094	https://amphibiaweb.org/species/9094
944	Anura	Bufonidae		Sigalegalephrynus		harveyi	Harvey’s Puppet Toad, in English; Kodok-wayang Harvey, in Indonesian				Endangered (EN) - Provisional	ID		9095	https://amphibiaweb.org/species/9095
945	Anura	Bufonidae		Sigalegalephrynus		mandailinguensis	Mandailing Puppet Toads				Data Deficient (DD)	ID		8597	https://amphibiaweb.org/species/8597
946	Anura	Bufonidae		Sigalegalephrynus		minangkabauensis	Minangkaban Puppet Toads				Data Deficient (DD)	ID		8598	https://amphibiaweb.org/species/8598
947	Anura	Bufonidae		Strauchbufo		raddei	Mongolian Toad	Strauchbufo raddei	Bufo raddei, Bufo koslovi, Bufo brevipes	Bufo raddei, Bufo koslovi, Bufo brevipes	Least Concern (LC)	CN,KP,MN,RU		265	https://amphibiaweb.org/species/265
948	Anura	Bufonidae		Truebella		skoptes		Truebella skoptes			Data Deficient (DD)	PE		428	https://amphibiaweb.org/species/428
949	Anura	Bufonidae		Truebella		tothastes		Truebella tothastes			Endangered (EN)	PE		429	https://amphibiaweb.org/species/429
950	Anura	Bufonidae		Vandijkophrynus		amatolicus	Amatola Toad	Vandijkophrynus amatolicus	Bufo amatolicus, Bufo angusticeps amatolica	Bufo amatolicus, Bufo angusticeps amatolica	Critically Endangered (CR)	ZA		98	https://amphibiaweb.org/species/98
951	Anura	Bufonidae		Vandijkophrynus		angusticeps	Sand Toad	Vandijkophrynus angusticeps	Bufo angusticeps	Bufo angusticeps	Least Concern (LC)	ZA		103	https://amphibiaweb.org/species/103
952	Anura	Bufonidae		Vandijkophrynus		gariepensis	Karoo Toad	Vandijkophrynus gariepensis	Bufo gariepensis	Bufo gariepensis	Least Concern (LC)	LS,ZW		180	https://amphibiaweb.org/species/180
953	Anura	Bufonidae		Vandijkophrynus		inyangae	Inyanga Toad	Vandijkophrynus inyangae	Bufo inyangae, Bufo gariepensis inyangae	Bufo inyangae, Bufo gariepensis inyangae	Vulnerable (VU)	MZ,ZW		5966	https://amphibiaweb.org/species/5966
954	Anura	Bufonidae		Vandijkophrynus		robinsoni	Paradise Toad	Vandijkophrynus robinsoni	Bufo robinsoni	Bufo robinsoni	Least Concern (LC)	ZA		270	https://amphibiaweb.org/species/270
955	Anura	Bufonidae		Werneria		bambutensis	Bamboutos Smalltongue Toad	Werneria bambutensis			Critically Endangered (CR)	CM		431	https://amphibiaweb.org/species/431
956	Anura	Bufonidae		Werneria		iboundji		Werneria iboundji			Critically Endangered (CR)	GA		6352	https://amphibiaweb.org/species/6352
957	Anura	Bufonidae		Werneria		mertensiana		Werneria mertensiana			Critically Endangered (CR)	CM		432	https://amphibiaweb.org/species/432
958	Anura	Bufonidae		Werneria		preussi	Buca Small-tongue Toad	Werneria preussi	Werneria fulva, Bufo preussi, Atelopus africanus	Werneria fulva, Bufo preussi, Atelopus africanus	Endangered (EN)	TG,CM		433	https://amphibiaweb.org/species/433
959	Anura	Bufonidae		Werneria		submontana		Werneria submontana			Endangered (EN)	CM		6351	https://amphibiaweb.org/species/6351
960	Anura	Bufonidae		Werneria		tandyi		Werneria tandyi			Critically Endangered (CR)	CM		434	https://amphibiaweb.org/species/434
961	Anura	Bufonidae		Wolterstorffina		chirioi		Wolterstorffina chirioi			Critically Endangered (CR)	CM		5824	https://amphibiaweb.org/species/5824
962	Anura	Bufonidae		Wolterstorffina		mirei		Wolterstorffina mirei			Endangered (EN)	CM		436	https://amphibiaweb.org/species/436
963	Anura	Bufonidae		Wolterstorffina		parvipalmata		Wolterstorffina parvipalmata			Critically Endangered (CR)	CM,GQ,NG		437	https://amphibiaweb.org/species/437
964	Anura	Calyptocephalellidae		Calyptocephalella		gayi	Helmeted Water Toad, Chilean Giant Frog	Calyptocephalella gayi	Calyptocephalus gayi, Caudiverbera caudiverbera		Vulnerable (VU)	CL		2585	https://amphibiaweb.org/species/2585
965	Anura	Calyptocephalellidae		Telmatobufo		australis	Pelado Mountains False Toad	Telmatobufo australis			Least Concern (LC)	CL		2729	https://amphibiaweb.org/species/2729
966	Anura	Calyptocephalellidae		Telmatobufo		bullocki	Bullock’s False Toad	Telmatobufo bullocki			Endangered (EN)	CL		2730	https://amphibiaweb.org/species/2730
967	Anura	Calyptocephalellidae		Telmatobufo		ignotus		Telmatobufo ignotus			Endangered (EN)	CL		8550	https://amphibiaweb.org/species/8550
968	Anura	Calyptocephalellidae		Telmatobufo		venustus	Chile Mountains False Toad	Telmatobufo venustus			Endangered (EN)	CL		2731	https://amphibiaweb.org/species/2731
969	Anura	Centrolenidae	Centroleninae	Centrolene		acanthidiocephalum		Centrolene acanthidiocephalum			Data Deficient (DD)	CO		1711	https://amphibiaweb.org/species/1711
970	Anura	Centrolenidae	Centroleninae	Centrolene		altitudinalis		Centrolene altitudinale			Endangered (EN)	VE		1712	https://amphibiaweb.org/species/1712
971	Anura	Centrolenidae	Centroleninae	Centrolene		antioquiense		Centrolene antioquiense			Near Threatened (NT)	CO		1713	https://amphibiaweb.org/species/1713
972	Anura	Centrolenidae	Centroleninae	Centrolene		azulae		Centrolene azulae			Data Deficient (DD)	PE		1715	https://amphibiaweb.org/species/1715	This name is of uncertain taxonomic status.
973	Anura	Centrolenidae	Centroleninae	Centrolene		ballux	Burrowes' Giant Glass Frog, Golden-flecked Glass Frog,Gold-dust Glassfrog, Rana de Cristal Polvo de Oro	Centrolene ballux			Endangered (EN)	CO,EC		1717	https://amphibiaweb.org/species/1717
974	Anura	Centrolenidae	Centroleninae	Centrolene		buckleyi	Buckley’s Glassfrog, Rana de Cristal de Buckley.	Centrolene buckleyi			Vulnerable (VU)	CO,EC,PE		1718	https://amphibiaweb.org/species/1718
975	Anura	Centrolenidae	Centroleninae	Centrolene		charapita	Charapita Glassfrog, Rana de Cristal Charapita.					EC,PE		8212	https://amphibiaweb.org/species/8212
976	Anura	Centrolenidae	Centroleninae	Centrolene		condor	Condor Glassfrog, Rana de Cristal del Cóndor	Centrolene condor			Data Deficient (DD)	EC		7154	https://amphibiaweb.org/species/7154
977	Anura	Centrolenidae	Centroleninae	Centrolene		daidalea		Centrolene daidaleum			Least Concern (LC)	CO,VE		1763	https://amphibiaweb.org/species/1763
978	Anura	Centrolenidae	Centroleninae	Centrolene		geckoideum	Gecko Glassfrog, Rana de Cristal Geco	Centrolene geckoideum			Critically Endangered (CR)	EC,CO		1720	https://amphibiaweb.org/species/1720
979	Anura	Centrolenidae	Centroleninae	Centrolene		heloderma	Bumpy Glassfrog, Pichincha Giant Glass Frog, Warty Glassfrog, Rana de Cristal Verrugosa	Centrolene heloderma			Vulnerable (VU)	CO,EC		1725	https://amphibiaweb.org/species/1725
980	Anura	Centrolenidae	Centroleninae	Centrolene		hesperium		Centrolene hesperium			Endangered (EN)	PE		1726	https://amphibiaweb.org/species/1726
981	Anura	Centrolenidae	Centroleninae	Centrolene		huilense	Huila Glassfrog, Rana de Cristal de Huila	Centrolene huilense			Endangered (EN)	CO,EC		1727	https://amphibiaweb.org/species/1727
982	Anura	Centrolenidae	Centroleninae	Centrolene		hybrida		Centrolene hybrida			Least Concern (LC)	CO		1728	https://amphibiaweb.org/species/1728
983	Anura	Centrolenidae	Centroleninae	Centrolene		lemniscatum		Centrolene lemniscatum			Data Deficient (DD)	PE		1730	https://amphibiaweb.org/species/1730
984	Anura	Centrolenidae	Centroleninae	Centrolene		lynchi	Lynch’s Glassfrog, Rana de Cristal de Lynch	Centrolene lynchi	Centrolene gemmatum, Centrolene scirtetes		Endangered (EN)	CO,EC		1732	https://amphibiaweb.org/species/1732	<i>Centrolene gemmata</i> and <i>C. scirtetes</i> are synonomized with <i>C. lynchi</i> after Guayasamin JM, Cisneros-Heredia DF, McDiarmid RW, Pena P, Hutter CR 2020 Glassfrogs of Ecuador: Diversity, Evolution, and Conservation. Diversity, 12, 22
985	Anura	Centrolenidae	Centroleninae	Centrolene		medemi	Medem’s Glassfrog, Rana de Cristal de Medem.	Centrolene medemi			Endangered (EN)	EC,CO		1734	https://amphibiaweb.org/species/1734	A valid species but generic allocation uncertain. Guayasamin JM, Castroviejo- Fisher S, Trueb L, Ayarzagüena J, Rada M, Vilà C. 2009. Phylogenetic systematics of Glassfrogs (Amphibia: Centrolenidae) and their sister taxon Allophryne ruthveni. Zootaxa 2100:1–97.
986	Anura	Centrolenidae	Centroleninae	Centrolene		muelleri		Centrolene muelleri			Data Deficient (DD)	PE		1735	https://amphibiaweb.org/species/1735
987	Anura	Centrolenidae	Centroleninae	Centrolene		notosticta					Least Concern (LC)	CO,VE		9244	https://amphibiaweb.org/species/9244
988	Anura	Centrolenidae	Centroleninae	Centrolene		paezorum		Centrolene paezorum			Data Deficient (DD)	CO		1737	https://amphibiaweb.org/species/1737
989	Anura	Centrolenidae	Centroleninae	Centrolene		peristicta	Dappled Glassfrog, Rana de Cristal Punteada.	Centrolene peristictum	Centrolene peristictum		Vulnerable (VU)	CO,EC		1738	https://amphibiaweb.org/species/1738
990	Anura	Centrolenidae	Centroleninae	Centrolene		petrophilum		Centrolene petrophilum			Endangered (EN)	CO		1739	https://amphibiaweb.org/species/1739
991	Anura	Centrolenidae	Centroleninae	Centrolene		pipilatum	Peeping Glassfrog, Rana de Cristal Piadora	Centrolene pipilatum			Endangered (EN)	EC		1740	https://amphibiaweb.org/species/1740
992	Anura	Centrolenidae	Centroleninae	Centrolene		quindianum		Centrolene quindianum			Vulnerable (VU)	CO		1743	https://amphibiaweb.org/species/1743
993	Anura	Centrolenidae	Centroleninae	Centrolene		robledoi		Centrolene robledoi			Least Concern (LC)	CO		1744	https://amphibiaweb.org/species/1744
994	Anura	Centrolenidae	Centroleninae	Centrolene		sabini	Sabin's Glassfrog, Rana de cristal de Sabin	Centrolene sabini			Vulnerable (VU)	PE		7868	https://amphibiaweb.org/species/7868
995	Anura	Centrolenidae	Centroleninae	Centrolene		sanchezi	Sánchez’s Glassfrog, Rana de cristal de Sánchez.	Centrolene sanchezi	Centrolene guanacarum, Centrolene bacatum		Data Deficient (DD)	CO		1745	https://amphibiaweb.org/species/1745	<i>Centrolene guanacarum</i> and <i>C. bacata</i> under the synonymy of <i>C. sanchezi</i> after Guayasamin JM, Cisneros-Heredia DF, McDiarmid RW, Pena P, Hutter CR 2020 Glassfrogs of Ecuador: Diversity, Evolution, and Conservation. Diversity, 12, 22.
996	Anura	Centrolenidae	Centroleninae	Centrolene		savagei	Savage's Glass Frog	Centrolene savagei			Least Concern (LC)	CO		1794	https://amphibiaweb.org/species/1794
997	Anura	Centrolenidae	Centroleninae	Centrolene		solitaria		Centrolene solitaria			Endangered (EN)	CO		1797	https://amphibiaweb.org/species/1797
998	Anura	Centrolenidae	Centroleninae	Centrolene		venezuelense		Centrolene venezuelense			Least Concern (LC)	VE		6834	https://amphibiaweb.org/species/6834
999	Anura	Centrolenidae	Centroleninae	Chimerella		corleone					Data Deficient (DD)	PE		8213	https://amphibiaweb.org/species/8213
1000	Anura	Centrolenidae	Centroleninae	Chimerella		mariaelenae	Maria Elena's Glassfrog, Rana de Cristal de María Elena	Chimerella mariaelenae			Least Concern (LC)	EC,PE		6755	https://amphibiaweb.org/species/6755
1001	Anura	Centrolenidae	Centroleninae	Cochranella		duidaeana		Cochranella duidaeana			Vulnerable (VU)	VE		1764	https://amphibiaweb.org/species/1764
1002	Anura	Centrolenidae	Centroleninae	Cochranella		erminea		Cochranella erminea			Least Concern (LC)	PE		6983	https://amphibiaweb.org/species/6983
1003	Anura	Centrolenidae	Centroleninae	Cochranella		euhystrix		Cochranella euhystrix			Critically Endangered (CR)	PE		1765	https://amphibiaweb.org/species/1765
1004	Anura	Centrolenidae	Centroleninae	Cochranella		euknemos	Fringe-Limbed Tree Frog, Ranita de Cristal	Cochranella euknemos			Least Concern (LC)	CO,PA,CR		1766	https://amphibiaweb.org/species/1766
1005	Anura	Centrolenidae	Centroleninae	Cochranella		geijskesi		Cochranella geijskesi			Least Concern (LC)	SR		1769	https://amphibiaweb.org/species/1769
1006	Anura	Centrolenidae	Centroleninae	Cochranella		granulosa	Granular Glassfrog, Rana de Cristal Granulosa	Cochranella granulosa			Least Concern (LC)	CR,HN,NI,PA		1770	https://amphibiaweb.org/species/1770
1007	Anura	Centrolenidae	Centroleninae	Cochranella		guayasamini					Least Concern (LC)	PE		8214	https://amphibiaweb.org/species/8214
1008	Anura	Centrolenidae	Centroleninae	Cochranella		litoralis	Litoral Glassfrog, Rana de Cristal del Litoral.	Cochranella litoralis			Vulnerable (VU)	CO,EC		5583	https://amphibiaweb.org/species/5583
1009	Anura	Centrolenidae	Centroleninae	Cochranella		mache	Ecuadorian Blue Glass Frog, Mache Glassfrog, Rana de Cristal de Mache	Cochranella mache			Near Threatened (NT)	CO,EC		6353	https://amphibiaweb.org/species/6353
1010	Anura	Centrolenidae	Centroleninae	Cochranella		megista		Cochranella megistra	Cochranella megistra	Cochranella megistra	Endangered (EN)	CO		1776	https://amphibiaweb.org/species/1776
1011	Anura	Centrolenidae	Centroleninae	Cochranella		nola		Cochranella nola			Least Concern (LC)	BO,PE		5561	https://amphibiaweb.org/species/5561
1012	Anura	Centrolenidae	Centroleninae	Cochranella		ocellifera		Centrolene ocellifera	Centrolene ocellifera, Centrolenella prosoblepon, Hyla prosoblepon, Centrolene prosoblepon	Centrolenella prosoblepon, Hyla prosoblepon, Centrolene prosoblepon	Data Deficient (DD)	EC		1780	https://amphibiaweb.org/species/1780
1013	Anura	Centrolenidae	Centroleninae	Cochranella		ramirezi		Cochranella ramirezi			Near Threatened (NT)	CO		1789	https://amphibiaweb.org/species/1789
1014	Anura	Centrolenidae	Centroleninae	Cochranella		resplendens	Resplendent Glassfrog, Rana de Cristal Resplandeciente.	Cochranella resplendens	Cochranella phryxa		Least Concern (LC)	BO,BR,CO,EC,PE		1790	https://amphibiaweb.org/species/1790	<i>Cochranella phryxa</i> under the synonymy of <i>Cochranella resplendens</i> after Guayasamin JM, Cisneros-Heredia DF, McDiarmid RW, Pena P, Hutter CR 2020 Glassfrogs of Ecuador: Diversity, Evolution, and Conservation. Diversity, 12, 22
1015	Anura	Centrolenidae	Centroleninae	Cochranella		riveroi		Cochranella riveroi			Vulnerable (VU)	VE		1792	https://amphibiaweb.org/species/1792
1016	Anura	Centrolenidae	Centroleninae	Cochranella		xanthocheridia		Cochranella xanthocheridia			Vulnerable (VU)	CO		1803	https://amphibiaweb.org/species/1803
1017	Anura	Centrolenidae	Centroleninae	Espadarana		andina	Andes Giant Glass Frog	Espadarana andina			Least Concern (LC)	CO,VE		1731	https://amphibiaweb.org/species/1731
1018	Anura	Centrolenidae	Centroleninae	Espadarana		audax	Napo Giant Glass Frog, Daring Glassfrog, Rana de Cristal Audaz	Espadarana audax	Centrolene fernandoi		Least Concern (LC)	CO,EC,PE		1714	https://amphibiaweb.org/species/1714
1019	Anura	Centrolenidae	Centroleninae	Espadarana		callistomma	Beautiful eyes Glassfrog, Rana de cristal de ojos bellos	Espadarana callistomma			Least Concern (LC)	EC		6907	https://amphibiaweb.org/species/6907
1020	Anura	Centrolenidae	Centroleninae	Espadarana		durrellorum	Durrell’s Glassfrog, Rana de Cristal de Durrell	Espadarana durrellorum			Least Concern (LC)	EC		6971	https://amphibiaweb.org/species/6971
1021	Anura	Centrolenidae	Centroleninae	Espadarana		prosoblepon	Emerald Glass Frog, Nicaragua Giant Glassfrog, Variable Glassfrog, Rana de Cristal Variable	Espadarana prosoblepon			Least Concern (LC)	CO,CR,EC,HN,NI,PA		1741	https://amphibiaweb.org/species/1741
1022	Anura	Centrolenidae	Centroleninae	Ikakogi		ispacue						CO		9001	https://amphibiaweb.org/species/9001
1023	Anura	Centrolenidae	Centroleninae	Ikakogi		tayrona	Magdalena Giant Glass Frog	Ikakogi tayrona			Vulnerable (VU)	CO		1747	https://amphibiaweb.org/species/1747
1024	Anura	Centrolenidae	Centroleninae	Nymphargus		anomalus	Napo Cochran Frog, Anomalous Glassfrog, Rana de Cristal Anómala	Nymphargus anomalus	Cochranella anomala	Cochranella anomala	Critically Endangered (CR)	EC		6961	https://amphibiaweb.org/species/6961
1025	Anura	Centrolenidae	Centroleninae	Nymphargus		armatus		Nymphargus armatus	Cochranella armata	Cochranella armata	Critically Endangered (CR)	CO		6962	https://amphibiaweb.org/species/6962
1026	Anura	Centrolenidae	Centroleninae	Nymphargus		balionotus		Cochranella balionota	Cochranella balionota, Centrolene balionotum	Centrolene balionotum	Endangered (EN)	EC,CO		1755	https://amphibiaweb.org/species/1755
1027	Anura	Centrolenidae	Centroleninae	Nymphargus		bejaranoi		Nymphargus bejaranoi	Cochranella bejaranoi	Cochranella bejaranoi	Endangered (EN)	BO		1756	https://amphibiaweb.org/species/1756
1028	Anura	Centrolenidae	Centroleninae	Nymphargus		buenaventura	Buenaventura Glassfrog, Rana de Cristal de Buenaventura	Nymphargus buenaventura			Data Deficient (DD)	EC		6949	https://amphibiaweb.org/species/6949
1029	Anura	Centrolenidae	Centroleninae	Nymphargus		cariticommatus	Unadorned Glassfrog, Rana de Cristal Escueta	Nymphargus cariticommatus	Cochranella cariticommata	Cochranella cariticommata	Data Deficient (DD)	EC		1757	https://amphibiaweb.org/species/1757
1030	Anura	Centrolenidae	Centroleninae	Nymphargus		caucanus					Endangered (EN)	CO		8683	https://amphibiaweb.org/species/8683
1031	Anura	Centrolenidae	Centroleninae	Nymphargus		chami		Nymphargus chami	Cochranella chami	Cochranella chami	Near Threatened (NT)	CO		1758	https://amphibiaweb.org/species/1758
1032	Anura	Centrolenidae	Centroleninae	Nymphargus		chancas		Nymphargus chancas	Cochranella chancas	Cochranella chancas	Data Deficient (DD)	EC,PE		1759	https://amphibiaweb.org/species/1759
1033	Anura	Centrolenidae	Centroleninae	Nymphargus		cochranae	Cochran’s Glassfrog, Rana de Cristal de Cochran	Nymphargus cochranae	Cochranella cochranae	Cochranella cochranae	Vulnerable (VU)	EC		1760	https://amphibiaweb.org/species/1760
1034	Anura	Centrolenidae	Centroleninae	Nymphargus		colomai	Coloma's Glass Frog, Rana de Cristal de Coloma					EC		9201	https://amphibiaweb.org/species/9201
1035	Anura	Centrolenidae	Centroleninae	Nymphargus		cristinae		Nymphargus cristinae	Cochranella cristinae	Cochranella cristinae	Endangered (EN)	CO		1761	https://amphibiaweb.org/species/1761
1036	Anura	Centrolenidae	Centroleninae	Nymphargus		garciae	García’s Glassfrog, Rana de Cristal de García	Nymphargus garciae	Cochranella garciae	Cochranella garciae	Vulnerable (VU)	CO,EC		1768	https://amphibiaweb.org/species/1768
1037	Anura	Centrolenidae	Centroleninae	Nymphargus		grandisonae	Red-spotted Glassfrog, Measles’ Glassfrog, Grandison’s Glassfrog, Rana de Cristal Sarampiona, Rana de Cristal de Grandison.	Nymphargus grandisonae			Least Concern (LC)	EC,CO		1723	https://amphibiaweb.org/species/1723
1038	Anura	Centrolenidae	Centroleninae	Nymphargus		griffithsi	Griffiths’ Glassfrog, Rana de Cristal de Griffiths.	Nymphargus griffithsi	Cochranella griffithsi	Cochranella griffithsi	Least Concern (LC)	EC,CO		1771	https://amphibiaweb.org/species/1771
1039	Anura	Centrolenidae	Centroleninae	Nymphargus		humboldti	Humboldt’s Glassfrog, Rana de cristal de Humboldt.					EC		9202	https://amphibiaweb.org/species/9202
1040	Anura	Centrolenidae	Centroleninae	Nymphargus		ignotus		Nymphargus ignotus	Cochranella ignota	Cochranella ignota	Least Concern (LC)	CO		1773	https://amphibiaweb.org/species/1773
1041	Anura	Centrolenidae	Centroleninae	Nymphargus		lasgralarias	Las Gralarias Glassfrog; Rana de cristal de Las Gralarias					EC		7803	https://amphibiaweb.org/species/7803
1042	Anura	Centrolenidae	Centroleninae	Nymphargus		laurae	Laura’s Glassfrog, Rana de cristal de Laura	Nymphargus laurae			Critically Endangered (CR)	EC		6960	https://amphibiaweb.org/species/6960
1043	Anura	Centrolenidae	Centroleninae	Nymphargus		lindae	Linda's Glassfrog, Rana de Cristal de Linda					EC		9203	https://amphibiaweb.org/species/9203
1044	Anura	Centrolenidae	Centroleninae	Nymphargus		luminosus		Nymphargus luminosus	Cochranella luminosa	Cochranella luminosa	Endangered (EN)	CO		1774	https://amphibiaweb.org/species/1774
1045	Anura	Centrolenidae	Centroleninae	Nymphargus		luteopunctatus		Nymphargus luteopunctatus	Cochranella luteopunctata	Cochranella luteopunctata	Endangered (EN)	CO		5560	https://amphibiaweb.org/species/5560
1046	Anura	Centrolenidae	Centroleninae	Nymphargus		manduriacu	Manduriacu glassfrog;Rana de Cristal de Manduriacu				Critically Endangered (CR)	EC		8966	https://amphibiaweb.org/species/8966
1047	Anura	Centrolenidae	Centroleninae	Nymphargus		mariae	María’s Glassfrog, Rana de Cristal de María	Nymphargus mariae	Nymphargus puyoensis, Centrolene puyoense		Least Concern (LC)	EC,PE		1733	https://amphibiaweb.org/species/1733
1048	Anura	Centrolenidae	Centroleninae	Nymphargus		megacheirus	Large-handed Glassfrog, Rana de Cristal de manos grandes	Nymphargus megacheirus	Cochranella megacheira	Cochranella megacheira	Endangered (EN)	EC,CO		1775	https://amphibiaweb.org/species/1775
1049	Anura	Centrolenidae	Centroleninae	Nymphargus		mixomaculatus		Nymphargus mixomaculatus			Critically Endangered (CR)	PE		6744	https://amphibiaweb.org/species/6744
1050	Anura	Centrolenidae	Centroleninae	Nymphargus		nephelophila		Nymphargus nephelophila	Cochranella nephelophila	Cochranella nephelophila	Data Deficient (DD)	CO		1778	https://amphibiaweb.org/species/1778
1051	Anura	Centrolenidae	Centroleninae	Nymphargus		ocellatus		Nymphargus ocellatus			Data Deficient (DD)	PE		1779	https://amphibiaweb.org/species/1779
1052	Anura	Centrolenidae	Centroleninae	Nymphargus		oreonympha		Nymphargus oreonympha	Cochranella oreonympha	Cochranella oreonympha	Least Concern (LC)	CO		1782	https://amphibiaweb.org/species/1782
1053	Anura	Centrolenidae	Centroleninae	Nymphargus		phenax		Nymphargus phenax	Cochranella phenax	Cochranella phenax	Endangered (EN)	PE		1784	https://amphibiaweb.org/species/1784
1054	Anura	Centrolenidae	Centroleninae	Nymphargus		pluvialis		Nymphargus pluvialis	Cochranella pluvialis	Cochranella pluvialis	Endangered (EN)	BO,PE		1785	https://amphibiaweb.org/species/1785
1055	Anura	Centrolenidae	Centroleninae	Nymphargus		posadae	Posada’s Glassfrog, Rana de Cristal de Posada	Nymphargus posadae	Cochranella posadae	Cochranella posadae	Least Concern (LC)	CO,EC,PE		1786	https://amphibiaweb.org/species/1786
1056	Anura	Centrolenidae	Centroleninae	Nymphargus		prasinus		Nymphargus prasinus	Cochranella prasina	Cochranella prasina	Vulnerable (VU)	CO		1787	https://amphibiaweb.org/species/1787
1057	Anura	Centrolenidae	Centroleninae	Nymphargus		rosada		Nymphargus rosada			Vulnerable (VU)	CO		5562	https://amphibiaweb.org/species/5562
1058	Anura	Centrolenidae	Centroleninae	Nymphargus		ruizi		Nymphargus ruizi	Cochranella ruizi	Cochranella ruizi	Vulnerable (VU)	CO		1793	https://amphibiaweb.org/species/1793
1059	Anura	Centrolenidae	Centroleninae	Nymphargus		siren	Siren Glassfrog, Rana de Cristal sirena	Nymphargus siren	Cochranella siren	Cochranella siren	Vulnerable (VU)	PE,EC,CO		1796	https://amphibiaweb.org/species/1796
1060	Anura	Centrolenidae	Centroleninae	Nymphargus		spilotus		Nymphargus spilotus	Cochranella spilota	Cochranella spilota	Near Threatened (NT)	CO		5563	https://amphibiaweb.org/species/5563
1061	Anura	Centrolenidae	Centroleninae	Nymphargus		sucre	Sucre's Glassfrog, Rana de cristal de Sucre					EC		8011	https://amphibiaweb.org/species/8011
1062	Anura	Centrolenidae	Centroleninae	Nymphargus		truebae		Nymphargus truebae	Cochranella truebae	Cochranella truebae	Critically Endangered (CR)	PE		1802	https://amphibiaweb.org/species/1802
1063	Anura	Centrolenidae	Centroleninae	Nymphargus		vicenteruedai		Nymphargus vicenteruedai			Data Deficient (DD)	CO		7091	https://amphibiaweb.org/species/7091
1064	Anura	Centrolenidae	Centroleninae	Nymphargus		wileyi	Wiley’s Glassfrog, Rana de Cristal de Wiley	Nymphargus wileyi			Data Deficient (DD)	EC		6793	https://amphibiaweb.org/species/6793
1065	Anura	Centrolenidae	Centroleninae	Rulyrana		adiazeta		Rulyrana adiazeta			Vulnerable (VU)	CO		1749	https://amphibiaweb.org/species/1749
1066	Anura	Centrolenidae	Centroleninae	Rulyrana		flavopunctata	Yellow-spotted Glassfrog, Rana de Cristal de Puntos Amarillos	Rulyrana flavopunctata			Least Concern (LC)	CO,EC		1767	https://amphibiaweb.org/species/1767
1067	Anura	Centrolenidae	Centroleninae	Rulyrana		mcdiarmidi	McDiarmid’s Glassfrog, Rana de Cristal de McDiarmid	Rulyrana mcdiarmidi			Data Deficient (DD)	EC,PE		7223	https://amphibiaweb.org/species/7223
1068	Anura	Centrolenidae	Centroleninae	Rulyrana		saxiscandens		Rulyrana saxiscandens	Rulyrana tangarana, Cochranella croceopodes		Endangered (EN)	PE		1795	https://amphibiaweb.org/species/1795
1069	Anura	Centrolenidae	Centroleninae	Rulyrana		spiculata		Rulyrana spiculata			Near Threatened (NT)	PE		1798	https://amphibiaweb.org/species/1798
1070	Anura	Centrolenidae	Centroleninae	Rulyrana		susatamai		Rulyrana susatamai			Near Threatened (NT)	CO		1800	https://amphibiaweb.org/species/1800
1071	Anura	Centrolenidae	Centroleninae	Sachatamia		albomaculata	Yellow-flecked Cascade Glassfrog White-spotted glassfrog, Rana de Cristal de Cascada, Rana de cristal de puntos blancos	Sachatamia albomaculata			Least Concern (LC)	CO,CR,EC,HN,PA		1750	https://amphibiaweb.org/species/1750
1072	Anura	Centrolenidae	Centroleninae	Sachatamia		electrops					Endangered (EN)	CO		8684	https://amphibiaweb.org/species/8684
1073	Anura	Centrolenidae	Centroleninae	Sachatamia		ilex	Ghost Glass Frog, Limon Giant Glass Frog, Holly’s Glassfrog, Rana de Cristal de Holly, Rana de Cristal Fantasma.	Sachatamia ilex			Least Concern (LC)	CO,CR,EC,NI,PA		1729	https://amphibiaweb.org/species/1729
1074	Anura	Centrolenidae	Centroleninae	Sachatamia		orejuela	Orejuela’s Glassfrog, Rana de Cristal de Orejuela	Sachatamia orejuela	Rulyrana orejuela		Least Concern (LC)	CO,EC		1781	https://amphibiaweb.org/species/1781
1075	Anura	Centrolenidae	Centroleninae	Sachatamia		punctulata		Sachatamia punctulata			Vulnerable (VU)	CO		1788	https://amphibiaweb.org/species/1788
1076	Anura	Centrolenidae	Centroleninae	Teratohyla		adenocheira		Teratohyla adenocheira			Data Deficient (DD)	BO,BR		6551	https://amphibiaweb.org/species/6551
1077	Anura	Centrolenidae	Centroleninae	Teratohyla		amelie	Amelie’s Glassfrog, Rana de Cristal de Amelie	Teratohyla amelie			Least Concern (LC)	EC,PE		6926	https://amphibiaweb.org/species/6926
1078	Anura	Centrolenidae	Centroleninae	Teratohyla		midas	Midas’ Glassfrog, Rana de Cristal Midas	Teratohyla midas			Least Concern (LC)	BR,EC,GF,PE		1777	https://amphibiaweb.org/species/1777
1079	Anura	Centrolenidae	Centroleninae	Teratohyla		pulverata	Dusty Glassfrog, Rana de Cristal polvosa	Teratohyla pulverata			Least Concern (LC)	CO,CR,EC,HN,NI,PA		1825	https://amphibiaweb.org/species/1825
1080	Anura	Centrolenidae	Centroleninae	Teratohyla		spinosa	Dwarf Glassfrog, Minute Spiny Glassfrog, Rana de Cristal Enana, Rana de Cristal espinosa	Teratohyla spinosa	Centrolenella spinosa, Cochranella spinosa	Centrolenella spinosa, Cochranella spinosa	Least Concern (LC)	CO,CR,EC,HN,NI,PA		1799	https://amphibiaweb.org/species/1799
1081	Anura	Centrolenidae	Centroleninae	Vitreorana		antisthenesi		Vitreorana antisthenesi			Vulnerable (VU)	VE		1805	https://amphibiaweb.org/species/1805
1082	Anura	Centrolenidae	Centroleninae	Vitreorana		baliomma						BR		8226	https://amphibiaweb.org/species/8226
1083	Anura	Centrolenidae	Centroleninae	Vitreorana		castroviejoi		Vitreorana castroviejoi			Endangered (EN)	VE		5559	https://amphibiaweb.org/species/5559
1084	Anura	Centrolenidae	Centroleninae	Vitreorana		eurygnatha	Rio Glass Frog; ra-de-vidro, perereca-de-vidro, pererequinha-verde de ventre transparente com focinho curto	Vitreorana eurygnatha			Least Concern (LC)	BR		1811	https://amphibiaweb.org/species/1811
1085	Anura	Centrolenidae	Centroleninae	Vitreorana		franciscana						BR		8395	https://amphibiaweb.org/species/8395
1086	Anura	Centrolenidae	Centroleninae	Vitreorana		gorzulae	Ranita de cristal de Gorzula	Vitreorana gorzulae			Least Concern (LC)	GY,VE		1722	https://amphibiaweb.org/species/1722
1087	Anura	Centrolenidae	Centroleninae	Vitreorana		helenae		Vitreorana helenae			Vulnerable (VU)	GY,VE		1772	https://amphibiaweb.org/species/1772
1088	Anura	Centrolenidae	Centroleninae	Vitreorana		parvula	Lages Glass Frog, perereca-de-vidro	Vitreorana parvula			Data Deficient (DD)	BR		1822	https://amphibiaweb.org/species/1822
1089	Anura	Centrolenidae	Centroleninae	Vitreorana		ritae	Rita’s Glassfrog, Rana de Cristal de Rita, perereca-de-vidro	Vitreorana ritae	Cochranella ametarsia, Vitreorana oyampiensis, Centrolene ritae, Centrolenella ritae	Centrolene ritae, Centrolenella ritae	Data Deficient (DD)	BR,CO,EC,GF,GY,PE,SR		1791	https://amphibiaweb.org/species/1791
1090	Anura	Centrolenidae	Centroleninae	Vitreorana		uranoscopa	Humboldt's Glass Frog, perereca-de-vidro, pererequinha-verde de ventre transparente com focinho espatulado	Vitreorana uranoscopa			Least Concern (LC)	BR		1829	https://amphibiaweb.org/species/1829
1091	Anura	Centrolenidae	Hyalinobatrachinae	Celsiella		revocata		Celsiella revocata			Vulnerable (VU)	VE		1826	https://amphibiaweb.org/species/1826
1092	Anura	Centrolenidae	Hyalinobatrachinae	Celsiella		vozmedianoi		Celsiella vozmedianoi			Endangered (EN)	VE		5564	https://amphibiaweb.org/species/5564
1093	Anura	Centrolenidae	Hyalinobatrachinae	Hyalinobatrachium		adespinosai	Adela’s Glassfrog, Rana de Cristal de Adela					EC		9105	https://amphibiaweb.org/species/9105
1094	Anura	Centrolenidae	Hyalinobatrachinae	Hyalinobatrachium		anachoretus					Endangered (EN)	PE		8215	https://amphibiaweb.org/species/8215
1095	Anura	Centrolenidae	Hyalinobatrachinae	Hyalinobatrachium		aureoguttatum	Sun Glassfrog, Rana de Cristal del Sol	Hyalinobatrachium aureoguttatum			Least Concern (LC)	CO,EC,PA		1806	https://amphibiaweb.org/species/1806
1096	Anura	Centrolenidae	Hyalinobatrachinae	Hyalinobatrachium		bergeri		Hyalinobatrachium bergeri			Least Concern (LC)	PE,BO		1807	https://amphibiaweb.org/species/1807
1097	Anura	Centrolenidae	Hyalinobatrachinae	Hyalinobatrachium		cappellei						BR,GF,GY,SR,VE		7745	https://amphibiaweb.org/species/7745
1098	Anura	Centrolenidae	Hyalinobatrachinae	Hyalinobatrachium		carlesvilai						BO,PE		7347	https://amphibiaweb.org/species/7347
1099	Anura	Centrolenidae	Hyalinobatrachinae	Hyalinobatrachium		chirripoi	Suretka glass frog, Chirripó Glassfrog, Rana de Cristal Chirripó.	Hyalinobatrachium chirripoi	Hyalinobatrachium cardiacalyptum, Cochranella chirripoi, Centrolenella chirripoi	Hyalinobatrachium cardiacalyptum, Cochranella chirripoi, Centrolenella chirripoi	Least Concern (LC)	CO,CR,EC,HN,PA		1808	https://amphibiaweb.org/species/1808
1100	Anura	Centrolenidae	Hyalinobatrachinae	Hyalinobatrachium		colymbiphyllum		Hyalinobatrachium colymbiphyllum	Hyalinobatrachium crybetes, Centrolenella colymbiphyllum, Cochranella colymbiphyllum	Hyalinobatrachium crybetes, Centrolenella colymbiphyllum, Cochranella colymbiphyllum	Least Concern (LC)	CO,CR,HN,PA		1809	https://amphibiaweb.org/species/1809
1101	Anura	Centrolenidae	Hyalinobatrachinae	Hyalinobatrachium		dianae	Diane's bare-hearted glassfrog, rana de vidrio de Diane				Least Concern (LC)	CR		8312	https://amphibiaweb.org/species/8312
1102	Anura	Centrolenidae	Hyalinobatrachinae	Hyalinobatrachium		duranti		Hyalinobatrachium duranti			Endangered (EN)	VE		1810	https://amphibiaweb.org/species/1810
1103	Anura	Centrolenidae	Hyalinobatrachinae	Hyalinobatrachium		esmeralda		Hyalinobatrachium esmeralda			Endangered (EN)	CO		5457	https://amphibiaweb.org/species/5457
1104	Anura	Centrolenidae	Hyalinobatrachinae	Hyalinobatrachium		fleischmanni	Fleischmann's glass frog, Ranita de Vidrio, Rana de Cristal de Fleischmann	Hyalinobatrachium fleischmanni	Centrolenella fleischmanni	Centrolenella fleischmanni	Least Concern (LC)	CR,SV,HN,NI		1813	https://amphibiaweb.org/species/1813
1105	Anura	Centrolenidae	Hyalinobatrachinae	Hyalinobatrachium		fragile		Hyalinobatrachium fragile			Near Threatened (NT)	VE		1814	https://amphibiaweb.org/species/1814
1106	Anura	Centrolenidae	Hyalinobatrachinae	Hyalinobatrachium		guairarepanense		Hyalinobatrachium guairarepanense	Hyalinobatrachium guairarepanensis	Hyalinobatrachium guairarepanensis	Endangered (EN)	VE		6550	https://amphibiaweb.org/species/6550
1107	Anura	Centrolenidae	Hyalinobatrachinae	Hyalinobatrachium		iaspidiense		Hyalinobatrachium iaspidiense			Data Deficient (DD)	BR,EC,GF,GY,PE,SR,VE		1815	https://amphibiaweb.org/species/1815
1108	Anura	Centrolenidae	Hyalinobatrachinae	Hyalinobatrachium		ibama		Hyalinobatrachium ibama			Least Concern (LC)	CO		5458	https://amphibiaweb.org/species/5458
1109	Anura	Centrolenidae	Hyalinobatrachinae	Hyalinobatrachium		kawense					Least Concern (LC)	GF		7746	https://amphibiaweb.org/species/7746
1110	Anura	Centrolenidae	Hyalinobatrachinae	Hyalinobatrachium		lemur		Hyalinobatrachium pellucidum	Hyalinobatrachium pellucidum		Near Threatened (NT)	PE		1816	https://amphibiaweb.org/species/1816
1111	Anura	Centrolenidae	Hyalinobatrachinae	Hyalinobatrachium		mesai	Sarisariñama Glass Frog				Data Deficient (DD)	VE		7697	https://amphibiaweb.org/species/7697
1112	Anura	Centrolenidae	Hyalinobatrachinae	Hyalinobatrachium		mondolfii		Hyalinobatrachium mondolfii			Least Concern (LC)	BO,BR,CO,GF,GY,PE,SR,VE		5984	https://amphibiaweb.org/species/5984
1113	Anura	Centrolenidae	Hyalinobatrachinae	Hyalinobatrachium		muiraquitan						BR		8627	https://amphibiaweb.org/species/8627
1114	Anura	Centrolenidae	Hyalinobatrachinae	Hyalinobatrachium		munozorum	Muñoz’s Glassfrog, Rana de Cristal de Muñoz	Hyalinobatrachium munozorum	Hyalinobatrachium ruedai		Least Concern (LC)	BO,CO,EC,PE		1818	https://amphibiaweb.org/species/1818	<i>Hyalinobatrachium ruedai</i> under the synonymy of <i>H. munozorum</i> after Guayasamin JM, Cisneros-Heredia DF, McDiarmid RW, Pena P, Hutter CR 2020 Glassfrogs of Ecuador: Diversity, Evolution, and Conservation. Diversity, 12, 22
1115	Anura	Centrolenidae	Hyalinobatrachinae	Hyalinobatrachium		orientale	Eastern Glass Frog	Hyalinobatrachium orientale	Centrolenella orientalis, Centrolenella orientalis tobagoensis, Centrolenella orocostalis	Centrolenella orientalis, Centrolenella orientalis tobagoensis, Centrolenella orocostalis	Vulnerable (VU)	TT,VE		1819	https://amphibiaweb.org/species/1819
1116	Anura	Centrolenidae	Hyalinobatrachinae	Hyalinobatrachium		orocostale					Endangered (EN)	VE		7332	https://amphibiaweb.org/species/7332
1117	Anura	Centrolenidae	Hyalinobatrachinae	Hyalinobatrachium		pallidum		Hyalinobatrachium pallidum			Near Threatened (NT)	VE		1821	https://amphibiaweb.org/species/1821
1118	Anura	Centrolenidae	Hyalinobatrachinae	Hyalinobatrachium		pellucidum	Andean Glassfrog, Rana de Cristal Andina.	Hyalinobatrachium pellucidum			Near Threatened (NT)	EC,PE		1823	https://amphibiaweb.org/species/1823
1119	Anura	Centrolenidae	Hyalinobatrachinae	Hyalinobatrachium		petersi	Powdered Glass Frog, Chiriqui Glass Frog		Hyalinobatrachium pulveratum, Cochranella pulverata	Hyalinobatrachium pulveratum, Cochranella pulverata		CO		6106	https://amphibiaweb.org/species/6106
1120	Anura	Centrolenidae	Hyalinobatrachinae	Hyalinobatrachium		talamancae	Green-striped Glass Frog	Hyalinobatrachium talamancae			Least Concern (LC)	CR		1827	https://amphibiaweb.org/species/1827
1121	Anura	Centrolenidae	Hyalinobatrachinae	Hyalinobatrachium		tatayoi		Hyalinobatrachium tatayoi			Near Threatened (NT)	CO,EC,GY,PA,SR,VE		6905	https://amphibiaweb.org/species/6905
1122	Anura	Centrolenidae	Hyalinobatrachinae	Hyalinobatrachium		taylori		Hyalinobatrachium taylori			Least Concern (LC)	GF,GY,SR,VE		1828	https://amphibiaweb.org/species/1828
1123	Anura	Centrolenidae	Hyalinobatrachinae	Hyalinobatrachium		tricolor					Least Concern (LC)	GF		7747	https://amphibiaweb.org/species/7747
1124	Anura	Centrolenidae	Hyalinobatrachinae	Hyalinobatrachium		valerioi	Reticulated Glass Frog, Valerio's Glass Frog, La Palma Glass Frog, Ranita de Vidrio,Rana de Cristal Reticulada, Rana de Cristal de Valerio	Hyalinobatrachium valerioi			Least Concern (LC)	EC,CO,PA,CR		1830	https://amphibiaweb.org/species/1830
1125	Anura	Centrolenidae	Hyalinobatrachinae	Hyalinobatrachium		vireovittatum	Starrett's Glass Frog	Hyalinobatrachium vireovittatum			Least Concern (LC)	CR,PA		1831	https://amphibiaweb.org/species/1831
1126	Anura	Centrolenidae	Hyalinobatrachinae	Hyalinobatrachium		viridissimum						GT,HN,MX		9234	https://amphibiaweb.org/species/9234
1127	Anura	Centrolenidae	Hyalinobatrachinae	Hyalinobatrachium		yaku	Yaku Glassfrog, Rana de Cristal Yaku					EC		8622	https://amphibiaweb.org/species/8622
1128	Anura	Ceratobatrachidae	Alcalinae	Alcalus		baluensis		Alcalus baluensis			Least Concern (LC)	MY		4732	https://amphibiaweb.org/species/4732
1129	Anura	Ceratobatrachidae	Alcalinae	Alcalus		mariae		Alcalus mariae			Endangered (EN)	PH		4734	https://amphibiaweb.org/species/4734
1130	Anura	Ceratobatrachidae	Alcalinae	Alcalus		rajae					Near Threatened (NT)	ID		7748	https://amphibiaweb.org/species/7748
1131	Anura	Ceratobatrachidae	Alcalinae	Alcalus		sariba					Endangered (EN)	MY		4736	https://amphibiaweb.org/species/4736
1132	Anura	Ceratobatrachidae	Alcalinae	Alcalus		tasanae	Tha San Dwarf Cascadefrog	Alcalus tasanae			Vulnerable (VU)	MM,TH		4737	https://amphibiaweb.org/species/4737
1133	Anura	Ceratobatrachidae	Ceratobatrachinae	Cornufer		acrochordus	Bougainville Wrinkled Ground Frog	Cornufer acrochordus	Platymantis acrochorda	Platymantis acrochorda	Least Concern (LC)	PG,SB		4884	https://amphibiaweb.org/species/4884
1134	Anura	Ceratobatrachidae	Ceratobatrachinae	Cornufer		aculeodactylus	Torokina Wrinkled Ground Frog	Cornufer aculeodactylus	Platymantis aculeodactyla	Platymantis aculeodactyla, Cornufer aculeodactylus	Least Concern (LC)	PG,SB		4885	https://amphibiaweb.org/species/4885
1135	Anura	Ceratobatrachidae	Ceratobatrachinae	Cornufer		adiastolus		Cornufer adiastolus	Platymantis adiastola	Platymantis adiastola	Data Deficient (DD)	PG		6823	https://amphibiaweb.org/species/6823
1136	Anura	Ceratobatrachidae	Ceratobatrachinae	Cornufer		admiraltiensis		Cornufer admiraltiensis			Least Concern (LC)	PG		7027	https://amphibiaweb.org/species/7027
1137	Anura	Ceratobatrachidae	Ceratobatrachinae	Cornufer		akarithymus		Cornufer akarithymus	Platymantis akarithyma	Platymantis akarithyma	Least Concern (LC)	PG		4886	https://amphibiaweb.org/species/4886
1138	Anura	Ceratobatrachidae	Ceratobatrachinae	Cornufer		boulengeri	Boulenger's Wrinkled Ground Frog	Cornufer boulengeri	Platymantis rhipiphalcus, Platymantis solomonis	Cornufer boulengeri	Least Concern (LC)	PG		4888	https://amphibiaweb.org/species/4888
1139	Anura	Ceratobatrachidae	Ceratobatrachinae	Cornufer		bufoniformis		Cornufer bufoniformis			Least Concern (LC)	PG,SB		4694	https://amphibiaweb.org/species/4694
1140	Anura	Ceratobatrachidae	Ceratobatrachinae	Cornufer		citrinospilus					Vulnerable (VU)	PG		8066	https://amphibiaweb.org/species/8066
1141	Anura	Ceratobatrachidae	Ceratobatrachinae	Cornufer		desticans					Vulnerable (VU)	SB		7188	https://amphibiaweb.org/species/7188
1142	Anura	Ceratobatrachidae	Ceratobatrachinae	Cornufer	Batrachylodes	elegans		Cornufer elegans	Batrachylodes elegans		Least Concern (LC)	PG		4669	https://amphibiaweb.org/species/4669
1143	Anura	Ceratobatrachidae	Ceratobatrachinae	Cornufer	Batrachylodes	exedrus			Batrachylodes exedrus		Least Concern (LC)	PG		8763	https://amphibiaweb.org/species/8763
1144	Anura	Ceratobatrachidae	Ceratobatrachinae	Cornufer	Batrachylodes	gigas		Cornufer gigas	Batrachylodes gigas		Data Deficient (DD)	PG		4670	https://amphibiaweb.org/species/4670
1145	Anura	Ceratobatrachidae	Ceratobatrachinae	Cornufer		gilliardi		Cornufer gilliardi		Cornufer gilliardi	Near Threatened (NT)	PG		4893	https://amphibiaweb.org/species/4893
1146	Anura	Ceratobatrachidae	Ceratobatrachinae	Cornufer		guentheri	Gunther's Triangle Frog, Solomon Island Eyelash Frog	Cornufer guentheri	Ceratobatrachus guentheri		Least Concern (LC)	SB,PG		4678	https://amphibiaweb.org/species/4678
1147	Anura	Ceratobatrachidae	Ceratobatrachinae	Cornufer		guppyi		Cornufer guppyi	Discodeles guppyi	Cornufer guppyi	Least Concern (LC)	PG,SB		4895	https://amphibiaweb.org/species/4895
1148	Anura	Ceratobatrachidae	Ceratobatrachinae	Cornufer		hedigeri					Least Concern (LC)	SB		8348	https://amphibiaweb.org/species/8348
1149	Anura	Ceratobatrachidae	Ceratobatrachinae	Cornufer		heffernani	Solomon Island Palm Frog				Least Concern (LC)	PG,SB		8349	https://amphibiaweb.org/species/8349
1150	Anura	Ceratobatrachidae	Ceratobatrachinae	Cornufer		latro		Cornufer latro			Least Concern (LC)	PG		7028	https://amphibiaweb.org/species/7028
1151	Anura	Ceratobatrachidae	Ceratobatrachinae	Cornufer		macrosceles		Cornufer macrosceles			Least Concern (LC)	PG		4902	https://amphibiaweb.org/species/4902
1152	Anura	Ceratobatrachidae	Ceratobatrachinae	Cornufer		magnus		Cornufer magnus	Platymantis magna	Platymantis magna	Least Concern (LC)	PG		4903	https://amphibiaweb.org/species/4903
1153	Anura	Ceratobatrachidae	Ceratobatrachinae	Cornufer		malukuna		Cornufer malukuna			Least Concern (LC)	SB		4696	https://amphibiaweb.org/species/4696
1154	Anura	Ceratobatrachidae	Ceratobatrachinae	Cornufer		mamusiorum		Cornufer mamusiorum			Least Concern (LC)	PG		6411	https://amphibiaweb.org/species/6411
1155	Anura	Ceratobatrachidae	Ceratobatrachinae	Cornufer		mediodiscus		Cornufer mediodiscus			Least Concern (LC)	PG		4671	https://amphibiaweb.org/species/4671
1156	Anura	Ceratobatrachidae	Ceratobatrachinae	Cornufer		minutus		Cornufer minutus			Vulnerable (VU)	PG		4672	https://amphibiaweb.org/species/4672
1157	Anura	Ceratobatrachidae	Ceratobatrachinae	Cornufer	Batrachylodes	montanus		Cornufer montanus	Batrachylodes montanus		Least Concern (LC)	PG		4673	https://amphibiaweb.org/species/4673
1158	Anura	Ceratobatrachidae	Ceratobatrachinae	Cornufer		nakanaiorum		Cornufer nakanaiorum			Least Concern (LC)	PG		6874	https://amphibiaweb.org/species/6874
1159	Anura	Ceratobatrachidae	Ceratobatrachinae	Cornufer		neckeri		Cornufer neckeri		Cornufer neckeri	Least Concern (LC)	PG,SB		4907	https://amphibiaweb.org/species/4907
1160	Anura	Ceratobatrachidae	Ceratobatrachinae	Cornufer		nexipus		Cornufer nexipus			Vulnerable (VU)	PG		4908	https://amphibiaweb.org/species/4908
1161	Anura	Ceratobatrachidae	Ceratobatrachinae	Cornufer		opisthodon		Cornufer opisthodon			Least Concern (LC)	PG,SB		4697	https://amphibiaweb.org/species/4697
1162	Anura	Ceratobatrachidae	Ceratobatrachinae	Cornufer		paepkei						ID		8450	https://amphibiaweb.org/species/8450
1163	Anura	Ceratobatrachidae	Ceratobatrachinae	Cornufer		papuensis		Cornufer papuensis	Cornufer moszkowskii, Cornufer corrugatus rubristriatus	Cornufer moszkowskii, Cornufer corrugatus rubristriatus	Least Concern (LC)	PG,ID		4909	https://amphibiaweb.org/species/4909
1164	Anura	Ceratobatrachidae	Ceratobatrachinae	Cornufer		parilis					Endangered (EN)	SB		7189	https://amphibiaweb.org/species/7189
1165	Anura	Ceratobatrachidae	Ceratobatrachinae	Cornufer		pelewensis	Palau Frog	Platymantis pelewensis	Platymantis pelewensis	Cornufer pelewensis	Least Concern (LC)	PW		4911	https://amphibiaweb.org/species/4911
1166	Anura	Ceratobatrachidae	Ceratobatrachinae	Cornufer		schmidti		Cornufer schmidti			Least Concern (LC)	PG		4916	https://amphibiaweb.org/species/4916
1167	Anura	Ceratobatrachidae	Ceratobatrachinae	Cornufer		solomonis		Cornufer solomonis	Palmatorappia solomonis		Least Concern (LC)	PG,SB		4882	https://amphibiaweb.org/species/4882
1168	Anura	Ceratobatrachidae	Ceratobatrachinae	Cornufer		sulcatus		Cornufer sulcatus			Data Deficient (DD)	PG		6911	https://amphibiaweb.org/species/6911
1169	Anura	Ceratobatrachidae	Ceratobatrachinae	Cornufer	Batrachylodes	trossulus		Cornufer trossulus	Batrachylodes trossulus		Least Concern (LC)	PG		4674	https://amphibiaweb.org/species/4674
1170	Anura	Ceratobatrachidae	Ceratobatrachinae	Cornufer	Batrachylodes	vertebralis		Cornufer vertebralis	Batrachylodes vertebralis		Least Concern (LC)	PG,SB		4675	https://amphibiaweb.org/species/4675
1171	Anura	Ceratobatrachidae	Ceratobatrachinae	Cornufer		vitianus	Fiji Ground Frog, dreli, botoniviti	Cornufer vitianus	Platymantis vitiana, Hylodes vitianus, Halophila heros	Platymantis vitiana, Hylodes vitianus, Halophila heros	Near Threatened (NT)	FJ		4920	https://amphibiaweb.org/species/4920
1172	Anura	Ceratobatrachidae	Ceratobatrachinae	Cornufer		vitiensis	Fiji Tree Frog	Cornufer vitiensis	Halophila vitiensis, Halophila chryseus, Cornufer intermedius	Halophila vitiensis, Halophila chryseus, Cornufer intermedius	Near Threatened (NT)	FJ		4921	https://amphibiaweb.org/species/4921
1173	Anura	Ceratobatrachidae	Ceratobatrachinae	Cornufer		vogti		Cornufer vogti			Least Concern (LC)	PG		4698	https://amphibiaweb.org/species/4698
1174	Anura	Ceratobatrachidae	Ceratobatrachinae	Cornufer		weberi		Cornufer weberi	Cornufer papuensis weberi	Cornufer papuensis weberi	Least Concern (LC)	PG,SB		4922	https://amphibiaweb.org/species/4922
1175	Anura	Ceratobatrachidae	Ceratobatrachinae	Cornufer		wolfi		Cornufer wolfi			Vulnerable (VU)	PG		4676	https://amphibiaweb.org/species/4676
1176	Anura	Ceratobatrachidae	Ceratobatrachinae	Platymantis		banahao	Banahao Forest Frog	Platymantis banahao			Near Threatened (NT)	PH		5675	https://amphibiaweb.org/species/5675
1177	Anura	Ceratobatrachidae	Ceratobatrachinae	Platymantis		batantae		Cornufer batantae	Cornufer batantae		Data Deficient (DD)	ID		4887	https://amphibiaweb.org/species/4887
1178	Anura	Ceratobatrachidae	Ceratobatrachinae	Platymantis		bayani	Walter's Limestone Forest Frog				Data Deficient (DD)	PH		7294	https://amphibiaweb.org/species/7294
1179	Anura	Ceratobatrachidae	Ceratobatrachinae	Platymantis		biak					Near Threatened (NT)	PH		7495	https://amphibiaweb.org/species/7495
1180	Anura	Ceratobatrachidae	Ceratobatrachinae	Platymantis		bimaculatus		Cornufer bimaculatus	Cornufer bimaculatus, Platymantis bimaculata	Platymantis bimaculata	Data Deficient (DD)	ID		6633	https://amphibiaweb.org/species/6633
1181	Anura	Ceratobatrachidae	Ceratobatrachinae	Platymantis		browni		Cornufer browni	Cornufer browni		Least Concern (LC)	PG		5819	https://amphibiaweb.org/species/5819
1182	Anura	Ceratobatrachidae	Ceratobatrachinae	Platymantis		bufonulus		Cornufer bufonulus	Cornufer bufonulus		Data Deficient (DD)			6912	https://amphibiaweb.org/species/6912
1183	Anura	Ceratobatrachidae	Ceratobatrachinae	Platymantis		caesiops						PG		7433	https://amphibiaweb.org/species/7433
1184	Anura	Ceratobatrachidae	Ceratobatrachinae	Platymantis		cagayanensis		Platymantis cagayanensis			Near Threatened (NT)	PH		6634	https://amphibiaweb.org/species/6634
1185	Anura	Ceratobatrachidae	Ceratobatrachinae	Platymantis		cheesmanae		Cornufer cheesmanae	Cornufer cheesmanae, Cornufer cheesmani	Cornufer cheesmani	Data Deficient (DD)	ID,PG		4889	https://amphibiaweb.org/species/4889
1186	Anura	Ceratobatrachidae	Ceratobatrachinae	Platymantis		cornutus	Horned Forest Frog	Platymantis cornutus	Platymantis cornuta	Platymantis cornuta	Least Concern (LC)	PH		4890	https://amphibiaweb.org/species/4890
1187	Anura	Ceratobatrachidae	Ceratobatrachinae	Platymantis		corrugatus	Rough-Backed Forest Frog	Platymantis corrugatus	Platymantis corrugata, Hylodes corrugatus, Cornufer corrugatus	Platymantis corrugata, Hylodes corrugatus, Cornufer corrugatus	Least Concern (LC)	PH		4891	https://amphibiaweb.org/species/4891
1188	Anura	Ceratobatrachidae	Ceratobatrachinae	Platymantis		cryptotis		Cornufer cryptotis	Cornufer cryptotis		Least Concern (LC)	ID		6837	https://amphibiaweb.org/species/6837
1189	Anura	Ceratobatrachidae	Ceratobatrachinae	Platymantis		diesmosi	Mt. Malinao Forest Frog	Platymantis diesmosi			Endangered (EN)	PH		6910	https://amphibiaweb.org/species/6910
1190	Anura	Ceratobatrachidae	Ceratobatrachinae	Platymantis		dorsalis	Common Forest Frog	Platymantis dorsalis	Platymantis meyeri, Cornufer dorsalis, Halophila platydactyla	Platymantis meyeri, Cornufer dorsalis, Halophila platydactyla	Least Concern (LC)	PH		4892	https://amphibiaweb.org/species/4892
1191	Anura	Ceratobatrachidae	Ceratobatrachinae	Platymantis		guentheri	Guenther's Forest Frog, Gunther's Wrinkled Ground Frog	Platymantis guentheri	Platymantis ingeri, Cornufer guentheri, Cornufer ingeri	Cornufer guentheri, Cornufer ingeri	Least Concern (LC)	PH		4894	https://amphibiaweb.org/species/4894
1192	Anura	Ceratobatrachidae	Ceratobatrachinae	Platymantis		hazelae	Hazel's Forest Frog	Platymantis hazelae	Philautus hazelae, Cornufer rivularis, Cornufer hazelae	Philautus hazelae, Cornufer rivularis, Cornufer hazelae	Vulnerable (VU)	PH		4896	https://amphibiaweb.org/species/4896
1193	Anura	Ceratobatrachidae	Ceratobatrachinae	Platymantis		indeprensus		Platymantis indeprensus			Near Threatened (NT)	PH		6635	https://amphibiaweb.org/species/6635
1194	Anura	Ceratobatrachidae	Ceratobatrachinae	Platymantis		insulatus	Island Forest Frog, South Gigante Island Frog	Platymantis insulatus	Platymantis insulata	Platymantis insulata	Critically Endangered (CR)	PH		4898	https://amphibiaweb.org/species/4898
1195	Anura	Ceratobatrachidae	Ceratobatrachinae	Platymantis		isarog	Isarog Forest Frog	Platymantis isarog			Least Concern (LC)	PH		5676	https://amphibiaweb.org/species/5676
1196	Anura	Ceratobatrachidae	Ceratobatrachinae	Platymantis		lawtoni	Lawton's Forest Frog	Platymantis lawtoni			Endangered (EN)	PH		4899	https://amphibiaweb.org/species/4899
1197	Anura	Ceratobatrachidae	Ceratobatrachinae	Platymantis		levigatus	Smooth-Skinned Forest Frog	Platymantis levigatus	Platymantis levigata	Platymantis levigata	Endangered (EN)	PH		4900	https://amphibiaweb.org/species/4900
1198	Anura	Ceratobatrachidae	Ceratobatrachinae	Platymantis		luzonensis	Luzon Forest Frog	Platymantis luzonensis			Near Threatened (NT)	PH		5677	https://amphibiaweb.org/species/5677
1199	Anura	Ceratobatrachidae	Ceratobatrachinae	Platymantis		macrops		Cornufer macrops	Cornufer macrops	Cornufer macrops	Data Deficient (DD)	PG		4901	https://amphibiaweb.org/species/4901
1200	Anura	Ceratobatrachidae	Ceratobatrachinae	Platymantis		manus						PG		7434	https://amphibiaweb.org/species/7434
1201	Anura	Ceratobatrachidae	Ceratobatrachinae	Platymantis		mimicus		Cornufer mimicus	Cornufer mimicus, Platymantis mimica	Platymantis mimica	Data Deficient (DD)	PG		4905	https://amphibiaweb.org/species/4905
1202	Anura	Ceratobatrachidae	Ceratobatrachinae	Platymantis		mimulus	Diminutive Forest Frog	Platymantis mimulus	Platymantis mimula	Platymantis mimula	Least Concern (LC)	PH		5678	https://amphibiaweb.org/species/5678
1203	Anura	Ceratobatrachidae	Ceratobatrachinae	Platymantis		montanus	Mountain Forest Frog	Platymantis montanus	Platymantis montana, Cornufer montanus	Platymantis montana, Cornufer montanus	Vulnerable (VU)	PH		5679	https://amphibiaweb.org/species/5679
1204	Anura	Ceratobatrachidae	Ceratobatrachinae	Platymantis		myersi		Cornufer myersi	Cornufer myersi	Cornufer myersi	Data Deficient (DD)	PG		4906	https://amphibiaweb.org/species/4906
1205	Anura	Ceratobatrachidae	Ceratobatrachinae	Platymantis		naomii	Naomi's Forest Frog	Platymantis naomii	Platymantis naomiae	Platymantis naomiae	Near Threatened (NT)	PH		5491	https://amphibiaweb.org/species/5491
1206	Anura	Ceratobatrachidae	Ceratobatrachinae	Platymantis		navjoti	Navjot Sodhi’s Cloud Frog					PH		9245	https://amphibiaweb.org/species/9245
1207	Anura	Ceratobatrachidae	Ceratobatrachinae	Platymantis		negrosensis	Negros Forest Frog	Platymantis negrosensis			Near Threatened (NT)	PH		5680	https://amphibiaweb.org/species/5680
1208	Anura	Ceratobatrachidae	Ceratobatrachinae	Platymantis		paengi		Platymantis paengi			Endangered (EN)	PH		6979	https://amphibiaweb.org/species/6979
1209	Anura	Ceratobatrachidae	Ceratobatrachinae	Platymantis		panayensis	Panay Forest Frog	Platymantis panayensis			Endangered (EN)	PH		5681	https://amphibiaweb.org/species/5681
1210	Anura	Ceratobatrachidae	Ceratobatrachinae	Platymantis		parkeri		Cornufer parkeri	Cornufer parkeri, Cornufer parkeri parkeri, Cornufer parkeri bukanensis	Cornufer parkeri parkeri, Cornufer parkeri bukanensis	Vulnerable (VU)	PG		4910	https://amphibiaweb.org/species/4910
1211	Anura	Ceratobatrachidae	Ceratobatrachinae	Platymantis		polillensis		Platymantis polillensis	Philautus polillensis, Rhacophorus polillensis, Cornufer polillensis	Philautus polillensis, Rhacophorus polillensis, Cornufer polillensis	Least Concern (LC)	PH		4912	https://amphibiaweb.org/species/4912
1212	Anura	Ceratobatrachidae	Ceratobatrachinae	Platymantis		pseudodorsalis		Platymantis pseudodorsalis			Near Threatened (NT)	PH		6636	https://amphibiaweb.org/species/6636
1213	Anura	Ceratobatrachidae	Ceratobatrachinae	Platymantis		punctatus		Cornufer punctatus	Cornufer punctatus, Platymantis punctata	Platymantis punctata	Least Concern (LC)	ID		4913	https://amphibiaweb.org/species/4913
1214	Anura	Ceratobatrachidae	Ceratobatrachinae	Platymantis		pygmaeus	Pygmy Forest Frog	Platymantis pygmaeus	Platymantis pygmaea	Platymantis pygmaea	Least Concern (LC)	PH		5492	https://amphibiaweb.org/species/5492
1215	Anura	Ceratobatrachidae	Ceratobatrachinae	Platymantis		quezoni	Quezon Limestone Forest Frog				Data Deficient (DD)	PH		8401	https://amphibiaweb.org/species/8401
1216	Anura	Ceratobatrachidae	Ceratobatrachinae	Platymantis		rabori	Rabor's Forest Frog	Platymantis rabori			Least Concern (LC)	PH		5682	https://amphibiaweb.org/species/5682
1217	Anura	Ceratobatrachidae	Ceratobatrachinae	Platymantis		sierramadrensis		Platymantis sierramadrensis	Platymantis sierramandrensis	Platymantis sierramandrensis	Vulnerable (VU)	PH		5493	https://amphibiaweb.org/species/5493
1218	Anura	Ceratobatrachidae	Ceratobatrachinae	Platymantis		spelaeus	Negros Cave Frog	Platymantis spelaeus	Platymantis spelaea	Platymantis spelaea	Endangered (EN)	PH		4918	https://amphibiaweb.org/species/4918
1219	Anura	Ceratobatrachidae	Ceratobatrachinae	Platymantis		subterrestris	Mt. Data Forest Frog	Platymantis subterrestris	Cornufer subterrestris	Cornufer subterrestris	Endangered (EN)	PH		4919	https://amphibiaweb.org/species/4919
1220	Anura	Ceratobatrachidae	Ceratobatrachinae	Platymantis		taylori		Platymantis taylori			Vulnerable (VU)	PH		6637	https://amphibiaweb.org/species/6637
1221	Anura	Ceratobatrachidae	Ceratobatrachinae	Platymantis		wuenscheorum		Cornufer wuenscheorum	Cornufer wuenscheorum		Data Deficient (DD)	ID		6759	https://amphibiaweb.org/species/6759
1222	Anura	Ceratobatrachidae	Liuraninae	Liurana		alpina		Liurana alpina			Vulnerable (VU)	CN		5665	https://amphibiaweb.org/species/5665
1223	Anura	Ceratobatrachidae	Liuraninae	Liurana		himalayana	Himalayan papilla-tongued frog					IN		9123	https://amphibiaweb.org/species/9123
1224	Anura	Ceratobatrachidae	Liuraninae	Liurana		indica	Indian papilla-tongued frog					IN		9124	https://amphibiaweb.org/species/9124
1225	Anura	Ceratobatrachidae	Liuraninae	Liurana		medogensis		Liurana medogensis			Data Deficient (DD)	CN,IN		5320	https://amphibiaweb.org/species/5320
1226	Anura	Ceratobatrachidae	Liuraninae	Liurana		minuta	Minute papilla-tongued frog					IN		9125	https://amphibiaweb.org/species/9125
1227	Anura	Ceratobatrachidae	Liuraninae	Liurana		reticulata		Ingerana reticulata	Ingerana reticulata		Data Deficient (DD)	CN		4735	https://amphibiaweb.org/species/4735
1228	Anura	Ceratobatrachidae	Liuraninae	Liurana		vallecula	Valley Papilla-tongued Frog; He Gu She Tu Wa (<U+6CB3><U+8C37><U+820C><U+7A81><U+86D9>)				Data Deficient (DD)	CN		8992	https://amphibiaweb.org/species/8992
1229	Anura	Ceratobatrachidae	Liuraninae	Liurana		xizangensis		Liurana xizangensis			Vulnerable (VU)	CN		4739	https://amphibiaweb.org/species/4739
1230	Anura	Ceratophryidae		Ceratophrys		aurita		Ceratophrys aurita	Ceratophrys varia	Ceratophrys varia	Least Concern (LC)	BR		5718	https://amphibiaweb.org/species/5718
1231	Anura	Ceratophryidae		Ceratophrys		calcarata	Venezuelan Horned Frog, Colombian Horned Frog	Ceratophrys calcarata			Least Concern (LC)	VE,CO		5719	https://amphibiaweb.org/species/5719
1232	Anura	Ceratophryidae		Ceratophrys		cornuta	Surinam Horned Frog	Ceratophrys cornuta			Least Concern (LC)	GF,SR,BO,PE,EC,CO,BR,VE		5720	https://amphibiaweb.org/species/5720
1233	Anura	Ceratophryidae		Ceratophrys		cranwelli	Cranwell’s Horned Frog	Ceratophrys cranwelli			Least Concern (LC)	PY,BR,BO,AR		5721	https://amphibiaweb.org/species/5721
1234	Anura	Ceratophryidae		Ceratophrys		joazeirensis		Ceratophrys joazeirensis			Data Deficient (DD)	BR		5722	https://amphibiaweb.org/species/5722
1235	Anura	Ceratophryidae		Ceratophrys		ornata	Bell's Horned Frog, Escuerzo	Ceratophrys ornata			Near Threatened (NT)	AR,BR,UY		5723	https://amphibiaweb.org/species/5723
1236	Anura	Ceratophryidae		Ceratophrys		stolzmanni		Ceratophrys stolzmanni			Vulnerable (VU)	PE,EC		5724	https://amphibiaweb.org/species/5724
1237	Anura	Ceratophryidae		Ceratophrys		testudo		Ceratophrys testudo			Data Deficient (DD)	BR,EC		5725	https://amphibiaweb.org/species/5725
1238	Anura	Ceratophryidae		Chacophrys		pierottii		Chacophrys pierottii			Least Concern (LC)	AR,BO		5726	https://amphibiaweb.org/species/5726
1239	Anura	Ceratophryidae		Lepidobatrachus		asper		Lepidobatrachus asper	Lepidobatrachus salinicola, Ceratophrys aspera	Lepidobatrachus salinicola, Ceratophrys aspera	Near Threatened (NT)	AR,BR,PY		5601	https://amphibiaweb.org/species/5601
1240	Anura	Ceratophryidae		Lepidobatrachus		laevis	Budgett's Frog, Escuerzo de agua	Lepidobatrachus laevis			Least Concern (LC)	AR,BO,PY		5602	https://amphibiaweb.org/species/5602
1241	Anura	Ceratophryidae		Lepidobatrachus		llanensis		Lepidobatrachus llanensis			Least Concern (LC)	AR		5603	https://amphibiaweb.org/species/5603
1242	Anura	Ceuthomantidae		Ceuthomantis		aracamuni		Ceuthomantis aracamuni			Vulnerable (VU)	VE		6796	https://amphibiaweb.org/species/6796
1243	Anura	Ceuthomantidae		Ceuthomantis		cavernibardus	Ranita Tamacuarina Cantora (Spanish)	Ceuthomantis cavernibardus			Data Deficient (DD)	BR,VE		5734	https://amphibiaweb.org/species/5734
1244	Anura	Ceuthomantidae		Ceuthomantis		duellmani		Ceuthomantis duellmani			Near Threatened (NT)	VE		7496	https://amphibiaweb.org/species/7496
1245	Anura	Ceuthomantidae		Ceuthomantis		smaragdinus					Vulnerable (VU)	GY		7378	https://amphibiaweb.org/species/7378
1246	Anura	Ceuthomantidae		Dischidodactylus		colonnelloi		Dischidodactylus colonnelloi			Near Threatened (NT)	VE		2617	https://amphibiaweb.org/species/2617	The family assignment of this genus is uncertain because there are no molecular data for either species of <i>Dischidodactylus</i>. For now, AmphibiaWeb follows Padial et al 2014 in considering this genus as closely related to <i>Ceuthomantis</i> based primarily on two morphological characters whose distribution in other species of Terrarana is unclear. Padial et al. (2014a), in a correction to P…
1247	Anura	Ceuthomantidae		Dischidodactylus		duidensis		Dischidodactylus duidensis			Near Threatened (NT)	VE		2618	https://amphibiaweb.org/species/2618	The family assignment of this genus is uncertain because there are no molecular data for either species of <i>Dischidodactylus</i>. For now, AmphibiaWeb follows Padial et al 2014 in considering this genus as closely related to <i>Ceuthomantis</i> based primarily on two morphological characters whose distribution in other species of Terrarana is unclear. Padial et al. (2014a), in a correction to P…
1248	Anura	Conrauidae		Conraua		alleni		Conraua alleni			Least Concern (LC)	TG,LR,SL		4687	https://amphibiaweb.org/species/4687
1249	Anura	Conrauidae		Conraua		beccarii		Conraua beccarii			Least Concern (LC)	ET		4688	https://amphibiaweb.org/species/4688
1250	Anura	Conrauidae		Conraua		crassipes		Conraua crassipes			Least Concern (LC)	CM,CG,CD,GQ,GA,NG		4689	https://amphibiaweb.org/species/4689
1251	Anura	Conrauidae		Conraua		derooi		Conraua derooi			Critically Endangered (CR)	GH,TG		4690	https://amphibiaweb.org/species/4690
1252	Anura	Conrauidae		Conraua		goliath	Goliath frog, Giant frog	Conraua goliath			Endangered (EN)	GQ,CM		4691	https://amphibiaweb.org/species/4691
1253	Anura	Conrauidae		Conraua		robusta		Conraua robusta			Vulnerable (VU)	CM,NG		4692	https://amphibiaweb.org/species/4692
1254	Anura	Conrauidae		Conraua		sagyimase	Akan name: kwaeɛ mu nsutene apɔnkyerɛne; English name: Atewa Slippery Frog					GH		9421	https://amphibiaweb.org/species/9421
1255	Anura	Craugastoridae		Craugastor	Campbellius	adamastus		Craugastor adamastus	Eleutherodactylus adamastus	Eleutherodactylus adamastus	Critically Endangered (CR)	GT		2752	https://amphibiaweb.org/species/2752
1256	Anura	Craugastoridae		Craugastor	Craugastor	aenigmaticus	Montane Dirt Frog				Near Threatened (NT)	CR,PA		9010	https://amphibiaweb.org/species/9010
1257	Anura	Craugastoridae		Craugastor	Hylactophryne	alfredi		Craugastor alfredi	Eleutherodactylus alfredi	Eleutherodactylus alfredi	Least Concern (LC)	GT,MX		2758	https://amphibiaweb.org/species/2758
1258	Anura	Craugastoridae		Craugastor	Craugastor	amniscola		Craugastor amniscola	Eleutherodactylus amniscola	Eleutherodactylus amniscola	Vulnerable (VU)	GT		5384	https://amphibiaweb.org/species/5384
1259	Anura	Craugastoridae		Craugastor	Craugastor	anciano		Craugastor anciano	Eleutherodactylus anciano	Eleutherodactylus anciano	Extinct (EX)	HN		2765	https://amphibiaweb.org/species/2765
1260	Anura	Craugastoridae		Craugastor	Craugastor	andi		Craugastor andi	Eleutherodactylus andi	Eleutherodactylus andi	Critically Endangered (CR)	PA,CR		2766	https://amphibiaweb.org/species/2766
1261	Anura	Craugastoridae		Craugastor	Craugastor	angelicus		Craugastor angelicus	Eleutherodactylus angelicus	Eleutherodactylus angelicus	Critically Endangered (CR)	CR		2769	https://amphibiaweb.org/species/2769
1262	Anura	Craugastoridae		Craugastor	Craugastor	aphanus		Craugastor aphanus	Eleutherodactylus aphanus	Eleutherodactylus aphanus	Endangered (EN)	GT		2776	https://amphibiaweb.org/species/2776
1263	Anura	Craugastoridae		Craugastor	Hylactophryne	augusti	Barking Frog, Western Barking Frog (<i>C. a. cactorum</i>), Eastern Barking Frog (<i>C. a. latrans</i>)	Craugastor augusti	Hylactophryne augusti, Hylodes augusti, Eleutherodactylus augusti	Hylactophryne augusti, Hylodes augusti, Eleutherodactylus augusti	Least Concern (LC)	US,MX		2784	https://amphibiaweb.org/species/2784
1264	Anura	Craugastoridae		Craugastor	Craugastor	aurilegulus		Craugastor aurilegulus	Eleutherodactylus aurilegulus	Eleutherodactylus aurilegulus	Vulnerable (VU)	HN		2787	https://amphibiaweb.org/species/2787
1265	Anura	Craugastoridae		Craugastor	Craugastor	azueroensis		Craugastor azueroensis	Eleutherodactylus azueroensis	Eleutherodactylus azueroensis	Endangered (EN)	PA		2788	https://amphibiaweb.org/species/2788
1266	Anura	Craugastoridae		Craugastor	Hylactophryne	batrachylus		Craugastor batrachylus	Eleutherodactylus batrachylus	Eleutherodactylus batrachylus	Data Deficient (DD)	MX		2796	https://amphibiaweb.org/species/2796
1267	Anura	Craugastoridae		Craugastor	Craugastor	berkenbuschii		Craugastor berkenbuschii	Eleutherodactylus berkenbuschii	Eleutherodactylus berkenbuschii	Least Concern (LC)	MX		2799	https://amphibiaweb.org/species/2799
1268	Anura	Craugastoridae		Craugastor	Craugastor	blairi	Blair's Dirt Frog				Endangered (EN)	PA		9005	https://amphibiaweb.org/species/9005
1269	Anura	Craugastoridae		Craugastor	Hylactophryne	bocourti		Craugastor bocourti	Eleutherodactylus bocourti	Eleutherodactylus bocourti	Endangered (EN)	GT		2808	https://amphibiaweb.org/species/2808
1270	Anura	Craugastoridae		Craugastor	Craugastor	bransfordii		Craugastor bransfordii	Eleutherodactylus bransfordii, Eleutherodactylus costaricensis, Eleutherodactylus rearki	Eleutherodactylus bransfordii, Eleutherodactylus costaricensis, Eleutherodactylus rearki	Least Concern (LC)	PA,CR,NI,HN		2812	https://amphibiaweb.org/species/2812
1271	Anura	Craugastoridae		Craugastor	Craugastor	brocchi		Craugastor brocchi	Eleutherodactylus brocchi	Eleutherodactylus brocchi	Vulnerable (VU)	MX,GT		2818	https://amphibiaweb.org/species/2818
1272	Anura	Craugastoridae		Craugastor	Hylactophryne	campbelli		Craugastor campbelli			Critically Endangered (CR)	GT		6658	https://amphibiaweb.org/species/6658
1273	Anura	Craugastoridae		Craugastor	Craugastor	castanedai					Critically Endangered (CR)	HN		8848	https://amphibiaweb.org/species/8848
1274	Anura	Craugastoridae		Craugastor	Craugastor	catalinae		Craugastor catalinae	Eleutherodactylus catalinae	Eleutherodactylus catalinae	Critically Endangered (CR)	CR,PA		5395	https://amphibiaweb.org/species/5395
1275	Anura	Craugastoridae		Craugastor	Craugastor	chac		Craugastor chac	Eleutherodactylus chac	Eleutherodactylus chac	Least Concern (LC)	HN,BZ,GT		2842	https://amphibiaweb.org/species/2842
1276	Anura	Craugastoridae		Craugastor	Craugastor	charadra		Craugastor charadra	Eleutherodactylus charadra	Eleutherodactylus charadra	Vulnerable (VU)	GT,HN		5388	https://amphibiaweb.org/species/5388
1277	Anura	Craugastoridae		Craugastor		chingopetaca		Craugastor chingopetaca			Vulnerable (VU)	NI		6891	https://amphibiaweb.org/species/6891
1278	Anura	Craugastoridae		Craugastor	Campbellius	chrysozetetes		Craugastor chrysozetetes	Eleutherodactylus chrysozetetes	Eleutherodactylus chrysozetetes	Critically Endangered (CR)	HN		2850	https://amphibiaweb.org/species/2850
1279	Anura	Craugastoridae		Craugastor	Craugastor	coffeus		Craugastor coffeus	Eleutherodactylus coffeus	Eleutherodactylus coffeus	Critically Endangered (CR)	HN		5431	https://amphibiaweb.org/species/5431
1280	Anura	Craugastoridae		Craugastor	Craugastor	crassidigitus	Isla Bonita Robber Frog	Craugastor crassidigitus	Eleutherodactylus crassidigitus	Eleutherodactylus crassidigitus	Least Concern (LC)	CO,CR,PA		2863	https://amphibiaweb.org/species/2863
1281	Anura	Craugastoridae		Craugastor	Campbellius	cruzi		Craugastor cruzi	Eleutherodactylus cruzi	Eleutherodactylus cruzi	Critically Endangered (CR)	CO,HN		2871	https://amphibiaweb.org/species/2871
1282	Anura	Craugastoridae		Craugastor	Craugastor	cuaquero		Craugastor cuaquero	Eleutherodactylus cuaquero	Eleutherodactylus cuaquero	Data Deficient (DD)	CR		2874	https://amphibiaweb.org/species/2874
1283	Anura	Craugastoridae		Craugastor	Hylactophryne	cyanochthebius		Craugastor cyanochthebius			Endangered (EN)	HN		6750	https://amphibiaweb.org/species/6750
1284	Anura	Craugastoridae		Craugastor	Campbellius	daryi		Craugastor daryi	Eleutherodactylus daryi	Eleutherodactylus daryi	Endangered (EN)	GT		2882	https://amphibiaweb.org/species/2882
1285	Anura	Craugastoridae		Craugastor	Hylactophryne	decoratus		Craugastor decoratus	Eleutherodactylus decoratus	Eleutherodactylus decoratus	Least Concern (LC)	MX		2883	https://amphibiaweb.org/species/2883
1286	Anura	Craugastoridae		Craugastor	Craugastor	emcelae		Craugastor emcelae	Eleutherodactylus emcelae	Eleutherodactylus emcelae	Critically Endangered (CR)	PA		2903	https://amphibiaweb.org/species/2903
1287	Anura	Craugastoridae		Craugastor	Craugastor	emleni		Craugastor emleni	Eleutherodactylus emleni, Eleutherodactylus ranoides nubicola, Eleutherodactylus ranoides emleni	Eleutherodactylus emleni, Eleutherodactylus ranoides nubicola, Eleutherodactylus ranoides emleni	Endangered (EN)	HN		5391	https://amphibiaweb.org/species/5391
1288	Anura	Craugastoridae		Craugastor	Campbellius	epochthidius		Craugastor epochthidius	Eleutherodactylus epochthidius	Eleutherodactylus epochthidius	Critically Endangered (CR)	HN		5742	https://amphibiaweb.org/species/5742
1289	Anura	Craugastoridae		Craugastor	Craugastor	escoces		Craugastor escoces	Eleutherodactylus escoces	Eleutherodactylus escoces	Critically Endangered (CR)	CR		2913	https://amphibiaweb.org/species/2913
1290	Anura	Craugastoridae		Craugastor		evanesco					Critically Endangered (CR)	PA		7589	https://amphibiaweb.org/species/7589
1291	Anura	Craugastoridae		Craugastor	Campbellius	fecundus		Craugastor fecundus	Eleutherodactylus fecundus	Eleutherodactylus fecundus	Critically Endangered (CR)	HN		5533	https://amphibiaweb.org/species/5533
1292	Anura	Craugastoridae		Craugastor	Craugastor	fitzingeri		Craugastor fitzingeri	Eleutherodactylus fitzingeri, Eleutherodactylus griseus, Eleutherodactylus nubilus	Eleutherodactylus fitzingeri, Eleutherodactylus griseus, Eleutherodactylus nubilus	Least Concern (LC)	CO,CR,HN,NI,PA		2918	https://amphibiaweb.org/species/2918
1293	Anura	Craugastoridae		Craugastor	Craugastor	fleischmanni		Craugastor fleischmanni	Eleutherodactylus fleischmanni	Eleutherodactylus fleischmanni	Critically Endangered (CR)	PA,CR		2920	https://amphibiaweb.org/species/2920
1294	Anura	Craugastoridae		Craugastor	Craugastor	gabbi	Gabb's Dirt Frog				Least Concern (LC)	CR,PA		8493	https://amphibiaweb.org/species/8493
1295	Anura	Craugastoridae		Craugastor	Hylactophryne	galacticorhinus	White-snouted Robber Frog				Endangered (EN)	MX		6337	https://amphibiaweb.org/species/6337
1296	Anura	Craugastoridae		Craugastor	Hylactophryne	glaucus		Craugastor glaucus	Eleutherodactylus glaucus	Eleutherodactylus glaucus	Endangered (EN)	MX		2936	https://amphibiaweb.org/species/2936
1297	Anura	Craugastoridae		Craugastor	Craugastor	gollmeri		Craugastor gollmeri	Eleutherodactylus gollmeri	Eleutherodactylus gollmeri	Least Concern (LC)	PA,CR		2937	https://amphibiaweb.org/species/2937
1298	Anura	Craugastoridae		Craugastor	Craugastor	greggi		Craugastor greggi	Eleutherodactylus chiquito, Eleutherodactylus greggi	Eleutherodactylus chiquito, Eleutherodactylus greggi	Endangered (EN)	MX,GT		2945	https://amphibiaweb.org/species/2945
1299	Anura	Craugastoridae		Craugastor	Hylactophryne	guerreroensis		Craugastor guerreroensis	Eleutherodactylus guerreroensis	Eleutherodactylus guerreroensis	Endangered (EN)	MX		2953	https://amphibiaweb.org/species/2953
1300	Anura	Craugastoridae		Craugastor	Craugastor	gulosus		Craugastor gulosus	Eleutherodactylus gulosus	Eleutherodactylus gulosus	Critically Endangered (CR)	CR,PA		5989	https://amphibiaweb.org/species/5989
1301	Anura	Craugastoridae		Craugastor		gutschei					Endangered (EN)	HN		8849	https://amphibiaweb.org/species/8849
1302	Anura	Craugastoridae		Craugastor	Craugastor	hobartsmithi		Craugastor hobartsmithi	Eleutherodactylus hobartsmithi	Eleutherodactylus hobartsmithi	Least Concern (LC)	MX		6645	https://amphibiaweb.org/species/6645
1303	Anura	Craugastoridae		Craugastor	Craugastor	inachus		Craugastor inachus	Eleutherodactylus inachus	Eleutherodactylus inachus	Critically Endangered (CR)	GT		5385	https://amphibiaweb.org/species/5385
1304	Anura	Craugastoridae		Craugastor	Craugastor	laevissimus		Craugastor laevissimus	Eleutherodactylus laevissimus	Eleutherodactylus laevissimus	Endangered (EN)	HN,NI		6150	https://amphibiaweb.org/species/6150
1305	Anura	Craugastoridae		Craugastor	Craugastor	laticeps		Craugastor laticeps	Eleutherodactylus laticeps, Eleutherodactylus werleri, Hylodes laticeps	Eleutherodactylus laticeps, Eleutherodactylus werleri, Hylodes laticeps	Least Concern (LC)	MX,HN,BZ,GT		3008	https://amphibiaweb.org/species/3008
1306	Anura	Craugastoridae		Craugastor	Craugastor	lauraster		Craugastor lauraster	Eleutherodactylus lauraster	Eleutherodactylus lauraster	Least Concern (LC)	NI,HN		3011	https://amphibiaweb.org/species/3011
1307	Anura	Craugastoridae		Craugastor	Craugastor	lineatus		Craugastor lineatus	Eleutherodactylus anzuetoi, Eleutherodactylus lineatus, Eleutherodactylus macdougalli	Eleutherodactylus anzuetoi, Eleutherodactylus lineatus, Eleutherodactylus macdougalli	Least Concern (LC)	MX,GT		3023	https://amphibiaweb.org/species/3023
1308	Anura	Craugastoridae		Craugastor	Craugastor	loki		Craugastor loki	Eleutherodactylus loki, Eleutherodactylus sanmartinensis	Eleutherodactylus loki, Eleutherodactylus sanmartinensis	Least Concern (LC)	BZ,GT,HN,MX		6604	https://amphibiaweb.org/species/6604
1309	Anura	Craugastoridae		Craugastor	Craugastor	longirostris		Craugastor longirostris	Eleutherodactylus longirostris	Eleutherodactylus longirostris	Least Concern (LC)	PA,EC,CO		3028	https://amphibiaweb.org/species/3028
1310	Anura	Craugastoridae		Craugastor	Campbellius	matudai		Craugastor matudai	Eleutherodactylus matudai	Eleutherodactylus matudai	Endangered (EN)	GT,MX		3046	https://amphibiaweb.org/species/3046
1311	Anura	Craugastoridae		Craugastor	Craugastor	megacephalus		Craugastor megacephalus	Eleutherodactylus megacephalus	Eleutherodactylus megacephalus	Least Concern (LC)	CR,HN,NI,PA		5988	https://amphibiaweb.org/species/5988
1312	Anura	Craugastoridae		Craugastor	Hylactophryne	megalotympanum		Craugastor megalotympanum	Eleutherodactylus megalotympanum	Eleutherodactylus megalotympanum	Endangered (EN)	MX		3051	https://amphibiaweb.org/species/3051
1313	Anura	Craugastoridae		Craugastor	Craugastor	melanostictus	Black-lined Robber Frog	Craugastor melanostictus	Eleutherodactylus melanostictus, Eleutherodactylus platyrhynchus, Lithodytes melanostictus	Eleutherodactylus melanostictus, Eleutherodactylus platyrhynchus, Lithodytes melanostictus	Least Concern (LC)	PA,CR		3054	https://amphibiaweb.org/species/3054
1314	Anura	Craugastoridae		Craugastor	Craugastor	merendonensis		Craugastor merendonensis	Eleutherodactylus merendonensis	Eleutherodactylus merendonensis	Critically Endangered (CR)	HN		3057	https://amphibiaweb.org/species/3057
1315	Anura	Craugastoridae		Craugastor		metriosistus		Craugastor metriosistus			Least Concern (LC)	CO		8430	https://amphibiaweb.org/species/8430
1316	Anura	Craugastoridae		Craugastor	Craugastor	mexicanus		Craugastor mexicanus	Eleutherodactylus lineatissimus, Eleutherodactylus mexicanus, Eleutherodactylus oaxacae	Eleutherodactylus lineatissimus, Eleutherodactylus mexicanus, Eleutherodactylus oaxacae	Least Concern (LC)	MX		3059	https://amphibiaweb.org/species/3059
1317	Anura	Craugastoridae		Craugastor	Campbellius	milesi		Craugastor milesi	Eleutherodactylus milesi	Eleutherodactylus milesi	Critically Endangered (CR)	HN		3060	https://amphibiaweb.org/species/3060
1318	Anura	Craugastoridae		Craugastor	Craugastor	mimus		Craugastor mimus	Eleutherodactylus mimus	Eleutherodactylus mimus	Least Concern (LC)	CR,HN,NI		3061	https://amphibiaweb.org/species/3061
1319	Anura	Craugastoridae		Craugastor	Craugastor	monnichorum		Craugastor monnichorum	Eleutherodactylus monnichorum	Eleutherodactylus monnichorum	Endangered (EN)	PA		3069	https://amphibiaweb.org/species/3069
1320	Anura	Craugastoridae		Craugastor		montanus		Craugastor montanus	Craugastor sartori, Eleutherodactylus sartori, Microbatrachylus montanus	Eleutherodactylus sartori, Microbatrachylus montanus, Craugastor montanus	Endangered (EN)	MX		3198	https://amphibiaweb.org/species/3198
1321	Anura	Craugastoridae		Craugastor	Campbellius	myllomyllon		Craugastor myllomyllon	Eleutherodactylus myllomyllon	Eleutherodactylus myllomyllon	Extinct (EX)	GT		5858	https://amphibiaweb.org/species/5858
1322	Anura	Craugastoridae		Craugastor	Hylactophryne	nefrens		Craugastor nefrens			Critically Endangered (CR)	GT		6659	https://amphibiaweb.org/species/6659
1323	Anura	Craugastoridae		Craugastor	Craugastor	noblei		Craugastor noblei	Eleutherodactylus noblei	Eleutherodactylus noblei	Least Concern (LC)	PA,NI,CR,HN		3085	https://amphibiaweb.org/species/3085
1324	Anura	Craugastoridae		Craugastor	Craugastor	obesus		Craugastor obesus	Eleutherodactylus obesus	Eleutherodactylus obesus	Critically Endangered (CR)	CR,PA		5396	https://amphibiaweb.org/species/5396
1325	Anura	Craugastoridae		Craugastor	Craugastor	occidentalis		Craugastor occidentalis	Eleutherodactylus occidentalis	Eleutherodactylus occidentalis	Least Concern (LC)	MX		3090	https://amphibiaweb.org/species/3090
1326	Anura	Craugastoridae		Craugastor	Craugastor	olanchano		Craugastor olanchano	Eleutherodactylus olanchano	Eleutherodactylus olanchano	Critically Endangered (CR)	HN		5392	https://amphibiaweb.org/species/5392
1327	Anura	Craugastoridae		Craugastor	Craugastor	omiltemanus		Craugastor omiltemanus	Eleutherodactylus calcitrans, Eleutherodactylus omiltemanus, Syrrhaphus omiltemanus	Eleutherodactylus calcitrans, Eleutherodactylus omiltemanus, Syrrhaphus omiltemanus	Least Concern (LC)	MX		3096	https://amphibiaweb.org/species/3096
1328	Anura	Craugastoridae		Craugastor	Campbellius	omoaensis		Craugastor omoaensis	Eleutherodactylus omoaensis	Eleutherodactylus omoaensis	Extinct (EX)	HN		5534	https://amphibiaweb.org/species/5534
1329	Anura	Craugastoridae		Craugastor	Craugastor	opimus		Craugastor opimus	Eleutherodactylus opimus	Eleutherodactylus opimus	Least Concern (LC)	CO,PA		5991	https://amphibiaweb.org/species/5991
1330	Anura	Craugastoridae		Craugastor	Craugastor	palenque		Craugastor palenque	Eleutherodactylus palenque	Eleutherodactylus palenque	Vulnerable (VU)	GT,MX		5382	https://amphibiaweb.org/species/5382
1331	Anura	Craugastoridae		Craugastor	Craugastor	pechorum		Craugastor pechorum	Eleutherodactylus pechorum	Eleutherodactylus pechorum	Endangered (EN)	HN		5390	https://amphibiaweb.org/species/5390
1332	Anura	Craugastoridae		Craugastor	Craugastor	pelorus		Craugastor pelorus	Eleutherodactylus pelorus	Eleutherodactylus pelorus	Vulnerable (VU)			5381	https://amphibiaweb.org/species/5381
1333	Anura	Craugastoridae		Craugastor	Craugastor	persimilis		Craugastor persimilis	Eleutherodactylus persimilis	Eleutherodactylus persimilis	Least Concern (LC)	CR		6605	https://amphibiaweb.org/species/6605
1334	Anura	Craugastoridae		Craugastor	Craugastor	phasma		Craugastor phasma	Eleutherodactylus phasma	Eleutherodactylus phasma	Critically Endangered (CR)	CR		3128	https://amphibiaweb.org/species/3128
1335	Anura	Craugastoridae		Craugastor	Craugastor	podiciferus		Craugastor podiciferus	Craugastor jota, Eleutherodactylus podiciferus	Eleutherodactylus podiciferus	Least Concern (LC)	PA,CR		3141	https://amphibiaweb.org/species/3141
1336	Anura	Craugastoridae		Craugastor	Hylactophryne	polymniae		Craugastor polymniae	Eleutherodactylus polymniae	Eleutherodactylus polymniae	Near Threatened (NT)	MX		3142	https://amphibiaweb.org/species/3142
1337	Anura	Craugastoridae		Craugastor	Craugastor	polyptychus		Craugastor polyptychus	Eleutherodactylus polyptychus	Eleutherodactylus polyptychus	Least Concern (LC)	CR,NI,PA		6606	https://amphibiaweb.org/species/6606
1338	Anura	Craugastoridae		Craugastor	Craugastor	pozo		Craugastor pozo	Eleutherodactylus pozo	Eleutherodactylus pozo	Critically Endangered (CR)	MX		3145	https://amphibiaweb.org/species/3145
1339	Anura	Craugastoridae		Craugastor	Craugastor	psephosypharus		Craugastor psephosypharus	Eleutherodactylus psephosypharus	Eleutherodactylus psephosypharus	Near Threatened (NT)	GT,BZ		3152	https://amphibiaweb.org/species/3152
1340	Anura	Craugastoridae		Craugastor	Craugastor	punctariolus	Bob's Robber Frog	Craugastor punctariolus	Eleutherodactylus punctariolus, Hyla punctariola	Eleutherodactylus punctariolus, Hyla punctariola	Critically Endangered (CR)	PA		3156	https://amphibiaweb.org/species/3156
1341	Anura	Craugastoridae		Craugastor	Craugastor	pygmaeus		Craugastor pygmaeus	Eleutherodactylus pygmaeus, Microbatrachylus albolabris, Microbatrachylus pygmaeus	Eleutherodactylus pygmaeus, Microbatrachylus albolabris, Microbatrachylus pygmaeus	Least Concern (LC)	GT,MX		3159	https://amphibiaweb.org/species/3159
1342	Anura	Craugastoridae		Craugastor	Craugastor	raniformis		Craugastor raniformis	Eleutherodactylus raniformis	Eleutherodactylus raniformis	Least Concern (LC)	CO,PA		3166	https://amphibiaweb.org/species/3166
1343	Anura	Craugastoridae		Craugastor	Craugastor	ranoides		Craugastor ranoides	Eleutherodactylus pittieri, Eleutherodactylus ranoides, Lithodytes ranoides	Eleutherodactylus pittieri, Eleutherodactylus ranoides, Lithodytes ranoides	Critically Endangered (CR)	CR,NI,PA		6154	https://amphibiaweb.org/species/6154
1344	Anura	Craugastoridae		Craugastor	Craugastor	rayo		Craugastor rayo	Eleutherodactylus rayo	Eleutherodactylus rayo	Endangered (EN)	CR		3167	https://amphibiaweb.org/species/3167
1345	Anura	Craugastoridae		Craugastor	Craugastor	rhodopis		Craugastor rhodopis	Eleutherodactylus beatae, Eleutherodactylus dorsoconcolor, Eleutherodactylus dunni	Eleutherodactylus beatae, Eleutherodactylus dorsoconcolor, Eleutherodactylus dunni	Least Concern (LC)	BZ,SV,GT,MX		3172	https://amphibiaweb.org/species/3172
1346	Anura	Craugastoridae		Craugastor	Craugastor	rhyacobatrachus		Craugastor rhyacobatrachus	Eleutherodactylus rhyacobatrachus	Eleutherodactylus rhyacobatrachus	Critically Endangered (CR)	CR,PA		5394	https://amphibiaweb.org/species/5394
1347	Anura	Craugastoridae		Craugastor	Craugastor	rivulus		Craugastor rivulus	Eleutherodactylus rivulus	Eleutherodactylus rivulus	Vulnerable (VU)	GT		5383	https://amphibiaweb.org/species/5383
1348	Anura	Craugastoridae		Craugastor	Craugastor	rostralis		Craugastor rostralis	Eleutherodactylus rostralis	Eleutherodactylus rostralis	Vulnerable (VU)	HN,GT		3182	https://amphibiaweb.org/species/3182
1349	Anura	Craugastoridae		Craugastor	Craugastor	rugosus		Craugastor rugosus	Eleutherodactylus florulentus, Eleutherodactylus rugosus	Eleutherodactylus florulentus, Eleutherodactylus rugosus	Least Concern (LC)	CR,PA		5990	https://amphibiaweb.org/species/5990
1350	Anura	Craugastoridae		Craugastor	Craugastor	rugulosus	Rugulose rainfrog	Craugastor rugulosus	Eleutherodactylus palmatus, Eleutherodactylus rugulosus, Liyla rugulosa	Eleutherodactylus palmatus, Eleutherodactylus rugulosus, Liyla rugulosa	Least Concern (LC)	MX		3188	https://amphibiaweb.org/species/3188
1351	Anura	Craugastoridae		Craugastor	Craugastor	rupinius		Craugastor rupinius	Eleutherodactylus rupinius	Eleutherodactylus rupinius	Least Concern (LC)	GT		5380	https://amphibiaweb.org/species/5380
1352	Anura	Craugastoridae		Craugastor	Craugastor	sabrinus		Craugastor sabrinus	Eleutherodactylus sabrinus	Eleutherodactylus sabrinus	Near Threatened (NT)	BZ,GT		5387	https://amphibiaweb.org/species/5387
1353	Anura	Craugastoridae		Craugastor	Craugastor	sagui	Sagui Dirt Frog				Endangered (EN)	PA		9003	https://amphibiaweb.org/species/9003
1354	Anura	Craugastoridae		Craugastor	Craugastor	saltator			Eleutherodactylus saltator	Eleutherodactylus saltator	Endangered (EN)	MX		7300	https://amphibiaweb.org/species/7300
1355	Anura	Craugastoridae		Craugastor	Campbellius	saltuarius		Craugastor saltuarius	Eleutherodactylus saltuarius	Eleutherodactylus saltuarius	Critically Endangered (CR)	HN		5586	https://amphibiaweb.org/species/5586
1356	Anura	Craugastoridae		Craugastor	Craugastor	sandersoni		Craugastor sandersoni	Eleutherodactylus sandersoni	Eleutherodactylus sandersoni	Endangered (EN)	BZ,GT		6158	https://amphibiaweb.org/species/6158
1357	Anura	Craugastoridae		Craugastor	Hylactophryne	silvicola		Craugastor silvicola	Eleutherodactylus silvicola	Eleutherodactylus silvicola	Data Deficient (DD)	MX		3212	https://amphibiaweb.org/species/3212
1358	Anura	Craugastoridae		Craugastor	Hylactophryne	spatulatus		Craugastor spatulatus	Eleutherodactylus bufonoides, Eleutherodactylus spatulatus	Eleutherodactylus bufonoides, Eleutherodactylus spatulatus	Endangered (EN)	MX		3219	https://amphibiaweb.org/species/3219
1359	Anura	Craugastoridae		Craugastor	Campbellius	stadelmani		Craugastor stadelmani	Eleutherodactylus stadelmani	Eleutherodactylus stadelmani	Critically Endangered (CR)	HN		3222	https://amphibiaweb.org/species/3222
1360	Anura	Craugastoridae		Craugastor	Craugastor	stejnegerianus		Craugastor stejnegerianus	Eleutherodactylus stejnegerianus	Eleutherodactylus stejnegerianus	Least Concern (LC)	PA,CR		3223	https://amphibiaweb.org/species/3223
1361	Anura	Craugastoridae		Craugastor	Hylactophryne	stuarti		Craugastor stuarti	Eleutherodactylus stuarti	Eleutherodactylus stuarti	Vulnerable (VU)	MX,GT		3226	https://amphibiaweb.org/species/3226
1362	Anura	Craugastoridae		Craugastor	Craugastor	tabasarae		Craugastor tabasarae			Critically Endangered (CR)	PA		6598	https://amphibiaweb.org/species/6598
1363	Anura	Craugastoridae		Craugastor	Craugastor	talamancae	Almirante Robber Frog	Craugastor talamancae	Eleutherodactylus talamancae	Eleutherodactylus talamancae	Least Concern (LC)	NI,CR,PA		3235	https://amphibiaweb.org/species/3235
1364	Anura	Craugastoridae		Craugastor	Hylactophryne	tarahumaraensis		Craugastor tarahumaraensis	Eleutherodactylus tarahumaraensis	Eleutherodactylus tarahumaraensis	Least Concern (LC)	MX		3237	https://amphibiaweb.org/species/3237
1365	Anura	Craugastoridae		Craugastor	Craugastor	taurus		Craugastor taurus	Eleutherodactylus taurus	Eleutherodactylus taurus	Endangered (EN)	PA,CR		3238	https://amphibiaweb.org/species/3238
1366	Anura	Craugastoridae		Craugastor	Hylactophryne	taylori		Craugastor taylori	Eleutherodactylus taylori	Eleutherodactylus taylori	Critically Endangered (CR)	MX		3239	https://amphibiaweb.org/species/3239
1367	Anura	Craugastoridae		Craugastor	Campbellius	trachydermus		Craugastor trachydermus	Eleutherodactylus trachydermus	Eleutherodactylus trachydermus	Critically Endangered (CR)	GT		3252	https://amphibiaweb.org/species/3252
1368	Anura	Craugastoridae		Craugastor	Craugastor	underwoodi	Underwood’s Litter Frog	Craugastor underwoodi	Eleutherodactylus underwoodi	Eleutherodactylus underwoodi	Least Concern (LC)	CR,PA		6607	https://amphibiaweb.org/species/6607
1369	Anura	Craugastoridae		Craugastor	Hylactophryne	uno		Craugastor uno	Eleutherodactylus uno	Eleutherodactylus uno	Vulnerable (VU)	MX		3259	https://amphibiaweb.org/species/3259
1370	Anura	Craugastoridae		Craugastor	Craugastor	vocalis		Craugastor vocalis	Eleutherodactylus vocalis	Eleutherodactylus vocalis	Least Concern (LC)	MX		3279	https://amphibiaweb.org/species/3279
1371	Anura	Craugastoridae		Craugastor	Craugastor	vulcani		Craugastor vulcani	Eleutherodactylus vulcani	Eleutherodactylus vulcani	Endangered (EN)	MX		6161	https://amphibiaweb.org/species/6161
1372	Anura	Craugastoridae		Craugastor	Hylactophryne	xucanebi		Craugastor xucanebi	Eleutherodactylus xucanebi	Eleutherodactylus xucanebi	Vulnerable (VU)	GT		3289	https://amphibiaweb.org/species/3289
1373	Anura	Craugastoridae		Craugastor	Hylactophryne	yucatanensis		Craugastor yucatanensis	Eleutherodactylus yucatanensis	Eleutherodactylus yucatanensis	Near Threatened (NT)	MX		3291	https://amphibiaweb.org/species/3291
1374	Anura	Craugastoridae		Craugastor	Craugastor	zunigai	Zuniga's Dirt Frog				Least Concern (LC)	CR		9004	https://amphibiaweb.org/species/9004
1375	Anura	Craugastoridae		Haddadus		aramunha		Haddadus aramunha			Data Deficient (DD)	BR		7113	https://amphibiaweb.org/species/7113
1376	Anura	Craugastoridae		Haddadus		binotatus		Haddadus binotatus	Eleutherodactylus binotatus	Eleutherodactylus binotatus	Least Concern (LC)	BR		2804	https://amphibiaweb.org/species/2804
1377	Anura	Craugastoridae		Haddadus		plicifer		Haddadus plicifer	Eleutherodactylus plicifer	Eleutherodactylus plicifer	Data Deficient (DD)	BR		3140	https://amphibiaweb.org/species/3140
1378	Anura	Cycloramphidae		Cycloramphus		acangatan		Cycloramphus acangatan			Vulnerable (VU)	BR		6213	https://amphibiaweb.org/species/6213
1379	Anura	Cycloramphidae		Cycloramphus		asper	Werner's Button Frog	Cycloramphus asper	Cycloramphus neglectus	Cycloramphus neglectus	Data Deficient (DD)	BR		2591	https://amphibiaweb.org/species/2591
1380	Anura	Cycloramphidae		Cycloramphus		bandeirensis	Bandeira Button Frog	Cycloramphus bandeirensis			Data Deficient (DD)	BR		2592	https://amphibiaweb.org/species/2592
1381	Anura	Cycloramphidae		Cycloramphus		bolitoglossus	Blumenau Button Frog	Cycloramphus bolitoglossus	Craspedoglossa santaecatharinae, Eupsophus bolitoglossus	Craspedoglossa santaecatharinae, Eupsophus bolitoglossus	Data Deficient (DD)	BR		2593	https://amphibiaweb.org/species/2593
1382	Anura	Cycloramphidae		Cycloramphus		boraceiensis	Boraceia Button Frog	Cycloramphus boraceiensis			Least Concern (LC)	BR		2594	https://amphibiaweb.org/species/2594
1383	Anura	Cycloramphidae		Cycloramphus		brasiliensis	Brazilian Button Frog	Cycloramphus brasiliensis			Near Threatened (NT)	BR		2595	https://amphibiaweb.org/species/2595
1384	Anura	Cycloramphidae		Cycloramphus		carvalhoi	Carvalho's Button Frog	Cycloramphus carvalhoi			Data Deficient (DD)	BR		2596	https://amphibiaweb.org/species/2596
1385	Anura	Cycloramphidae		Cycloramphus		catarinensis	Santa Catarina Button Frog	Cycloramphus catarinensis			Data Deficient (DD)	BR		2597	https://amphibiaweb.org/species/2597
1386	Anura	Cycloramphidae		Cycloramphus		cedrensis	Cedros Button Frog	Cycloramphus cedrensis			Data Deficient (DD)	BR		2598	https://amphibiaweb.org/species/2598
1387	Anura	Cycloramphidae		Cycloramphus		diringshofeni	Sao Bento Button Frog	Cycloramphus diringshofeni			Data Deficient (DD)	BR		2599	https://amphibiaweb.org/species/2599
1388	Anura	Cycloramphidae		Cycloramphus		dubius	Sao Paulo Button Frog	Cycloramphus dubius			Least Concern (LC)	BR		2600	https://amphibiaweb.org/species/2600
1389	Anura	Cycloramphidae		Cycloramphus		duseni	Ypiranga Button Frog	Cycloramphus duseni			Data Deficient (DD)	BR		2601	https://amphibiaweb.org/species/2601
1390	Anura	Cycloramphidae		Cycloramphus		eleutherodactylus	Alto Button Frog	Cycloramphus eleutherodactylus			Data Deficient (DD)	BR		2602	https://amphibiaweb.org/species/2602
1391	Anura	Cycloramphidae		Cycloramphus		faustoi		Cycloramphus faustoi			Critically Endangered (CR)	BR		7041	https://amphibiaweb.org/species/7041
1392	Anura	Cycloramphidae		Cycloramphus		fuliginosus	Tschudi's Button Frog	Cycloramphus fuliginosus	Cycloramphus fulginosus, Cycloramphus umbrinus	Cycloramphus fulginosus, Cycloramphus umbrinus	Least Concern (LC)	BR		2603	https://amphibiaweb.org/species/2603
1393	Anura	Cycloramphidae		Cycloramphus		granulosus	Granular Button Frog	Cycloramphus granulosus			Data Deficient (DD)	BR		2604	https://amphibiaweb.org/species/2604
1394	Anura	Cycloramphidae		Cycloramphus		izecksohni		Cycloramphus izecksohni			Data Deficient (DD)	BR		2605	https://amphibiaweb.org/species/2605
1395	Anura	Cycloramphidae		Cycloramphus		juimirim	Rio Verde Button Frog	Cycloramphus juimirim			Data Deficient (DD)	BR		2607	https://amphibiaweb.org/species/2607
1396	Anura	Cycloramphidae		Cycloramphus		lithomimeticus						BR		7880	https://amphibiaweb.org/species/7880
1397	Anura	Cycloramphidae		Cycloramphus		lutzorum		Cycloramphus lutzorum			Data Deficient (DD)	BR		2608	https://amphibiaweb.org/species/2608
1398	Anura	Cycloramphidae		Cycloramphus		migueli		Cycloramphus migueli			Data Deficient (DD)	BR		2609	https://amphibiaweb.org/species/2609
1399	Anura	Cycloramphidae		Cycloramphus		mirandaribeiroi		Cycloramphus mirandaribeiroi			Data Deficient (DD)	BR		2610	https://amphibiaweb.org/species/2610
1400	Anura	Cycloramphidae		Cycloramphus		ohausi		Cycloramphus ohausi			Data Deficient (DD)	BR		2611	https://amphibiaweb.org/species/2611
1401	Anura	Cycloramphidae		Cycloramphus		organensis		Cycloramphus organensis			Data Deficient (DD)	BR		7614	https://amphibiaweb.org/species/7614
1402	Anura	Cycloramphidae		Cycloramphus		rhyakonastes	Heyer's Button Frog	Cycloramphus rhyakonastes			Least Concern (LC)	BR		2612	https://amphibiaweb.org/species/2612
1403	Anura	Cycloramphidae		Cycloramphus		semipalmatus		Cycloramphus semipalmatus			Near Threatened (NT)	BR		2613	https://amphibiaweb.org/species/2613
1404	Anura	Cycloramphidae		Cycloramphus		stejnegeri	Stejneger's Button Frog	Cycloramphus stejnegeri	Craspedoglossa stejnegeri	Craspedoglossa stejnegeri	Data Deficient (DD)	BR		2614	https://amphibiaweb.org/species/2614
1405	Anura	Cycloramphidae		Cycloramphus		valae	Gruta Button Frog	Cycloramphus valae			Data Deficient (DD)	BR		2615	https://amphibiaweb.org/species/2615
1406	Anura	Cycloramphidae		Thoropa		bryomantis						BR		9398	https://amphibiaweb.org/species/9398
1407	Anura	Cycloramphidae		Thoropa		lutzi		Thoropa lutzi			Endangered (EN)	BR		2733	https://amphibiaweb.org/species/2733
1408	Anura	Cycloramphidae		Thoropa		megatympanum		Thoropa megatympanum			Least Concern (LC)	BR		2734	https://amphibiaweb.org/species/2734
1409	Anura	Cycloramphidae		Thoropa		miliaris		Thoropa miliaris			Least Concern (LC)	BR		2735	https://amphibiaweb.org/species/2735
1410	Anura	Cycloramphidae		Thoropa		petropolitana		Thoropa petropolitana			Vulnerable (VU)	BR		2736	https://amphibiaweb.org/species/2736
1411	Anura	Cycloramphidae		Thoropa		saxatilis		Thoropa saxatilis			Near Threatened (NT)	BR		2737	https://amphibiaweb.org/species/2737
1412	Anura	Cycloramphidae		Thoropa		taophora						BR		7305	https://amphibiaweb.org/species/7305
1413	Anura	Cycloramphidae		Zachaenus		carvalhoi	Carvalho's Bug-eyed Frog	Zachaenus carvalhoi			Data Deficient (DD)	BR		2739	https://amphibiaweb.org/species/2739	Guedes, JJM, CL de Assis, CM Novaes, JA Dergam, and RN Feio. 2019. Filling knowledge gaps about the 'Data Deficient' species <i>Zachaenus carvalhoi</i> Izecksohn, 1983 (Anura, Cycloramphidae): an endemic frog from the Atlantic Forest of southeastern Brazil. Herpetology Notes 12:113-204.
1414	Anura	Cycloramphidae		Zachaenus		parvulus	Rio Bug-eyed Frog, Girard's Frog	Zachaenus parvulus	Cycloramphus parvulus		Least Concern (LC)	AR,BR		2740	https://amphibiaweb.org/species/2740	Guedes, JJM, CL de Assis, CM Novaes, JA Dergam, and RN Feio. 2019. Filling knowledge gaps about the 'Data Deficient' species <i>Zachaenus carvalhoi</i> Izecksohn, 1983 (Anura, Cycloramphidae): an endemic frog from the Atlantic Forest of southeastern Brazil. Herpetology Notes 12:113-204.
1415	Anura	Dendrobatidae	Aromobatinae	Allobates		alessandroi		Allobates alessandroi	Colostethus alessandroi	Colostethus alessandroi	Endangered (EN)	PE		5993	https://amphibiaweb.org/species/5993
1416	Anura	Dendrobatidae	Aromobatinae	Allobates		algorei	Spotted Nurse Frog	Allobates algorei			Least Concern (LC)	VE		7407	https://amphibiaweb.org/species/7407
1417	Anura	Dendrobatidae	Aromobatinae	Allobates		amissibilis					Vulnerable (VU)	GY		8098	https://amphibiaweb.org/species/8098
1418	Anura	Dendrobatidae	Aromobatinae	Allobates		bacurau						BR		8449	https://amphibiaweb.org/species/8449
1419	Anura	Dendrobatidae	Aromobatinae	Allobates		bromelicola		Allobates bromelicola	Colostethus bromelicola	Colostethus bromelicola	Vulnerable (VU)	VE		1545	https://amphibiaweb.org/species/1545
1420	Anura	Dendrobatidae	Aromobatinae	Allobates		brunneus		Allobates brunneus	Colostethus brunneus	Colostethus brunneus	Least Concern (LC)	BO,BR,CO,GF,GY,PE,SR		1546	https://amphibiaweb.org/species/1546
1421	Anura	Dendrobatidae	Aromobatinae	Allobates		caeruleodactylus		Allobates caeruleodactylus	Colostethus caeruleodactylus	Colostethus caeruleodactylus	Data Deficient (DD)	BR		5829	https://amphibiaweb.org/species/5829
1422	Anura	Dendrobatidae	Aromobatinae	Allobates		caribe		Allobates caribe			Critically Endangered (CR)	VE		6809	https://amphibiaweb.org/species/6809
1423	Anura	Dendrobatidae	Aromobatinae	Allobates		cepedai		Allobates cepedai	Colostethus cepedai	Colostethus cepedai	Vulnerable (VU)	CO		6574	https://amphibiaweb.org/species/6574
1424	Anura	Dendrobatidae	Aromobatinae	Allobates		chalcopis	Martinique Volcano Frog	Allobates chalcopis	Colostethus chalcopis	Colostethus chalcopis	Vulnerable (VU)	MQ		1551	https://amphibiaweb.org/species/1551
1425	Anura	Dendrobatidae	Aromobatinae	Allobates		conspicuus		Allobates conspicuus	Colostethus conspicuus	Colostethus conspicuus	Data Deficient (DD)	BR,PE		6309	https://amphibiaweb.org/species/6309
1426	Anura	Dendrobatidae	Aromobatinae	Allobates		crombiei		Allobates crombiei	Colostethus crombiei	Colostethus crombiei	Data Deficient (DD)	BR		6310	https://amphibiaweb.org/species/6310
1427	Anura	Dendrobatidae	Aromobatinae	Allobates		femoralis		Allobates femoralis			Least Concern (LC)	SR,PE,GY,GF,EC,CO,BR		1661	https://amphibiaweb.org/species/1661
1428	Anura	Dendrobatidae	Aromobatinae	Allobates		flaviventris	Yellow-bellied Stream Frog, Razinha riparia de barriga amarela, Rana de quebrada de barriga amarilla					BO,BR		8072	https://amphibiaweb.org/species/8072
1429	Anura	Dendrobatidae	Aromobatinae	Allobates		fratisenescus		Allobates fratisenescus	Colostethus fratisenescus	Colostethus fratisenescus	Data Deficient (DD)	EC		6575	https://amphibiaweb.org/species/6575
1430	Anura	Dendrobatidae	Aromobatinae	Allobates		fuscellus		Allobates fuscellus	Colostethus fuscellus	Colostethus fuscellus	Data Deficient (DD)	BR,PE		6311	https://amphibiaweb.org/species/6311
1431	Anura	Dendrobatidae	Aromobatinae	Allobates		gasconi		Allobates gasconi	Colostethus gasconi	Colostethus gasconi	Data Deficient (DD)	BR		6312	https://amphibiaweb.org/species/6312
1432	Anura	Dendrobatidae	Aromobatinae	Allobates		goianus		Allobates goianus	Colostethus goianus	Colostethus goianus	Data Deficient (DD)	BR		1567	https://amphibiaweb.org/species/1567
1433	Anura	Dendrobatidae	Aromobatinae	Allobates		granti		Allobates granti			Least Concern (LC)	GF		6810	https://amphibiaweb.org/species/6810
1434	Anura	Dendrobatidae	Aromobatinae	Allobates		grillicantus						BR		9390	https://amphibiaweb.org/species/9390
1435	Anura	Dendrobatidae	Aromobatinae	Allobates		grillisimilis						BR		7968	https://amphibiaweb.org/species/7968
1436	Anura	Dendrobatidae	Aromobatinae	Allobates		hodli						BR		7471	https://amphibiaweb.org/species/7471
1437	Anura	Dendrobatidae	Aromobatinae	Allobates		humilis		Allobates humilis	Colostethus humilis	Colostethus humilis	Endangered (EN)	VE		1568	https://amphibiaweb.org/species/1568
1438	Anura	Dendrobatidae	Aromobatinae	Allobates		ignotus	Nurse frog of the Serranía de Perijá, Rana nodriza de la Serranía de Perijá	Allobates ignotus			Endangered (EN)	CO		7824	https://amphibiaweb.org/species/7824
1439	Anura	Dendrobatidae	Aromobatinae	Allobates		insperatus		Allobates insperatus	Colostethus insperatus	Colostethus insperatus	Least Concern (LC)	EC,PE		6576	https://amphibiaweb.org/species/6576
1440	Anura	Dendrobatidae	Aromobatinae	Allobates		juami	Nurse Frog					BR		8785	https://amphibiaweb.org/species/8785
1441	Anura	Dendrobatidae	Aromobatinae	Allobates		juanii		Allobates juanii	Colostethus juanii	Colostethus juanii	Endangered (EN)	CO		1574	https://amphibiaweb.org/species/1574
1442	Anura	Dendrobatidae	Aromobatinae	Allobates		kingsburyi		Allobates kingsburyi	Colostethus kingsburyi	Colostethus kingsburyi	Endangered (EN)	EC		1575	https://amphibiaweb.org/species/1575
1443	Anura	Dendrobatidae	Aromobatinae	Allobates		magnussoni						BR		8262	https://amphibiaweb.org/species/8262
1444	Anura	Dendrobatidae	Aromobatinae	Allobates		mandelorum		Allobates mandelorum	Colostethus mandelorum	Colostethus mandelorum	Endangered (EN)	VE		1582	https://amphibiaweb.org/species/1582
1445	Anura	Dendrobatidae	Aromobatinae	Allobates		marchesianus		Allobates marchesianus	Colostethus marchesianus	Colostethus marchesianus	Least Concern (LC)	PE,EC,CO,BR		1584	https://amphibiaweb.org/species/1584
1446	Anura	Dendrobatidae	Aromobatinae	Allobates		masniger		Allobates masniger	Colostethus masniger	Colostethus masniger	Data Deficient (DD)	BR		6313	https://amphibiaweb.org/species/6313
1447	Anura	Dendrobatidae	Aromobatinae	Allobates		mcdiarmidi		Allobates mcdiarmidi	Colostethus mcdiarmidi	Colostethus mcdiarmidi	Critically Endangered (CR)	BO		1586	https://amphibiaweb.org/species/1586
1448	Anura	Dendrobatidae	Aromobatinae	Allobates		melanolaemus		Allobates melanolaemus	Colostethus melanolaemus	Colostethus melanolaemus	Least Concern (LC)	PE		5992	https://amphibiaweb.org/species/5992
1449	Anura	Dendrobatidae	Aromobatinae	Allobates		myersi	Myers' Poison Frog	Allobates myersi	Epipedobates myersi	Epipedobates myersi	Least Concern (LC)	CO,PE		1667	https://amphibiaweb.org/species/1667
1450	Anura	Dendrobatidae	Aromobatinae	Allobates		nidicola		Allobates nidicola	Colostethus nidicola	Colostethus nidicola	Data Deficient (DD)	BR		6097	https://amphibiaweb.org/species/6097
1451	Anura	Dendrobatidae	Aromobatinae	Allobates		niputidea		Allobates niputidea			Least Concern (LC)	CO		7074	https://amphibiaweb.org/species/7074
1452	Anura	Dendrobatidae	Aromobatinae	Allobates		nunciatus						BR		9052	https://amphibiaweb.org/species/9052
1453	Anura	Dendrobatidae	Aromobatinae	Allobates		olfersioides	Rio Rocket Frog	Allobates olfersioides	Colostethus alagoanus, Colostethus capixaba, Colostethus carioca	Colostethus alagoanus, Colostethus capixaba, Colostethus carioca	Vulnerable (VU)	BR		1592	https://amphibiaweb.org/species/1592
1454	Anura	Dendrobatidae	Aromobatinae	Allobates		ornatus		Allobates ornatus	Colostethus ornatus	Colostethus ornatus	Data Deficient (DD)	PE		6360	https://amphibiaweb.org/species/6360
1455	Anura	Dendrobatidae	Aromobatinae	Allobates		pacaas						BR		9168	https://amphibiaweb.org/species/9168
1456	Anura	Dendrobatidae	Aromobatinae	Allobates		paleovarzensis	Amazonian Nurse-Frog	Allobates paleovarzensis			Near Threatened (NT)	BR		7414	https://amphibiaweb.org/species/7414
1457	Anura	Dendrobatidae	Aromobatinae	Allobates		picachos		Allobates picachos	Colostethus picacho, Colostethus picachos	Colostethus picacho, Colostethus picachos	Endangered (EN)	CO		6113	https://amphibiaweb.org/species/6113
1458	Anura	Dendrobatidae	Aromobatinae	Allobates		pittieri		Allobates pittieri			Least Concern (LC)	VE		6783	https://amphibiaweb.org/species/6783
1459	Anura	Dendrobatidae	Aromobatinae	Allobates		ranoides		Allobates ranoides	Colostethus ranoides	Colostethus ranoides	Critically Endangered (CR)	CO		1603	https://amphibiaweb.org/species/1603
1460	Anura	Dendrobatidae	Aromobatinae	Allobates		sanmartini		Allobates sanmartini	Colostethus sanmartini	Colostethus sanmartini	Data Deficient (DD)	VE		1606	https://amphibiaweb.org/species/1606
1461	Anura	Dendrobatidae	Aromobatinae	Allobates		sieggreenae						PE		9436	https://amphibiaweb.org/species/9436
1462	Anura	Dendrobatidae	Aromobatinae	Allobates		subfolionidificans		Allobates subfolionidificans			Vulnerable (VU)	BR		6900	https://amphibiaweb.org/species/6900
1463	Anura	Dendrobatidae	Aromobatinae	Allobates		sumtuosus		Allobates sumtuosus	Allobates spumaponens, Colostethus sumtuosus	Colostethus sumtuosus	Data Deficient (DD)	BR,PE,SR		6314	https://amphibiaweb.org/species/6314
1464	Anura	Dendrobatidae	Aromobatinae	Allobates		talamancae	Striped Rocket Frog	Allobates talamancae	Colostethus talamancae	Colostethus talamancae	Least Concern (LC)	CO,CR,EC,PA		1614	https://amphibiaweb.org/species/1614
1465	Anura	Dendrobatidae	Aromobatinae	Allobates		tapajos						BR		8353	https://amphibiaweb.org/species/8353
1466	Anura	Dendrobatidae	Aromobatinae	Allobates		tinae						BR		8880	https://amphibiaweb.org/species/8880
1467	Anura	Dendrobatidae	Aromobatinae	Allobates		trilineatus		Allobates trilineatus	Colostethus trilineatus	Colostethus trilineatus	Least Concern (LC)	BR,CO,EC,PE		1617	https://amphibiaweb.org/species/1617
1468	Anura	Dendrobatidae	Aromobatinae	Allobates		undulatus		Allobates undulatus	Colostethus undulatus	Colostethus undulatus	Vulnerable (VU)			6116	https://amphibiaweb.org/species/6116
1469	Anura	Dendrobatidae	Aromobatinae	Allobates		vanzolinius		Allobates vanzolinius	Colostethus vanzolinius	Colostethus vanzolinius	Data Deficient (DD)	BR		6315	https://amphibiaweb.org/species/6315
1470	Anura	Dendrobatidae	Aromobatinae	Allobates		velocicantus	Fast Singer Frog, Sapito del canto veloz, Sapinho do canto acelerado					BR		9274	https://amphibiaweb.org/species/9274
1471	Anura	Dendrobatidae	Aromobatinae	Allobates		wayuu		Allobates wayuu	Colostethus wayuu	Colostethus wayuu	Least Concern (LC)	CO		6577	https://amphibiaweb.org/species/6577
1472	Anura	Dendrobatidae	Aromobatinae	Allobates		zaparo	Sanguine Poison-arrow Frog, Sanguine Poison Frog, Zaparo’s Poison Frog, Rana Venenosa (Spanish)	Allobates zaparo			Least Concern (LC)	PE,EC		1676	https://amphibiaweb.org/species/1676
1473	Anura	Dendrobatidae	Aromobatinae	Anomaloglossus		apiau						BR		8310	https://amphibiaweb.org/species/8310
1474	Anura	Dendrobatidae	Aromobatinae	Anomaloglossus		ayarzaguenai		Anomaloglossus ayarzaguenai	Colostethus ayarzaguenai	Colostethus ayarzaguenai	Vulnerable (VU)	VE		5569	https://amphibiaweb.org/species/5569
1475	Anura	Dendrobatidae	Aromobatinae	Anomaloglossus		baeobatrachus		Anomaloglossus baeobatrachus			Data Deficient (DD)	GF		6825	https://amphibiaweb.org/species/6825
1476	Anura	Dendrobatidae	Aromobatinae	Anomaloglossus		beebei		Anomaloglossus beebei	Colostethus beebei	Colostethus beebei	Endangered (EN)	BR,GY		1540	https://amphibiaweb.org/species/1540
1477	Anura	Dendrobatidae	Aromobatinae	Anomaloglossus		blanci					Endangered (EN)	GF		8773	https://amphibiaweb.org/species/8773
1478	Anura	Dendrobatidae	Aromobatinae	Anomaloglossus		breweri		Anomaloglossus breweri			Near Threatened (NT)	VE		6695	https://amphibiaweb.org/species/6695
1479	Anura	Dendrobatidae	Aromobatinae	Anomaloglossus		degranvillei		Anomaloglossus degranvillei	Colostethus degranvillei	Colostethus degranvillei	Critically Endangered (CR)	SR,GF		1553	https://amphibiaweb.org/species/1553
1480	Anura	Dendrobatidae	Aromobatinae	Anomaloglossus		dewynteri					Critically Endangered (CR)	GF		8774	https://amphibiaweb.org/species/8774
1481	Anura	Dendrobatidae	Aromobatinae	Anomaloglossus		guanayensis		Anomaloglossus guanayensis	Colostethus guanayensis	Colostethus guanayensis	Near Threatened (NT)	VE		5570	https://amphibiaweb.org/species/5570
1482	Anura	Dendrobatidae	Aromobatinae	Anomaloglossus		kaiei		Anomaloglossus kaiei			Endangered (EN)	GY		6757	https://amphibiaweb.org/species/6757
1483	Anura	Dendrobatidae	Aromobatinae	Anomaloglossus		leopardus	Leopard Rocket Frog, luipaard dwerggifkikker				Least Concern (LC)	SR		7841	https://amphibiaweb.org/species/7841
1484	Anura	Dendrobatidae	Aromobatinae	Anomaloglossus		meansi						GY		8852	https://amphibiaweb.org/species/8852
1485	Anura	Dendrobatidae	Aromobatinae	Anomaloglossus		mitaraka						GF		8994	https://amphibiaweb.org/species/8994
1486	Anura	Dendrobatidae	Aromobatinae	Anomaloglossus		moffetti	Sarisarinama Rocket Frog, Sapito ninera de Sarisarinama				Near Threatened (NT)	VE		7217	https://amphibiaweb.org/species/7217
1487	Anura	Dendrobatidae	Aromobatinae	Anomaloglossus		murisipanensis		Anomaloglossus murisipanensis	Colostethus murisipanensis	Colostethus murisipanensis	Vulnerable (VU)	VE		5571	https://amphibiaweb.org/species/5571
1488	Anura	Dendrobatidae	Aromobatinae	Anomaloglossus		parimae		Anomaloglossus parimae	Colostethus parimae	Colostethus parimae	Data Deficient (DD)	VE		5572	https://amphibiaweb.org/species/5572
1489	Anura	Dendrobatidae	Aromobatinae	Anomaloglossus		parkerae		Anomaloglossus parkerae	Colostethus parkerae	Colostethus parkerae	Data Deficient (DD)	VE		1594	https://amphibiaweb.org/species/1594
1490	Anura	Dendrobatidae	Aromobatinae	Anomaloglossus		praderioi		Anomaloglossus praderioi	Colostethus praderioi	Colostethus praderioi	Data Deficient (DD)	GY,VE		5573	https://amphibiaweb.org/species/5573
1491	Anura	Dendrobatidae	Aromobatinae	Anomaloglossus		roraima	Roraima Rocket Frog	Anomaloglossus roraima	Colostethus roraima	Colostethus roraima	Data Deficient (DD)	VE		5574	https://amphibiaweb.org/species/5574
1492	Anura	Dendrobatidae	Aromobatinae	Anomaloglossus		rufulus		Anomaloglossus rufulus	Epipedobates rufulus	Epipedobates rufulus	Near Threatened (NT)	VE		1644	https://amphibiaweb.org/species/1644
1493	Anura	Dendrobatidae	Aromobatinae	Anomaloglossus		saramaka						SR		9240	https://amphibiaweb.org/species/9240
1494	Anura	Dendrobatidae	Aromobatinae	Anomaloglossus		shrevei		Anomaloglossus shrevei	Colostethus shrevei	Colostethus shrevei	Near Threatened (NT)	VE		1609	https://amphibiaweb.org/species/1609
1495	Anura	Dendrobatidae	Aromobatinae	Anomaloglossus		stepheni		Anomaloglossus stepheni	Colostethus stepheni	Colostethus stepheni	Least Concern (LC)	BR,SR		1611	https://amphibiaweb.org/species/1611
1496	Anura	Dendrobatidae	Aromobatinae	Anomaloglossus		surinamensis	Suriname Rocket Frog, Surinaamse dwerggifkikker				Least Concern (LC)	SR		7840	https://amphibiaweb.org/species/7840
1497	Anura	Dendrobatidae	Aromobatinae	Anomaloglossus		tamacuarensis		Anomaloglossus tamacuarensis	Colostethus tamacuarensis	Colostethus tamacuarensis	Data Deficient (DD)	BR,VE		5576	https://amphibiaweb.org/species/5576
1498	Anura	Dendrobatidae	Aromobatinae	Anomaloglossus		tepequem						BR		8309	https://amphibiaweb.org/species/8309
1499	Anura	Dendrobatidae	Aromobatinae	Anomaloglossus		tepuyensis		Anomaloglossus tepuyensis	Colostethus tepuyensis	Colostethus tepuyensis	Data Deficient (DD)	VE		5577	https://amphibiaweb.org/species/5577
1500	Anura	Dendrobatidae	Aromobatinae	Anomaloglossus		triunfo		Anomaloglossus triunfo			Data Deficient (DD)	VE		6425	https://amphibiaweb.org/species/6425
1501	Anura	Dendrobatidae	Aromobatinae	Anomaloglossus		vacheri						SR		9241	https://amphibiaweb.org/species/9241
1502	Anura	Dendrobatidae	Aromobatinae	Anomaloglossus		verbeeksnyderorum					Least Concern (LC)	VE		7480	https://amphibiaweb.org/species/7480
1503	Anura	Dendrobatidae	Aromobatinae	Anomaloglossus		wothuja		Anomaloglossus wothuja			Least Concern (LC)	VE		6426	https://amphibiaweb.org/species/6426
1504	Anura	Dendrobatidae	Aromobatinae	Aromobates		alboguttatus		Aromobates alboguttatus	Nephelobates alboguttatus	Nephelobates alboguttatus	Critically Endangered (CR)	VE		1697	https://amphibiaweb.org/species/1697
1505	Anura	Dendrobatidae	Aromobatinae	Aromobates		cannatellai					Critically Endangered (CR)	VE		7882	https://amphibiaweb.org/species/7882
1506	Anura	Dendrobatidae	Aromobatinae	Aromobates		capurinensis		Aromobates capurinensis	Colostethus capurinensis	Colostethus capurinensis	Data Deficient (DD)	VE		1547	https://amphibiaweb.org/species/1547
1507	Anura	Dendrobatidae	Aromobatinae	Aromobates		duranti		Aromobates duranti	Nephelobates duranti	Nephelobates duranti	Critically Endangered (CR)	VE		1556	https://amphibiaweb.org/species/1556
1508	Anura	Dendrobatidae	Aromobatinae	Aromobates		ericksonae					Endangered (EN)	VE		7883	https://amphibiaweb.org/species/7883
1509	Anura	Dendrobatidae	Aromobatinae	Aromobates		haydeeae		Aromobates haydeeae	Nephelobates haydeeae	Nephelobates haydeeae	Critically Endangered (CR)	VE		1698	https://amphibiaweb.org/species/1698
1510	Anura	Dendrobatidae	Aromobatinae	Aromobates		inflexus						VE		7885	https://amphibiaweb.org/species/7885
1511	Anura	Dendrobatidae	Aromobatinae	Aromobates		leopardalis		Aromobates leopardalis	Colostethus leopardalis	Colostethus leopardalis	Critically Endangered (CR)	VE		1579	https://amphibiaweb.org/species/1579
1512	Anura	Dendrobatidae	Aromobatinae	Aromobates		mayorgai		Aromobates mayorgai	Nephelobates mayorgai	Nephelobates mayorgai	Endangered (EN)	VE		1699	https://amphibiaweb.org/species/1699
1513	Anura	Dendrobatidae	Aromobatinae	Aromobates		meridensis		Aromobates meridensis	Nephelobates meridensis	Nephelobates meridensis	Critically Endangered (CR)	VE		1700	https://amphibiaweb.org/species/1700
1514	Anura	Dendrobatidae	Aromobatinae	Aromobates		molinarii		Aromobates molinarii	Nephelobates molinarii	Nephelobates molinarii	Critically Endangered (CR)	VE		1701	https://amphibiaweb.org/species/1701
1515	Anura	Dendrobatidae	Aromobatinae	Aromobates		nocturnus	Venezuelean Skunk Frog	Aromobates nocturnus			Critically Endangered (CR)	VE		1531	https://amphibiaweb.org/species/1531
1516	Anura	Dendrobatidae	Aromobatinae	Aromobates		ornatissimus	Ornate cloud frog, Sapito de niebla adornado				Endangered (EN)	VE		7730	https://amphibiaweb.org/species/7730
1517	Anura	Dendrobatidae	Aromobatinae	Aromobates		orostoma		Aromobates orostoma	Nephelobates orostoma	Nephelobates orostoma	Critically Endangered (CR)	VE		1702	https://amphibiaweb.org/species/1702
1518	Anura	Dendrobatidae	Aromobatinae	Aromobates		saltuensis		Aromobates saltuensis	Colostethus saltuensis	Colostethus saltuensis	Endangered (EN)	VE		1605	https://amphibiaweb.org/species/1605
1519	Anura	Dendrobatidae	Aromobatinae	Aromobates		serranus		Aromobates serranus	Nephelobates serranus	Nephelobates serranus	Critically Endangered (CR)	VE		1608	https://amphibiaweb.org/species/1608
1520	Anura	Dendrobatidae	Aromobatinae	Aromobates		tokuko	Perija's Nurse Frog; Sapito Niñera de Perijá				Vulnerable (VU)	VE		7692	https://amphibiaweb.org/species/7692
1521	Anura	Dendrobatidae	Aromobatinae	Aromobates		walterarpi					Critically Endangered (CR)	VE		7854	https://amphibiaweb.org/species/7854
1522	Anura	Dendrobatidae	Aromobatinae	Aromobates		zippeli					Critically Endangered (CR)	VE		7884	https://amphibiaweb.org/species/7884
1523	Anura	Dendrobatidae	Aromobatinae	Mannophryne		caquetio		Mannophryne caquetio			Endangered (EN)	VE		5526	https://amphibiaweb.org/species/5526
1524	Anura	Dendrobatidae	Aromobatinae	Mannophryne		collaris		Mannophryne collaris			Endangered (EN)	VE		1678	https://amphibiaweb.org/species/1678
1525	Anura	Dendrobatidae	Aromobatinae	Mannophryne		cordilleriana		Mannophryne cordilleriana			Critically Endangered (CR)	VE		5580	https://amphibiaweb.org/species/5580
1526	Anura	Dendrobatidae	Aromobatinae	Mannophryne		herminae		Mannophryne herminae			Near Threatened (NT)	VE		1679	https://amphibiaweb.org/species/1679
1527	Anura	Dendrobatidae	Aromobatinae	Mannophryne		lamarcai		Mannophryne lamarcai			Endangered (EN)	VE		5480	https://amphibiaweb.org/species/5480
1528	Anura	Dendrobatidae	Aromobatinae	Mannophryne		larandina		Mannophryne larandina			Data Deficient (DD)			6118	https://amphibiaweb.org/species/6118
1529	Anura	Dendrobatidae	Aromobatinae	Mannophryne		leonardoi		Mannophryne leonardoi			Near Threatened (NT)	VE		6925	https://amphibiaweb.org/species/6925
1530	Anura	Dendrobatidae	Aromobatinae	Mannophryne		molinai	Sierra de Aroa Collared Frog; sapito acollarado de la Sierra de Aroa				Endangered (EN)	VE		8899	https://amphibiaweb.org/species/8899
1531	Anura	Dendrobatidae	Aromobatinae	Mannophryne		neblina		Mannophryne neblina			Critically Endangered (CR)	VE		1680	https://amphibiaweb.org/species/1680
1532	Anura	Dendrobatidae	Aromobatinae	Mannophryne		oblitterata		Mannophryne oblitterata			Near Threatened (NT)	VE		1681	https://amphibiaweb.org/species/1681
1533	Anura	Dendrobatidae	Aromobatinae	Mannophryne		olmonae	Tobagp Poison Frog, Bloody Bay Poison Frog, Bloody Bay Stream Frog, Tobago Stream Frog	Mannophryne olmonae	Colostethus olmonae	Colostethus olmonae	Vulnerable (VU)	TT		1682	https://amphibiaweb.org/species/1682
1534	Anura	Dendrobatidae	Aromobatinae	Mannophryne		orellana					Endangered (EN)	VE		7519	https://amphibiaweb.org/species/7519
1535	Anura	Dendrobatidae	Aromobatinae	Mannophryne		riveroi		Mannophryne riveroi			Endangered (EN)	VE		1683	https://amphibiaweb.org/species/1683
1536	Anura	Dendrobatidae	Aromobatinae	Mannophryne		speeri		Mannophryne speeri			Critically Endangered (CR)	VE		7359	https://amphibiaweb.org/species/7359
1537	Anura	Dendrobatidae	Aromobatinae	Mannophryne		trinitatis	Trinidad Poison Frog	Mannophryne trinitatis			Least Concern (LC)	TT		1684	https://amphibiaweb.org/species/1684
1538	Anura	Dendrobatidae	Aromobatinae	Mannophryne		trujillensis		Mannophryne trujillensis			Endangered (EN)	VE		6989	https://amphibiaweb.org/species/6989
1539	Anura	Dendrobatidae	Aromobatinae	Mannophryne		urticans					Near Threatened (NT)	VE		7520	https://amphibiaweb.org/species/7520
1540	Anura	Dendrobatidae	Aromobatinae	Mannophryne		venezuelensis		Mannophryne venezuelensis			Near Threatened (NT)	VE		6990	https://amphibiaweb.org/species/6990
1541	Anura	Dendrobatidae	Aromobatinae	Mannophryne		vulcano					Near Threatened (NT)	VE		7521	https://amphibiaweb.org/species/7521
1542	Anura	Dendrobatidae	Aromobatinae	Mannophryne		yustizi		Mannophryne yustizi			Endangered (EN)	VE		1685	https://amphibiaweb.org/species/1685
1543	Anura	Dendrobatidae	Aromobatinae	Rheobates		palmatus		Rheobates palmatus	Colostethus palmatus	Colostethus palmatus	Least Concern (LC)	CO		1593	https://amphibiaweb.org/species/1593
1544	Anura	Dendrobatidae	Aromobatinae	Rheobates		pseudopalmatus		Rheobates pseudopalmatus	Colostethus pseudopalmatus	Colostethus pseudopalmatus	Least Concern (LC)	CO		6114	https://amphibiaweb.org/species/6114
1545	Anura	Dendrobatidae	Colostethinae	Ameerega		altamazonica	Tarapoto Poison Frog					PE		7108	https://amphibiaweb.org/species/7108
1546	Anura	Dendrobatidae	Colostethinae	Ameerega		andina		Ameerega andina	Epipedobates andinus, Dendrobates andinus, Paruwrobates andinus	Epipedobates andinus	Data Deficient (DD)	CO		1651	https://amphibiaweb.org/species/1651
1547	Anura	Dendrobatidae	Colostethinae	Ameerega		bassleri		Ameerega bassleri	Epipedobates bassleri	Epipedobates bassleri	Vulnerable (VU)	PE		1653	https://amphibiaweb.org/species/1653
1548	Anura	Dendrobatidae	Colostethinae	Ameerega		berohoka		Ameerega berohoka			Least Concern (LC)	BR		7643	https://amphibiaweb.org/species/7643
1549	Anura	Dendrobatidae	Colostethinae	Ameerega		bilinguis		Ameerega bilinguis	Epipedobates bilinguis	Epipedobates bilinguis	Least Concern (LC)	CO,EC,PE		1654	https://amphibiaweb.org/species/1654
1550	Anura	Dendrobatidae	Colostethinae	Ameerega		boehmei		Ameerega boehmei			Endangered (EN)	BO		8507	https://amphibiaweb.org/species/8507
1551	Anura	Dendrobatidae	Colostethinae	Ameerega		boliviana		Ameerega boliviana	Epipedobates bolivianus	Epipedobates bolivianus	Near Threatened (NT)	BO		1655	https://amphibiaweb.org/species/1655
1552	Anura	Dendrobatidae	Colostethinae	Ameerega		braccata		Ameerega braccata	Epipedobates braccatus	Epipedobates braccatus	Least Concern (LC)	BR		1657	https://amphibiaweb.org/species/1657
1553	Anura	Dendrobatidae	Colostethinae	Ameerega		cainarachi		Ameerega cainarachi	Epipedobates cainarachi	Epipedobates cainarachi	Endangered (EN)	PE		1658	https://amphibiaweb.org/species/1658
1554	Anura	Dendrobatidae	Colostethinae	Ameerega		erythromos		Ameerega erythromos	Epipedobates erythromos	Epipedobates erythromos	Data Deficient (DD)	EC		1659	https://amphibiaweb.org/species/1659
1555	Anura	Dendrobatidae	Colostethinae	Ameerega		flavopicta		Ameerega flavopicta	Epipedobates flavopictus	Epipedobates flavopictus	Least Concern (LC)	BR		1662	https://amphibiaweb.org/species/1662
1556	Anura	Dendrobatidae	Colostethinae	Ameerega		hahneli		Ameerega hahneli	Epipedobates hahneli	Epipedobates hahneli	Least Concern (LC)	BO,BR,CO,EC,PE,SR		1663	https://amphibiaweb.org/species/1663
1557	Anura	Dendrobatidae	Colostethinae	Ameerega		ignipedis		Ameerega ignipedis			Least Concern (LC)	PE		7275	https://amphibiaweb.org/species/7275
1558	Anura	Dendrobatidae	Colostethinae	Ameerega		imasmari	Riddle Poison Frog					PE		9116	https://amphibiaweb.org/species/9116
1559	Anura	Dendrobatidae	Colostethinae	Ameerega		ingeri		Ameerega ingeri	Epipedobates ingeri	Epipedobates ingeri	Data Deficient (DD)	CO		1664	https://amphibiaweb.org/species/1664
1560	Anura	Dendrobatidae	Colostethinae	Ameerega		labialis		Ameerega labialis	Epipedobates labialis	Epipedobates labialis	Data Deficient (DD)	PE		1635	https://amphibiaweb.org/species/1635
1561	Anura	Dendrobatidae	Colostethinae	Ameerega		macero		Ameerega macero	Epipedobates macero	Epipedobates macero	Least Concern (LC)	BR,PE		1665	https://amphibiaweb.org/species/1665
1562	Anura	Dendrobatidae	Colostethinae	Ameerega		maculata	Confusing Poison Frog	Ameerega maculata	Epipedobates maculatus	Epipedobates maculatus	Data Deficient (DD)	PA		1666	https://amphibiaweb.org/species/1666
1563	Anura	Dendrobatidae	Colostethinae	Ameerega		munduruku						BR		8769	https://amphibiaweb.org/species/8769
1564	Anura	Dendrobatidae	Colostethinae	Ameerega		panguana	Panguana Poison Frog					PE		9115	https://amphibiaweb.org/species/9115
1565	Anura	Dendrobatidae	Colostethinae	Ameerega		parvula	Ruby Poison Frog, Rana Venenosa	Ameerega parvula	Epipedobates parvulus	Epipedobates parvulus	Least Concern (LC)	PE,EC,CO		1668	https://amphibiaweb.org/species/1668
1566	Anura	Dendrobatidae	Colostethinae	Ameerega		pepperi					Vulnerable (VU)	PE		7276	https://amphibiaweb.org/species/7276
1567	Anura	Dendrobatidae	Colostethinae	Ameerega		peruviridis						PE		6995	https://amphibiaweb.org/species/6995	This taxon is of dubious status (nomen dubitum).
1568	Anura	Dendrobatidae	Colostethinae	Ameerega		petersi		Ameerega petersi	Ameerega smaragdina, Epipedobates petersi	Epipedobates petersi	Least Concern (LC)	BR,PE		1669	https://amphibiaweb.org/species/1669	<i>Ameerega smaragdina</i> is synonymized with <i>A. petersi</i> after French et al 2019 Molec. Phylog. Evol. (https://doi.org/10.1016/j.ympev.2019.05.021)
1569	Anura	Dendrobatidae	Colostethinae	Ameerega		picta		Ameerega picta	Epipedobates pictus	Epipedobates pictus	Least Concern (LC)	VE,SR,PE,PY,GY,GF,EC,CO,BR,BO		1670	https://amphibiaweb.org/species/1670	A subspecies, guayanensis, has been recorded from Brazil, and the authors of the account suggest that it be raised to full species level (Avila-Pires et al. 2010 Bol. Mus. Para. Emilio Goeldi)
1570	Anura	Dendrobatidae	Colostethinae	Ameerega		planipaleae		Ameerega planipaleae	Epipedobates planipaleae	Epipedobates planipaleae	Critically Endangered (CR)	PE		5455	https://amphibiaweb.org/species/5455
1571	Anura	Dendrobatidae	Colostethinae	Ameerega		pongoensis		Ameerega pongoensis	Epipedobates pongoensis	Epipedobates pongoensis	Vulnerable (VU)	PE		5915	https://amphibiaweb.org/species/5915
1572	Anura	Dendrobatidae	Colostethinae	Ameerega		pulchripecta		Ameerega pulchripecta	Epipedobates pulchripectus	Epipedobates pulchripectus	Data Deficient (DD)	BR		1671	https://amphibiaweb.org/species/1671
1573	Anura	Dendrobatidae	Colostethinae	Ameerega		rubriventris		Ameerega rubriventris	Epipedobates rubriventris	Epipedobates rubriventris	Endangered (EN)	PE		5579	https://amphibiaweb.org/species/5579
1574	Anura	Dendrobatidae	Colostethinae	Ameerega		shihuemoy		Ameerega shihuemoy			Endangered (EN)	PE		8569	https://amphibiaweb.org/species/8569
1575	Anura	Dendrobatidae	Colostethinae	Ameerega		silverstonei	Silverstone's Poison Frog, Rana Venenosa	Ameerega silverstonei	Epipedobates silverstonei	Epipedobates silverstonei	Endangered (EN)	PE		1672	https://amphibiaweb.org/species/1672
1576	Anura	Dendrobatidae	Colostethinae	Ameerega		simulans		Ameerega simulans	Epipedobates simulans	Epipedobates simulans	Least Concern (LC)	PE		5456	https://amphibiaweb.org/species/5456
1577	Anura	Dendrobatidae	Colostethinae	Ameerega		trivittata	Three-striped Poison Frog (English), groengestreepte gifkikker (Dutch), tidetide (Sranan), Sapito Dargo Trillistado (Spanish)	Ameerega trivittata	Epipedobates trivittatus	Epipedobates trivittatus	Least Concern (LC)	BO,BR,CO,EC,GF,GY,PE,SR,VE		1675	https://amphibiaweb.org/species/1675
1578	Anura	Dendrobatidae	Colostethinae	Ameerega		yoshina					Endangered (EN)	PE		7277	https://amphibiaweb.org/species/7277
1579	Anura	Dendrobatidae	Colostethinae	Ameerega		yungicola		Ameerega yungicola			Least Concern (LC)	BO		6741	https://amphibiaweb.org/species/6741
1580	Anura	Dendrobatidae	Colostethinae	Colostethus		agilis		Colostethus agilis			Endangered (EN)	CO		1534	https://amphibiaweb.org/species/1534
1581	Anura	Dendrobatidae	Colostethinae	Colostethus		alacris		Colostethus alacris			Data Deficient (DD)	CO		1535	https://amphibiaweb.org/species/1535
1582	Anura	Dendrobatidae	Colostethinae	Colostethus		brachistriatus		Colostethus brachistriatus			Data Deficient (DD)	CO		1543	https://amphibiaweb.org/species/1543
1583	Anura	Dendrobatidae	Colostethinae	Colostethus		dunni		Prostherapis dunni	Prostherapis dunni	Prostherapis dunni	Critically Endangered (CR)	VE		1555	https://amphibiaweb.org/species/1555
1584	Anura	Dendrobatidae	Colostethinae	Colostethus		dysprosium		Colostethus dysprosium			Data Deficient (DD)	CO		6110	https://amphibiaweb.org/species/6110
1585	Anura	Dendrobatidae	Colostethinae	Colostethus		fraterdanieli		Colostethus fraterdanieli			Least Concern (LC)	CO		1563	https://amphibiaweb.org/species/1563
1586	Anura	Dendrobatidae	Colostethinae	Colostethus		furviventris		Colostethus furviventris			Data Deficient (DD)	CO		1566	https://amphibiaweb.org/species/1566
1587	Anura	Dendrobatidae	Colostethinae	Colostethus		imbricolus		Colostethus imbricolus			Endangered (EN)	CO		1570	https://amphibiaweb.org/species/1570
1588	Anura	Dendrobatidae	Colostethinae	Colostethus		inguinalis		Colostethus inguinalis			Least Concern (LC)	CO		1572	https://amphibiaweb.org/species/1572
1589	Anura	Dendrobatidae	Colostethinae	Colostethus		latinasus		Colostethus latinasus			Critically Endangered (CR)	PA,CO		1577	https://amphibiaweb.org/species/1577
1590	Anura	Dendrobatidae	Colostethinae	Colostethus		lynchi		Colostethus lynchi			Data Deficient (DD)	CO		5425	https://amphibiaweb.org/species/5425
1591	Anura	Dendrobatidae	Colostethinae	Colostethus		mertensi		Colostethus mertensi			Vulnerable (VU)	CO		1587	https://amphibiaweb.org/species/1587
1592	Anura	Dendrobatidae	Colostethinae	Colostethus		panamensis	Panama rocket frog	Colostethus panamansis	Colostethus panamansis	Colostethus panamensis	Least Concern (LC)	CO,PA		6424	https://amphibiaweb.org/species/6424	Grant, T., D. R. Frost, R. Ibáñez D., C. W. Myers, and J. M. Savage. 2006 Bulletin of Zoological Nomenclature 63: 39–41 proposed corrected spelling from panamansis.
1593	Anura	Dendrobatidae	Colostethinae	Colostethus		poecilonotus		Colostethus poecilonotus			Data Deficient (DD)	PE		1598	https://amphibiaweb.org/species/1598
1594	Anura	Dendrobatidae	Colostethinae	Colostethus		pratti		Colostethus pratti			Least Concern (LC)	CO,PA		1599	https://amphibiaweb.org/species/1599
1595	Anura	Dendrobatidae	Colostethinae	Colostethus		ramirezi		Colostethus ramirezi			Data Deficient (DD)	CO		6115	https://amphibiaweb.org/species/6115
1596	Anura	Dendrobatidae	Colostethinae	Colostethus		ruthveni		Colostethus ruthveni			Near Threatened (NT)	CO		5575	https://amphibiaweb.org/species/5575
1597	Anura	Dendrobatidae	Colostethinae	Colostethus		thorntoni		Colostethus thorntoni			Vulnerable (VU)	CO		1616	https://amphibiaweb.org/species/1616
1598	Anura	Dendrobatidae	Colostethinae	Colostethus		ucumari		Colostethus ucumari			Endangered (EN)	CO		6984	https://amphibiaweb.org/species/6984
1599	Anura	Dendrobatidae	Colostethinae	Colostethus		yaguara		Colostethus yaguara			Data Deficient (DD)	CO		1622	https://amphibiaweb.org/species/1622
1600	Anura	Dendrobatidae	Colostethinae	Epipedobates		anthonyi	Anthony's Poison Arrow Frog	Epipedobates anthonyi			Near Threatened (NT)	EC,PE		6581	https://amphibiaweb.org/species/6581
1601	Anura	Dendrobatidae	Colostethinae	Epipedobates		boulengeri		Epipedobates boulengeri			Least Concern (LC)	EC,CO		1656	https://amphibiaweb.org/species/1656
1602	Anura	Dendrobatidae	Colostethinae	Epipedobates		darwinwallacei						EC		7608	https://amphibiaweb.org/species/7608
1603	Anura	Dendrobatidae	Colostethinae	Epipedobates		espinosai		Epipedobates espinosai			Data Deficient (DD)	EC		1660	https://amphibiaweb.org/species/1660
1604	Anura	Dendrobatidae	Colostethinae	Epipedobates		machalilla		Epipedobates machalilla	Colostethus machalilla	Colostethus machalilla	Least Concern (LC)	EC		1581	https://amphibiaweb.org/species/1581
1605	Anura	Dendrobatidae	Colostethinae	Epipedobates		narinensis	Narino Poison Frog	Epipedobates narinensis			Data Deficient (DD)	CO		7107	https://amphibiaweb.org/species/7107
1606	Anura	Dendrobatidae	Colostethinae	Epipedobates		tricolor	Phantasmal Poison Frog, Phantasmal Poison-arrow Frog,	Epipedobates tricolor			Vulnerable (VU)	EC		1674	https://amphibiaweb.org/species/1674
1607	Anura	Dendrobatidae	Colostethinae	Leucostethus		argyrogaster	Imaza Rocket Frog	Colostethus argyrogaster	Colostethus argyrogaster, Hyloxalus argyrogaster	Hyloxalus argyrogaster	Least Concern (LC)	PE		1538	https://amphibiaweb.org/species/1538
1608	Anura	Dendrobatidae	Colostethinae	Leucostethus		bilsa						EC		9306	https://amphibiaweb.org/species/9306
1609	Anura	Dendrobatidae	Colostethinae	Leucostethus		fugax		Colostethus fugax	Colostethus fugax		Data Deficient (DD)	EC		1564	https://amphibiaweb.org/species/1564
1610	Anura	Dendrobatidae	Colostethinae	Leucostethus		jota						CO		8898	https://amphibiaweb.org/species/8898
1611	Anura	Dendrobatidae	Colostethinae	Leucostethus		siapida						CO		9439	https://amphibiaweb.org/species/9439
1612	Anura	Dendrobatidae	Colostethinae	Silverstoneia		dalyi		Silverstoneia dalyi			Endangered (EN)	CO		8084	https://amphibiaweb.org/species/8084
1613	Anura	Dendrobatidae	Colostethinae	Silverstoneia		erasmios		Silverstoneia erasmios	Colostethus erasmios	Colostethus erasmios	Endangered (EN)	CO		6111	https://amphibiaweb.org/species/6111
1614	Anura	Dendrobatidae	Colostethinae	Silverstoneia		flotator		Silverstoneia flotator	Colostethus flotator	Colostethus flotator	Least Concern (LC)	PA,CR		1562	https://amphibiaweb.org/species/1562
1615	Anura	Dendrobatidae	Colostethinae	Silverstoneia		gutturalis		Silverstoneia gutturalis			Data Deficient (DD)	CO		8080	https://amphibiaweb.org/species/8080
1616	Anura	Dendrobatidae	Colostethinae	Silverstoneia		minima		Silverstoneia minima			Data Deficient (DD)	CO		8081	https://amphibiaweb.org/species/8081
1617	Anura	Dendrobatidae	Colostethinae	Silverstoneia		minutissima		Silverstoneia minutissima			Near Threatened (NT)	CO		8082	https://amphibiaweb.org/species/8082
1618	Anura	Dendrobatidae	Colostethinae	Silverstoneia		nubicola		Silverstoneia nubicola	Colostethus nubicola	Colostethus nubicola	Vulnerable (VU)	CO,PA,CR		1591	https://amphibiaweb.org/species/1591
1619	Anura	Dendrobatidae	Colostethinae	Silverstoneia		punctiventris		Silverstoneia punctiventris			Endangered (EN)	CO		8083	https://amphibiaweb.org/species/8083
1620	Anura	Dendrobatidae	Dendrobatinae	Adelphobates		castaneoticus	Brazil-nut Poison Frog	Adelphobates castaneoticus	Dendrobates castaneoticus	Dendrobates castaneoticus	Least Concern (LC)	BR		1629	https://amphibiaweb.org/species/1629
1621	Anura	Dendrobatidae	Dendrobatinae	Adelphobates		galactonotus	Splash-Backed Poison Frog	Adelphobates galactonotus	Dendrobates galactonotus	Dendrobates galactonotus	Least Concern (LC)	BR		1631	https://amphibiaweb.org/species/1631
1622	Anura	Dendrobatidae	Dendrobatinae	Adelphobates		quinquevittatus		Adelphobates quinquevittatus		Adelphobates quinquevittatus	Least Concern (LC)	BO,BR,CO		1642	https://amphibiaweb.org/species/1642
1623	Anura	Dendrobatidae	Dendrobatinae	Andinobates		abditus		Andinobates abditus	Ranitomeya abdita	Ranitomeya abdita	Critically Endangered (CR)	EC		1687	https://amphibiaweb.org/species/1687
1624	Anura	Dendrobatidae	Dendrobatinae	Andinobates		altobueyensis		Andinobates altobueyensis	Ranitomeya altobueyensis	Ranitomeya altobueyensis	Data Deficient (DD)	CO		1688	https://amphibiaweb.org/species/1688
1625	Anura	Dendrobatidae	Dendrobatinae	Andinobates		bombetes	Cauca Poison Frog	Andinobates bombetes	Ranitomeya bombetes	Ranitomeya bombetes	Vulnerable (VU)	CO		1689	https://amphibiaweb.org/species/1689
1626	Anura	Dendrobatidae	Dendrobatinae	Andinobates		cassidyhornae	Cassidy's Poison Dart Frog	Andinobates cassidyhornae			Vulnerable (VU)	CO		7974	https://amphibiaweb.org/species/7974
1627	Anura	Dendrobatidae	Dendrobatinae	Andinobates		claudiae		Andinobates claudiae	Ranitomeya claudiae	Ranitomeya claudiae	Data Deficient (DD)	PA		5908	https://amphibiaweb.org/species/5908
1628	Anura	Dendrobatidae	Dendrobatinae	Andinobates		daleswansoni		Andinobates daleswansoni			Endangered (EN)	CO		6773	https://amphibiaweb.org/species/6773
1629	Anura	Dendrobatidae	Dendrobatinae	Andinobates		dorisswansonae		Andinobates dorisswansonae			Vulnerable (VU)	CO		6774	https://amphibiaweb.org/species/6774
1630	Anura	Dendrobatidae	Dendrobatinae	Andinobates		fulguritus	Yellow-bellied Poison Frog	Andinobates fulguritus	Ranitomeya fulgurita	Ranitomeya fulgurita	Least Concern (LC)	PA,CO		1690	https://amphibiaweb.org/species/1690
1631	Anura	Dendrobatidae	Dendrobatinae	Andinobates		geminisae	Poison Dart Frog				Critically Endangered (CR)	PA		8233	https://amphibiaweb.org/species/8233
1632	Anura	Dendrobatidae	Dendrobatinae	Andinobates		minutus		Andinobates minutus	Dendrobates shrevei, Minyobates minutus, Ranitomeya minuta	Dendrobates shrevei, Minyobates minutus, Ranitomeya minuta	Least Concern (LC)	PA,CO		1691	https://amphibiaweb.org/species/1691
1633	Anura	Dendrobatidae	Dendrobatinae	Andinobates		opisthomelas		Andinobates opisthomelas	Ranitomeya opisthomelas	Ranitomeya opisthomelas	Vulnerable (VU)	CO		1692	https://amphibiaweb.org/species/1692
1634	Anura	Dendrobatidae	Dendrobatinae	Andinobates		supata	Supatá Golden Poison Frog, Rana Dorada de Supatá (Spanish)					CO		9451	https://amphibiaweb.org/species/9451
1635	Anura	Dendrobatidae	Dendrobatinae	Andinobates		tolimensis		Andinobates tolimensis	Dendrobates tolimensis		Vulnerable (VU)	CO		7029	https://amphibiaweb.org/species/7029
1636	Anura	Dendrobatidae	Dendrobatinae	Andinobates		victimatus					Endangered (EN)	CO		8655	https://amphibiaweb.org/species/8655
1637	Anura	Dendrobatidae	Dendrobatinae	Andinobates		viridis		Andinobates viridis	Ranitomeya viridis	Ranitomeya viridis	Critically Endangered (CR)	CO		1694	https://amphibiaweb.org/species/1694
1638	Anura	Dendrobatidae	Dendrobatinae	Andinobates		virolinensis		Andinobates virolinensis	Minyobates virolinensis, Ranitomeya virolinensis	Minyobates virolinensis, Ranitomeya virolinensis	Vulnerable (VU)	CO		1695	https://amphibiaweb.org/species/1695
1639	Anura	Dendrobatidae	Dendrobatinae	Dendrobates		auratus	Green and Black Poison Frog, Green Poison Frog, Green and Black Poison-Dart Frog, Gold Arrow-poison Frog	Dendrobates auratus			Least Concern (LC)	US,PA,NI,CR,CO		1625	https://amphibiaweb.org/species/1625
1640	Anura	Dendrobatidae	Dendrobatinae	Dendrobates		leucomelas	Yellow-headed Poison Frog, Yellow-banded dart-poison frog, Bumblebee Poison Dart Frog	Dendrobates leucomelas			Least Concern (LC)	VE,GY,CO,BR		1638	https://amphibiaweb.org/species/1638
1641	Anura	Dendrobatidae	Dendrobatinae	Dendrobates		nubeculosus		Dendrobates nubeculosus			Data Deficient (DD)	GY		6578	https://amphibiaweb.org/species/6578
1642	Anura	Dendrobatidae	Dendrobatinae	Dendrobates		tinctorius	Dyeing Poison Frog	Dendrobates tinctorius	Dendrobates azureus, Rana tinctoria	Dendrobates azureus, Rana tinctoria	Least Concern (LC)	SR,GY,GF,BR		1646	https://amphibiaweb.org/species/1646
1643	Anura	Dendrobatidae	Dendrobatinae	Dendrobates		truncatus		Dendrobates truncatus			Least Concern (LC)	CO		1647	https://amphibiaweb.org/species/1647
1644	Anura	Dendrobatidae	Dendrobatinae	Excidobates		captivus	Santiago Poison Frog	Excidobates captivus	Dendrobates captivus	Dendrobates captivus	Vulnerable (VU)	EC,PE		1628	https://amphibiaweb.org/species/1628
1645	Anura	Dendrobatidae	Dendrobatinae	Excidobates		condor					Endangered (EN)	EC		7915	https://amphibiaweb.org/species/7915
1646	Anura	Dendrobatidae	Dendrobatinae	Excidobates		mysteriosus	Marañón Poison Frog	Excidobates mysteriosus	Dendrobates mysteriosus	Dendrobates mysteriosus	Endangered (EN)	PE		1639	https://amphibiaweb.org/species/1639
1647	Anura	Dendrobatidae	Dendrobatinae	Minyobates		steyermarki	Demonic Poison Frog, Yapacana's Little Red Frog	Minyobates steyermarki	Dendrobates steyermarki	Dendrobates steyermarki	Critically Endangered (CR)	VE		1693	https://amphibiaweb.org/species/1693
1648	Anura	Dendrobatidae	Dendrobatinae	Oophaga		anchicayensis					Endangered (EN)	CO		9372	https://amphibiaweb.org/species/9372
1649	Anura	Dendrobatidae	Dendrobatinae	Oophaga		andresi					Endangered (EN)	CO		9371	https://amphibiaweb.org/species/9371
1650	Anura	Dendrobatidae	Dendrobatinae	Oophaga		arborea	Polkadot Poison Frog	Oophaga arborea	Dendrobates arboreus	Dendrobates arboreus	Critically Endangered (CR)	PA		1624	https://amphibiaweb.org/species/1624
1651	Anura	Dendrobatidae	Dendrobatinae	Oophaga		granulifera	Granular Poison Frog	Oophaga granulifera	Dendrobates granuliferus	Dendrobates granuliferus	Vulnerable (VU)	CR,PA		1632	https://amphibiaweb.org/species/1632
1652	Anura	Dendrobatidae	Dendrobatinae	Oophaga		histrionica	Harlequin Poison Frog	Oophaga histrionica	Dendrobates histrionicus	Dendrobates histrionicus	Critically Endangered (CR)	EC,CO		1633	https://amphibiaweb.org/species/1633
1653	Anura	Dendrobatidae	Dendrobatinae	Oophaga		lehmanni	Lehmann's Frog, Red-banded Poison Frog, Harlequin Poison Frog	Oophaga lehmanni	Dendrobates lehmanni	Dendrobates lehmanni	Critically Endangered (CR)	CO		1637	https://amphibiaweb.org/species/1637
1654	Anura	Dendrobatidae	Dendrobatinae	Oophaga		occultator		Oophaga occultator	Dendrobates occultator	Dendrobates occultator	Critically Endangered (CR)	CO		1640	https://amphibiaweb.org/species/1640
1655	Anura	Dendrobatidae	Dendrobatinae	Oophaga		pumilio	Strawberry Poison Frog	Oophaga pumilio	Dendrobates pumilio	Dendrobates pumilio	Least Concern (LC)	PA,NI,CR		1641	https://amphibiaweb.org/species/1641
1656	Anura	Dendrobatidae	Dendrobatinae	Oophaga		solanensis					Vulnerable (VU)	CO		9373	https://amphibiaweb.org/species/9373
1657	Anura	Dendrobatidae	Dendrobatinae	Oophaga		speciosa	Splendid Poison Frog	Oophaga speciosa	Dendrobates speciosus	Dendrobates speciosus	Extinct (EX)	PA		1645	https://amphibiaweb.org/species/1645
1658	Anura	Dendrobatidae	Dendrobatinae	Oophaga		sylvatica	Little-devil poison frog, Kiki	Oophaga sylvatica			Near Threatened (NT)	CO,EC		5910	https://amphibiaweb.org/species/5910
1659	Anura	Dendrobatidae	Dendrobatinae	Oophaga		vicentei		Oophaga vicentei	Dendrobates vicentei	Dendrobates vicentei	Endangered (EN)	PA		5578	https://amphibiaweb.org/species/5578
1660	Anura	Dendrobatidae	Dendrobatinae	Phyllobates		aurotaenia	Kõkoé	Phyllobates aurotaenia			Least Concern (LC)	CO		1704	https://amphibiaweb.org/species/1704
1661	Anura	Dendrobatidae	Dendrobatinae	Phyllobates		bicolor	Black Leg Poison Dart Frog, Neará	Phyllobates bicolor			Endangered (EN)	CO		1705	https://amphibiaweb.org/species/1705
1662	Anura	Dendrobatidae	Dendrobatinae	Phyllobates		lugubris	Striped Poison-Dart Frog, Lovely Poison Frog	Phyllobates lugubris			Least Concern (LC)	PA,CR		1706	https://amphibiaweb.org/species/1706
1663	Anura	Dendrobatidae	Dendrobatinae	Phyllobates		terribilis	Golden Poison Frog	Phyllobates terribilis			Endangered (EN)	CO		1707	https://amphibiaweb.org/species/1707
1664	Anura	Dendrobatidae	Dendrobatinae	Phyllobates		vittatus	Golfo Dulce Poison-Dart Frog	Phyllobates vittatus			Vulnerable (VU)	CR		1708	https://amphibiaweb.org/species/1708
1665	Anura	Dendrobatidae	Dendrobatinae	Ranitomeya		amazonica		Ranitomeya amazonica	Dendrobates amazonicus	Dendrobates amazonicus	Data Deficient (DD)	PE		5911	https://amphibiaweb.org/species/5911
1666	Anura	Dendrobatidae	Dendrobatinae	Ranitomeya		benedicta		Ranitomeya benedicta			Vulnerable (VU)	PE		7167	https://amphibiaweb.org/species/7167
1667	Anura	Dendrobatidae	Dendrobatinae	Ranitomeya		cyanovittata			Dendrobates cyanovittata			PE		7488	https://amphibiaweb.org/species/7488
1668	Anura	Dendrobatidae	Dendrobatinae	Ranitomeya		defleri		Ranitomeya defleri			Least Concern (LC)	CO		7398	https://amphibiaweb.org/species/7398
1669	Anura	Dendrobatidae	Dendrobatinae	Ranitomeya		fantastica	Crowned Poison Frog, Red-headed Poison Frog	Ranitomeya fantastica	Dendrobates fantasticus	Dendrobates fantasticus	Vulnerable (VU)	PE		1630	https://amphibiaweb.org/species/1630
1670	Anura	Dendrobatidae	Dendrobatinae	Ranitomeya		flavovittata		Ranitomeya flavovittata	Dendrobates flavovittatus	Dendrobates flavovittatus	Least Concern (LC)	PE		5913	https://amphibiaweb.org/species/5913
1671	Anura	Dendrobatidae	Dendrobatinae	Ranitomeya		imitator	Imitating Poison Frog, Mimic Poison Frog, Rana Venenosa	Ranitomeya imitator	Dendrobates imitator	Dendrobates imitator	Least Concern (LC)	PE		1634	https://amphibiaweb.org/species/1634
1672	Anura	Dendrobatidae	Dendrobatinae	Ranitomeya		reticulata	Red-backed Poison Frog, Reticulated Poison Frog	Ranitomeya reticulata	Dendrobates reticulatus	Dendrobates reticulatus	Least Concern (LC)	EC,PE		1643	https://amphibiaweb.org/species/1643
1673	Anura	Dendrobatidae	Dendrobatinae	Ranitomeya		sirensis	Sira Poison Frog	Ranitomeya sirensis	Dendrobates sirensis	Dendrobates sirensis	Least Concern (LC)	PE		6580	https://amphibiaweb.org/species/6580
1674	Anura	Dendrobatidae	Dendrobatinae	Ranitomeya		summersi		Ranitomeya summersi			Endangered (EN)	PE		7168	https://amphibiaweb.org/species/7168
1675	Anura	Dendrobatidae	Dendrobatinae	Ranitomeya		toraro						BR		7732	https://amphibiaweb.org/species/7732
1676	Anura	Dendrobatidae	Dendrobatinae	Ranitomeya		uakarii		Ranitomeya uakarii			Least Concern (LC)	PE		6725	https://amphibiaweb.org/species/6725
1677	Anura	Dendrobatidae	Dendrobatinae	Ranitomeya		vanzolinii	Spotted Poison Frog	Ranitomeya vanzolinii	Dendrobates vanzolinii	Dendrobates vanzolinii	Least Concern (LC)	PE,BR		1648	https://amphibiaweb.org/species/1648
1678	Anura	Dendrobatidae	Dendrobatinae	Ranitomeya		variabilis	Variable Poison Frog, Splash-back Poison Frog	Ranitomeya variabilis	Dendrobates variabilis	Dendrobates variabilis	Data Deficient (DD)	CO,EC,PE		6117	https://amphibiaweb.org/species/6117
1679	Anura	Dendrobatidae	Dendrobatinae	Ranitomeya		ventrimaculata	Amazonian Poison Frog	Ranitomeya ventrimaculata	Dendrobates ventrimaculatus, Dendrobates minutus ventrimaculatus	Dendrobates ventrimaculatus, Dendrobates minutus ventrimaculatus	Least Concern (LC)	BR,CO,EC,GF,GY,PE,SR		1649	https://amphibiaweb.org/species/1649
1680	Anura	Dendrobatidae	Dendrobatinae	Ranitomeya		yavaricola			Dendrobates yavaricola		Data Deficient (DD)	PE		7487	https://amphibiaweb.org/species/7487
1681	Anura	Dendrobatidae	Hyloxalinae	Ectopoglossus		absconditus					Data Deficient (DD)	CO		8692	https://amphibiaweb.org/species/8692
1682	Anura	Dendrobatidae	Hyloxalinae	Ectopoglossus		astralogaster					Data Deficient (DD)	PA		7951	https://amphibiaweb.org/species/7951
1683	Anura	Dendrobatidae	Hyloxalinae	Ectopoglossus		atopoglossus		Anomaloglossus atopoglossus	Anomaloglossus atopoglossus, Colostethus atopoglossus	Colostethus atopoglossus	Critically Endangered (CR)	CO		5568	https://amphibiaweb.org/species/5568
1684	Anura	Dendrobatidae	Hyloxalinae	Ectopoglossus		confusus			Anomaloglossus confusus		Endangered (EN)	EC		7393	https://amphibiaweb.org/species/7393
1685	Anura	Dendrobatidae	Hyloxalinae	Ectopoglossus		isthminus					Endangered (EN)	PA		7950	https://amphibiaweb.org/species/7950
1686	Anura	Dendrobatidae	Hyloxalinae	Ectopoglossus		lacrimosus		Anomaloglossus lacrimosus	Anomaloglossus lacrimosus, Colostethus lacrimosus	Colostethus lacrimosus	Vulnerable (VU)	CO		1576	https://amphibiaweb.org/species/1576
1687	Anura	Dendrobatidae	Hyloxalinae	Ectopoglossus		saxatilis					Data Deficient (DD)	CO		8693	https://amphibiaweb.org/species/8693
1688	Anura	Dendrobatidae	Hyloxalinae	Hyloxalus		abditaurantius		Hyloxalus abditaurantius	Colostethus abditaurantius	Colostethus abditaurantius	Critically Endangered (CR)	CO		1533	https://amphibiaweb.org/species/1533
1689	Anura	Dendrobatidae	Hyloxalinae	Hyloxalus		aeruginosus		Hyloxalus aeruginosus			Data Deficient (DD)	PE		6355	https://amphibiaweb.org/species/6355
1690	Anura	Dendrobatidae	Hyloxalinae	Hyloxalus		anthracinus		Hyloxalus anthracinus	Colostethus anthracinus	Colostethus anthracinus	Critically Endangered (CR)	EC		1537	https://amphibiaweb.org/species/1537
1691	Anura	Dendrobatidae	Hyloxalinae	Hyloxalus		arliensis						CO		9156	https://amphibiaweb.org/species/9156
1692	Anura	Dendrobatidae	Hyloxalinae	Hyloxalus		awa		Hyloxalus awa	Colostethus awa	Colostethus awa	Least Concern (LC)	EC		1539	https://amphibiaweb.org/species/1539
1693	Anura	Dendrobatidae	Hyloxalinae	Hyloxalus		azureiventris	Sky Blue Poison Dart Frog	Hyloxalus azureiventris	Cryptophyllobates azureiventris	Cryptophyllobates azureiventris	Endangered (EN)	PE		1652	https://amphibiaweb.org/species/1652
1694	Anura	Dendrobatidae	Hyloxalinae	Hyloxalus		betancuri		Hyloxalus betancuri	Colostethus betancuri	Colostethus betancuri	Data Deficient (DD)	CO		1541	https://amphibiaweb.org/species/1541
1695	Anura	Dendrobatidae	Hyloxalinae	Hyloxalus		bocagei		Hyloxalus bocagei	Colostethus bocagei	Colostethus bocagei	Least Concern (LC)	CO,EC		1542	https://amphibiaweb.org/species/1542
1696	Anura	Dendrobatidae	Hyloxalinae	Hyloxalus		borjai		Hyloxalus borjai	Colostethus borjai	Colostethus borjai	Data Deficient (DD)	CO		6108	https://amphibiaweb.org/species/6108
1697	Anura	Dendrobatidae	Hyloxalinae	Hyloxalus		breviquartus		Hyloxalus breviquartus	Colostethus breviquartus	Colostethus breviquartus	Least Concern (LC)	CO,EC		1544	https://amphibiaweb.org/species/1544
1698	Anura	Dendrobatidae	Hyloxalinae	Hyloxalus		cevallosi		Hyloxalus cevallosi	Colostethus cevallosi	Colostethus cevallosi	Endangered (EN)	EC		1550	https://amphibiaweb.org/species/1550
1699	Anura	Dendrobatidae	Hyloxalinae	Hyloxalus		chlorocraspedus		Hyloxalus chlorocraspedus			Data Deficient (DD)	BR,PE		6667	https://amphibiaweb.org/species/6667
1700	Anura	Dendrobatidae	Hyloxalinae	Hyloxalus		chocoensis		Hyloxalus chocoensis	Colostethus chocoensis	Colostethus chocoensis	Endangered (EN)	CO		1552	https://amphibiaweb.org/species/1552
1701	Anura	Dendrobatidae	Hyloxalinae	Hyloxalus		craspedoceps		Hyloxalus craspedoceps			Data Deficient (DD)	PE		6356	https://amphibiaweb.org/species/6356
1702	Anura	Dendrobatidae	Hyloxalinae	Hyloxalus		delatorreae		Hyloxalus delatorreae	Colostethus delatorreae	Colostethus delatorreae	Critically Endangered (CR)	EC		1554	https://amphibiaweb.org/species/1554
1703	Anura	Dendrobatidae	Hyloxalinae	Hyloxalus		edwardsi		Hyloxalus edwardsi	Colostethus edwardsi	Colostethus edwardsi	Critically Endangered (CR)	CO		1557	https://amphibiaweb.org/species/1557
1704	Anura	Dendrobatidae	Hyloxalinae	Hyloxalus		elachyhistus		Hyloxalus elachyhistus	Colostethus elachyhistus	Colostethus elachyhistus	Least Concern (LC)	PE,EC		1558	https://amphibiaweb.org/species/1558
1705	Anura	Dendrobatidae	Hyloxalinae	Hyloxalus		eleutherodactylus		Hyloxalus eleutherodactylus			Data Deficient (DD)	PE		6357	https://amphibiaweb.org/species/6357
1706	Anura	Dendrobatidae	Hyloxalinae	Hyloxalus		exasperatus		Hyloxalus exasperatus	Colostethus exasperatus	Colostethus exasperatus	Data Deficient (DD)	EC		1559	https://amphibiaweb.org/species/1559
1707	Anura	Dendrobatidae	Hyloxalinae	Hyloxalus		excisus		Hyloxalus excisus	Colostethus excisus	Colostethus excisus	Data Deficient (DD)	CO		6112	https://amphibiaweb.org/species/6112
1708	Anura	Dendrobatidae	Hyloxalinae	Hyloxalus		faciopunctulatus		Hyloxalus faciopunctulatus	Colostethus faciopunctulatus	Colostethus faciopunctulatus	Data Deficient (DD)	CO		1560	https://amphibiaweb.org/species/1560
1709	Anura	Dendrobatidae	Hyloxalinae	Hyloxalus		fallax		Hyloxalus fallax	Colostethus fallax	Colostethus fallax	Data Deficient (DD)	EC		1561	https://amphibiaweb.org/species/1561
1710	Anura	Dendrobatidae	Hyloxalinae	Hyloxalus		fascianigrus		Hyloxalus fascianigrus	Colostethus fascianiger, Colostethus fascianigrus, Hyloxalus fascianiger	Colostethus fascianiger, Colostethus fascianigrus, Hyloxalus fascianiger	Vulnerable (VU)	CO		5424	https://amphibiaweb.org/species/5424
1711	Anura	Dendrobatidae	Hyloxalinae	Hyloxalus		felixcoperari						CO		8892	https://amphibiaweb.org/species/8892
1712	Anura	Dendrobatidae	Hyloxalinae	Hyloxalus		fuliginosus		Hyloxalus fuliginosus	Colostethus fuliginosus, Prostherapis fuliginosus	Colostethus fuliginosus, Prostherapis fuliginosus	Data Deficient (DD)	EC,CO		1565	https://amphibiaweb.org/species/1565
1713	Anura	Dendrobatidae	Hyloxalinae	Hyloxalus		idiomelus		Hyloxalus idiomelus	Colostethus idiomelas, Colostethus idiomelus	Colostethus idiomelas, Colostethus idiomelus	Data Deficient (DD)	PE		1569	https://amphibiaweb.org/species/1569
1714	Anura	Dendrobatidae	Hyloxalinae	Hyloxalus		infraguttatus		Hyloxalus infraguttatus	Colostethus infraguttatus	Colostethus infraguttatus	Near Threatened (NT)	EC		1571	https://amphibiaweb.org/species/1571
1715	Anura	Dendrobatidae	Hyloxalinae	Hyloxalus		insulatus		Hyloxalus insulatus			Vulnerable (VU)	PE		6358	https://amphibiaweb.org/species/6358
1716	Anura	Dendrobatidae	Hyloxalinae	Hyloxalus		italoi					Least Concern (LC)	EC,PE		7591	https://amphibiaweb.org/species/7591
1717	Anura	Dendrobatidae	Hyloxalinae	Hyloxalus		jacobuspetersi		Colostethus jacobuspetersi	Colostethus jacobuspetersi		Critically Endangered (CR)	EC		1573	https://amphibiaweb.org/species/1573
1718	Anura	Dendrobatidae	Hyloxalinae	Hyloxalus		lehmanni		Hyloxalus lehmanni	Colostethus lehmanni	Colostethus lehmanni	Near Threatened (NT)	CO,EC		1578	https://amphibiaweb.org/species/1578
1719	Anura	Dendrobatidae	Hyloxalinae	Hyloxalus		leucophaeus		Hyloxalus leucophaeus			Data Deficient (DD)	PE		6359	https://amphibiaweb.org/species/6359
1720	Anura	Dendrobatidae	Hyloxalinae	Hyloxalus		littoralis		Hyloxalus littoralis	Colostethus littoralis	Colostethus littoralis	Least Concern (LC)	PE		1580	https://amphibiaweb.org/species/1580
1721	Anura	Dendrobatidae	Hyloxalinae	Hyloxalus		maculosus		Hyloxalus maculosus	Colostethus maculosus	Colostethus maculosus	Data Deficient (DD)	EC		6579	https://amphibiaweb.org/species/6579
1722	Anura	Dendrobatidae	Hyloxalinae	Hyloxalus		maquipucuna		Hyloxalus maquipucuna	Colostethus maquipucuna	Colostethus maquipucuna	Data Deficient (DD)	EC		1583	https://amphibiaweb.org/species/1583
1723	Anura	Dendrobatidae	Hyloxalinae	Hyloxalus		marmoreoventris		Hyloxalus marmoreoventris	Colostethus marmoreoventris	Colostethus marmoreoventris	Data Deficient (DD)	EC		1585	https://amphibiaweb.org/species/1585
1724	Anura	Dendrobatidae	Hyloxalinae	Hyloxalus		mittermeieri		Hyloxalus mittermeieri	Colostethus mittermeieri	Colostethus mittermeieri	Data Deficient (DD)	PE		1588	https://amphibiaweb.org/species/1588
1725	Anura	Dendrobatidae	Hyloxalinae	Hyloxalus		mystax		Hyloxalus mystax	Colostethus mystax	Colostethus mystax	Data Deficient (DD)	EC		1589	https://amphibiaweb.org/species/1589
1726	Anura	Dendrobatidae	Hyloxalinae	Hyloxalus		nexipus		Hyloxalus nexipus	Colostethus nexipus	Colostethus nexipus	Least Concern (LC)	PE,EC		1590	https://amphibiaweb.org/species/1590
1727	Anura	Dendrobatidae	Hyloxalinae	Hyloxalus		parcus		Hyloxalus parcus			Data Deficient (DD)	EC		6842	https://amphibiaweb.org/species/6842
1728	Anura	Dendrobatidae	Hyloxalinae	Hyloxalus		patitae		Hyloxalus patitae	Colostethus patitae	Colostethus patitae	Data Deficient (DD)	PE		6221	https://amphibiaweb.org/species/6221
1729	Anura	Dendrobatidae	Hyloxalinae	Hyloxalus		peculiaris		Hyloxalus peculiaris	Colostethus peculiaris	Colostethus peculiaris	Data Deficient (DD)	EC		1595	https://amphibiaweb.org/species/1595
1730	Anura	Dendrobatidae	Hyloxalinae	Hyloxalus		peruvianus		Hyloxalus peruvianus	Colostethus peruvianus	Colostethus peruvianus	Least Concern (LC)	BR,PE		1596	https://amphibiaweb.org/species/1596
1731	Anura	Dendrobatidae	Hyloxalinae	Hyloxalus		pinguis		Hyloxalus pinguis	Colostethus pinguis	Colostethus pinguis	Endangered (EN)	CO		1597	https://amphibiaweb.org/species/1597
1732	Anura	Dendrobatidae	Hyloxalinae	Hyloxalus		pulchellus		Hyloxalus pulchellus	Colostethus pulchellus	Colostethus pulchellus	Near Threatened (NT)	CO,EC		1600	https://amphibiaweb.org/species/1600
1733	Anura	Dendrobatidae	Hyloxalinae	Hyloxalus		pulcherrimus		Hyloxalus pulcherrimus			Data Deficient (DD)	PE		6361	https://amphibiaweb.org/species/6361
1734	Anura	Dendrobatidae	Hyloxalinae	Hyloxalus		pumilus		Hyloxalus pumilus	Colostethus pumilus	Colostethus pumilus	Data Deficient (DD)	EC		1601	https://amphibiaweb.org/species/1601
1735	Anura	Dendrobatidae	Hyloxalinae	Hyloxalus		ramosi		Hyloxalus ramosi	Colostethus ramosi	Colostethus ramosi	Endangered (EN)	CO		1602	https://amphibiaweb.org/species/1602
1736	Anura	Dendrobatidae	Hyloxalinae	Hyloxalus		ruizi		Hyloxalus ruizi	Colostethus ruizi	Colostethus ruizi	Critically Endangered (CR)	CO		1604	https://amphibiaweb.org/species/1604
1737	Anura	Dendrobatidae	Hyloxalinae	Hyloxalus		saltuarius		Hyloxalus saltuarius	Colostethus saltuarius	Colostethus saltuarius	Data Deficient (DD)	CO		5978	https://amphibiaweb.org/species/5978
1738	Anura	Dendrobatidae	Hyloxalinae	Hyloxalus		sanctamariensis						CO		8894	https://amphibiaweb.org/species/8894
1739	Anura	Dendrobatidae	Hyloxalinae	Hyloxalus		sauli		Hyloxalus sauli	Colostethus sauli	Colostethus sauli	Least Concern (LC)	CO,EC		1607	https://amphibiaweb.org/species/1607
1740	Anura	Dendrobatidae	Hyloxalinae	Hyloxalus		shuar		Hyloxalus shuar	Colostethus shuar	Colostethus shuar	Near Threatened (NT)	EC		1610	https://amphibiaweb.org/species/1610
1741	Anura	Dendrobatidae	Hyloxalinae	Hyloxalus		sordidatus		Hyloxalus sordidatus			Data Deficient (DD)	PE		6362	https://amphibiaweb.org/species/6362
1742	Anura	Dendrobatidae	Hyloxalinae	Hyloxalus		spilotogaster		Hyloxalus spilotogaster			Data Deficient (DD)	PE		6363	https://amphibiaweb.org/species/6363
1743	Anura	Dendrobatidae	Hyloxalinae	Hyloxalus		subpunctatus		Hyloxalus subpunctatus	Colostethus subpunctatus	Colostethus subpunctatus	Least Concern (LC)	CO		1612	https://amphibiaweb.org/species/1612
1744	Anura	Dendrobatidae	Hyloxalinae	Hyloxalus		sylvaticus		Hyloxalus sylvaticus	Colostethus sylvaticus	Colostethus sylvaticus	Endangered (EN)	PE		1613	https://amphibiaweb.org/species/1613
1745	Anura	Dendrobatidae	Hyloxalinae	Hyloxalus		toachi		Hyloxalus toachi	Colostethus toachi	Colostethus toachi	Endangered (EN)	EC		1615	https://amphibiaweb.org/species/1615
1746	Anura	Dendrobatidae	Hyloxalinae	Hyloxalus		utcubambensis		Hyloxalus utcubambensis	Colostethus utcubambensis	Colostethus utcubambensis	Data Deficient (DD)	PE		1618	https://amphibiaweb.org/species/1618
1747	Anura	Dendrobatidae	Hyloxalinae	Hyloxalus		vergeli		Hyloxalus vergeli	Colostethus vergeli	Colostethus vergeli	Vulnerable (VU)	CO		1619	https://amphibiaweb.org/species/1619
1748	Anura	Dendrobatidae	Hyloxalinae	Hyloxalus		vertebralis		Hyloxalus vertebralis	Colostethus vertebralis	Colostethus vertebralis	Critically Endangered (CR)	EC		1620	https://amphibiaweb.org/species/1620
1749	Anura	Dendrobatidae	Hyloxalinae	Hyloxalus		whymperi		Hyloxalus whymperi	Colostethus whymperi, Phyllobates whymperi, Colostethus whimperi	Colostethus whymperi, Phyllobates whymperi, Colostethus whimperi	Data Deficient (DD)	EC		1621	https://amphibiaweb.org/species/1621
1750	Anura	Dendrobatidae	Hyloxalinae	Hyloxalus		yasuni						EC		7592	https://amphibiaweb.org/species/7592
1751	Anura	Dicroglossidae	Dicroglossinae	Allopaa		barmoachensis			Paa barmoachensis	Paa barmoachensis		IN,PK		7446	https://amphibiaweb.org/species/7446
1752	Anura	Dicroglossidae	Dicroglossinae	Allopaa		hazarensis	Hazara torrent frog	Allopaa hazarensis	Paa hazarensis, Nanorana hazarensis, Rana hazarensis	Paa hazarensis, Nanorana hazarensis, Rana hazarensis	Least Concern (LC)	IN,PK		4867	https://amphibiaweb.org/species/4867
1753	Anura	Dicroglossidae	Dicroglossinae	Chrysopaa		sternosignata	Karez frog	Chrysopaa sternosignata	Paa sternosignata, Rana sternosignata, Nanorana sternosignata	Paa sternosignata, Rana sternosignata, Nanorana sternosignata	Least Concern (LC)	AF,IN,PK		7445	https://amphibiaweb.org/species/7445
1754	Anura	Dicroglossidae	Dicroglossinae	Euphlyctis		aloysii						IN		7281	https://amphibiaweb.org/species/7281
1755	Anura	Dicroglossidae	Dicroglossinae	Euphlyctis		cyanophlyctis	Common Skittering Frog	Euphlyctis cyanophlyctis			Least Concern (LC)	AF,BT,IN,IR,NP,PK		4703	https://amphibiaweb.org/species/4703
1756	Anura	Dicroglossidae	Dicroglossinae	Euphlyctis		ehrenbergii		Euphlyctis ehrenbergii			Least Concern (LC)	SA,YE		4704	https://amphibiaweb.org/species/4704
1757	Anura	Dicroglossidae	Dicroglossinae	Euphlyctis		ghoshi		Euphlyctis ghoshi			Data Deficient (DD)	IN		5039	https://amphibiaweb.org/species/5039
1758	Anura	Dicroglossidae	Dicroglossinae	Euphlyctis		hexadactylus	Indian Five-fingered Frog, Indian Bullfrog (CITES)	Euphlyctis hexadactylus			Least Concern (LC)	LK,NP,IN,BD		4705	https://amphibiaweb.org/species/4705
1759	Anura	Dicroglossidae	Dicroglossinae	Euphlyctis		kalasgramensis						BD		8305	https://amphibiaweb.org/species/8305
1760	Anura	Dicroglossidae	Dicroglossinae	Euphlyctis		karaavali	Karaavali Skittering Frog					IN		8562	https://amphibiaweb.org/species/8562
1761	Anura	Dicroglossidae	Dicroglossinae	Euphlyctis		kerala	Kerala skittering frog					IN		9397	https://amphibiaweb.org/species/9397
1762	Anura	Dicroglossidae	Dicroglossinae	Euphlyctis		mudigere						IN,LK		7282	https://amphibiaweb.org/species/7282
1763	Anura	Dicroglossidae	Dicroglossinae	Fejervarya		altilabris		Fejervarya altilabris			Data Deficient (DD)	MM		6684	https://amphibiaweb.org/species/6684	Considered a name not associated with a biological population of frogs in Fei, L., C.-y. Ye, J.- p. Jiang, and F. Xie. 2002. On taxonomic status of Rana limnocharis group with revision of nomenclature of the Rice Frog from China. Herpetologica Sinica 9: 88–96. Invalid name in Matsui, M., M. Toda, and H. Ota. 2008 2007. A new species of frog allied to Fejervarya limnocharis from southern Ryukyu, J…
1764	Anura	Dicroglossidae	Dicroglossinae	Fejervarya		assimilis		Fejervarya assimilis			Data Deficient (DD)	IN		6685	https://amphibiaweb.org/species/6685	This name is not associated with any known biological population, but it appears on lists and in publications. Considered invalid by Matsui, Toda & Ota 2008 Curr Herpt 26:73.
1765	Anura	Dicroglossidae	Dicroglossinae	Fejervarya		brama		Fejervarya brama				IN		6686	https://amphibiaweb.org/species/6686	This is a problematic name, considered incertae sedis by Amphibian Species of the World. It cannot be associated with a biological populations but appears on some lists, including IUCN.
1766	Anura	Dicroglossidae	Dicroglossinae	Fejervarya		cancrivora	Crab-eating Frog, Mangrove Frog, Asian Brackish Frog, Crab-eating Grassfrog	Fejervarya cancrivora	Fejervarya raja		Least Concern (LC)	BN,KH,GU,IN,ID,LA,MY,MM,SG,TH,VN	,GU	4748	https://amphibiaweb.org/species/4748	<i>Fejervarya raja</i> synonomized with <i>F. cancrivora</i> after Yodthong S, Stuart BL, Aowphol A (2019) Species delimitation of crab-eating frogs (Fejervarya cancrivora complex) clarifies taxonomy and geographic distributions in mainland Southeast Asia. ZooKeys 883: 119–153.
1767	Anura	Dicroglossidae	Dicroglossinae	Fejervarya		frithi		Fejervarya frithi	Fejervarya frithii	Fejervarya frithii		BD		6687	https://amphibiaweb.org/species/6687	This name is not associated with any known biological population, but it appears on lists and in publications. Considered invalid by Matsui, Toda & Ota 2008 Curr Herpt 26:73.
1768	Anura	Dicroglossidae	Dicroglossinae	Fejervarya		iskandari		Fejervarya iskandari			Least Concern (LC)	ID		5853	https://amphibiaweb.org/species/5853
1769	Anura	Dicroglossidae	Dicroglossinae	Fejervarya		kawamurai						CN,JP		7784	https://amphibiaweb.org/species/7784
1770	Anura	Dicroglossidae	Dicroglossinae	Fejervarya		kupitzi						MM		9033	https://amphibiaweb.org/species/9033
1771	Anura	Dicroglossidae	Dicroglossinae	Fejervarya		limnocharis	Alpine Cricket Frog	Fejervarya limnocharis			Least Concern (LC)	BD,BN,KH,GU,HK,IN,ID,JP,LA,MO,MY,MM,NP,PK,PH,SG,TW,TH,VN	,GU	4770	https://amphibiaweb.org/species/4770
1772	Anura	Dicroglossidae	Dicroglossinae	Fejervarya		moodiei	Crab-eating Frog, Mangrove Frog	Fejervarya moodiei			Data Deficient (DD)	PH		7818	https://amphibiaweb.org/species/7818
1773	Anura	Dicroglossidae	Dicroglossinae	Fejervarya		multistriata	Grassfrog	Fejervarya multistriata			Data Deficient (DD)	CN,HK,IN,MM,TW,TH		7785	https://amphibiaweb.org/species/7785
1774	Anura	Dicroglossidae	Dicroglossinae	Fejervarya		orissaensis		Fejervarya orissaensis			Least Concern (LC)	IN,MM		5670	https://amphibiaweb.org/species/5670
1775	Anura	Dicroglossidae	Dicroglossinae	Fejervarya		pulla					Data Deficient (DD)	MY		8869	https://amphibiaweb.org/species/8869
1776	Anura	Dicroglossidae	Dicroglossinae	Fejervarya		sakishimensis						JP,TW		7174	https://amphibiaweb.org/species/7174
1777	Anura	Dicroglossidae	Dicroglossinae	Fejervarya		triora		Fejervarya triora			Least Concern (LC)	TH		6878	https://amphibiaweb.org/species/6878
1778	Anura	Dicroglossidae	Dicroglossinae	Fejervarya		verruculosa		Fejervarya verruculosa			Least Concern (LC)	PG,ID		4803	https://amphibiaweb.org/species/4803
1779	Anura	Dicroglossidae	Dicroglossinae	Fejervarya		vittigera		Fejervarya vittigera			Least Concern (LC)	PH		4805	https://amphibiaweb.org/species/4805
1780	Anura	Dicroglossidae	Dicroglossinae	Hoplobatrachus		crassus	Jerdon`s Bullfrog	Hoplobatrachus crassus			Least Concern (LC)	BD,LK,NP,IN		4711	https://amphibiaweb.org/species/4711
1781	Anura	Dicroglossidae	Dicroglossinae	Hoplobatrachus		litoralis						BD		7826	https://amphibiaweb.org/species/7826
1782	Anura	Dicroglossidae	Dicroglossinae	Hoplobatrachus		occipitalis	Crowned bullfrog	Hoplobatrachus occipitalis			Least Concern (LC)	DZ,AO,BJ,BF,BI,CM,CF,TD,CG,CD,ER,ET,GA,GM,GH,GN,GW,KE,LR,ML,MR,MA,MZ,NE,NG,RW,SN,SL,SS,SD,TZ,TG,UG,ZM		4713	https://amphibiaweb.org/species/4713
1783	Anura	Dicroglossidae	Dicroglossinae	Hoplobatrachus		rugulosus	Asian Rugose Bullfrog	Hoplobatrachus rugulosus	Hoplobatrachus chinensis, Rana chinensis, Rana rugulosa	Hoplobatrachus chinensis, Rana chinensis, Rana rugulosa	Least Concern (LC)	KH,CN,HK,LA,MO,MY,MM,PH,TW,TH,VN	MY,PH	4714	https://amphibiaweb.org/species/4714
1784	Anura	Dicroglossidae	Dicroglossinae	Hoplobatrachus		tigerinus	Indus Valley Bullfrog	Hoplobatrachus tigerinus	Bufo typhonius	Bufo typhonius	Least Concern (LC)	AF,BD,BT,IN,MG,MV,MM,NP,PK	MG,MV	4715	https://amphibiaweb.org/species/4715
1785	Anura	Dicroglossidae	Dicroglossinae	Limnonectes		acanthi		Limnonectes acanthi			Near Threatened (NT)	PH		4743	https://amphibiaweb.org/species/4743
1786	Anura	Dicroglossidae	Dicroglossinae	Limnonectes		arathooni		Limnonectes arathooni			Vulnerable (VU)	ID		4745	https://amphibiaweb.org/species/4745
1787	Anura	Dicroglossidae	Dicroglossinae	Limnonectes		asperatus		Limnonectes asperatus			Least Concern (LC)	ID		5666	https://amphibiaweb.org/species/5666
1788	Anura	Dicroglossidae	Dicroglossinae	Limnonectes		bagoensis						MM		9432	https://amphibiaweb.org/species/9432
1789	Anura	Dicroglossidae	Dicroglossinae	Limnonectes		bagoyoma						MM		9433	https://amphibiaweb.org/species/9433
1790	Anura	Dicroglossidae	Dicroglossinae	Limnonectes		bannaensis						CN,LA,VN		7087	https://amphibiaweb.org/species/7087
1791	Anura	Dicroglossidae	Dicroglossinae	Limnonectes		beloncioi	Mindoro Fanged Frog					PH		9362	https://amphibiaweb.org/species/9362
1792	Anura	Dicroglossidae	Dicroglossinae	Limnonectes		blythii	Blyth's River Frog, Blyth's Wart Frog, Giant Asian River Frog, Malayan Giant Frog, Blyth's Fanged Frog	Limnonectes blythii			Near Threatened (NT)	ID,LA,MY,MM,PH,SG,TH,VN		4746	https://amphibiaweb.org/species/4746
1793	Anura	Dicroglossidae	Dicroglossinae	Limnonectes		cintalubang					Endangered (EN)	MY		8260	https://amphibiaweb.org/species/8260
1794	Anura	Dicroglossidae	Dicroglossinae	Limnonectes		coffeatus						LA		8768	https://amphibiaweb.org/species/8768
1795	Anura	Dicroglossidae	Dicroglossinae	Limnonectes		conspicillatus	Matang Creek Frog					MY		9154	https://amphibiaweb.org/species/9154
1796	Anura	Dicroglossidae	Dicroglossinae	Limnonectes		dabanus		Limnonectes dabanus	Limnonectes toumanoffi, Rana toumanoffi, Euphlyctis toumanoffi	Limnonectes toumanoffi, Rana toumanoffi, Euphlyctis toumanoffi	Least Concern (LC)	VN		4750	https://amphibiaweb.org/species/4750
1797	Anura	Dicroglossidae	Dicroglossinae	Limnonectes		dammermani		Limnonectes dammermani			Least Concern (LC)	ID		4751	https://amphibiaweb.org/species/4751
1798	Anura	Dicroglossidae	Dicroglossinae	Limnonectes		deinodon	Flat-headed Corrugated Frog					MY		9155	https://amphibiaweb.org/species/9155
1799	Anura	Dicroglossidae	Dicroglossinae	Limnonectes		diuatus		Limnonectes diuatus			Vulnerable (VU)	PH		4752	https://amphibiaweb.org/species/4752
1800	Anura	Dicroglossidae	Dicroglossinae	Limnonectes		doriae	Doria's Fanged Frog	Limnonectes doriae			Least Concern (LC)	IN,MM,TH		4753	https://amphibiaweb.org/species/4753
1801	Anura	Dicroglossidae	Dicroglossinae	Limnonectes		fastigatus						KH		9301	https://amphibiaweb.org/species/9301
1802	Anura	Dicroglossidae	Dicroglossinae	Limnonectes		ferneri	Ferner's Fanged Frog				Endangered (EN)	PH		7295	https://amphibiaweb.org/species/7295
1803	Anura	Dicroglossidae	Dicroglossinae	Limnonectes		finchi	Finch's Wart Frog	Limnonectes finchi			Least Concern (LC)	ID,MY		4754	https://amphibiaweb.org/species/4754
1804	Anura	Dicroglossidae	Dicroglossinae	Limnonectes		fragilis		Limnonectes fragilis			Vulnerable (VU)	CN		4755	https://amphibiaweb.org/species/4755
1805	Anura	Dicroglossidae	Dicroglossinae	Limnonectes		fujianensis		Limnonectes fujianensis			Least Concern (LC)	CN		5321	https://amphibiaweb.org/species/5321
1806	Anura	Dicroglossidae	Dicroglossinae	Limnonectes		grunniens		Limnonectes grunniens			Least Concern (LC)	ID		4757	https://amphibiaweb.org/species/4757
1807	Anura	Dicroglossidae	Dicroglossinae	Limnonectes		gyldenstolpei		Limnonectes gyldenstolpei			Least Concern (LC)	KH,LA,MY,TH		4792	https://amphibiaweb.org/species/4792
1808	Anura	Dicroglossidae	Dicroglossinae	Limnonectes		hascheanus		Limnonectes hascheanus			Least Concern (LC)	VN,ID,MY,IN		5194	https://amphibiaweb.org/species/5194
1809	Anura	Dicroglossidae	Dicroglossinae	Limnonectes		heinrichi		Limnonectes heinrichi			Vulnerable (VU)	ID		4758	https://amphibiaweb.org/species/4758
1810	Anura	Dicroglossidae	Dicroglossinae	Limnonectes		hikidai			Limnonectes laticeps			MY		8228	https://amphibiaweb.org/species/8228
1811	Anura	Dicroglossidae	Dicroglossinae	Limnonectes		ibanorum		Limnonectes ibanorum			Least Concern (LC)	ID,MY		4759	https://amphibiaweb.org/species/4759
1812	Anura	Dicroglossidae	Dicroglossinae	Limnonectes		ingeri		Limnonectes ingeri			Least Concern (LC)	BN,ID,MY		4760	https://amphibiaweb.org/species/4760
1813	Anura	Dicroglossidae	Dicroglossinae	Limnonectes		isanensis	Isan Big-headed frog	Limnonectes isanensis			Vulnerable (VU)	TH		7943	https://amphibiaweb.org/species/7943
1814	Anura	Dicroglossidae	Dicroglossinae	Limnonectes		jarujini		Limnonectes jarujini			Least Concern (LC)	TH		7554	https://amphibiaweb.org/species/7554
1815	Anura	Dicroglossidae	Dicroglossinae	Limnonectes		kadarsani		Limnonectes kadarsani			Least Concern (LC)	ID		5667	https://amphibiaweb.org/species/5667
1816	Anura	Dicroglossidae	Dicroglossinae	Limnonectes		kenepaiensis		Limnonectes kenepaiensis			Vulnerable (VU)	ID,MY		4761	https://amphibiaweb.org/species/4761
1817	Anura	Dicroglossidae	Dicroglossinae	Limnonectes		khammonensis		Limnonectes khammonensis			Data Deficient (DD)	VN,LA		4763	https://amphibiaweb.org/species/4763
1818	Anura	Dicroglossidae	Dicroglossinae	Limnonectes		khasianus		Limnonectes khasianus	Limnonectes laticeps		Data Deficient (DD)	IN		4764	https://amphibiaweb.org/species/4764
1819	Anura	Dicroglossidae	Dicroglossinae	Limnonectes		kiziriani	Kizirian’s Frog (English); Ếch nhẽo ki-zi-ri-an (Vietnamese).					VN		8922	https://amphibiaweb.org/species/8922
1820	Anura	Dicroglossidae	Dicroglossinae	Limnonectes		kohchangae		Limnonectes kohchangae			Least Concern (LC)	KH,LA,TH,VN		4766	https://amphibiaweb.org/species/4766
1821	Anura	Dicroglossidae	Dicroglossinae	Limnonectes		kong						MY		8686	https://amphibiaweb.org/species/8686
1822	Anura	Dicroglossidae	Dicroglossinae	Limnonectes		kuhlii		Limnonectes kuhlii			Least Concern (LC)	IN,ID,MY		4767	https://amphibiaweb.org/species/4767
1823	Anura	Dicroglossidae	Dicroglossinae	Limnonectes		larvaepartus					Least Concern (LC)	ID		8292	https://amphibiaweb.org/species/8292
1824	Anura	Dicroglossidae	Dicroglossinae	Limnonectes		lauhachindai	Lauhachinda's Fanged Frog, Kob Ngon Arjarn Virayuth (Thai)					TH		8334	https://amphibiaweb.org/species/8334
1825	Anura	Dicroglossidae	Dicroglossinae	Limnonectes		leporinus		Limnonectes leporinus			Least Concern (LC)	MY,ID,BN		5668	https://amphibiaweb.org/species/5668
1826	Anura	Dicroglossidae	Dicroglossinae	Limnonectes		leytensis		Limnonectes leytensis			Least Concern (LC)	PH		4769	https://amphibiaweb.org/species/4769
1827	Anura	Dicroglossidae	Dicroglossinae	Limnonectes		limborgi	Limborg's Fanged Frog	Limnonectes limborgi			Least Concern (LC)	LA,MM		5195	https://amphibiaweb.org/species/5195
1828	Anura	Dicroglossidae	Dicroglossinae	Limnonectes		liui		Limnonectes liui			Vulnerable (VU)	CN		4733	https://amphibiaweb.org/species/4733
1829	Anura	Dicroglossidae	Dicroglossinae	Limnonectes		longchuanensis						CN,MM		8465	https://amphibiaweb.org/species/8465
1830	Anura	Dicroglossidae	Dicroglossinae	Limnonectes		macrocephalus		Limnonectes macrocephalus			Near Threatened (NT)	PH		4771	https://amphibiaweb.org/species/4771
1831	Anura	Dicroglossidae	Dicroglossinae	Limnonectes		macrodon		Limnonectes macrodon			Least Concern (LC)	ID		4772	https://amphibiaweb.org/species/4772
1832	Anura	Dicroglossidae	Dicroglossinae	Limnonectes		macrognathus		Limnonectes macrognathus			Least Concern (LC)	TH,MY,MM		4773	https://amphibiaweb.org/species/4773
1833	Anura	Dicroglossidae	Dicroglossinae	Limnonectes		magnus		Limnonectes magnus			Near Threatened (NT)	ID,PH		4774	https://amphibiaweb.org/species/4774
1834	Anura	Dicroglossidae	Dicroglossinae	Limnonectes		malesianus		Limnonectes malesianus			Near Threatened (NT)	SG,MY,ID		4775	https://amphibiaweb.org/species/4775
1835	Anura	Dicroglossidae	Dicroglossinae	Limnonectes		mawlyndipi		Limnonectes mawlyndipi			Data Deficient (DD)	IN		4776	https://amphibiaweb.org/species/4776
1836	Anura	Dicroglossidae	Dicroglossinae	Limnonectes		megastomias	Khorat big-mouthed frog	Limnonectes megastomias			Vulnerable (VU)	TH		7148	https://amphibiaweb.org/species/7148
1837	Anura	Dicroglossidae	Dicroglossinae	Limnonectes		micrixalus		Limnonectes micrixalus			Data Deficient (DD)	PH		4778	https://amphibiaweb.org/species/4778
1838	Anura	Dicroglossidae	Dicroglossinae	Limnonectes		microdiscus		Limnonectes microdiscus			Least Concern (LC)	ID		4779	https://amphibiaweb.org/species/4779
1839	Anura	Dicroglossidae	Dicroglossinae	Limnonectes		microtympanum		Limnonectes microtympanum			Endangered (EN)	ID		4780	https://amphibiaweb.org/species/4780
1840	Anura	Dicroglossidae	Dicroglossinae	Limnonectes		modestus		Limnonectes modestus			Least Concern (LC)	ID		4781	https://amphibiaweb.org/species/4781
1841	Anura	Dicroglossidae	Dicroglossinae	Limnonectes		namiyei	Namie's frog	Limnonectes namiyei			Endangered (EN)	JP		4783	https://amphibiaweb.org/species/4783
1842	Anura	Dicroglossidae	Dicroglossinae	Limnonectes		nguyenorum						VN		8335	https://amphibiaweb.org/species/8335
1843	Anura	Dicroglossidae	Dicroglossinae	Limnonectes		nitidus		Limnonectes nitidus			Endangered (EN)	MY		4786	https://amphibiaweb.org/species/4786
1844	Anura	Dicroglossidae	Dicroglossinae	Limnonectes		palavanensis	Palawan Wart Frog	Limnonectes palavanensis			Least Concern (LC)	PH,MY,ID		4787	https://amphibiaweb.org/species/4787
1845	Anura	Dicroglossidae	Dicroglossinae	Limnonectes		paramacrodon		Limnonectes paramacrodon			Near Threatened (NT)	ID,MY,SG		4788	https://amphibiaweb.org/species/4788
1846	Anura	Dicroglossidae	Dicroglossinae	Limnonectes		parvus		Limnonectes parvus			Least Concern (LC)	PH		4790	https://amphibiaweb.org/species/4790
1847	Anura	Dicroglossidae	Dicroglossinae	Limnonectes		phuyenensis	English: Phu Yen Wart Frog; Vietnamese: ʴch nhe~o phu� ye^n					VN		9300	https://amphibiaweb.org/species/9300
1848	Anura	Dicroglossidae	Dicroglossinae	Limnonectes		plicatellus		Limnonectes plicatellus			Least Concern (LC)	MY,SG,TH		4793	https://amphibiaweb.org/species/4793
1849	Anura	Dicroglossidae	Dicroglossinae	Limnonectes		poilani		Limnonectes poilani			Least Concern (LC)	KH,VN		6843	https://amphibiaweb.org/species/6843
1850	Anura	Dicroglossidae	Dicroglossinae	Limnonectes		pseudodoriae	English name: False Doria�s Fanged Frog; Thai name: Kob Tam Than Lueang, <U+0E01><U+0E1A><U+0E15><U+0E32><U+0E21><U+0E18><U+0E32><U+0E23><U+0E40><U+0E2B><U+0E25><U+0E37><U+0E2D><U+0E07>					TH		9337	https://amphibiaweb.org/species/9337
1851	Anura	Dicroglossidae	Dicroglossinae	Limnonectes		quangninhensis						VN		8626	https://amphibiaweb.org/species/8626
1852	Anura	Dicroglossidae	Dicroglossinae	Limnonectes		rhacodus		Limnonectes rhacodus			Least Concern (LC)	ID		5671	https://amphibiaweb.org/species/5671
1853	Anura	Dicroglossidae	Dicroglossinae	Limnonectes		savan	Savan Fanged-Frog; Kop Hone Savan, Kop Panomdongrak					LA,TH		9002	https://amphibiaweb.org/species/9002
1854	Anura	Dicroglossidae	Dicroglossinae	Limnonectes		selatan						MY		8255	https://amphibiaweb.org/species/8255
1855	Anura	Dicroglossidae	Dicroglossinae	Limnonectes		shompenorum		Limnonectes shompenorum			Least Concern (LC)	IN		4797	https://amphibiaweb.org/species/4797
1856	Anura	Dicroglossidae	Dicroglossinae	Limnonectes		sinuatodorsalis						ID,MY		8376	https://amphibiaweb.org/species/8376
1857	Anura	Dicroglossidae	Dicroglossinae	Limnonectes		sisikdagu						ID		7752	https://amphibiaweb.org/species/7752
1858	Anura	Dicroglossidae	Dicroglossinae	Limnonectes		taylori		Limnonectes taylori			Least Concern (LC)	CN,LA,MM,TH		7553	https://amphibiaweb.org/species/7553
1859	Anura	Dicroglossidae	Dicroglossinae	Limnonectes		timorensis						ID		4800	https://amphibiaweb.org/species/4800
1860	Anura	Dicroglossidae	Dicroglossinae	Limnonectes		tweediei		Limnonectes tweediei			Least Concern (LC)	MY		4802	https://amphibiaweb.org/species/4802
1861	Anura	Dicroglossidae	Dicroglossinae	Limnonectes		utara						MY		8256	https://amphibiaweb.org/species/8256
1862	Anura	Dicroglossidae	Dicroglossinae	Limnonectes		visayanus		Limnonectes visayanus			Near Threatened (NT)	PH		4804	https://amphibiaweb.org/species/4804
1863	Anura	Dicroglossidae	Dicroglossinae	Limnonectes		woodworthi		Limnonectes woodworthi			Least Concern (LC)	PH		4806	https://amphibiaweb.org/species/4806
1864	Anura	Dicroglossidae	Dicroglossinae	Minervarya		agricola			Minervarya granosa			IN,LK		8965	https://amphibiaweb.org/species/8965
1865	Anura	Dicroglossidae	Dicroglossinae	Minervarya		andamanensis		Fejervarya andamanensis	Fejervarya andamanensis		Least Concern (LC)	IN		4744	https://amphibiaweb.org/species/4744
1866	Anura	Dicroglossidae	Dicroglossinae	Minervarya		asmati			Fejervarya asmati			BD		7626	https://amphibiaweb.org/species/7626
1867	Anura	Dicroglossidae	Dicroglossinae	Minervarya		brevipalmata		Fejervarya brevipalmata	Fejervarya brevipalmata		Data Deficient (DD)	IN		4747	https://amphibiaweb.org/species/4747
1868	Anura	Dicroglossidae	Dicroglossinae	Minervarya		cepfi	CEPF Burrowing Frog		Fejervarya cepfi			IN		8638	https://amphibiaweb.org/species/8638
1869	Anura	Dicroglossidae	Dicroglossinae	Minervarya		chiangmaiensis	Chiang Mai Rain-Pool Frog; Kob-Nonglek Chiang Mai (Thai)		Fejervarya chiangmaiensis			MM,TH		8571	https://amphibiaweb.org/species/8571
1870	Anura	Dicroglossidae	Dicroglossinae	Minervarya		chilapata			Fejervarya chilapata		Data Deficient (DD)	IN		7377	https://amphibiaweb.org/species/7377
1871	Anura	Dicroglossidae	Dicroglossinae	Minervarya		dhaka			Fejervarya dhaka			BD		8452	https://amphibiaweb.org/species/8452
1872	Anura	Dicroglossidae	Dicroglossinae	Minervarya		goemchi	Goan large fejervarya					IN		8827	https://amphibiaweb.org/species/8827
1873	Anura	Dicroglossidae	Dicroglossinae	Minervarya		gomantaki	goan fejervarya		Fejervarya gomantaki			IN		8357	https://amphibiaweb.org/species/8357
1874	Anura	Dicroglossidae	Dicroglossinae	Minervarya		greenii	Sri Lanka Paddy Field Frog	Fejervarya greenii	Fejervarya greenii		Endangered (EN)	LK		4756	https://amphibiaweb.org/species/4756
1875	Anura	Dicroglossidae	Dicroglossinae	Minervarya		jhilmilensis	Jhilmil terrestrial frog					IN		8828	https://amphibiaweb.org/species/8828
1876	Anura	Dicroglossidae	Dicroglossinae	Minervarya		kadar	Kadar Burrowing Frog		Fejervarya kadar			IN		8639	https://amphibiaweb.org/species/8639
1877	Anura	Dicroglossidae	Dicroglossinae	Minervarya		kalinga	Kalinga Cricket frog					IN		8854	https://amphibiaweb.org/species/8854
1878	Anura	Dicroglossidae	Dicroglossinae	Minervarya		keralensis		Fejervarya keralensis	Fejervarya keralensis		Least Concern (LC)	IN		4762	https://amphibiaweb.org/species/4762
1879	Anura	Dicroglossidae	Dicroglossinae	Minervarya		kirtisinghei	Mountain Paddy Field Frog	Fejervarya kirtisinghei	Fejervarya kirtisinghei		Near Threatened (NT)	LK		4765	https://amphibiaweb.org/species/4765
1880	Anura	Dicroglossidae	Dicroglossinae	Minervarya		krishnan	Jog Krishnan cricket frog					IN		8855	https://amphibiaweb.org/species/8855
1881	Anura	Dicroglossidae	Dicroglossinae	Minervarya		kudremukhensis	Kudremukh Cricket Frog		Fejervarya kudremukhensis			IN		7177	https://amphibiaweb.org/species/7177
1882	Anura	Dicroglossidae	Dicroglossinae	Minervarya		manoharani	Manoharan's Burrowing Frog		Fejervarya manoharani			IN		8640	https://amphibiaweb.org/species/8640
1883	Anura	Dicroglossidae	Dicroglossinae	Minervarya		marathi	Marathi Fejervarya frog					IN		8952	https://amphibiaweb.org/species/8952
1884	Anura	Dicroglossidae	Dicroglossinae	Minervarya		modesta	Shimoga Night Frog		Nyctibatrachus modestus, Fejervarya modesta			IN		4840	https://amphibiaweb.org/species/4840
1885	Anura	Dicroglossidae	Dicroglossinae	Minervarya		muangkanensis						MM,TH		8929	https://amphibiaweb.org/species/8929
1886	Anura	Dicroglossidae	Dicroglossinae	Minervarya		mudduraja	Muddu Raja Fejervarya, Mudduraja Cricket Frog		Fejervarya mudduraja			IN		7178	https://amphibiaweb.org/species/7178
1887	Anura	Dicroglossidae	Dicroglossinae	Minervarya		murthii		Fejervarya murthii	Fejervarya murthii		Critically Endangered (CR)	IN		4782	https://amphibiaweb.org/species/4782
1888	Anura	Dicroglossidae	Dicroglossinae	Minervarya		mysorensis		Fejervarya mysorensis	Fejervarya mysorensis		Data Deficient (DD)	IN		5669	https://amphibiaweb.org/species/5669
1889	Anura	Dicroglossidae	Dicroglossinae	Minervarya		neilcoxi	Neil Cox's Burrowing Frog		Fejervarya neilcoxi			IN		8641	https://amphibiaweb.org/species/8641
1890	Anura	Dicroglossidae	Dicroglossinae	Minervarya		nepalensis	Nepal Warty Frog, Nepal Cricket Frog	Fejervarya nepalensis	Fejervarya nepalensis, Limnonectes nepalensis		Least Concern (LC)	BD,BT,IN,NP		4784	https://amphibiaweb.org/species/4784
1891	Anura	Dicroglossidae	Dicroglossinae	Minervarya		nicobariensis	Nicobar Frog					IN		8867	https://amphibiaweb.org/species/8867
1892	Anura	Dicroglossidae	Dicroglossinae	Minervarya		nilagirica		Fejervarya nilagirica	Fejervarya nilagirica		Endangered (EN)	IN		4785	https://amphibiaweb.org/species/4785
1893	Anura	Dicroglossidae	Dicroglossinae	Minervarya		parambikulamana		Fejervarya parambikulamana	Fejervarya parambikulamana		Data Deficient (DD)	IN		4789	https://amphibiaweb.org/species/4789
1894	Anura	Dicroglossidae	Dicroglossinae	Minervarya		pierrei		Fejervarya pierrei	Fejervarya pierrei		Least Concern (LC)	BD,BT,IN,NP		4791	https://amphibiaweb.org/species/4791
1895	Anura	Dicroglossidae	Dicroglossinae	Minervarya		rufescens		Fejervarya rufescens	Fejervarya rufescens		Least Concern (LC)	IN		4795	https://amphibiaweb.org/species/4795
1896	Anura	Dicroglossidae	Dicroglossinae	Minervarya		sahyadris		Minervarya sahyadris	Fejervarya sahyadris	Minervarya sahyadris	Endangered (EN)	IN		5926	https://amphibiaweb.org/species/5926
1897	Anura	Dicroglossidae	Dicroglossinae	Minervarya		sauriceps		Fejervarya sauriceps	Fejervarya sauriceps		Data Deficient (DD)	IN		4796	https://amphibiaweb.org/species/4796
1898	Anura	Dicroglossidae	Dicroglossinae	Minervarya		sengupti			Fejervarya sengupti			IN		7791	https://amphibiaweb.org/species/7791
1899	Anura	Dicroglossidae	Dicroglossinae	Minervarya		syhadrensis	Southern cricket frog	Fejervarya syhadrensis	Fejervarya syhadrensis, Minervarya caperata		Least Concern (LC)	BD,IN,NP,PK		4798	https://amphibiaweb.org/species/4798	<i>Minervarya caperata</i> synonymized with <i>Minervarya syhadrensis</i>; after Phuge, S., A. B. Patil, R. Pandit, N. U. Kulkarni, B. H. Chennakeshavamurthy, P. Deepak, and K. P. Dinesh. 2020. Importance of genetic data in resolving cryptic species: A century old problem of understanding the distribution of Minervarya syhadrensis Annandale 1919, (Anura: Dicroglossidae). Zootaxa 4869: 451–492.
1900	Anura	Dicroglossidae	Dicroglossinae	Minervarya		teraiensis		Fejervarya teraiensis	Fejervarya teraiensis		Least Concern (LC)	BD,BT,IN,NP		4799	https://amphibiaweb.org/species/4799
1901	Anura	Dicroglossidae	Dicroglossinae	Nannophrys		ceylonensis	Sri Lanka Rock Frog	Nannophrys ceylonensis			Vulnerable (VU)	LK		4825	https://amphibiaweb.org/species/4825
1902	Anura	Dicroglossidae	Dicroglossinae	Nannophrys		guentheri		Nannophrys guentheri			Extinct (EX)	LK		4826	https://amphibiaweb.org/species/4826
1903	Anura	Dicroglossidae	Dicroglossinae	Nannophrys		marmorata	Kirthisinghe's Rock Frog	Nannophrys marmorata			Endangered (EN)	LK		4827	https://amphibiaweb.org/species/4827
1904	Anura	Dicroglossidae	Dicroglossinae	Nannophrys		naeyakai	Sri Lanka Tribal Rock Frog	Nannophrys naeyakai			Endangered (EN)	LK		6888	https://amphibiaweb.org/species/6888
1905	Anura	Dicroglossidae	Dicroglossinae	Nanorana		aenea		Nanorana aenea	Chaparana aenea, Chaparana fansipani, Rana aenea	Chaparana aenea, Chaparana fansipani, Rana aenea	Least Concern (LC)	CN,TH,VN		7442	https://amphibiaweb.org/species/7442
1906	Anura	Dicroglossidae	Dicroglossinae	Nanorana		annandalii		Nanorana annandalii	Paa annandalii, Rana annandalii, Chaparana annandalii	Paa annandalii, Rana annandalii, Chaparana annandalii	Near Threatened (NT)	BT,IN,NP		4856	https://amphibiaweb.org/species/4856
1907	Anura	Dicroglossidae	Dicroglossinae	Nanorana		arnoldi		Nanorana arnoldi	Paa arnoldi, Chaparana arnoldi	Paa arnoldi, Chaparana arnoldi	Near Threatened (NT)	CN,IN,MM		4857	https://amphibiaweb.org/species/4857
1908	Anura	Dicroglossidae	Dicroglossinae	Nanorana		arunachalensis						IN		8831	https://amphibiaweb.org/species/8831
1909	Anura	Dicroglossidae	Dicroglossinae	Nanorana		blanfordii		Nanorana blanfordii	Paa blanfordii, Rana blanfordii, Rana yadongensis	Paa blanfordii, Rana blanfordii, Rana yadongensis	Least Concern (LC)	BT,CN,IN,NP		4858	https://amphibiaweb.org/species/4858
1910	Anura	Dicroglossidae	Dicroglossinae	Nanorana		chayuensis			Paa chayuensis, Chaparana chayuensis, Rana maculosa chayuensis	Paa chayuensis, Chaparana chayuensis, Rana maculosa chayuensis		CN,IN		4861	https://amphibiaweb.org/species/4861
1911	Anura	Dicroglossidae	Dicroglossinae	Nanorana		conaensis		Nanorana conaensis	Paa conaensis, Rana conaensis, Chaparana conaensis	Paa conaensis, Rana conaensis, Chaparana conaensis	Data Deficient (DD)	BT,CN		4862	https://amphibiaweb.org/species/4862
1912	Anura	Dicroglossidae	Dicroglossinae	Nanorana		ercepeae		Nanorana ercepeae	Paa ercepeae, Rana ercepeae, Chaparana ercepeae	Paa ercepeae, Rana ercepeae, Chaparana ercepeae	Near Threatened (NT)	NP		4863	https://amphibiaweb.org/species/4863
1913	Anura	Dicroglossidae	Dicroglossinae	Nanorana		feae		Nanorana feae	Paa feae, Rana feae, Gynandropaa feae	Paa feae, Rana feae, Gynandropaa feae	Data Deficient (DD)	MM,CN		4866	https://amphibiaweb.org/species/4866
1914	Anura	Dicroglossidae	Dicroglossinae	Nanorana		gammii		Nanorana gammii	Paa gammii, Nanorana gammeii			IN		6889	https://amphibiaweb.org/species/6889
1915	Anura	Dicroglossidae	Dicroglossinae	Nanorana		kangxianensis						CN		7674	https://amphibiaweb.org/species/7674
1916	Anura	Dicroglossidae	Dicroglossinae	Nanorana		liebigii		Nanorana liebigii	Paa liebigii, Megalophrys gigas, Rana liebigii	Paa liebigii, Megalophrys gigas, Rana liebigii	Least Concern (LC)	BT,CN,IN,NP		4869	https://amphibiaweb.org/species/4869
1917	Anura	Dicroglossidae	Dicroglossinae	Nanorana		maculosa		Nanorana maculosa	Paa maculosa, Rana maculosa, Chaparana maculosa	Paa maculosa, Rana maculosa, Chaparana maculosa	Vulnerable (VU)	CN		4871	https://amphibiaweb.org/species/4871
1918	Anura	Dicroglossidae	Dicroglossinae	Nanorana		medogensis		Nanorana medogensis	Paa medogensis, Chaparana medogensis	Paa medogensis, Chaparana medogensis	Endangered (EN)	CN		6630	https://amphibiaweb.org/species/6630
1919	Anura	Dicroglossidae	Dicroglossinae	Nanorana		minica		Nanorana minica	Microhyla minica, Paa minica, Chaparana minica, Rana minica	Paa minica, Chaparana minica, Rana minica	Vulnerable (VU)	IN		4872	https://amphibiaweb.org/species/4872
1920	Anura	Dicroglossidae	Dicroglossinae	Nanorana		mokokchungensis		Nanorana mokokchungensis	Paa mokokchungensis, Scutiger mokokchungensis, Chaparana mokokchungensis	Paa mokokchungensis, Scutiger mokokchungensis, Chaparana mokokchungensis	Data Deficient (DD)	IN		5398	https://amphibiaweb.org/species/5398
1921	Anura	Dicroglossidae	Dicroglossinae	Nanorana		parkeri	High Himalaya Frog	Nanorana parkeri			Least Concern (LC)	NP,CN		4829	https://amphibiaweb.org/species/4829
1922	Anura	Dicroglossidae	Dicroglossinae	Nanorana		phrynoides						CN		8484	https://amphibiaweb.org/species/8484
1923	Anura	Dicroglossidae	Dicroglossinae	Nanorana		pleskei	Tibetan frog	Nanorana pleskei			Near Threatened (NT)	BT,CN		4830	https://amphibiaweb.org/species/4830
1924	Anura	Dicroglossidae	Dicroglossinae	Nanorana		polunini		Nanorana polunini	Paa polunini, Rana polunini, Chaparana polunini	Paa polunini, Rana polunini, Chaparana polunini	Least Concern (LC)	NP,CN		4873	https://amphibiaweb.org/species/4873
1925	Anura	Dicroglossidae	Dicroglossinae	Nanorana		quadranus		Nanorana quadranus	Chaparana quadranus, Rana quadranus, Paa quadrana	Chaparana quadranus, Rana quadranus, Paa quadrana	Near Threatened (NT)	CN		7443	https://amphibiaweb.org/species/7443
1926	Anura	Dicroglossidae	Dicroglossinae	Nanorana		rarica		Nanorana rarica	Paa rarica, Chaparana rarica, Rana rara	Paa rarica, Chaparana rarica, Rana rara	Data Deficient (DD)	NP		5852	https://amphibiaweb.org/species/5852
1927	Anura	Dicroglossidae	Dicroglossinae	Nanorana		rostandi		Nanorana rostandi	Paa rostandi, Rana rostandi, Chaparana rostandi	Paa rostandi, Rana rostandi, Chaparana rostandi	Vulnerable (VU)	CN,NP		4875	https://amphibiaweb.org/species/4875
1928	Anura	Dicroglossidae	Dicroglossinae	Nanorana		sichuanensis						CN		8472	https://amphibiaweb.org/species/8472
1929	Anura	Dicroglossidae	Dicroglossinae	Nanorana		taihangnica		Nanorana taihangnica	Paa taihangnicus, Paa taihangnica, Chaparana taihangnica	Paa taihangnicus, Paa taihangnica, Chaparana taihangnica	Least Concern (LC)	CN		6673	https://amphibiaweb.org/species/6673
1930	Anura	Dicroglossidae	Dicroglossinae	Nanorana		unculuanus		Nanorana unculuanus	Chaparana unculuanus	Chaparana unculuanus	Vulnerable (VU)	CN		7441	https://amphibiaweb.org/species/7441
1931	Anura	Dicroglossidae	Dicroglossinae	Nanorana		ventripunctata		Nanorana ventripunctata			Least Concern (LC)	CN		4831	https://amphibiaweb.org/species/4831
1932	Anura	Dicroglossidae	Dicroglossinae	Nanorana		vicina	Murree Hill’s frog	Nanorana vicina	Paa vicina, Rana vicina, Chaparana vicina	Paa vicina, Rana vicina, Chaparana vicina	Least Concern (LC)	IN,PK		4879	https://amphibiaweb.org/species/4879
1933	Anura	Dicroglossidae	Dicroglossinae	Nanorana		xuelinensis	English name: Xuelin Paa Frog; Chinese name: <U+96EA><U+6797><U+68D8><U+86D9> (Xue L�n J� Wa)					CN		9402	https://amphibiaweb.org/species/9402
1934	Anura	Dicroglossidae	Dicroglossinae	Nanorana		yunnanensis	Yunnan Spiny Frog	Nanorana yunnanensis	Paa bourreti, Paa liui, Paa yunnanensis	Paa bourreti, Paa liui, Paa yunnanensis	Endangered (EN)	VN,MM,CN		4880	https://amphibiaweb.org/species/4880
1935	Anura	Dicroglossidae	Dicroglossinae	Nanorana		zhaoermii						CN		9028	https://amphibiaweb.org/species/9028
1936	Anura	Dicroglossidae	Dicroglossinae	Ombrana		sikimensis	Sikkimese frog, Jerdon's Circular-flapped Frog	Ombrana sikimensis			Least Concern (LC)	BT,IN,NP		8014	https://amphibiaweb.org/species/8014
1937	Anura	Dicroglossidae	Dicroglossinae	Quasipaa		acanthophora		Quasipaa acanthophora			Vulnerable (VU)	VN		7439	https://amphibiaweb.org/species/7439
1938	Anura	Dicroglossidae	Dicroglossinae	Quasipaa		boulengeri		Quasipaa boulengeri	Paa boulengeri, Paa robertingeri, Rana tibetana	Paa boulengeri, Paa robertingeri, Rana tibetana	Endangered (EN)	CN		4859	https://amphibiaweb.org/species/4859
1939	Anura	Dicroglossidae	Dicroglossinae	Quasipaa		courtoisi			Paa spinosa, Rana spinosa, Rana duboisreymondi	Paa spinosa, Rana spinosa, Rana duboisreymondi		CN		7440	https://amphibiaweb.org/species/7440
1940	Anura	Dicroglossidae	Dicroglossinae	Quasipaa		delacouri	Doi Chang Asian Frog, Tonkin Asian Frog		Quasipaa delacouri, Annandia delacouri, Chaparana delacouri, Rana microlineata, Paa microlineata	Chaparana delacouri, Rana microlineata, Paa microlineata	Least Concern (LC)	LA,VN		7444	https://amphibiaweb.org/species/7444
1941	Anura	Dicroglossidae	Dicroglossinae	Quasipaa		exilispinosa	Lesser Spiny Frog	Quasipaa exilispinosa	Paa exilispinosa, Rana exilispinosa, Nanorana exilispinosa	Paa exilispinosa, Rana exilispinosa, Nanorana exilispinosa	Least Concern (LC)	HK,CN		4864	https://amphibiaweb.org/species/4864
1942	Anura	Dicroglossidae	Dicroglossinae	Quasipaa		fasciculispina		Quasipaa fasciculispina	Paa fasciculispina, Rana fasciculispina, Nanorana fasciculispina	Paa fasciculispina, Rana fasciculispina, Nanorana fasciculispina	Vulnerable (VU)	KH,TH		4865	https://amphibiaweb.org/species/4865
1943	Anura	Dicroglossidae	Dicroglossinae	Quasipaa		jiulongensis		Quasipaa jiulongensis	Nanorana jiulongensis, Paa jiulongensis, Rana jiulongensis	Paa jiulongensis, Rana jiulongensis, Nanorana jiulongensis	Vulnerable (VU)	CN		4868	https://amphibiaweb.org/species/4868
1944	Anura	Dicroglossidae	Dicroglossinae	Quasipaa		robertingeri						CN		9357	https://amphibiaweb.org/species/9357
1945	Anura	Dicroglossidae	Dicroglossinae	Quasipaa		shini		Quasipaa shini	Paa shini, Rana shini, Nanorana shini	Paa shini, Rana shini, Nanorana shini	Endangered (EN)	CN		4876	https://amphibiaweb.org/species/4876
1946	Anura	Dicroglossidae	Dicroglossinae	Quasipaa		spinosa		Quasipaa spinosa	Paa spinosa, Rana spinosa, Rana duboisreymondi	Paa spinosa, Rana spinosa, Rana duboisreymondi	Vulnerable (VU)	CN,HK,VN		4877	https://amphibiaweb.org/species/4877
1947	Anura	Dicroglossidae	Dicroglossinae	Quasipaa		verrucospinosa		Quasipaa verrucospinosa	Paa verrucospinosa	Paa verrucospinosa	Near Threatened (NT)	CN,LA,VN		5673	https://amphibiaweb.org/species/5673
1948	Anura	Dicroglossidae	Dicroglossinae	Quasipaa		yei		Quasipaa yei	Paa yei, Nanorana yei, Yerana yei	Paa yei, Nanorana yei, Yerana yei	Vulnerable (VU)	CN		6279	https://amphibiaweb.org/species/6279
1949	Anura	Dicroglossidae	Dicroglossinae	Sphaerotheca		bengaluru	Bengaluru burrowing frog					IN		9292	https://amphibiaweb.org/species/9292
1950	Anura	Dicroglossidae	Dicroglossinae	Sphaerotheca		breviceps	Burrowing frog	Sphaerotheca breviceps	Rana breviceps	Rana breviceps	Least Concern (LC)	BD,IN,MM,NP,PK		5197	https://amphibiaweb.org/species/5197
1951	Anura	Dicroglossidae	Dicroglossinae	Sphaerotheca		dobsonii		Sphaerotheca dobsonii	Sphaerotheca dobsoni, Rana dobsonii, Tomopterna dobsonii	Sphaerotheca dobsoni, Rana dobsonii, Tomopterna dobsonii	Least Concern (LC)	IN		5968	https://amphibiaweb.org/species/5968
1952	Anura	Dicroglossidae	Dicroglossinae	Sphaerotheca		leucorhynchus		Sphaerotheca leucorhynchus			Data Deficient (DD)	IN		5203	https://amphibiaweb.org/species/5203
1953	Anura	Dicroglossidae	Dicroglossinae	Sphaerotheca		magadha	Magadha burrowing frog					IN		9067	https://amphibiaweb.org/species/9067
1954	Anura	Dicroglossidae	Dicroglossinae	Sphaerotheca		maskeyi		Sphaerotheca maskeyi	Rana breviceps	Rana breviceps	Least Concern (LC)	NP		5777	https://amphibiaweb.org/species/5777
1955	Anura	Dicroglossidae	Dicroglossinae	Sphaerotheca		pashchima						IN		8896	https://amphibiaweb.org/species/8896
1956	Anura	Dicroglossidae	Dicroglossinae	Sphaerotheca		pluvialis						IN,LK		8897	https://amphibiaweb.org/species/8897
1957	Anura	Dicroglossidae	Dicroglossinae	Sphaerotheca		rolandae	Marbled Sand Frog, Roland's Burrowing Frog	Sphaerotheca rolandae			Least Concern (LC)	IN,LK		5206	https://amphibiaweb.org/species/5206
1958	Anura	Dicroglossidae	Dicroglossinae	Sphaerotheca		strachani		Sphaerotheca breviceps	Sphaerotheca breviceps		Least Concern (LC)	PK		5207	https://amphibiaweb.org/species/5207
1959	Anura	Dicroglossidae	Dicroglossinae	Sphaerotheca		swani		Sphaerotheca swani	Rana breviceps	Rana breviceps	Data Deficient (DD)	NP		5208	https://amphibiaweb.org/species/5208
1960	Anura	Dicroglossidae	Occidozyginae	Ingerana		borealis		Ingerana borealis			Vulnerable (VU)	BD,BT,CN,IN,MM,NP		4845	https://amphibiaweb.org/species/4845
1961	Anura	Dicroglossidae	Occidozyginae	Ingerana		charlesdarwini		Ingerana charlesdarwini	Rana charlesdarwini	Rana charlesdarwini	Critically Endangered (CR)	IN		5504	https://amphibiaweb.org/species/5504
1962	Anura	Dicroglossidae	Occidozyginae	Ingerana		tenasserimensis	Tenasserim Tricklefrog	Ingerana tenasserimensis			Least Concern (LC)	TH,MY,MM		4738	https://amphibiaweb.org/species/4738
1963	Anura	Dicroglossidae	Occidozyginae	Occidozyga		berbeza						MY		9318	https://amphibiaweb.org/species/9318
1964	Anura	Dicroglossidae	Occidozyginae	Occidozyga		lima	Gray-green Puddlefrog	Occidozyga lima			Least Concern (LC)	KH,CN,HK,IN,ID,LA,MY,MM,TH,VN		4850	https://amphibiaweb.org/species/4850
1965	Anura	Dicroglossidae	Occidozyginae	Phrynoglossus		baluensis		Occidozyga baluensis			Least Concern (LC)	MY,ID		4844	https://amphibiaweb.org/species/4844
1966	Anura	Dicroglossidae	Occidozyginae	Phrynoglossus		celebensis		Occidozyga celebensis			Least Concern (LC)	ID		4846	https://amphibiaweb.org/species/4846
1967	Anura	Dicroglossidae	Occidozyginae	Phrynoglossus		diminutivus		Occidozyga diminutiva	Occidozyga diminutivus, Micrixalus diminutiva	Occidozyga diminutivus, Micrixalus diminutiva	Near Threatened (NT)	PH		4847	https://amphibiaweb.org/species/4847
1968	Anura	Dicroglossidae	Occidozyginae	Phrynoglossus		floresianus		Occidozyga floresiana	Occidozyga floresianus, Oxydozyga floresiana, Phrynoglossus floresianus	Occidozyga floresianus, Oxydozyga floresiana, Phrynoglossus floresianus	Vulnerable (VU)	ID		4848	https://amphibiaweb.org/species/4848
1969	Anura	Dicroglossidae	Occidozyginae	Phrynoglossus		laevis	Puddle Frog, Yellow-Bellied Puddle Frog	Occidozyga laevis			Least Concern (LC)	TH,PH,MY,ID		4849	https://amphibiaweb.org/species/4849
1970	Anura	Dicroglossidae	Occidozyginae	Phrynoglossus		magnapustulosus		Occidozyga magnapustulosa	Occidozyga magnapustulosus, Micrixalus magnapustulosus	Occidozyga magnapustulosus, Micrixalus magnapustulosus	Least Concern (LC)	MM		4851	https://amphibiaweb.org/species/4851
1971	Anura	Dicroglossidae	Occidozyginae	Phrynoglossus		martensii	Malayan Puddlefrog	Occidozyga martensii	Occidozyga vittata		Least Concern (LC)	KH,CN,LA,MM,TH,VN		4852	https://amphibiaweb.org/species/4852	<i>Occidozyga vittata</i> is now a synonym of <i>O. martensii</i>; after Poyarkov et al. 2020 On the taxonomic status of three enigmatic Indochinese frog species described by L.G. Andersson. Zootaxa 4834(4):502-522.
1972	Anura	Dicroglossidae	Occidozyginae	Phrynoglossus		myanhessei						MM		9336	https://amphibiaweb.org/species/9336
1973	Anura	Dicroglossidae	Occidozyginae	Phrynoglossus		semipalmatus		Occidozyga semipalmata	Occidozyga semipalmatus, Ooeidozyga semipalmata	Occidozyga semipalmatus, Ooeidozyga semipalmata	Least Concern (LC)	ID		4853	https://amphibiaweb.org/species/4853
1974	Anura	Dicroglossidae	Occidozyginae	Phrynoglossus		sumatranus	Sumatran Puddle Frog	Occidozyga sumatrana			Least Concern (LC)	IN,ID		6844	https://amphibiaweb.org/species/6844
1975	Anura	Dicroglossidae	Occidozyginae	Phrynoglossus		swanbornorum	English name: Swanborn's Puddle Frog; Bangla name: Chattgai ar gata bang					BD		9435	https://amphibiaweb.org/species/9435
1976	Anura	Dicroglossidae	Occidozyginae	Phrynoglossus		tompotika					Critically Endangered (CR)	ID		7749	https://amphibiaweb.org/species/7749
1977	Anura	Eleutherodactylidae	Eleutherodactylinae	Diasporus		amirae	Amira’s dink frog				Least Concern (LC)	CR		9007	https://amphibiaweb.org/species/9007
1978	Anura	Eleutherodactylidae	Eleutherodactylinae	Diasporus		anthrax		Diasporus anthrax	Eleutherodactylus anthrax	Eleutherodactylus anthrax	Vulnerable (VU)	CO		5985	https://amphibiaweb.org/species/5985
1979	Anura	Eleutherodactylidae	Eleutherodactylinae	Diasporus		citrinobapheus	Yellow Dyer Rainfrog				Least Concern (LC)	PA		7828	https://amphibiaweb.org/species/7828
1980	Anura	Eleutherodactylidae	Eleutherodactylinae	Diasporus		darienensis	Darien dink frog				Near Threatened (NT)	PA		8579	https://amphibiaweb.org/species/8579
1981	Anura	Eleutherodactylidae	Eleutherodactylinae	Diasporus		diastema		Diasporus diastema	Eleutherodactylus diastema	Eleutherodactylus diastema	Least Concern (LC)	CO,CR,EC,HN,NI,PA		2890	https://amphibiaweb.org/species/2890
1982	Anura	Eleutherodactylidae	Eleutherodactylinae	Diasporus		gularis		Diasporus gularis	Eleutherodactylus gularis	Eleutherodactylus gularis	Least Concern (LC)	EC,CO		2954	https://amphibiaweb.org/species/2954
1983	Anura	Eleutherodactylidae	Eleutherodactylinae	Diasporus		hylaeformis		Diasporus hylaeformis	Eleutherodactylus hylaeformis	Eleutherodactylus hylaeformis	Least Concern (LC)	CR		2970	https://amphibiaweb.org/species/2970
1984	Anura	Eleutherodactylidae	Eleutherodactylinae	Diasporus		igneus					Critically Endangered (CR)	PA		7887	https://amphibiaweb.org/species/7887
1985	Anura	Eleutherodactylidae	Eleutherodactylinae	Diasporus		majeensis					Critically Endangered (CR)	PA		8580	https://amphibiaweb.org/species/8580
1986	Anura	Eleutherodactylidae	Eleutherodactylinae	Diasporus		pequeno	Dink frog				Critically Endangered (CR)	PA		8581	https://amphibiaweb.org/species/8581
1987	Anura	Eleutherodactylidae	Eleutherodactylinae	Diasporus		quidditus		Diasporus quidditus	Eleutherodactylus quidditus	Eleutherodactylus quidditus	Least Concern (LC)	CO,PA		5986	https://amphibiaweb.org/species/5986
1988	Anura	Eleutherodactylidae	Eleutherodactylinae	Diasporus		sapo					Critically Endangered (CR)	PA		8582	https://amphibiaweb.org/species/8582
1989	Anura	Eleutherodactylidae	Eleutherodactylinae	Diasporus		tigrillo		Diasporus tigrillo	Eleutherodactylus tigrillo	Eleutherodactylus tigrillo	Near Threatened (NT)	CR		5593	https://amphibiaweb.org/species/5593
1990	Anura	Eleutherodactylidae	Eleutherodactylinae	Diasporus		tinker		Diasporus tinker	Eleutherodactylus tinker	Eleutherodactylus tinker	Least Concern (LC)	CO		5987	https://amphibiaweb.org/species/5987
1991	Anura	Eleutherodactylidae	Eleutherodactylinae	Diasporus		ventrimaculatus		Diasporus ventrimaculatus			Least Concern (LC)	CR		7286	https://amphibiaweb.org/species/7286
1992	Anura	Eleutherodactylidae	Eleutherodactylinae	Diasporus		vocator		Diasporus vocator	Eleutherodactylus vocator	Eleutherodactylus vocator	Least Concern (LC)	CO,PA,CR		3280	https://amphibiaweb.org/species/3280
1993	Anura	Eleutherodactylidae	Eleutherodactylinae	Eleutherodactylus	Eleutherodactylus	abbotti	Common Chirping Frog	Eleutherodactylus abbotti			Least Concern (LC)	DO,HT		2744	https://amphibiaweb.org/species/2744
1994	Anura	Eleutherodactylidae	Eleutherodactylinae	Eleutherodactylus	Euhyas	acmonis	Cuban Red-rumped Frog	Eleutherodactylus acmonis			Endangered (EN)	CU		2748	https://amphibiaweb.org/species/2748
1995	Anura	Eleutherodactylidae	Eleutherodactylinae	Eleutherodactylus	Euhyas	adelus	Cuban Dwarf Grassfrog	Eleutherodactylus adelus			Endangered (EN)	CU		6218	https://amphibiaweb.org/species/6218
1996	Anura	Eleutherodactylidae	Eleutherodactylinae	Eleutherodactylus	Euhyas	albipes	Turquino White-footed Frog, Cuban Dwarf Robber Frog	Eleutherodactylus albipes			Critically Endangered (CR)	CU		2756	https://amphibiaweb.org/species/2756
1997	Anura	Eleutherodactylidae	Eleutherodactylinae	Eleutherodactylus	Syrrhophus	albolabris		Eleutherodactylus dixoni	Eleutherodactylus dixoni, Tomodactylus albolabris, Syrrhophus albolabris	Tomodactylus albolabris, Syrrhophus albolabris, Eleutherodactylus albolabris	Least Concern (LC)	MX		6828	https://amphibiaweb.org/species/6828
1998	Anura	Eleutherodactylidae	Eleutherodactylinae	Eleutherodactylus	Euhyas	alcoae	Barahona Rockfrog	Eleutherodactylus alcoae			Endangered (EN)	DO,HT		2757	https://amphibiaweb.org/species/2757
1999	Anura	Eleutherodactylidae	Eleutherodactylinae	Eleutherodactylus	Euhyas	alticola	Jamaican Peak Frog	Eleutherodactylus alticola			Data Deficient (DD)	JM		2761	https://amphibiaweb.org/species/2761
[truncated: 6,408 more rows]
