# Supplementary material for: The radiation continuum and the evolution of frog diversity
Source: Nat Commun. 2023 Nov 4;14:7100. doi: 10.1038/s41467-023-42745-x (PMC10625520; doi:10.1038/s41467-023-42745-x)
Supplement: Supplementary file 9 — Supplementary Code 1 [file 41467_2023_42745_MOESM9_ESM.zip › Supplementary Code 1/Moen_etal_2021_SuppInfoS9.diversification.data.csv]

	family	n.AW	n.Perl	JP.crown.age	JP.stem.age	Feng.stem.age	AW.JP.st.0	AW.JP.st.0.5	AW.JP.st.0.9	AW.JP.cr.0	AW.JP.cr.0.5	AW.JP.cr.0.9	AW.Feng.st.0	AW.Feng.st.0.5	AW.Feng.st.0.9	Perl.JP.st.0	Perl.JP.st.0.5	Perl.JP.st.0.9	Perl.JP.cr.0	Perl.JP.cr.0.5	Perl.JP.cr.0.9	Perl.Feng.st.0	Perl.Feng.st.0.5	Perl.Feng.st.0.9	yule_rates	bd_rates
1	Allophrynidae	3	3	33.04956241	65.35081696	NA	0.016810995	0.010606557	0.002789889	0.012268396	0.010642725	0.00356383	NA	NA	NA	0.016810995	0.010606557	0.002789889	0.012268396	0.010642725	0.00356383	NA	NA	NA	NA	NA
2	Alsodidae	26	26	53.62650129	62.92629628	61.8	0.051776391	0.041360923	0.019908417	0.047829884	0.043086742	0.02238581	0.052720009	0.04211472	0.020271245	0.051776391	0.041360923	0.019908417	0.047829884	0.043086742	0.02238581	0.052720009	0.04211472	0.020271245	0.092904835	0.006920022
3	Alytidae	11	11	113.9576029	168.2093573	138.5	0.014255421	0.010651961	0.004120741	0.014959494	0.01310248	0.005610494	0.017313323	0.012936891	0.005004673	0.014255421	0.010651961	0.004120741	0.014959494	0.01310248	0.005610494	0.017313323	0.012936891	0.005004673	0.021539425	0.002221764
4	Arthroleptidae	153	153	94.98037973	110.9215411	63.9	0.045351317	0.039161063	0.025107939	0.045665123	0.042697167	0.028780196	0.078723598	0.067978176	0.043583901	0.045351317	0.039161063	0.025107939	0.045665123	0.042697167	0.028780196	0.078723598	0.067978176	0.043583901	0.047073263	0.030234059
5	Ascaphidae	2	2	11.54727887	160.5219708	193.8	0.004318083	0.002525917	0.000593752	0	0	0	0.003576611	0.002092183	0.000491797	0.004318083	0.002525917	0.000593752	0	0	0	0.003576611	0.002092183	0.000491797	NA	NA
6	Batrachylidae	13	13	37.72389707	69.35095824	61.8	0.03698506	0.028058879	0.011369091	0.049618473	0.043714554	0.019485939	0.041504035	0.031487219	0.01275821	0.03698506	0.028058879	0.011369091	0.049618473	0.043714554	0.019485939	0.041504035	0.031487219	0.01275821	0.04918675	0.01817507
7	Bombinatoridae	10	10	86.30480438	168.2093573	138.5	0.013688805	0.01013468	0.003815804	0.0186483	0.016278536	0.00681059	0.016625163	0.01230865	0.004634324	0.013688805	0.01013468	0.003815804	0.0186483	0.016278536	0.00681059	0.016625163	0.01230865	0.004634324	0.025252914	0.001919019
8	Brachycephalidae	73	73	82.06371882	88.04297533	NA	0.048731423	0.041013129	0.023898944	0.043835599	0.040477036	0.025010988	NA	NA	NA	0.048731423	0.041013129	0.023898944	0.043835599	0.040477036	0.025010988	NA	NA	NA	0.053662812	0.038142749
9	Brevicipitidae	35	35	69.04476692	98.49522186	53.8	0.036096655	0.029345299	0.0150424	0.041454277	0.037648575	0.020705091	0.066084536	0.053724382	0.027539118	0.036096655	0.029345299	0.0150424	0.041454277	0.037648575	0.020705091	0.066084536	0.053724382	0.027539118	0.049116417	0.037588369
10	Bufonidae	628	628	76.43127364	80.38814734	59.9	0.080142911	0.071540199	0.05167658	0.075223043	0.071477611	0.053680271	0.107554928	0.096009751	0.069351996	0.080142911	0.071540199	0.05167658	0.075223043	0.071477611	0.053680271	0.107554928	0.096009751	0.069351996	0.090836493	0.06385625
11	Calyptocephalellidae	5	5	41.06097493	127.4860168	99.5	0.012624427	0.008617512	0.002639287	0.022315367	0.019092266	0.006791625	0.016175255	0.01104133	0.003381631	0.012624427	0.008617512	0.002639287	0.022315367	0.019092266	0.006791625	0.016175255	0.01104133	0.003381631	NA	NA
12	Centrolenidae	161	161	39.30707751	65.35081696	NA	0.077755789	0.067243982	0.043353909	0.111640383	0.104461426	0.07077006	NA	NA	NA	0.077755789	0.067243982	0.043353909	0.111640383	0.104461426	0.07077006	NA	NA	NA	0.092661955	0.070770612
13	Ceratobatrachidae	98	98	93.101399	100.5958035	62.7	0.045578119	0.038788623	0.023562054	0.041801953	0.03880873	0.024905034	0.073125478	0.062232419	0.03780293	0.045578119	0.038788623	0.023562054	0.041801953	0.03880873	0.024905034	0.073125478	0.062232419	0.03780293	0.048193529	0.022318275
14	Ceratophryidae	12	12	41.77083174	89.67640085	63.9	0.027709705	0.020872851	0.008273496	0.042894991	0.037685481	0.016479827	0.038887428	0.029292679	0.011610913	0.027709705	0.020872851	0.008273496	0.042894991	0.037685481	0.016479827	0.038887428	0.029292679	0.011610913	0.036053726	0.020707631
15	Ceuthomantidae	4	4	102.0925029	102.0925029	NA	0.013578807	0.008975103	0.002569868	0.006789403	0.005806338	0.001984104	NA	NA	NA	0.013578807	0.008975103	0.002569868	0.006789403	0.005806338	0.001984104	NA	NA	NA	NA	NA
16	Conrauidae	6	6	42.63820791	109.2700898	58.3	0.016397529	0.01146483	0.003710669	0.025765911	0.022125961	0.008188678	0.030733439	0.021488216	0.006954805	0.016397529	0.01146483	0.003710669	0.025765911	0.022125961	0.008188678	0.030733439	0.021488216	0.006954805	NA	NA
17	Craugastoridae	127	127	83.40567388	86.20606552	45.1	0.056193112	0.048243509	0.030277101	0.049769275	0.046403562	0.030676314	0.107409913	0.092214703	0.057872944	0.056193112	0.048243509	0.030277101	0.049769275	0.046403562	0.030676314	0.107409913	0.092214703	0.057872944	0.0561442	0.034361655
18	Cycloramphidae	36	36	66.11677279	72.84026669	NA	0.04919695	0.040057112	0.020648983	0.043716165	0.039731652	0.021962233	NA	NA	NA	0.04919695	0.040057112	0.020648983	0.043716165	0.039731652	0.021962233	NA	NA	NA	0.043272928	0.020404016
19	Dendrobatidae	321	321	88.44210388	115.6296602	63.6	0.049913155	0.04394551	0.030238847	0.057419416	0.054197888	0.038953578	0.09074593	0.079896295	0.054976534	0.049913155	0.04394551	0.030238847	0.057419416	0.054197888	0.038953578	0.09074593	0.079896295	0.054976534	0.061435412	0.04481801
20	Dicroglossidae	214	214	85.35618459	97.06381433	61.2	0.055282971	0.048189852	0.031985006	0.054745053	0.051423193	0.035769832	0.087679347	0.076429589	0.05072854	0.055282971	0.048189852	0.031985006	0.054745053	0.051423193	0.035769832	0.087679347	0.076429589	0.05072854	0.062256694	0.04349373
21	Eleutherodactylidae	225	225	77.00034393	88.04297533	48.5	0.061516554	0.053694094	0.035809058	0.061336781	0.057651821	0.040276852	0.111672173	0.097471914	0.065004866	0.061516554	0.053694094	0.035809058	0.061336781	0.057651821	0.040276852	0.111672173	0.097471914	0.065004866	0.065926888	0.054552999
22	Heleophrynidae	6	6	62.07735001	178.1238389	142.1	0.010059066	0.007033101	0.00227631	0.017697474	0.015197352	0.005624443	0.012609145	0.008816066	0.002853379	0.010059066	0.007033101	0.00227631	0.017697474	0.015197352	0.005624443	0.012609145	0.008816066	0.002853379	NA	NA
23	Hemiphractidae	118	118	75.007272	106.9298685	62.6	0.04461508	0.03821174	0.023768869	0.054361895	0.05062637	0.033198056	0.07620902	0.065271187	0.040600671	0.04461508	0.03821174	0.023768869	0.054361895	0.05062637	0.033198056	0.07620902	0.065271187	0.040600671	0.053030498	0.040379896
24	Hemisotidae	9	9	98.49522186	98.49522186	53.8	0.022307931	0.016340264	0.005967667	0.015270562	0.013280942	0.005415195	0.040840606	0.029915203	0.010925403	0.022307931	0.016340264	0.005967667	0.015270562	0.013280942	0.005415195	0.040840606	0.029915203	0.010925403	NA	NA
25	Hylidae	1001	1001	90.93991184	99.86067456	62.6	0.069183939	0.062252795	0.046215595	0.068348511	0.065194839	0.050184811	0.110363495	0.099306807	0.07372397	0.069183939	0.062252795	0.046215595	0.068348511	0.065194839	0.050184811	0.110363495	0.099306807	0.07372397	0.071232263	0.050337782
26	Hylodidae	47	47	54.89865228	62.92629628	NA	0.061185034	0.050504384	0.027377531	0.057505973	0.052605386	0.030436657	NA	NA	NA	0.061185034	0.050504384	0.027377531	0.057505973	0.052605386	0.030436657	NA	NA	NA	0.055669106	0.023279921
27	Hyperoliidae	232	232	84.18298668	110.9215411	63.9	0.049104415	0.042894205	0.028688853	0.05646735	0.05309539	0.037190539	0.085238457	0.074458392	0.049799872	0.049104415	0.042894205	0.028688853	0.05646735	0.05309539	0.037190539	0.085238457	0.074458392	0.049799872	0.066670981	0.044060837
28	Leiopelmatidae	4	4	51.61381148	160.5219708	193.8	0.008636166	0.005708195	0.001634445	0.01342949	0.01148498	0.003924573	0.007153222	0.004728022	0.001353789	0.008636166	0.005708195	0.001634445	0.01342949	0.01148498	0.003924573	0.007153222	0.004728022	0.001353789	NA	NA
29	Leptodactylidae	217	217	75.76141646	84.9401239	58.1	0.063337527	0.055231234	0.036707621	0.061861966	0.058118657	0.040476292	0.092597201	0.080746091	0.053665231	0.063337527	0.055231234	0.036707621	0.061861966	0.058118657	0.040476292	0.092597201	0.080746091	0.053665231	0.056288937	0.03703824
30	Mantellidae	229	409	77.35815824	92.59016334	53.7	0.058685737	0.051246611	0.034233502	0.061280865	0.057612063	0.040309684	0.101186629	0.088360002	0.059025802	0.064949828	0.057490016	0.040316338	0.068778369	0.065087585	0.047590869	0.111987247	0.099124953	0.069513898	0.054687025	0.04894042
31	Megophryidae	236	236	103.5040252	105.8204538	74.4	0.051633041	0.045122779	0.030227362	0.046091779	0.043348637	0.030407259	0.0734386	0.064178938	0.042992918	0.051633041	0.045122779	0.030227362	0.046091779	0.043348637	0.030407259	0.0734386	0.064178938	0.042992918	0.069683561	0.046221864
32	Micrixalidae	24	24	29.82860545	94.09582045	NA	0.033774655	0.026842092	0.012688369	0.083306162	0.074869361	0.038270158	NA	NA	NA	0.033774655	0.026842092	0.012688369	0.083306162	0.074869361	0.038270158	NA	NA	NA	NA	NA
33	Microhylidae	678	678	111.1050802	137.7607784	100.9	0.04732223	0.042301401	0.030703581	0.052436847	0.049859356	0.037607813	0.064609983	0.057754945	0.04192021	0.04732223	0.042301401	0.030703581	0.052436847	0.049859356	0.037607813	0.064609983	0.057754945	0.04192021	0.074585225	0.030682104
34	Myobatrachidae	134	134	102.1682053	127.4860168	99.5	0.038418643	0.033039918	0.020867069	0.04115461	0.038403446	0.025534155	0.049224521	0.042332941	0.026736277	0.038418643	0.033039918	0.020867069	0.04115461	0.038403446	0.025534155	0.049224521	0.042332941	0.026736277	0.055744918	0.03455526
35	Nasikabatrachidae	2	2	114.3843874	114.3843874	NA	0.006059806	0.003544759	0.000833245	0	0	0	NA	NA	NA	0.006059806	0.003544759	0.000833245	0	0	0	NA	NA	NA	NA	NA
36	Nyctibatrachidae	39	39	69.76731971	100.5958035	NA	0.036418633	0.029779893	0.015593254	0.042576015	0.038773721	0.021738927	NA	NA	NA	0.036418633	0.029779893	0.015593254	0.042576015	0.038773721	0.021738927	NA	NA	NA	0.062824902	0.044012763
37	Odontobatrachidae	5	5	126.25557	126.25557	61	0.012747461	0.008701496	0.002665009	0.007257428	0.006209208	0.00220878	0.026384228	0.018010038	0.005515938	0.012747461	0.008701496	0.002665009	0.007257428	0.006209208	0.00220878	0.026384228	0.018010038	0.005515938	NA	NA
38	Odontophrynidae	52	52	38.14573953	80.38814734	58.1	0.049152068	0.040766516	0.02249447	0.085411807	0.078312571	0.046047259	0.068007637	0.056405245	0.031123731	0.049152068	0.040766516	0.02249447	0.085411807	0.078312571	0.046047259	0.068007637	0.056405245	0.031123731	0.110794727	0.050173487
39	Pelobatidae	6	6	28.49573194	105.8204538	74.4	0.016932071	0.011838571	0.003831633	0.038553573	0.03310711	0.012252731	0.024082789	0.016838212	0.0054498	0.016932071	0.011838571	0.003831633	0.038553573	0.03310711	0.012252731	0.024082789	0.016838212	0.0054498	NA	NA
40	Pelodytidae	5	5	42.31013885	133.2063503	112.3	0.012082291	0.008247447	0.002525947	0.021656529	0.018528586	0.006591109	0.014331593	0.009782834	0.002996191	0.012082291	0.008247447	0.002525947	0.021656529	0.018528586	0.006591109	0.014331593	0.009782834	0.002996191	NA	NA
41	Petropedetidae	13	13	70.96381458	94.09582045	58.3	0.027258908	0.020680091	0.008379303	0.026376854	0.023238369	0.010358597	0.043995701	0.033377533	0.01352414	0.027258908	0.020680091	0.008379303	0.026376854	0.023238369	0.010358597	0.043995701	0.033377533	0.01352414	0.032929285	0.006531232
42	Phrynobatrachidae	94	94	117.5527167	122.1483254	54.5	0.0371949	0.031606898	0.019092721	0.032752519	0.030385134	0.019400509	0.083363207	0.070839077	0.042791631	0.0371949	0.031606898	0.019092721	0.032752519	0.030385134	0.019400509	0.083363207	0.070839077	0.042791631	0.033823701	0.025580025
43	Pipidae	41	41	159.4020492	168.4318879	159.4	0.022047916	0.018075689	0.009555423	0.01894847	0.017277531	0.009771026	0.02329719	0.01909989	0.01009685	0.022047916	0.018075689	0.009555423	0.01894847	0.017277531	0.009771026	0.02329719	0.01909989	0.01009685	0.027147466	0.010517939
44	Ptychadenidae	59	59	106.4765075	129.9902042	54.5	0.031368036	0.026165028	0.01474667	0.031785324	0.029223394	0.017517475	0.074817201	0.062407291	0.035172892	0.031368036	0.026165028	0.01474667	0.031785324	0.029223394	0.017517475	0.074817201	0.062407291	0.035172892	0.033223298	0.019330538
45	Pyxicephalidae	87	87	80.07971776	103.2309237	61.3	0.04326134	0.03665752	0.021909744	0.047112565	0.043646733	0.027599747	0.072853314	0.061732294	0.036896625	0.04326134	0.03665752	0.021909744	0.047112565	0.043646733	0.027599747	0.072853314	0.061732294	0.036896625	0.04866204	0.037990706
46	Ranidae	410	410	89.17402768	101.2712467	59.1	0.05940637	0.052585963	0.036883972	0.05969238	0.056490578	0.04131171	0.101796229	0.09010907	0.063202806	0.05940637	0.052585963	0.036883972	0.05969238	0.056490578	0.04131171	0.101796229	0.09010907	0.063202806	0.062531443	0.05049384
47	Ranixalidae	18	18	56.89277091	97.06381433	NA	0.029778057	0.023193935	0.010232977	0.038620453	0.034400378	0.016530958	NA	NA	NA	0.029778057	0.023193935	0.010232977	0.038620453	0.034400378	0.016530958	NA	NA	NA	0.039394089	0.012703986
48	Rhacophoridae	426	426	69.55961984	92.59016334	53.7	0.06538966	0.057928798	0.040746887	0.077074777	0.072968964	0.053499559	0.112745612	0.099881505	0.070256256	0.06538966	0.057928798	0.040746887	0.077074777	0.072968964	0.053499559	0.112745612	0.099881505	0.070256256	0.072256433	0.05010824
49	Rhinodermatidae	3	3	54.66032694	68.90825401	72.6	0.015943116	0.010058986	0.002645859	0.007417905	0.006434967	0.002154818	0.015132401	0.009547482	0.002511316	0.015943116	0.010058986	0.002645859	0.007417905	0.006434967	0.002154818	0.015132401	0.009547482	0.002511316	NA	NA
50	Rhinophrynidae	1	1	168.4318879	168.4318879	159.4	0	0	0	-0.004115297	NA	NA	0	0	0	0	0	0	-0.004115297	NA	NA	0	0	0	NA	NA
51	Scaphiopodidae	7	7	63.94660614	150.8618073	128	0.012898627	0.009189167	0.003115458	0.019590766	0.016896883	0.006482546	0.015202423	0.010830425	0.003671903	0.012898627	0.009189167	0.003115458	0.019590766	0.016896883	0.006482546	0.015202423	0.010830425	0.003671903	0.023754683	0.00329004
52	Sooglossidae	4	4	43.47374922	114.3843874	122.9	0.012119612	0.008010628	0.002293707	0.01594404	0.013635438	0.004659414	0.011279856	0.00745558	0.002134778	0.012119612	0.008010628	0.002293707	0.01594404	0.013635438	0.004659414	0.011279856	0.00745558	0.002134778	NA	NA
53	Strabomantidae	715	715	80.26024881	86.20606552	45.1	0.076239212	0.06821484	0.049674072	0.073250899	0.069682008	0.05271449	0.145726886	0.130388758	0.094949142	0.076239212	0.06821484	0.049674072	0.073250899	0.069682008	0.05271449	0.145726886	0.130388758	0.094949142	0.071547582	0.041730565
54	Telmatobiidae	62	62	43.93263053	68.90825401	66.4	0.059893179	0.05006639	0.028444993	0.078164844	0.07193944	0.043439076	0.062155638	0.051957644	0.0295195	0.059893179	0.05006639	0.028444993	0.078164844	0.07193944	0.043439076	0.062155638	0.051957644	0.0295195	0.080324377	0.043392172
