# Supplementary material for: The radiation continuum and the evolution of frog diversity
Source: Nat Commun. 2023 Nov 4;14:7100. doi: 10.1038/s41467-023-42745-x (PMC10625520; doi:10.1038/s41467-023-42745-x)
Supplement: Supplementary file 9 — Supplementary Code 1 [file 41467_2023_42745_MOESM9_ESM.zip › Supplementary Code 1/Morphometrics_anura_4628_specimens.csv]

specimen	species	family	microhabitat	svl	thigh.L	crus.L	tarsus.L	foot.L	head.L	head.W	hand.L	forearm.L	upper.arm.L	thigh.W	thigh.D	crus.W	crus.D	thigh.mass	crus.mass	inner.mtt	foot.web	foot.pad	hand.pad	thigh.v	crus.v
USNM-435236	Acris_crepitans	Hylidae	terrestrial	17.81	9.15	9.76	4.15	9.34	5.75	5.97	4.84	3.12	2.59	2.29	2.35	1.2	2.1	0.027	0.01	0.293	8.057	1.5	0.808	12.89119166	6.439008303
USNM-435237	Acris_crepitans	Hylidae	terrestrial	18.57	10.23	10.72	5.1	10.1	6.01	6.15	5.12	3.15	2.78	2.85	2.56	1.4	2.41	0.032	0.012	0.341	5.936	1.394	0.877	19.54020365	9.469095361
USNM-435242	Acris_crepitans	Hylidae	terrestrial	18.82	9.09	10.4	4.77	10.36	6.25	6.81	5.31	2.92	2.85	1.9	2.9	1.34	2.1	0.03	0.013	0.453	8.072	1.5	0.93	13.11245796	7.661716164
USNM-435244	Acris_crepitans	Hylidae	terrestrial	19.32	10.2	11.06	5.33	10.21	6.16	6.66	5.35	3.11	3.11	2.07	2.91	1.15	2.29	0.037	0.014	0.366	6.792	1.562	1.126	16.08540992	7.625302487
USNM-435258	Acris_crepitans	Hylidae	terrestrial	17.6	9.32	10.04	4.58	9.61	6.03	6.09	5.09	2.93	2.9	2.11	2.69	1.2	2.06	0.027	0.008	0.322	8.181	1.507	0.842	13.84902739	6.49756759
USNM-526326	Acris_gryllus	Hylidae	terrestrial	18.46	9.63	10.62	5.25	9.92	5.53	6.32	5.05	3.15	3.45	2.06	2	1.18	2.29	0.028	0.011	0.227	5.878	1.13	0.815	10.38704779	7.512952327
USNM-526330	Acris_gryllus	Hylidae	terrestrial	19.94	9.47	10.86	4.81	10.59	5.78	6.22	5.54	3.03	3.09	2.18	2.27	1.36	2.41	0.033	0.017	0.235	7.941	1.502	0.943	12.26876807	9.318680094
USNM-526372	Acris_gryllus	Hylidae	terrestrial	20.98	10.93	11.83	5.58	11.49	6.96	6.93	5.72	3.57	3.16	2.53	2.43	1.38	2.38	0.035	0.014	0.291	5.016	1.644	1.171	17.59201487	10.17207175
USNM-526380	Acris_gryllus	Hylidae	terrestrial	20.6	10.5	11.65	5.32	10.77	6.11	6.65	5.58	3.16	3.18	2.13	2.26	1.49	2.27	0.031	0.014	0.317	7.398	1.817	1.067	13.23262388	10.31588941
USNM-526386	Acris_gryllus	Hylidae	terrestrial	19.98	10.57	11.6	6.02	11.95	5.8	6.74	5.93	3.51	2.79	2.38	2.37	1.59	1.99	0.035	0.014	0.424	6.016	1.67	1.057	15.60877848	9.608969538
LACM-44277	Adelophryne_gutturosa	Eleutherodactylidae	terrestrial	12.79	6.54	6.14	3.44	5.03	3.62	4.36	1.91	2.36	2.73	1.4	1.47	0.55	1.47	NA	NA	0.04	0.221	0.307	0.072	3.523641736	1.299621903
USNM-549315	Adelophryne_gutturosa	Eleutherodactylidae	terrestrial	17.6	8.83	8.85	5.8	8.66	5.3	5.58	3.55	4.2	2.81	2.1	2.8	0.53	2.57	NA	NA	0.252	0.148	0.866	0.302	13.59272893	3.155882973
USNM-588639	Adelophryne_gutturosa	Eleutherodactylidae	terrestrial	14.04	6.6	6.87	4.07	6.28	4.26	4.45	2.72	3.34	3.45	1.7	2.15	0.58	1.91	NA	NA	0.202	0.096	0.748	0.211	6.315386632	1.992446756
CAS-82310	Adelotus_brevis	Myobatrachidae		36.62	15.23	15.69	9.13	17.36	13.66	18.76	8.57	7.03	6.34	3.54	4.57	0.85	3.82	NA	NA	0.827	4.753	0.586	0.741	64.50419981	13.33748239
CAS-82348	Adelotus_brevis	Myobatrachidae		37.33	16.1	15.93	9.33	18.58	13.49	17.26	9.58	6.67	4.96	4.59	5.97	1.27	4.53	NA	NA	1.039	7.525	1.35	0.73	115.4998764	23.99309786
CAS-82351	Adelotus_brevis	Myobatrachidae		38.07	16.09	16.35	9.45	18.26	13.73	18.79	10.06	6.87	5.57	4.2	5.92	1.27	4.83	NA	NA	0.896	5.097	1.49	1.002	104.7359238	26.25652426
CAS-82353	Adelotus_brevis	Myobatrachidae		41.63	16.78	18.08	11.03	21.92	17.49	21.12	11.39	7.61	7.99	4	5.44	1.54	4	NA	NA	1.38	6.33	1.633	1.078	95.59154351	29.15733086
CAS-82354	Adelotus_brevis	Myobatrachidae		40.52	17.18	17.57	9.24	20.19	14.71	18.47	11.2	7.02	6.08	5.18	6.58	1.5	5.21	NA	NA	1.263	7.372	1.76	1.387	153.3018654	35.94755613
OMNH-36665	Adelphobates_castaneoticus	Dendrobatidae	terrestrial	14.04	5.78	6.91	3.41	5.75	4.41	4.7	4.06	2.82	3.64	1.2	2.58	0.41	1.73	NA	NA	0.179	0.161	0.668	0.572	4.684868629	1.283147653
OMNH-37013	Adelphobates_castaneoticus	Dendrobatidae	terrestrial	13.72	6.14	6.4	3.24	5.42	3.39	4.5	3.52	2.74	3.63	1.34	1.99	0.43	1.64	NA	NA	0.152	0.131	0.758	0.466	4.28642148	1.181573941
OMNH-37014	Adelphobates_castaneoticus	Dendrobatidae	terrestrial	13.07	5.91	5.6	3.44	5.14	4	3.86	3.08	2.79	3.16	1.42	1.65	0.3	1.51	NA	NA	0.105	0.33	0.343	0.235	3.625170157	0.664132687
OMNH-37015	Adelphobates_castaneoticus	Dendrobatidae	terrestrial	12.98	5.68	5.18	3.45	5.54	3.61	4.43	3.33	2.63	3.2	1.41	2.18	0.31	1.7	NA	NA	0.188	0.046	0.678	0.648	4.570803683	0.714675677
OMNH-37016	Adelphobates_castaneoticus	Dendrobatidae	terrestrial	15.67	6	7.22	4.09	6.58	3.63	4.13	4.1	3.4	4.05	1.88	1.95	0.48	1.68	NA	NA	0.146	0.116	0.864	0.485	5.758539334	1.52425049
USNM-222256	Adenomera_andreae	Leptodactylidae	terrestrial	20.43	8.74	9.49	5.2	11.13	7.45	7.5	4.92	4.01	3.56	2.29	2.56	1.61	2.64	0.034	0.015	0.41	0.211	1.267	0.569	13.41391367	10.5600176
USNM-222257	Adenomera_andreae	Leptodactylidae	terrestrial	21.39	9.22	10.29	5.79	11.43	6.28	7.02	4.92	4.59	4.64	2.61	2.9	1.55	2.62	0.032	0.016	0.375	0.173	1.501	0.823	18.2699792	10.93999166
USNM-222259	Adenomera_andreae	Leptodactylidae	terrestrial	21.35	8.88	10.28	5.5	11.08	6.93	7.72	5.06	4.02	3.68	2.38	2.83	1.97	2.74	0.035	0.018	0.29	0.261	1.409	0.829	15.65831354	14.52708676
USNM-222260	Adenomera_andreae	Leptodactylidae	terrestrial	21.25	8.34	9.52	5.38	11.18	7.05	6.91	4.69	4.41	3.15	2.46	3.25	1.61	2.98	0.027	0.014	0.433	0.13	1.209	0.721	17.45633812	11.9577017
USNM-222261	Adenomera_andreae	Leptodactylidae	terrestrial	22.16	8.82	10.06	5.94	11.64	7.61	7.94	5.28	4.82	3.6	2.62	3.14	1.69	3.26	0.036	0.018	0.418	0.238	1.407	0.799	18.99626202	14.51011692
DSM-0131	Adenomera_hylaedactyla	Leptodactylidae	terrestrial	23.06	9.52	11.12	5.65	13.7	7.95	8.17	5.55	4.25	4.64	4.6	2.74	3.5	2.14	0.046	0.025	0.317	0.05	2.06605558	1.016536965	31.41332949	21.80495685
DSM-0176	Adenomera_hylaedactyla	Leptodactylidae	terrestrial	23.16	10.14	11.52	6.29	12.41	7.48	8.7	5.09	4.28	5.23	3.21	4.22	3.25	2.54	0.06	0.027	0.702	0.059	1.607	0.979	35.96036283	24.89649346
DSM-0177	Adenomera_hylaedactyla	Leptodactylidae	terrestrial	22.69	9.39	10.86	6.01	13.75	6.55	8.07	5.21	4.47	4.63	3.11	3.97	3.46	1.74	0.037	0.018	0.458	0.258	1.871089772	0.753891051	30.35184633	17.11684819
DSM-0178	Adenomera_hylaedactyla	Leptodactylidae	terrestrial	25.77	10.52	12.1	7.25	13.77	8.06	8.2	5.58	4.86	5.98	4.95	2.98	2.47	3.57	0.069	0.043	0.529	0.171	2.789175033	0.770914397	40.62616513	27.93310194
DSM-0179	Adenomera_hylaedactyla	Leptodactylidae	terrestrial	25.19	10.16	11.58	6.96	13.09	7.27	8.48	5.6	4.68	5.6	3.32	5.47	4.13	2.2	0.061	0.033	0.606	0.199	1.413	0.875	48.30451708	27.54545297
DSM-0180	Adenomera_hylaedactyla	Leptodactylidae	terrestrial	25.51	11.96	12.36	7.26	11.03	7.88	9.2	6.28	4.55	5.22	5.07	3.28	4.38	2.58	0.076	0.043	0.471	0.234	2.944856686	0.956955253	52.06928443	36.56629123
DSM-0185	Adenomera_hylaedactyla	Leptodactylidae	terrestrial	26.04	10.52	11.55	6.35	13.72	8.45	8.82	6.07	4.83	4.57	4.49	2.76	3.54	2.78	0.051	0.031	0.858	0.172	2.378	0.954	34.13027515	29.75765256
DSM-0186	Adenomera_hylaedactyla	Leptodactylidae	terrestrial	25.38	10.66	12.07	7.18	13.67	8.47	8.8	6.03	4.58	5.55	2.94	4.62	3.93	2.96	0.066	0.036	0.6	0.052	2.039866143	1.614785992	37.9066266	36.75870121
DSM-0187	Adenomera_hylaedactyla	Leptodactylidae	terrestrial	26.27	8.74	11.7	6.21	13.66	8.07	8.05	5.84	5.13	4.93	3.3	4.46	3.92	2.41	0.051	0.03	0.809	0.14	1.591	0.981	33.67664803	28.93727276
CAS-148395	Afrixalus_delicatus	Hyperoliidae	arboreal	18.19	7.17	7.42	4.4	7.02	5.04	5.57	4.47	3.29	3.07	1.13	1.75	1.08	1.55	NA	NA	0.321	2.978	2.202	2.094	3.711968435	3.25183114
CAS-148405	Afrixalus_delicatus	Hyperoliidae	arboreal	18.47	6.9	8.09	4.7	7.8	4.55	5.08	4.74	3.11	3.43	1.27	1.43	1.04	1.68	NA	NA	0.349105991	3.981790622	1.343525649	1.304065855	3.28063169	3.700494553
CAS-148418	Afrixalus_delicatus	Hyperoliidae	arboreal	20.74	7.97	8.34	5.07	7.91	5.14	5.89	4.77	3.29	3.37	1.45	2.23	1.01	1.75	NA	NA	0.434903226	4.682599823	2.251169584	1.956098783	6.746830714	3.859171686
CAS-148419	Afrixalus_delicatus	Hyperoliidae	arboreal	18.38	7.7	7.59	4.53	7.37	4.57	5.67	4.05	2.74	2.04	1.42	1.74	1.07	1.82	NA	NA	0.301769585	3.054404011	2.078411587	1.84068146	4.980775241	3.86959549
CAS-148426	Afrixalus_delicatus	Hyperoliidae	arboreal	16.69	7.13	7.63	4.58	6.94	4.54	5.51	4.51	3.38	3.38	1.55	2.07	1	1.64	NA	NA	0.33	3.091	1.846	1.611	5.989081184	3.275948099
CAS-253859	Afrixalus_dorsalis	Hyperoliidae	arboreal	26.47	10.98	11.43	6.08	11.47	6.65	6.99	7.96	5.12	4.77	1.57	2.11	1.36	2.38	NA	NA	0.43	9.188	3.535	3.793	9.522545895	9.685693514
CAS-253860	Afrixalus_dorsalis	Hyperoliidae	arboreal	26.09	11.12	11.83	5.98	10.66	6.42	6.66	7.45	4.75	5.58	1.56	2.42	1.24	1.97	NA	NA	0.407835052	10.695	3.219895131	4.264668394	10.99039694	7.565563532
CAS-253862	Afrixalus_dorsalis	Hyperoliidae	arboreal	25.06	10.13	11.41	5.88	10.88	6.1	6.48	6.86	5.11	4.79	1.29	2.11	1.06	1.78	NA	NA	0.324347079	6.924	2.81740824	4.264668394	7.218554464	5.636118799
CAS-253865	Afrixalus_dorsalis	Hyperoliidae	arboreal	25.87	10.72	11.38	5.53	9.81	6.58	6.64	7.28	4.48	5.19	1.75	2.53	1.42	2.35	NA	NA	0.348728522	10.617	4.6087397	5.021303109	12.42573198	9.94184746
CAS-253866	Afrixalus_dorsalis	Hyperoliidae	arboreal	24.39	9.85	10.73	6.13	9.87	5.99	6.21	6.86	4.5	6.35	1.56	2.14	1.16	2.03	NA	NA	0.33838488	6.289	3.103385768	4.17623057	8.608812101	6.614886179
FMNH-205529	Afrixalus_fornasini	Hyperoliidae	arboreal	27.58	11.8	12.44	6.15	11.78	7.26	8.42	8.13	4.36	3.92	2.61	2.23	2.12	1.52	NA	NA	0.74	8.86	3.44	3.86	17.98026153	10.494662
FMNH-274840	Afrixalus_fornasini	Hyperoliidae	arboreal	37.54	16.3	18.33	8.72	16.67	9.24	11.45	10.43	6.83	7.58	3.18	1.91	3.55	1.81	NA	NA	1.11	25.46	5.54	6.59	25.91890908	30.83457874
FMNH-274843	Afrixalus_fornasini	Hyperoliidae	arboreal	36.87	14.77	17.06	7.93	16.77	9.17	11.04	10.93	6.21	6.34	3.19	2.1	3.23	1.84	NA	NA	1.26	29.14	5.54	6.21	25.90353884	26.54409963
MCZ-A106580	Afrixalus_knysnae	Hyperoliidae		23.13	8.91	10.18	5.65	10.67	5.5	6.2	6.53	3.75	3.3	2.37	1.94	2.03	1.34	NA	NA	0.441	8.557	2.456	1.787	10.72497792	7.249653352
MCZ-A106582	Afrixalus_knysnae	Hyperoliidae		18.27	7.05	8.03	4.61	8.06	4.58	4.95	5.43	3.15	2.65	1.65	1	1.95	0.92	NA	NA	0.291	6.106	1.491	1.344	3.045381379	3.771434857
MCZ-A106585	Afrixalus_knysnae	Hyperoliidae		18.8	7.95	9.21	4.89	8.82	4.85	5.44	5.91	2.77	3.45	2.01	1.66	2.16	0.94	NA	NA	0.209	8.071	1.746	1.368	6.944482707	4.895644363
CAS-202032	Afrixalus_laevis	Hyperoliidae	arboreal	20.81	9.72	9.56	5.42	8.84	5.61	7.3	6.51	4.56	4.18	1.6	1.6	1.15	1.9	0.015	0.009	0.37	4.625	4.911	3.638	6.514406526	5.468622692
CAS-202033	Afrixalus_laevis	Hyperoliidae	arboreal	21.17	10.08	9.59	5.24	9.41	6.06	6.91	6.38	4.8	4.6	1.48	2	0.87	1.79	0.012	0.008	0.533	4.526	4.799	4.322	7.811255974	3.90984479
CAS-202035	Afrixalus_laevis	Hyperoliidae	arboreal	21.93	10.48	10.13	5.27	9.55	5.74	7.35	6.54	4.3	4.95	1.6	1.87	1.11	1.8	0.012	0.009	0.28	3.886	4.444	4.013	8.209023492	5.298751541
CAS-202106	Afrixalus_laevis	Hyperoliidae	arboreal	20.03	10.2	9.65	5.57	8.9	5.47	6.96	6.19	4.45	3.56	1.3	1.62	0.9	1.64	0.012	0.007	0.205	3.019	3.978	3.294	5.623765009	3.7289134
CAS-202108	Afrixalus_laevis	Hyperoliidae	arboreal	20.48	10.27	9.86	4.69	9.24	5.92	6.74	6.41	4.58	3.93	1.6	1.74	1.05	1.58	0.012	0.007	0.288	3.307	3.566	3.265	7.48528432	4.282446318
TNHC-38605	Afrixalus_paradorsalis	Hyperoliidae		27.03	10.91	12.95	6.66	11.46	5.94	7.63	7.52	5.18	4.75	2.64	1.76	2.08	1.08	NA	NA	0.362	9.596	3.651	3.408	13.27119321	7.615974575
TNHC-48027	Afrixalus_paradorsalis	Hyperoliidae		28.81	12.06	13.05	5.97	12.72	6.76	8.42	8.89	5.69	5.66	2.44	1.69	1.92	1.18	NA	NA	0.312	13.701	5.295	4.842	13.01944482	7.740381644
TNHC-48062	Afrixalus_paradorsalis	Hyperoliidae		28.88	11.54	12.65	12.76	6.9	8.16	8.47	8.2	5.43	5.6	3.03	1.68	2.21	1.2	NA	NA	0.412	13.873	5.197	4.817	15.37893799	8.782793502
CAS-155611	Afrixalus_stuhlmanni	Hyperoliidae		16.99	8.23	7.57	4.35	7.02	4.99	6.04	4.32	3.26	3.24	1.16	1.68	0.45	1.87	NA	NA	0.073	0.926	0.702	0.508	4.198901944	1.667702679
CAS-155652	Afrixalus_stuhlmanni	Hyperoliidae		18.34	7.67	7.31	4.06	6.89	4.61	5.57	4.47	3.34	3.17	1.38	1.28	0.6	1.62	NA	NA	0.191	2.353	1.259	1.117	3.546933504	1.860168426
CAS-155947	Afrixalus_stuhlmanni	Hyperoliidae		19.41	7.26	7.89	4.89	6.68	5.89	5.9	5.52	3.1	2.88	0.98	2.02	0.67	1.71	NA	NA	0.098	1.098	1.189	1.003	3.762553574	2.366554677
LACM-157126	Agalychnis_annae	Hylidae		68.83	29.89	29.94	17.73	24.47	20.12	21.51	20.51	13.49	12.8	3.32	3.76	2.05	3.85	NA	NA	2.825	53.102	37.14	44.552	97.68333318	61.86357495
LACM-157127	Agalychnis_annae	Hylidae		66.87	32.67	30.68	18.33	24.3	18.95	19.92	20.36	13.74	13.04	3.25	4.38	2.56	3.86	NA	NA	2.638	62.907	41.051	45.954	121.7517557	79.36906276
LACM-157129	Agalychnis_annae	Hylidae		65.11	30.37	32.15	19.45	24.79	18.31	19.24	19.43	13.94	12.56	3.15	4.78	2.25	4.67	NA	NA	2.642	72.993	38.843	32.639	119.7159094	88.44005471
LACM-157130	Agalychnis_annae	Hylidae		63.39	30.41	30.84	17.6	22.74	17.91	18.45	18.2	12.73	12.16	3.24	4.53	2.18	4.82	NA	NA	2.344	67.219	27.15	28.529	116.8498768	84.83723934
LACM-157136	Agalychnis_annae	Hylidae		66.22	26.22	30.26	19.43	25.07	18.57	18.93	19.72	14.9	13.46	3.24	5.47	2.28	4.96	NA	NA	1.927	74.64	47.443	50.774	121.6560329	89.5888731
LSUMZ-38165	Agalychnis_callidryas	Hylidae	arboreal	55.75	27.3	28.13	17.18	18.56	15.28	18.49	15.22	11.66	10.56	4.56	2.65	3.8	2.01	NA	NA	1.305	30.639	17.782	22.029	86.3658378	56.24941536
LSUMZ-51645	Agalychnis_callidryas	Hylidae	arboreal	54.61	26.87	26.85	17.32	19.31	14.62	17.41	14.8	12.39	11.3	5.53	2.99	4.02	2.42	NA	NA	1.916	25.163	28.913	28.404	116.3141664	68.38397406
LSUMZ-66089	Agalychnis_callidryas	Hylidae	arboreal	46.62	20.96	23.94	13.89	16.02	13.59	15.46	12.61	10.8	8.54	3.53	1.92	2.41	1.55	NA	NA	1.376	15.15	10.678	17.158	37.19082728	23.41216162
TNHC-31913	Agalychnis_moreletii	Hylidae	arboreal	59.59	26.95	28.18	15.9	22.6	16.36	18.04	17.6	12.02	12.94	4.72	3.3	4.33	1.83	NA	NA	2.854	64.555	38.619	39.237	109.8963668	58.45862572
TNHC-31914	Agalychnis_moreletii	Hylidae	arboreal	56.27	25.84	24.79	15.01	21.22	15.96	18.24	15.91	10.03	10.36	4.2	3.08	4.23	2.54	NA	NA	2.414	52.893	29.029	33.365	87.51069699	69.72993131
TNHC-31915	Agalychnis_moreletii	Hylidae	arboreal	56.52	24.23	23.96	13.72	19.72	16.58	17.65	15.71	10.1	11.67	4.59	2.69	3.92	1.88	NA	NA	1.93	42.172	27.93	30.408	78.32258385	46.22738817
LACM-156848	Agalychnis_saltator	Hylidae	arboreal	41.92	19.97	20.7	12.54	14.99	12.28	12.37	12	7.69	8.55	2.03	2.6	0.81	2.66	NA	NA	0.913	14.294	10.77	12.054	27.59409006	11.67631029
LACM-156851	Agalychnis_saltator	Hylidae	arboreal	45.86	21.35	22.77	13.37	15.26	12.84	13.51	13.22	8.77	9.19	2.25	3.55	1.22	3.12	NA	NA	1.179	19.757	13.342	15.056	44.64546772	22.69060533
LACM-156861	Agalychnis_saltator	Hylidae	arboreal	38	19.74	19.51	11.75	14.67	10.67	10.9	11.56	7.76	8.59	1.86	2.69	0.92	2.79	NA	NA	0.664	14.802	9.941	9.764	25.8571705	13.1104599
LACM-156863	Agalychnis_saltator	Hylidae	arboreal	41.12	21.24	20.91	12.54	14.62	11.08	12.39	11.43	8.87	8.01	1.87	3.18	1	2.72	NA	NA	0.633	15.416	4.162	4.692	33.06677693	14.88989254
LACM-156864	Agalychnis_saltator	Hylidae	arboreal	41.51	21.07	21.66	12.94	15.2	11.91	12.84	11.78	8.28	9.37	1.9	3.05	0.82	2.72	NA	NA	0.816	14.87	8.12	9.387	31.96587542	12.6476499
LACM-156881	Agalychnis_spurrelli	Hylidae	arboreal	54.24	24.1	25.54	14.27	20.43	15.14	16.37	16.38	9.78	9.47	3.13	4.09	1.91	4.36	NA	NA	1.406	86.829	21.506	25.34	80.77060107	55.68130126
LACM-156882	Agalychnis_spurrelli	Hylidae	arboreal	55.08	26.05	26.25	15.53	21.26	16.36	16.49	17.06	10.28	9.45	3.04	4.26	1.77	4.35	NA	NA	1.625	93.01	24.526	26.358	88.32009693	52.91276514
LACM-156883	Agalychnis_spurrelli	Hylidae	arboreal	53.08	24.84	26	13.94	20.52	16.41	16.88	16.42	10.21	10.45	3.35	4.46	2.03	4.51	NA	NA	2.073	84.571	28.171	27.41	97.16276918	62.31815031
LACM-156884	Agalychnis_spurrelli	Hylidae	arboreal	53.39	24.72	25.15	14.43	20.67	15.27	16.5	16.55	9.97	9.91	2.91	4.3	1.92	4.44	NA	NA	1.634	76.236	27.993	32.161	80.98014268	56.12945364
LACM-156888	Agalychnis_spurrelli	Hylidae	arboreal	52.72	24.57	24.93	14.58	19.88	14.39	15.82	15.76	10.13	10.65	2.47	3.88	1.63	4.05	NA	NA	1.568	73.046	22.998	23.988	61.64565366	43.08573766
MCZ-A119870	Aglyptodactylus_madagascariensis	Mantellidae	terrestrial	38.69	22.33	25.29	10.94	22.88	14.2	13.8	10.44	8.41	6.83	4.34	5.27	1.92	3.58	0.325	0.087	1.302	59.18	5.622	3.38	133.7080929	45.50946304
MCZ-A119872	Aglyptodactylus_madagascariensis	Mantellidae	terrestrial	38.51	20.95	23.52	9.72	20.31	14.12	13.7	10.71	8.88	7.3	4.18	5.23	1.69	3.55	0.287	0.065	1.592	42.914	5.66	3.578	119.9031588	36.94205085
MCZ-A119888	Aglyptodactylus_madagascariensis	Mantellidae	terrestrial	39.46	21.28	26.05	9.97	23.76	13.97	13.27	11.75	8.89	8.43	4.8	6.23	1.84	3.47	0.401	0.107	1.732	51.874	6.927	4.615	166.5979044	43.54353185
MCZ-A119892	Aglyptodactylus_madagascariensis	Mantellidae	terrestrial	39.1	19.09	24.03	9.82	21.7	13.96	14.47	10.63	7.26	6.49	4.13	5.6	1.76	3.8	0.283	0.065	1.386	36.779	5.504	3.62	115.5879692	42.07447076
MCZ-A119895	Aglyptodactylus_madagascariensis	Mantellidae	terrestrial	35.66	20.82	23.69	9.83	21.5	13.29	13.62	10.91	8.21	7.87	3.97	5.67	1.74	3.56	0.278	0.06	0.854	41.812	5.524	3.209	122.6938848	38.41783913
AMNH-A191749	Aglyptodactylus_securifer	Mantellidae	terrestrial	36.72	16.92	19.57	8.4	18.88	11.98	13.58	9.6	7.59	7.6	5.85	4.28	3.17	1.86	NA	NA	2.711	15.904	1.996	2.507	110.9094676	30.20867374
AMNH-A191750	Aglyptodactylus_securifer	Mantellidae	terrestrial	35.6	16.35	17.7	7.14	16.94	11.14	13.87	8.71	7.63	6.07	4.12	3.34	3.11	1.86	NA	NA	1.258	6.375	1.438	1.289	58.90200341	26.80496387
USNM-580563	Alexteroon_obstetricans	Hyperoliidae		17.13	8.46	8.54	4.57	6.68	4.09	5.82	4.05	3.73	3.57	0.9	1.08	0.7	1.31	NA	NA	0.091	2.865	0.628	0.347	2.152807782	2.05019813
OMNH-34462	Allobates_brunneus	Dendrobatidae	terrestrial	19.91	9.15	8.42	4.57	9.16	5.7	5.92	4.98	3.6	4.63	2.1	2.96	0.65	2.12	NA	NA	0.18	0.297	1.882	1.364	14.8902067	3.037595465
OMNH-34465	Allobates_brunneus	Dendrobatidae	terrestrial	16.44	7.9	7.68	4.5	7.26	4.49	5.04	4.17	2.94	3.76	1.52	1.92	0.47	2.26	NA	NA	0.175	0.127	1.513	0.855	6.035879133	2.135679819
OMNH-34467	Allobates_brunneus	Dendrobatidae	terrestrial	18.3	8.71	8.78	5.31	8.42	5.47	5.66	5.04	3.77	4.55	2.11	3.09	0.6	2.02	NA	NA	0.172	0.445	1.217	1.429	14.86714977	2.785901533
OMNH-34472	Allobates_brunneus	Dendrobatidae	terrestrial	19.83	8.25	8.59	5.23	7.63	5.48	6.03	4.84	3.66	4.32	2.49	3.2	0.82	2.07	NA	NA	0.14	0.113	1.896	1.191	17.20964456	3.817209433
OMNH-34482	Allobates_brunneus	Dendrobatidae	terrestrial	18.85	8.92	8.69	4.92	8.62	5.21	5.55	5.1	3.13	3.9	2.36	2.91	0.7	1.91	NA	NA	0.169	0.094	1.705	1.137	16.0375666	3.041724041
DSM-0113	Allobates_femoralis	Dendrobatidae	terrestrial	26.96	10.96	12.66	6.2	11.82	8.78	8.66	6.82	6.2	6.16	5	3.51	4.14	2.46	0.087	0.035	0.761	0.655	5.659828314	2.616731518	50.35658864	33.75497421
KU-111563	Allobates_insperatus	Dendrobatidae	terrestrial	16.25	7.04	7.65	4.38	6.18	4.3	4.54	3.91	2.68	3.77	1.8	1.46	1.76	0.96	NA	NA	0.112	0.105	0.47	0.45	4.84358189	3.383872279
KU-122205	Allobates_insperatus	Dendrobatidae	terrestrial	17.93	6.83	7.71	4.49	6.96	3.78	4.88	4.02	3.24	4.03	2.14	1.56	1.57	1.07	NA	NA	0.08	0.1	0.53	0.42	5.969359051	3.390833263
KU-146212	Allobates_insperatus	Dendrobatidae	terrestrial	16.1	6.84	7.24	4.53	6.42	3.7	4.52	3.55	3.07	3.87	2.11	1.51	1.39	0.99	NA	NA	0.049	0.051	0.372	0.331	5.705374162	2.608297876
AMNH-A17322	Allobates_kingsburyi	Dendrobatidae	terrestrial	24.03	10.89	10.95	6.17	10.08	6.36	6.92	6.34	5.04	5.44	3.38	2.47	2.58	1.34	NA	NA	0.324	0.184	1.539	0.882	23.80181964	9.910766636
AMNH-A17381	Allobates_kingsburyi	Dendrobatidae	terrestrial	21.83	10.2	10.38	5.8	10.87	5.72	6.53	6.64	4.75	5.12	2.51	2.57	2.59	1.37	NA	NA	0.298	0.171	1.654	1.179	17.22565097	9.642425929
AMNH-A17395	Allobates_kingsburyi	Dendrobatidae	terrestrial	23.37	10.08	10.71	6.33	10.28	6.5	6.93	7.08	5.3	4.6	3.03	2.19	2.25	1.18	NA	NA	0.144	0.428	1.706	1.184	17.51119975	7.444278682
KU-30437	Allobates_talamancae	Dendrobatidae	terrestrial	20.06	8.35	9.05	4.86	8.78	5.63	6.51	4.88	3.79	4.02	2.76	2.2	2.2	1.31	NA	NA	0.223	0.528	1.022	0.565	13.27354312	6.828277813
KU-34676	Allobates_talamancae	Dendrobatidae	terrestrial	19.44	8.44	8.7	4.56	8.29	5.36	5.99	4.61	3.75	3.65	2.73	1.88	1.99	1.41	NA	NA	0.25	0.13	0.95	0.52	11.34048346	6.390871249
KU-36740	Allobates_talamancae	Dendrobatidae	terrestrial	19.78	8.25	8.61	4.85	7.81	5.06	6.13	4.83	3.72	4.13	2.35	1.93	1.81	1.21	NA	NA	0.16	0.23	0.76	0.42	9.795976768	4.936688486
KU-171956	Allobates_trilineatus	Dendrobatidae	terrestrial	15.5	7.35	7.52	3.88	6.35	3.63	4.83	3.75	3.02	3.23	2.2	2.02	1.5	1.06	NA	NA	0.12	0.055	0.457	0.272	8.551258123	3.13028292
KU-171970	Allobates_trilineatus	Dendrobatidae	terrestrial	15.43	6.76	7.28	3.92	6.33	2.98	4.43	3.74	3.53	3.43	2.23	1.91	1.76	1.06	NA	NA	0.12	0.06	0.34	0.35	7.537955215	3.555646188
KU-171979	Allobates_trilineatus	Dendrobatidae	terrestrial	15.89	6.81	7.49	3.97	7.02	3.56	4.51	3.6	3.05	3.76	2.12	1.94	1.74	1.09	NA	NA	0.089	0.086	0.523	0.291	7.332521236	3.719000105
AMNH-A159132	Allobates_undulatus	Dendrobatidae	terrestrial	20.29	8.79	9.16	5.53	9.62	5.38	6.12	5.68	4.45	4.16	2.48	1.8	1.88	1.41	NA	NA	0.202	0.108	1.453	0.968	10.27263099	6.356836805
AMNH-A159134	Allobates_undulatus	Dendrobatidae	terrestrial	21.5	9.38	9.83	5.77	9.77	5.39	6.71	5.77	4.52	4.99	2.67	1.76	1.95	1.19	NA	NA	0.156	0.288	1.884	1.1	11.53972327	5.971778862
AMNH-A94166	Allobates_zaparo	Dendrobatidae	terrestrial	27.1	12.87	13.82	7.49	11.74	7.23	8.32	6.66	6.23	6.45	3.09	2.68	2.51	1.84	NA	NA	0.306	1.553	3.555	1.464	27.90232847	16.70968312
AMNH-A94168	Allobates_zaparo	Dendrobatidae	terrestrial	25.67	10.84	12.86	6.9	10.93	7.18	7.69	6.37	5.22	4.95	3.57	2.8	2.25	1.72	NA	NA	0.233	0.233	2.661	1.635	28.36770202	13.02928429
AMNH-A94172	Allobates_zaparo	Dendrobatidae	terrestrial	26.4	11.06	13.18	7.13	11.53	6.67	7.89	7.08	5.47	5.41	3.81	2.9	2.64	1.74	NA	NA	0.34	0.423	2.935	2.023	31.99239308	15.85028998
USNM-203843	Allophryne_ruthveni	Allophrynidae	arboreal	20.75	9.17	9.4	4.58	8.37	5.55	6.32	5.62	3.94	4.14	1.67	1.44	0.99	1.73	NA	NA	0.332	3.573	2.181	2.028	5.773204289	4.214807828
USNM-302392	Allophryne_ruthveni	Allophrynidae	arboreal	23.35	9.03	9.37	4.37	8.87	5.22	6.17	6.45	3.79	4.92	1.57	1.64	1.02	1.88	NA	NA	0.344	5.497	3.145	2.718	6.086952005	4.703988362
MVZ-188064	Alsodes_gargola	Alsodidae	semi.aquatic	63.23	28.55	33.4	16.62	34.83	16.64	21.34	20.11	13.69	11.04	7.03	14.29	3.41	8.89	NA	NA	4.934	152.927	9.597	6.935	750.8657468	265.0765035
TNHC-36504	Alsodes_nodosus	Alsodidae		56.57	26.26	26.6	12.67	29.24	16.45	19.74	16.24	15.58	14.57	6.43	3.98	4.4	2.45	NA	NA	4.246	23.806	3.978	3.75	175.9370855	75.07045085
TNHC-36505	Alsodes_nodosus	Alsodidae		50.1	22.29	23.52	12.05	26.83	14.71	18.85	15.09	15.02	12.59	6.47	3.27	3.92	2.67	NA	NA	3.759	11.072	3.337	3.409	123.4612667	64.44708409
TNHC-36506	Alsodes_nodosus	Alsodidae		71.64	32.09	33.51	19.28	35.5	19.56	25.79	19.54	21.03	18.53	8.75	4.31	5.51	3.2	NA	NA	8.763	48.697	12.217	7.897	316.828081	154.6837285
MVZ-127683	Alsodes_tumultuosus	Alsodidae	terrestrial	56.28	31.27	28.74	16.32	33.36	16.19	20.27	17.67	13.38	12.86	10.22	10.59	2.62	7.2	NA	NA	4.733	85.144	9.663	5.442	886.0196706	141.9348941
MVZ-127684	Alsodes_tumultuosus	Alsodidae	terrestrial	58.91	30.32	29.45	15.92	36.13	16.54	20.8	19.3	12.95	10.32	11.02	10.4	3.89	7.83	NA	NA	5.09	75.597	10.606	8.459	909.7305045	234.8363324
MVZ-127685	Alsodes_tumultuosus	Alsodidae	terrestrial	60.62	31.03	29.22	16.27	34.32	17.17	21.61	18.31	11.71	9.91	9.5	9.14	3.55	6.8	NA	NA	4.748	52.021	7.596	9.338	705.3752273	184.6656436
KU-162206	Alsodes_vanzolinii	Alsodidae	terrestrial	57.11	26.74	27.3	13.28	28.98	16.78	22.07	16.13	13.58	9.68	6.8	7.61	3.56	5.78	NA	NA	4.598	20.557	6.921	7.073	362.2626828	147.0649265
KU-162207	Alsodes_vanzolinii	Alsodidae	terrestrial	49.82	23.61	23.33	11.66	27.42	15.75	19.07	16.19	11.35	9.31	6.45	6.2	2.69	4.85	NA	NA	4.25	8.968239809	8.276432691	8.075608554	247.181531	79.68514808
KU-162209	Alsodes_vanzolinii	Alsodidae	terrestrial	44.35	20.29	20.19	10.34	23.48	14.83	17.88	13.36	9.45	7.74	5.63	5.8	3.09	5.13	NA	NA	2.711	9.318589417	4.789368283	3.961456212	173.4550954	83.78780053
KU-162222	Alsodes_vanzolinii	Alsodidae	terrestrial	57.97	29.48	28.01	15.3	31.76	18.32	21.52	17.57	12.51	10.47	7.7	8.18	4.19	6.77	NA	NA	5.122	37.9146926	7.936926606	7.87393442	486.1162452	208.0101021
MVZ-188076	Alsodes_verrucosus	Alsodidae	terrestrial	49.97	22.5	23.18	12.55	26.86	15.47	18.34	14.36	11.49	8.07	5.76	8.16	1.76	5.42	NA	NA	3.267	20.118	4.863	4.482	276.8622774	57.88872877
MVZ-188078	Alsodes_verrucosus	Alsodidae	terrestrial	53.88	22.02	25.63	14.45	30.31	15.72	18.96	16.75	11.42	9.31	6.54	9.42	2.85	7.98	NA	NA	4.523	47.429	6.576	3.791	355.152268	152.6036721
MVZ-177920	Alytes_maurus	Alytidae	terrestrial	35.35	14.14	13.43	8.25	11.93	10.83	12.72	8.65	7.53	5.63	2.76	4.92	1.11	3.12	NA	NA	1.163	10.236	1.368	1.17	50.26807113	12.17649268
AMNH-A146042	Alytes_muletensis	Alytidae		25.23	10.54	11.25	7.17	9.77	7.03	9.49	7.08	5.97	3.88	2.81	2.16	1.95	1.38	NA	NA	0.658	2.375	1.233	0.96	16.74824513	7.925649216
AMNH-A146044	Alytes_muletensis	Alytidae		27.3	10.37	12.14	8.05	10.66	8.12	8.88	7.57	6.51	4.89	2.98	2.41	2.55	2.23	NA	NA	1.498	1.575	2.558	1.707	19.49757904	18.07308774
CAS-71302	Alytes_obstetricans	Alytidae		40.89	16.28	17.12	9.63	16.69	12.28	15.95	10.79	8.24	6.15	5.88	4.25	4.21	2.77	NA	NA	1.287	19.484	3.77	2.933	106.5097299	52.26780376
CAS-71303	Alytes_obstetricans	Alytidae		43.97	18.98	18.25	10.72	17.32	12.38	16.73	11.44	9.29	7.75	5.84	4.59	4.69	3.26	NA	NA	1.702	23.209	4.403	3.459	133.1957499	73.05028897
CAS-90745	Alytes_obstetricans	Alytidae		39.22	16	15.27	9.57	14.05	11.03	14.28	9.67	8.06	5.21	4.86	3.84	3.37	2.1	NA	NA	0.824	2.21	1.59	1.264	78.17287832	28.29155766
CAS-90747	Alytes_obstetricans	Alytidae		40.94	14.17	15.78	9.45	14.34	11.2	14.86	9.16	6.32	5.02	4.37	3.11	4.23	2.28	NA	NA	1.247	2.508	1.718	1.438	50.41738344	39.84289069
CAS-SUA21698	Alytes_obstetricans	Alytidae		40.85	16.77	16.24	9.8	15	10.99	15.49	10.51	7.78	5.07	4.94	4.44	4.75	3	NA	NA	1.35	14.95	2.908	2.605	96.29674519	60.58561432
LACM-72660	Ameerega_bilinguis	Dendrobatidae	terrestrial	20.28	9.07	9.32	5.09	8.38	4.68	5.65	4.99	4.28	4.7	2.39	2.57	0.58	1.31	NA	NA	0.177	0.093	1.448	1.006	14.58501694	1.85388943
LACM-72661	Ameerega_bilinguis	Dendrobatidae	terrestrial	18.57	9.45	9.78	4.97	8.44	4.61	5.83	4.77	4.17	4.92	2.19	2.25	0.58	1.87	NA	NA	0.258	0.168	1.329	1.095	12.19065577	2.777007685
LACM-72663	Ameerega_bilinguis	Dendrobatidae	terrestrial	18.09	8.09	8.68	4.85	7.88	4.45	5.34	4.56	3.99	4.15	1.75	2.24	0.62	1.56	NA	NA	0.199	0.133	1.002	0.721	8.302391625	2.197883353
LACM-72666	Ameerega_bilinguis	Dendrobatidae	terrestrial	19.65	9.34	9.28	5.05	8.15	5.51	6.1	4.84	4.6	4.91	2.65	2.14	0.75	1.29	NA	NA	0.149	0.281	1.462	0.898	13.86676483	2.350539623
LACM-72670	Ameerega_bilinguis	Dendrobatidae	terrestrial	20.08	8.07	9.78	5.5	8.38	5.78	5.5	4.95	4.69	4.95	2.19	2.73	0.55	1.65	NA	NA	0.267	0.11	1.591	1.008	12.6313254	2.323561197
USNM-247114	Ameerega_picta	Dendrobatidae	terrestrial	19.96	8.69	9.66	5.92	9.21	5.76	5.41	5.44	4.68	4.65	1.87	2.3	1.04	1.72	0.019	0.006	0.205	0.208	1.539	1.239	9.784932761	4.523843156
USNM-268838	Ameerega_picta	Dendrobatidae	terrestrial	19.08	8.89	9.27	4.59	8.36	5.71	5.2	5.48	4.17	4.72	2.02	2.1	0.99	1.54	0.02	0.006	0.303	0.16	1.568	1.472	9.872816197	3.700021743
USNM-268839	Ameerega_picta	Dendrobatidae	terrestrial	17.52	8.28	8.75	5.08	8.37	4.95	4.66	4.86	4.13	4.94	1.86	2.14	0.98	1.46	0.012	0.004	0.293	0.204	1.255	1.004	8.628308825	3.277597436
USNM-268840	Ameerega_picta	Dendrobatidae	terrestrial	19.01	9.4	9.96	5.33	9.08	5.84	5.58	5.49	4.8	5.46	1.96	2.03	1.18	1.49	0.017	0.005	0.344	0.285	1.629	1.237	9.791485599	4.584545009
USNM-342507	Ameerega_picta	Dendrobatidae	terrestrial	19.6	9.56	9.59	5.56	8.51	5.91	5.69	5.53	4.57	5.45	2.18	2.13	1.04	1.97	0.015	0.006	0.421	0.132	1.45	1.045	11.62151149	5.143832277
AMNH-A94803	Ameerega_silverstonei	Dendrobatidae		30.25	14.03	16.51	8.67	15.57	8.18	10.51	9.45	6.84	7.51	4.22	2.97	2.98	1.66	NA	NA	1.055	0.089	4.236	2.084	46.03574735	21.38159268
AMNH-A94804	Ameerega_silverstonei	Dendrobatidae		28.03	12.43	14.44	7.61	14.01	7.4	9.38	8.72	6.36	6.63	3.67	3.27	2.77	1.45	NA	NA	0.667	0.287	1.159	1.097	39.05292543	15.18390896
AMNH-A94805	Ameerega_silverstonei	Dendrobatidae		31.7	15.05	15.81	8.93	15.55	8.61	10.28	9.65	6.65	8.33	4.54	2.85	2.61	1.7	NA	NA	0.772	0.943	1.443	0.826	50.98070529	18.3649574
DSM-0086	Ameerega_trivittata	Dendrobatidae	terrestrial	42.96	19.67	21.63	11.01	19.82	9.87	11.07	11.52	10.74	10.72	5.48	4.61	4.5	3.06	0.251	0.088	1.575	0.550346277	7.996	4.904	130.0931622	77.97566484
DSM-0128	Ameerega_trivittata	Dendrobatidae	terrestrial	41.87	19.44	21.13	11.31	19.39	11.05	11.52	11.64	10.02	10.7	7.18	5.4	5	4.07	0.304	0.122	1.78	0.399	8.654153936	5.708900778	197.3254452	112.5725587
DSM-0129	Ameerega_trivittata	Dendrobatidae	terrestrial	36.07	16.22	19.36	10.21	17.03	10	10.28	10.39	9.7	9.61	5.97	4.44	4.12	2.86	0.19	0.073	1.471	0.337	8.255492507	4.872324903	112.5581063	59.72239682
CAS-177181	Amietia_angolensis	Pyxicephalidae	semi.aquatic	47.35	25.71	28.53	12.01	29.46	16.14	15.02	13.48	9.58	9.15	6.48	8.58	3.41	5.28	0.935	0.298	1.227	92.725	3.645	3.694	374.2251723	134.4803095
CAS-177182	Amietia_angolensis	Pyxicephalidae	semi.aquatic	46.31	25.19	27.45	11.71	29.57	14.68	14.39	14.23	9.02	10.12	5.92	7.18	2.93	4.52	0.745	0.225	1.412	88.105	2.923	2.446	280.3128101	95.17371692
CAS-177191	Amietia_angolensis	Pyxicephalidae	semi.aquatic	46.86	26.56	30.61	13.06	29.64	15.33	15.31	13.56	9.44	9.67	6.3	7.9	3.12	5.04	0.862	0.253	1.378	67.076	1.841	1.538	346.0703069	126.0135036
CAS-202040	Amietia_angolensis	Pyxicephalidae	semi.aquatic	45.88	26.94	29.69	13.33	31.77	16.01	15.07	14.14	9.6	7.64	5.7	6.44	2.59	4.05	0.658	0.226	1.721	93.078	3.274	3.61	258.8969541	81.5330355
USNM-118769	Amietia_fuscigula	Pyxicephalidae		41.42	19.27	23.19	11.29	24.83	15.35	15.57	12.81	8.69	6.65	5.22	7.03	1.64	4.92	NA	NA	1.436	82.724	1.33	0.939	185.1297307	48.98671602
CAS-156462	Amietia_quecketti	Pyxicephalidae		49.32	24.17	26.69	12.43	26.27	15.79	17.08	13	9.01	7.52	6.05	7.72	1.67	5.53	NA	NA	1.605	116.364	2.437	1.705	295.5411453	64.52957472
USNM-163330	Amietia_ruwenzorica	Pyxicephalidae	semi.aquatic	46.74	27.37	31.87	14.4	31.99	15.84	14.75	14.59	9.84	8	5.48	8.33	1.7	5.27	NA	NA	1.86	66.936	5.053	2.738	327.0912933	74.749833
USNM-163334	Amietia_ruwenzorica	Pyxicephalidae	semi.aquatic	41.85	26.11	30.33	12.93	30.64	13.49	13.91	13.17	8.81	7.36	5.86	6.62	1.65	5.02	NA	NA	1.469	60.015	3.363	3.54	265.1741002	65.7701297
USNM-163335	Amietia_ruwenzorica	Pyxicephalidae	semi.aquatic	41.2	23.28	27.17	12.91	29.26	13.14	13.09	11.56	9.03	6.73	5.09	6.1	1.27	4.17	NA	NA	1.205	43.894	3.394	3.331	189.234022	37.67020998
USNM-163337	Amietia_ruwenzorica	Pyxicephalidae	semi.aquatic	34.88	20.1	22.66	9.96	22.47	11.9	10.74	9.83	6.69	6.43	4.09	5.1	1.14	4.18	NA	NA	1.198	29.583	2.782	2.129	109.7635559	28.26894919
NCSM-78931	Amietophrynus_camerunensis	Bufonidae	terrestrial	40.9	16.97	15.6	8.11	16.64	10.39	14.43	10.36	9.25	8.51	3.86	3.92	1.13	3.34	NA	NA	1.082	5.305	1.012	1.01	67.22392108	15.41409869
NCSM-78933	Amietophrynus_camerunensis	Bufonidae	terrestrial	47.15	19.23	18.05	10.08	19.39	12.53	16.89	12.96	9.27	9.25	4.72	5.13	1.35	4.31	NA	NA	2.099	12.444	1.503	1.178	121.9010018	27.49519927
NCSM-78936	Amietophrynus_camerunensis	Bufonidae	terrestrial	18.63	19.04	16.62	9.44	18.11	12.35	15.26	12.26	9.2	10.28	5.55	5.65	1.79	4.11	NA	NA	1.691	17.358	1.087	1.043	156.3064867	32.01065045
NCSM-78937	Amietophrynus_camerunensis	Bufonidae	terrestrial	48.68	19.01	18.41	9.88	18.17	12.27	17.61	12.25	10	11.12	4	5.43	1.61	4.33	NA	NA	1.611	14.352	1.308	1.253	108.0962342	33.59976095
NCSM-78940	Amietophrynus_camerunensis	Bufonidae	terrestrial	45.45	20.29	18.5	9.84	19.68	11.92	16.56	12.29	10.25	8.45	6.16	4.69	1.79	3.87	NA	NA	1.632	15.35	1.619	1.338	153.4631925	33.55091363
NCSM-78916	Amietophrynus_gracilipes	Bufonidae	terrestrial	28.03	12.4	12.45	6.91	12.98	8.35	10.15	8.02	6.75	6.03	4.47	2.95	2.22	1.76	NA	NA	0.781	4.123	0.976	0.577	42.80749858	12.73513697
NCSM-78917	Amietophrynus_gracilipes	Bufonidae	terrestrial	27.01	12.22	12.3	6.24	12.13	7.27	9.46	7.49	6.53	5.96	3.46	3.01	2.09	1.72	NA	NA	0.452	1.758	0.868	0.675	33.31826875	11.5757322
NCSM-78918	Amietophrynus_gracilipes	Bufonidae	terrestrial	25.57	12.1	11.59	6.29	13.62	6.77	9.63	7.48	6.42	6.61	3.17	2.91	1.29	1.45	NA	NA	0.636	3.553	1.038	0.608	29.22175183	5.675573799
USNM-157093	Amietophrynus_gutturalis	Bufonidae		72.54	33.18	28.99	16.06	34.82	20.99	28.76	19.7	17.12	12.47	8.11	8.66	3.18	7.95	NA	NA	4.911	61.741	6.818	4.239	610.0757389	191.8717739
USNM-157096	Amietophrynus_gutturalis	Bufonidae		71.88	29.18	27.22	15.13	30.01	19.24	26.35	17.6	15.16	11.38	8.6	9.93	3.93	8.84	NA	NA	3.966	35.611	4.662	3.707	652.3814654	247.5720215
USNM-200119	Amietophrynus_gutturalis	Bufonidae		56.44	19.75	21.43	12.12	24.1	16.09	20.76	15.13	11.99	9.46	6.19	9.54	2.04	6.58	NA	NA	2.26	17.877	5.613	4.838	305.3337069	75.30899617
USNM-226758	Amietophrynus_gutturalis	Bufonidae		73.37	26.51	25.01	13.99	24.92	18.82	24.17	16.67	14.49	12.28	8.47	9.66	3.54	7.57	NA	NA	3.649	19.695	5.444	6.177	567.8568789	175.4613473
CAS-176985	Amietophrynus_kisoloensis	Bufonidae	terrestrial	74.67	29.78	29.74	17.19	34.65	17.3	24.94	19.61	18.33	12.8	8.65	9.86	4.97	8.31	1.555	0.518	5.479	36.191	7.812	6.815	664.9459458	321.5636898
CAS-176994	Amietophrynus_kisoloensis	Bufonidae	terrestrial	67.16	29.24	27.97	14.4	33.62	15.81	23.56	17.33	17.73	14.22	8.9	9.86	4.73	7.37	1.2	0.433	5.132	60.03	5.265	4.004	671.7581073	255.2640889
CAS-176995	Amietophrynus_kisoloensis	Bufonidae	terrestrial	66.66	27.73	28.04	16.89	32.86	16.13	24.08	17.86	16.57	10.96	8.37	9.07	4.37	6.83	1.366	0.419	3.965	39.769	7.208	3.799	551.1264333	219.1032283
CAS-176996	Amietophrynus_kisoloensis	Bufonidae	terrestrial	63.44	27.4	27.16	13.66	20.55	15.91	22.42	16.26	16.28	11.61	8.52	8.27	4.27	7.27	1.083	0.383	3.794	37.726	5.228	3.551	505.4338146	220.7296518
CAS-176999	Amietophrynus_kisoloensis	Bufonidae	terrestrial	67.52	28.48	27.39	14.17	30.74	16.96	24.31	16.67	15.98	12.47	7.8	8.83	4.19	8.12	1.271	0.416	6.629	52.542	5.202	3.944	513.5277511	243.9667895
TNHC-39461	Amietophrynus_maculatus	Bufonidae	terrestrial	45.24	15.82	17.99	10.24	20	12.19	15.11	11.77	10.07	7.58	2.64	6.45	1.25	3.52	NA	NA	0.96	5.086	0.627	0.673	70.52429401	20.72299234
TNHC-39466	Amietophrynus_maculatus	Bufonidae	terrestrial	52.42	19.51	21.68	12.8	23.6	14.02	17.7	13.4	11.77	11.65	3.74	6.77	1.49	4.46	NA	NA	2.103	23.837	0.954	0.603	129.3260958	37.71803261
TNHC-39473	Amietophrynus_maculatus	Bufonidae	terrestrial	49.19	19.42	20.09	11.16	20.61	13.11	17.28	12.77	11.44	9.62	3.88	6.53	1.65	4.26	NA	NA	1.909	13.882	1.273	0.772	128.8139089	36.96937485
TNHC-39474	Amietophrynus_maculatus	Bufonidae	terrestrial	49.08	21.66	20.93	11.9	22.18	12.44	17.1	13.24	12.35	9.01	3.63	4.21	1.35	3.73	NA	NA	1.694	14.748	1.022	1.201	86.65942434	27.59182681
CAS-138810	Amietophrynus_mauritanicus	Bufonidae	terrestrial	89.58	29.43	35.74	19.23	37.66	21.21	29.78	21.69	17.77	14.9	14.1	11.33	11.18	7.24	NA	NA	10.581	32.949	10.071	13.662	1230.857883	757.3620586
CAS-138811	Amietophrynus_mauritanicus	Bufonidae	terrestrial	77.34	31.56	32.33	17.81	33.96	18.04	28.42	20.07	14.5	11.25	12.62	9.17	8.58	6.03	NA	NA	7.69	22.24	12.801	12.867	956.1682348	437.9040192
CAS-138815	Amietophrynus_mauritanicus	Bufonidae	terrestrial	86.07	42.18	39.24	19.62	42.61	21.2	31.09	25.67	20.32	16.93	14.68	10.6	9.64	7.75	NA	NA	9.08	28.296	16.448	13.972	1718.332178	767.496426
CAS-138817	Amietophrynus_mauritanicus	Bufonidae	terrestrial	80.95	29.84	34.94	17.4	36.63	19.63	29.2	21.83	16.68	12.13	12.79	10.23	9.86	6.01	NA	NA	13.742	25.35	15.5	15.038	1022.147624	542.0544502
CAS-138818	Amietophrynus_mauritanicus	Bufonidae	terrestrial	83.01	32.32	34.59	17.8	35.85	17.94	27.11	22.11	16.74	14.91	13.12	9.98	9.7	6.94	NA	NA	9.116	40.77	21.417	20.744	1107.909675	609.607629
CAS-242125	Amolops_bellulus	Ranidae	torrential	44.05	24.72	26.97	12.05	24.33	12.51	13.35	12.43	8.64	8.53	7.03	5.11	4.89	3.15	NA	NA	1.45	73.46	13.63	8.74	232.4841333	108.7599467
CAS-242126	Amolops_bellulus	Ranidae	torrential	41.64	24.04	26.79	12.79	25.08	11.51	13.32	12.31	9.13	7.81	7.62	5.2	4.94	2.95	NA	NA	2.22	86.43	12.62	6.13	249.3798762	102.2092744
CAS-242127	Amolops_bellulus	Ranidae	torrential	43.64	24.42	26.55	12.81	24.44	11.53	13.48	13.11	9.34	9.61	7.83	5.4	4.99	3.17	NA	NA	3.27	73.68	13.82	8.02	270.3147899	109.9494243
CAS-242128	Amolops_bellulus	Ranidae	torrential	41.16	24.6	27.08	12	25.62	11.07	13.81	13.14	9.5	8.88	7.56	5.16	4.7	3.42	NA	NA	2.26	87.17	10.16	4.48	251.2321592	113.9570638
CAS-242129	Amolops_bellulus	Ranidae	torrential	39.23	23.85	26.55	12.29	24.16	11.07	13.21	11.62	9.06	10.56	7.17	5.37	5	2.65	NA	NA	2.14	63.19	9.12	5.83	240.4088502	92.09775214
USNM-124550	Amolops_chunganensis	Ranidae	torrential	37.4	19.79	21.94	10.86	21.11	13.55	12.38	11.29	7.96	8.52	3.84	5.12	2.3	3.85	NA	NA	0.694	39.284	5.87	4.954	101.8627991	50.86204472
USNM-124553	Amolops_chunganensis	Ranidae	torrential	46.73	26.16	28.84	13.04	23.76	15.46	14.88	13.1	10.83	10.01	4.06	5.75	2.26	4.76	NA	NA	1.863	79.051	8.715	9.075	159.8822475	81.22304644
USNM-124554	Amolops_chunganensis	Ranidae	torrential	46.08	24.72	27.74	13.09	25.04	13.17	14.8	13.01	9.67	8.5	5.17	5.86	2.28	4.87	NA	NA	2.039	75.974	10.596	10.998	196.0673379	80.63784103
NCSM-79692	Amolops_compotrix	Ranidae	torrential	35.94	20.04	21.98	10.23	19	10.86	11.11	11.33	7.69	7.39	3.57	4.4	0.9	3.56	NA	NA	0.84	47.675	5.213	4.953	82.41138946	18.43693914
NCSM-79693	Amolops_compotrix	Ranidae	torrential	36.97	20.8	22.74	10.78	19.18	11.47	11.95	10.75	7.57	7.86	3.98	4.46	1.13	4.02	NA	NA	1.364	54.576	6.466	5.752	96.66069032	27.0435427
NCSM-79694	Amolops_compotrix	Ranidae	torrential	37.38	20.56	22.78	10.59	19.53	10.94	11.08	11.54	7.9	7.55	4.32	4.59	1.28	3.98	NA	NA	1.04	53.72	8.949	5.906	106.7304079	30.38193205
NCSM-79695	Amolops_compotrix	Ranidae	torrential	35.99	20.83	22.51	11.19	18.58	10.78	10.63	10.57	8.09	8.18	3.5	4.36	0.91	3.05	NA	NA	1.54	51.943	10.036	8.851	83.21707184	16.35631076
NCSM-79696	Amolops_compotrix	Ranidae	torrential	36.92	19.95	22.56	10.74	18.68	11.58	11.65	11.07	7.66	7.79	3.98	4.79	1.44	3.42	NA	NA	0.728	52.031	9.768	9.252	99.57036798	29.08682514
NCSM-77803	Amolops_cremnobatus	Ranidae	torrential	31.54	17.71	19.06	8.36	15.62	9.29	10	10.04	6.56	6.76	4.18	2.95	2.97	2.27	NA	NA	1.179	53.928	8.343	11.442	57.17227652	33.64138208
NCSM-77804	Amolops_cremnobatus	Ranidae	torrential	33.1	17.94	20.09	8.75	17.7	8.97	10.34	10.36	6.57	6.94	4.13	3.02	2.73	2.02	NA	NA	1.601	66.939	12.4	14.956	58.57982365	29.00431278
NCSM-77809	Amolops_cremnobatus	Ranidae	torrential	33.86	18.21	20.35	8.99	17.76	9.83	10.26	10.15	7.24	7.38	4.47	3.64	2.88	2.36	NA	NA	1.049	47.311	7.176	14.889	77.56887257	36.21075091
NCSM-77814	Amolops_daorum	Ranidae		40.13	21.02	24.42	10.66	22.41	10.54	12.19	13.25	9.44	9.89	5.18	4.45	3.07	2.35	NA	NA	1.2	49.6	6.17	6.69	126.8501862	46.12331611
NCSM-77815	Amolops_daorum	Ranidae		35.46	21.36	23.93	11.59	20.81	10.49	10.97	12.95	7.84	8.43	4.43	3.67	3.41	1.83	NA	NA	0.95	30.94	4.35	4.16	90.91586299	39.0946018
NCSM-77816	Amolops_daorum	Ranidae		34.27	21.09	23.24	9.88	19.72	10.04	10.98	11.03	7.39	7.33	4.37	3.66	2.9	1.8	NA	NA	0.925	23.376	3.676	4.266	88.30956159	31.75961677
MVZ-230383	Amolops_hainanensis	Ranidae	torrential	82.14	32.8	40.45	18.9	34.52	27.11	32.75	24.6	13.82	14.12	12.37	18.61	4.62	12.18	NA	NA	8.255	205.443	45.099	41.07	1976.780932	595.9041589
MVZ-217680	Amolops_hongkongensis	Ranidae		49.8	25.29	24.76	13.46	22.73	16.18	19.17	14.52	9.79	8.7	5.04	9.83	2.26	7.08	NA	NA	1.684	136.745	18.484	19.808	328.0208958	103.7196312
MVZ-217681	Amolops_hongkongensis	Ranidae		49.5	25.41	26.37	14.9	21.33	16.38	19.4	14.9	9.07	10.88	5.88	9.49	2.02	6.98	NA	NA	1.509	139.95	19.759	23.775	371.2075752	97.33870151
BPBM-45250	Amolops_larutensis	Ranidae	torrential	35.59	17.62	20.92	10.26	17.41	11.27	10.74	10.4	8.76	8.72	3.53	5.31	1.3	4.04	NA	NA	1.15	75.038	6.993	7.693	86.46567918	28.76438045
BPBM-45251	Amolops_larutensis	Ranidae	torrential	34.32	18.16	20.09	9.39	16.15	10.51	10.48	11.12	8.07	8.05	4.25	6.11	1.45	4.45	NA	NA	0.933	66.719	7.563	7.447	123.4566849	33.93724444
BPBM-45327	Amolops_larutensis	Ranidae	torrential	35.36	17.54	21.42	9.94	17.76	10.8	10.6	10.32	8.29	7.89	4.13	5.3	1.22	3.8	NA	NA	1.501	69.508	7.532	8.178	100.5134401	25.99749602
USNM-124560	Amolops_lifanensis	Ranidae	semi.aquatic	55.2	31.48	32.39	15.22	32.14	17.82	18.46	16.98	11.44	10.59	6.7	10.38	2.64	7.18	NA	NA	3.345	190.169	7.805	5.876	573.159515	160.7340715
CAS-194756	Amolops_loloensis	Ranidae	semi.aquatic	39.71	18.4	22.81	9.94	23.16	11.44	12.35	12.73	8.3	6.62	7.11	3.57	3.25	2.15	NA	NA	2.76	42.632	8.764	8.402	122.2712259	41.7268627
CAS-194817	Amolops_loloensis	Ranidae	semi.aquatic	62.13	31.97	37.15	17.15	35.52	17.08	19.3	20.75	12.56	12.51	10.23	6.03	6.25	3.39	NA	NA	3.087	94.855	25.419	22.324	516.3024772	206.0663888
USNM-124555	Amolops_mantzorum	Ranidae	torrential	64.06	34.54	37	17.84	34.06	17.78	20.22	19.52	13.42	11.5	5.96	9.21	3.64	6.82	NA	NA	3.77	78.955	19.243	18.305	496.3600845	240.4673454
USNM-124556	Amolops_mantzorum	Ranidae	torrential	65.47	31.47	34.98	16.93	30.82	17.15	18.51	17.26	12.07	12.24	5.59	8.81	3.43	6.56	NA	NA	3.215	107.63	24.31	24.289	405.7449151	206.0565344
USNM-124557	Amolops_mantzorum	Ranidae	torrential	51.21	29.7	31.58	16.11	27.61	14.72	15.42	15.87	11.53	11.79	5.25	6.96	2.77	5.43	NA	NA	4.002	112.805	24.125	25.098	284.114644	124.3541694
USNM-564959	Amolops_marmoratus	Ranidae	torrential	41.7	21.67	24.17	11.48	19.6	13.93	14.06	12.28	9.39	8.11	3.69	5.81	2.53	3.81	NA	NA	1.549	55.855	9.302	9.052	121.6270117	60.99451381
USNM-564960	Amolops_marmoratus	Ranidae	torrential	36.73	18.71	20.97	10.17	17.28	13.14	12.08	9.74	6.96	7.18	3.14	5.29	1.93	3.54	NA	NA	0.978	35.681	7.109	6.703	81.36314628	37.50832135
USNM-564966	Amolops_marmoratus	Ranidae	torrential	47.98	24.41	27.62	13.28	22.52	16.79	16.94	13.48	8.79	10.51	4.95	8.17	3.29	5.23	NA	NA	2.633	72.556	12.378	11.899	258.4423382	124.4199114
USNM-564967	Amolops_marmoratus	Ranidae	torrential	75.04	37.56	42.8	19.27	34.83	24.71	26.66	21.22	15.23	14.09	8.57	14.55	5.65	9.11	NA	NA	6.221	181.875	34.287	35.506	1226.134255	576.7388677
USNM-564968	Amolops_marmoratus	Ranidae	torrential	46.95	22.41	25.34	11.91	21.05	15.07	15.83	14.2	10.32	8.89	4.51	7.49	3.09	5.03	NA	NA	2.628	87.733	14.837	17.323	198.1841155	103.1102172
USNM-564969	Amolops_marmoratus	Ranidae	torrential	83.35	41.67	46.78	21.41	38.04	27.86	30.47	23.01	15.45	16.39	10.22	14.31	5.83	10.73	NA	NA	7.758	231.334	46.88	42.721	1595.44801	766.120566
USNM-564970	Amolops_marmoratus	Ranidae	torrential	80.14	39.55	44.9	20.11	36.53	26.17	28.74	22.71	15.32	14.5	10.75	15.84	6.66	9.8	NA	NA	8.163	201.208	32.626	32.996	1763.10735	767.2117977
USNM-564972	Amolops_marmoratus	Ranidae	torrential	79.96	41.62	46.39	21.19	36.17	25.35	27.87	21.51	15.47	12.57	9.25	15.17	5.7	9.86	NA	NA	8.254	191.539	38.622	37.935	1528.966662	682.5661861
MVZ-223907	Amolops_ricketti	Ranidae	torrential	45.13	23.6	25.28	12.85	22.39	13.37	15.64	13.45	8.67	9	6.3	8.39	2.23	6.29	NA	NA	3.269	97.277	14.573	9.154	326.5751537	92.83274763
MVZ-223910	Amolops_ricketti	Ranidae	torrential	45.9	23.53	23.92	10.78	21.86	14.84	15.84	12.45	8.47	7.47	5.16	9.17	1.66	6.38	NA	NA	1.676	92.811	13.827	9.62	291.4805572	66.32214575
MVZ-223911	Amolops_ricketti	Ranidae	torrential	44.69	20.92	24.05	11.88	21.08	12.11	14.8	12.87	7.9	7.43	4.77	7.35	1.61	5.41	NA	NA	1.52	79.181	9.329	9.335	192.0153839	54.84118729
MVZ-223919	Amolops_ricketti	Ranidae	torrential	46.09	24.02	24.01	11.54	22.52	13.29	14.81	12.75	8.75	8.25	4.8	8.11	1.78	6.32	NA	NA	2.51	96.053	12.049	10.44	244.7956642	70.71277282
MVZ-223926	Amolops_ricketti	Ranidae	torrential	44.67	25.68	24.81	11.56	22.03	13.31	15.37	13.16	8.84	8.14	6.1	10.03	2.14	6.42	NA	NA	2.053	96.629	15.65	11.74	411.3338155	89.23684194
MVZ-236645	Amolops_torrentis	Ranidae	semi.aquatic	27.67	15.65	16.43	7.8	14.33	8.56	9.05	8.65	5.32	5.8	3.39	4.45	1.06	3.34	NA	NA	0.806	43.053	4.756	3.528	61.8077135	15.2285489
MVZ-241439	Amolops_torrentis	Ranidae	semi.aquatic	27.5	14.04	16.2	8.57	12.53	7.91	8.66	8.19	4.86	5.66	2.93	4.73	1.07	3.36	NA	NA	0.349	20.928	1.486	1.511	50.94065156	15.24778278
MVZ-241441	Amolops_torrentis	Ranidae	semi.aquatic	28.03	14.03	16.36	7.06	14.45	8.62	8.84	8.42	5.51	4.94	3.02	4.64	0.89	2.86	NA	NA	0.669	40.789	3.564	2.475	51.46965073	10.90204489
CAS-242142	Amolops_viridimaculatus	Ranidae	torrential	70.59	36.82	41.34	18.79	38.95	16.62	21.61	24.55	15.06	12.3	10.68	7.84	8.18	5.38	NA	NA	3.324	267.978	37.433	43.709	807.1230054	476.2935258
CAS-242143	Amolops_viridimaculatus	Ranidae	torrential	71.79	40.35	43.92	19.74	42.75	18.94	23.67	26.87	16.56	14.95	12.62	8.06	8.6	5.5	NA	NA	8.02	316.899	54.546	59.268	1074.500353	543.866237
CAS-242144	Amolops_viridimaculatus	Ranidae	torrential	68.51	38.77	42.04	20.03	41.73	16.6	22.02	23.45	15.21	12.24	11.54	9.67	9.02	5.26	NA	NA	3.23	162.61	23.9	26.32	1132.652559	522.1840662
CAS-242214	Amolops_viridimaculatus	Ranidae	torrential	73.59	39.19	44.58	20.76	43.52	19.08	24.4	26.72	16.47	13.25	12.68	8.38	8.42	5.52	NA	NA	6.55	231.6	52.17	54.17	1090.202472	542.450183
CAS-194436	Amolops_wuyiensis	Ranidae	torrential	50.17	21.86	24.44	11.83	22.25	12.76	15.16	12.47	9.11	10.32	7.38	4.42	4.62	2.72	NA	NA	2.403	53.643	17.078	16.132	186.679838	80.40456521
CAS-194441	Amolops_wuyiensis	Ranidae	torrential	39.07	19.53	22.22	10.45	20.28	12.18	12.72	10.75	8.16	7.9	3.59	7.63	2.06	4.33	NA	NA	1.522	46.58	16.85	11.39	140.0521746	51.88810354
CAS-194442	Amolops_wuyiensis	Ranidae	torrential	46.86	22.51	22.53	10.21	20.68	12.42	13.47	11.57	8.23	7.8	6.74	3.87	5.08	2.63	NA	NA	1.914	49.23	16.666	9.274	153.7145518	78.8041845
USNM-528746	Anaxyrus_americanus	Bufonidae	terrestrial	62	22.29	23.56	13.22	25.32	16.33	22.65	15.29	16.2	11.88	6.28	7.63	3.64	5.95	0.727	0.202	5.949	25.313	5.601	3.975	279.6165525	133.5864049
USNM-528748	Anaxyrus_americanus	Bufonidae	terrestrial	59.74	21.79	23.23	12.44	25.47	15.98	21.62	15.47	15.48	12.29	5.54	8.28	3.29	5.41	0.668	0.193	4.298	41.018	4.434	4.061	261.6772448	108.2457863
USNM-528750	Anaxyrus_americanus	Bufonidae	terrestrial	58.48	21.02	21.62	10.72	23.47	16.82	22.08	14.69	14.58	12.95	5.8	8.34	3.72	5.44	0.593	0.17	6.374	32.818	4	3.592	266.1922349	114.5423676
USNM-528752	Anaxyrus_americanus	Bufonidae	terrestrial	57.45	20.47	21.09	11.43	23.99	15.89	21.42	15.1	14.53	12.88	5.56	8.57	3.42	5.85	0.55	0.158	9.104	35.09	3.642	3.386	255.3536575	110.4656312
USNM-528756	Anaxyrus_americanus	Bufonidae	terrestrial	58.1	21.98	22.44	12.23	26.37	15.67	21.85	15.03	13.39	13.26	5.91	8.08	3.37	4.52	0.548	0.17	8.528	39.871	5.405	3.917	274.7863506	89.4869724
OSU-A349	Anaxyrus_boreas	Bufonidae	semi.burrowing	90.77	37.11	32.96	17.73	46.12	21.94	30.15	24.86	17.91	15.78	11.14	13.83	6.63	9.8	NA	NA	16.392	235.96	13.156	12.147	1496.810951	560.6546568
OSU-A350	Anaxyrus_boreas	Bufonidae	semi.burrowing	83.49	35.6	30.23	17.68	40.81	20.04	28.57	22.31	18.74	16.33	12.45	12.52	7.32	9.69	NA	NA	16.0373031	209.637	10.4121142	12.16835953	1452.754753	561.3602177
OSU-A351	Anaxyrus_boreas	Bufonidae	semi.burrowing	85.46	37.92	32.56	20.24	45.23	22.31	29.89	24.37	20.75	17.99	11.55	13.47	6.69	9.83	NA	NA	12.37507996	242.787	10.95156748	12.05663276	1544.495102	560.5736226
OSU-A360	Anaxyrus_canorus	Bufonidae	terrestrial	39.3	13.74	12.07	5.92	14.6	9.67	12.41	8.63	6.23	6.05	3.47	4.57	2.52	3.39	NA	NA	2.111	13.425	2.504	2.131	57.04282615	26.99455271
OSU-A361	Anaxyrus_canorus	Bufonidae	terrestrial	49.65	17.14	17.01	10.07	22.12	12.25	15.84	12.26	9.86	9.76	3.79	5.65	2.95	4.53	NA	NA	4.059892491	41.57726158	4.649422365	2.865498657	96.08754601	59.51043958
KU-11527	Anaxyrus_debilis	Bufonidae	semi.burrowing	39.28	12.13	13.18	7.57	12.81	7.55	12.84	8.29	6.17	3.19	7.33	5.23	3.95	3.18	NA	NA	0.593	4.674	1.021	0.91	121.7405028	43.34193061
KU-312317	Anaxyrus_debilis	Bufonidae	semi.burrowing	38.8	14.2	13.99	6.73	13.38	8.73	13.47	8.95	6.09	3.73	6.41	4.82	3.46	3.26	NA	NA	0.94	3.608	1.087	0.984	114.8582087	41.31236332
MCZ-A48719	Anaxyrus_exsul	Bufonidae	semi.aquatic	50.47	19.78	19.78	10.63	24.71	14.42	18.55	12.49	10.96	8.31	7.14	5.2	5.19	3.04	NA	NA	3.268	43.235	4.421	3.034	192.2633341	81.70259589
MCZ-A48720	Anaxyrus_exsul	Bufonidae	semi.aquatic	52.04	22.69	20.89	12.83	24.99	14.57	19.29	13.5	11.32	10.52	6.52	5.51	5.13	3.1	NA	NA	3.506	34.216	6.583	4.06	213.4038829	86.97333542
MCZ-A48721	Anaxyrus_exsul	Bufonidae	semi.aquatic	46.67	21.88	19.87	12.84	23.89	13.23	17.25	11.71	10.73	7.25	5.53	5.55	4.5	3.93	NA	NA	1.91	24.977	3.498	3.054	175.8061481	91.99655358
MCZ-A48722	Anaxyrus_exsul	Bufonidae	semi.aquatic	47.69	19.98	18.52	10.26	21.87	12.29	17.28	12.27	9.23	7.68	5.07	3.73	3.57	2.77	NA	NA	2.194	17.228	4.231	2.687	98.91926976	47.94657553
MCZ-A48723	Anaxyrus_exsul	Bufonidae	semi.aquatic	43.56	19.6	16.73	10.56	22.05	11.6	15.4	11.74	9.6	7.25	4.68	3.34	3.57	2.6	NA	NA	1.634	14.635	2.572	2.171	80.20787638	40.65426668
USNM-528968	Anaxyrus_fowleri	Bufonidae	burrowing	49.97	20.41	20.81	10.76	22.33	14.75	19.14	13.4	12.2	10.65	4.76	6.66	2.83	4.95	0.393	0.119	8.312	18.286	3.353	2.61	169.3919678	76.31894203
USNM-528969	Anaxyrus_fowleri	Bufonidae	burrowing	47.53	21.25	19.94	10.1	20.86	13.67	18.17	13.11	11.09	10.29	6.71	4.69	3.15	4.58	0.376	0.126	6.486	14.012	2.751	2.519	175.0745118	75.31297657
USNM-528970	Anaxyrus_fowleri	Bufonidae	burrowing	52.07	21.08	22	11.63	23.87	14.77	19.46	14.45	11.69	11.38	5.5	5.82	3.06	5.04	0.411	0.131	8.65	24.103	4.132	3.181	176.6545823	88.82664732
USNM-528971	Anaxyrus_fowleri	Bufonidae	burrowing	49.18	20.41	20.35	10.62	22.5	14.76	19.17	13.54	10.55	10.26	4.42	5.93	2.71	4.25	0.335	0.089	6.268	14.479	2.903	3.41	140.0517675	61.36083504
USNM-528972	Anaxyrus_fowleri	Bufonidae	burrowing	52.61	22.81	21.78	11.45	24.19	15.17	20.37	15.38	12.2	11.38	5.09	6.3	3.5	4.77	0.452	0.163	8.089	28.879	4.33	4.29	191.4927093	95.19473417
OSU-A6151	Anaxyrus_hemiophrys	Bufonidae	semi.burrowing	59.29	24.18	17.86	11.53	27.86	13.94	19.11	16.06	11.68	9.64	9.53	8.64	4.35	6.24	NA	NA	12.577	71.989	6.655	4.768	521.232595	126.9182069
OSU-A6152	Anaxyrus_hemiophrys	Bufonidae	semi.burrowing	62.81	27.86	24.28	12.99	31.43	15.57	22.35	17.12	13.63	10.48	8.43	8.22	5.77	7.92	NA	NA	18.475	57.74	5.308560218	4.846857604	505.4161683	290.4813831
UTA-A40638	Anaxyrus_houstonensis	Bufonidae	terrestrial	55.82	24.34	22.32	12.27	21	14.3	21.19	14.13	11.21	9.9	7.86	7.59	5.61	3.52	NA	NA	3.775	19.687	2.974	2.869	380.1487112	115.3900447
UTA-A41633	Anaxyrus_houstonensis	Bufonidae	terrestrial	55.78	20.53	21.68	11.71	22.89	13.65	20.96	14.74	11.57	9.57	8.31	7.41	5.34	4.06	NA	NA	6.644	19.579	3	2.662	330.9609906	123.0538469
UTA-A42209	Anaxyrus_houstonensis	Bufonidae	terrestrial	54.57	21.3	21.89	12	21.53	13.57	22.35	13.72	11.22	9.99	8.52	6.44	5.66	3.87	NA	NA	4.098	26.565	2.723	1.978	305.9663687	125.5283396
KU-18447	Anaxyrus_microscaphus	Bufonidae	terrestrial	39.05	16.46	15.97	8.39	18.01	10.17	16.07	10.21	7.68	4.61	7.37	5.34	4.36	2.95	NA	NA	4.07	11	2.49	1.81	169.5927187	53.7752017
KU-5929	Anaxyrus_microscaphus	Bufonidae	terrestrial	42.99	17.84	16.46	8.67	17.78	11.07	17.73	11.59	7.28	6.19	5.28	5.61	3.86	2.82	NA	NA	5.09	13.01	1.76	1.59	138.3439783	46.90669894
KU-5932	Anaxyrus_microscaphus	Bufonidae	terrestrial	43.73	19.07	17.09	9.36	19.4	10.74	16.94	12.54	8.66	5.31	6.91	5.3	4.96	3.53	NA	NA	5.428	14.64	2.296	1.571	182.8408521	78.33702444
KU-56171	Anaxyrus_punctatus	Bufonidae	terrestrial	50.28	22.88	22.39	11.18	21.38	12.52	20.27	13.81	10.96	7.18	8.7	5.76	5.56	3.86	NA	NA	2.1	8.15	2.56	2.2	300.1693763	125.8012095
KU-56174	Anaxyrus_punctatus	Bufonidae	terrestrial	53.55	21.74	21.92	10.83	21.44	10.27	19.99	12.55	10.24	6.6	8.65	5.59	5.6	3.94	NA	NA	1.88	14.42	2.46	2.27	275.204849	126.6174099
KU-56175	Anaxyrus_punctatus	Bufonidae	terrestrial	50.49	21.73	20.03	10.5	19.73	10.37	19.66	12.94	9.54	6.98	6.83	5.84	4.99	3.13	NA	NA	1.44	9.02	1.66	2.15	226.9143199	81.90199095
OSU-A626	Anaxyrus_quercicus	Bufonidae	semi.burrowing	27.89	9.61	8.49	5.56	8.66	5.67	8.86	6.11	5.69	4.38	2.84	2.94	2.71	0.98	NA	NA	1.096	0.548	0.825	0.736	21.00669282	5.902985052
OSU-A627	Anaxyrus_quercicus	Bufonidae	semi.burrowing	27.31	11.05	9.08	5.79	9.58	6.37	9.17	7.21	4.83	4.29	2.88	2.91	3.3	0.79	NA	NA	1.043307692	1.24191716	0.737068966	0.520861538	24.24467582	6.197199916
OSU-A630	Anaxyrus_quercicus	Bufonidae	semi.burrowing	26.24	9.49	7.85	5.21	8.81	6.15	8.74	5.83	4.88	3.93	2.72	2.63	2.23	0.9	NA	NA	1.06589011	0.616094675	0.856034483	0.602387692	17.77294887	4.124636265
OSU-A970	Anaxyrus_quercicus	Bufonidae	semi.burrowing	27.79	10.55	8.9	5.6	8.4	4.33	9.19	6.7	5.03	3.83	2.81	2.94	2.49	0.95	NA	NA	1.026747253	0.885636095	0.868965517	0.656738462	22.81785083	5.511649421
OSU-A971	Anaxyrus_quercicus	Bufonidae	semi.burrowing	27.9	9.78	7.96	5.55	8.78	6.41	9.21	6.09	4.88	4.11	2.98	2.98	2.31	0.75	NA	NA	0.769307692	0.718642012	0.863793103	0.885464615	22.73735851	3.610396817
KU-145455	Anaxyrus_speciosus	Bufonidae	semi.burrowing	57.25	21.03	20.93	20.31	32.73	13.61	20.26	13.03	13.33	8.54	9.01	6.86	6.2	4.32	NA	NA	11.877	18.282	2.687	2.342	340.2959701	146.7618884
KU-312354	Anaxyrus_speciosus	Bufonidae	semi.burrowing	56.46	23.53	22.7	12.62	23.17	13.06	21.43	15.19	11.36	10.7	8.36	6.99	6.6	4.65	NA	NA	14.65	20.15	4.88	5.23	359.9763814	182.3859469
KU-33551	Anaxyrus_speciosus	Bufonidae	semi.burrowing	64.51	26.03	23.56	14.62	25.69	12.28	23.8	16.43	11.13	6.85	10.78	8.24	6.83	5.3	NA	NA	14.708	18.825	3.933	4.1	605.3252183	223.2751995
OSU-A427	Anaxyrus_terrestris	Bufonidae	terrestrial	66.95	27.8	24.94	15.17	28.28	19.76	24.97	18.57	13.46	12.89	9.18	8.66	4.11	7.1	NA	NA	7.532	42.244	5.178	4.121	578.5940933	190.5308243
OSU-A428	Anaxyrus_terrestris	Bufonidae	terrestrial	78.71	28.19	30.39	17.47	31.92	22.32	30.43	20.98	14.78	14.9	9.22	13.07	5.58	7.89	NA	NA	5.62	48.29153588	6.054590551	4.980112126	889.3448841	350.2761188
OSU-A429	Anaxyrus_terrestris	Bufonidae	terrestrial	64.41	18.98	21.01	13.52	27.76	18.65	25.84	17.84	12.91	11.28	7.78	9.97	3.74	6.19	NA	NA	4.936	24.97566923	4.452264567	3.643525332	385.4247417	127.3376792
OSU-A431	Anaxyrus_terrestris	Bufonidae	terrestrial	56.04	21.69	19.39	12.32	22.83	16.23	22.04	15.3	12.41	10.82	6.55	8.46	3.44	5.7	NA	NA	4.033	21.11032221	2.976330709	2.522572259	314.6587707	99.53589686
OSU-A432	Anaxyrus_terrestris	Bufonidae	terrestrial	77.75	25.34	27.08	15.22	31.56	22.13	29.68	19.77	15.83	13.96	8.81	11.73	4.9	8.07	NA	NA	6.919	30.0656267	4.896675591	4.482100914	685.5658211	280.3411828
TNHC-38679	Anhydrophryne_rattrayi	Pyxicephalidae	terrestrial	17.51	7.46	6.49	3.42	5.41	5.26	5.8	4.05	3.13	3.06	1.14	1.73	0.85	1.42	NA	NA	0.105	0.179	0.186	0.105	3.851752815	2.050787178
TNHC-38681	Anhydrophryne_rattrayi	Pyxicephalidae	terrestrial	18.05	6.37	7.16	3.44	6.86	5.79	6.22	4.06	3.55	3.96	1.81	2.34	0.98	1.5	NA	NA	0.074	0.101	0.147	0.071	7.06321606	2.755490916
TNHC-47980	Anhydrophryne_rattrayi	Pyxicephalidae	terrestrial	16.45	5.75	6.39	3.74	6.21	5.59	5.8	3.8	2.86	3.14	1.41	2.5	0.89	1.62	NA	NA	0.099	0.089	0.297	0.13	5.306346341	2.411984463
AMNH-A173843	Anodonthyla_boulengerii	Microhylidae	arboreal	18.02	8.32	8.9	4.5	7.31	4.02	5.45	4.77	3.54	2.87	2.33	2.17	1.81	1.24	NA	NA	0.245	0.797	1.186	1.51	11.01304992	5.229484659
AMNH-A173845	Anodonthyla_boulengerii	Microhylidae	arboreal	18.17	7.93	8.23	4.22	7.02	3.96	5.01	4.42	3.64	3.09	2.04	2.35	1.83	1.02	NA	NA	0.258	0.63	1.189	1.364	9.952675482	4.021793088
AMNH-A173851	Anodonthyla_boulengerii	Microhylidae	arboreal	17.35	7.08	8.29	4.05	7.48	3.26	4.66	4.71	3.46	3.4	2.32	1.7	1.82	1.07	NA	NA	0.314	0.368	1.022	1.268	7.310360441	4.226475179
UMMZ-211140	Anodonthyla_montana	Microhylidae	terrestrial	29.93	12.86	10.81	7.17	11.09	7.39	9.65	7.9	5.48	5.68	2.37	3.72	1.41	3.82	NA	NA	1.368	4.922	1.437	2.117	29.68252766	15.24322275
UMMZ-211141	Anodonthyla_montana	Microhylidae	terrestrial	30.36	13.22	11.78	7.71	12.9	6.99	9.26	8.77	6.73	5.62	3.42	4.03	1.7	3.54	NA	NA	0.721	2.921	1.506	2.418	47.70141192	18.55949267
UMMZ-228071	Anodonthyla_nigrigularis	Microhylidae	arboreal	17.41	7.9	7.45	4.47	6.66	4.3	5.38	4.64	3.57	3.56	1.8	2.46	0.7	2.13	NA	NA	0.081	0.749	0.69	0.825	9.158056744	2.90805451
UMMZ-228072	Anodonthyla_nigrigularis	Microhylidae	arboreal	19.85	8.2	8.57	4.91	7.95	4.31	5.89	5.61	3.74	3.66	2.15	2.68	0.83	2.48	NA	NA	0.226	1.056	1.043	1.256	12.36960219	4.618268959
CAS-86700	Anodonthyla_rouxae	Microhylidae	arboreal	17.74	8.89	8.17	5.09	8.2	4.21	5.26	5.01	3.94	3.22	2.58	2.77	0.55	2.05	NA	NA	0.228	0.581	1.537	2.001	16.63297224	2.411610876
USNM-218651	Anodonthyla_rouxae	Microhylidae	arboreal	27.4	11.23	10.82	7.25	12.59	6.36	9.21	8.41	5.89	4.7	2.88	3.91	1.12	2.73	NA	NA	0.47	5.79	3.638	2.87	33.10683223	8.661169884
AMNH-A140655	Anomaloglossus_baeobatrachus	Dendrobatidae	terrestrial	18.6	7.69	8.11	4.55	7.68	5.15	5.99	4.21	3.23	3.44	2.87	2.02	1.89	1.33	NA	NA	0.594	0.179	0.968	0.475	11.67154188	5.337070332
AMNH-A140656	Anomaloglossus_baeobatrachus	Dendrobatidae	terrestrial	18.51	7.75	8.39	4.56	7.43	5.37	5.79	4.48	3.42	3.93	2.43	1.69	1.78	1.18	NA	NA	0.113	0.266	0.966	0.463	8.332269481	4.613522012
AMNH-A140669	Anomaloglossus_baeobatrachus	Dendrobatidae	terrestrial	19.01	7.42	7.22	4.67	8.49	5.09	6.05	4.68	3.33	4.02	2.56	2.63	2.27	1.29	NA	NA	0.245	0.388	0.898	0.64	13.07881045	5.535048003
AMNH-A90862	Anomaloglossus_degranvillei	Dendrobatidae		14.29	6.91	7.67	3.95	5.46	4.3	4.68	3.44	2.89	2.76	2.47	1.91	1.95	1.13	NA	NA	0.071	0.195	0.589	0.306	8.534478615	4.424630874
AMNH-A90864	Anomaloglossus_degranvillei	Dendrobatidae		14.56	6.97	7.35	4.36	6.3	4.37	4.51	3.59	2.87	2.37	2.08	1.57	1.55	1.18	NA	NA	0.139	0.093	0.564	0.311	5.958876603	3.51940844
OMNH-35863	Anomaloglossus_stepheni	Dendrobatidae	terrestrial	16.7	6	5.43	4.36	6.32	4.32	5.59	3.48	3.34	3.31	1.52	2.22	0.58	1.93	NA	NA	0.126	0.294	0.933	0.673	5.300495125	1.591306214
OMNH-35864	Anomaloglossus_stepheni	Dendrobatidae	terrestrial	16.17	6.96	7.02	4.59	5.96	3.93	4.56	3.26	2.69	2.71	1.51	2.05	0.71	1.62	NA	NA	0.151	0.196	0.721	0.597	5.640384034	2.113874024
OMNH-35865	Anomaloglossus_stepheni	Dendrobatidae	terrestrial	16.09	8.09	7.5	4.03	6.92	4.34	5.21	3.7	3.34	3.15	1.68	3	0.61	1.83	NA	NA	0.178	0.088	0.841	0.547	10.67450352	2.191849925
OMNH-35866	Anomaloglossus_stepheni	Dendrobatidae	terrestrial	16.03	7.28	7.33	4.37	6.05	4.67	5.01	3.43	3.12	3.11	1.69	2.33	0.51	1.96	NA	NA	0.154	0.199	0.946	0.346	7.504860631	1.918221917
AMNH-A164824	Anomaloglossus_tepuyensis	Dendrobatidae	terrestrial	23.17	10.87	11.44	5.85	10.63	6.07	7.67	6.44	4.67	4.9	3.38	2.21	2.33	1.42	NA	NA	0.305	1.15	1.868	1.193	21.25725316	9.909207359
AMNH-A164828	Anomaloglossus_tepuyensis	Dendrobatidae	terrestrial	21.89	10.36	11.05	5.71	10.07	5.62	6.79	6.15	4.18	4.47	3	2.28	2.03	1.25	NA	NA	0.28	1.791	1.441	1.031	18.55173294	7.340691209
AMNH-A164829	Anomaloglossus_tepuyensis	Dendrobatidae	terrestrial	22.73	10.04	11.32	5.98	9.41	6.07	7.21	5.88	4.01	5.18	3.19	2.35	2.16	1.36	NA	NA	0.316	0.963	2.209	1.651	19.70429427	8.7057805
LACM-119247	Anotheca_spinosa	Hylidae	arboreal	53.42	27.95	26.43	14.47	23.58	17.39	19.61	19.09	10.69	9.74	5.4	5.48	2.86	5.36	NA	NA	3.206	26.529	17.19	17.785	216.5333312	106.0709876
LACM-119252	Anotheca_spinosa	Hylidae	arboreal	61	31.22	29.39	18.17	24.41	18.41	20.84	20.41	12	8.3	6.07	5.75	3.21	5.07	NA	NA	2.62	10.13	12.1	14.397	285.2712868	125.2221639
LACM-119260	Anotheca_spinosa	Hylidae	arboreal	54.56	28.7	27.38	15.96	22.47	15.88	20.27	19.02	11.86	9.36	4.72	5.34	3.02	5.18	NA	NA	3.425	9.455	20.193	24.976	189.3798547	112.1343766
FMNH-221830	Ansonia_albomaculata	Bufonidae	terrestrial	24.16	13.05	13.89	7.22	9.38	5.22	6.37	6.25	5.94	5.85	3.06	1.91	1.22	0.76	NA	NA	0.38	7.376	0.86	0.711	19.96797076	3.37166405
FMNH-221862	Ansonia_albomaculata	Bufonidae	terrestrial	24.51	12.96	14.17	7.38	9.3	5.17	6.44	6.5	5.9	5.42	2.82	2.96	1.54	0.94	NA	NA	0.67	5.26	1.31	0.95	28.32138237	5.370157848
FMNH-221952	Ansonia_albomaculata	Bufonidae	terrestrial	24.61	13.3	13.67	7.4	9.99	5.46	6.6	6.87	6.26	6	2.77	2.46	1.45	0.92	NA	NA	0.66	11.98	1.48	1.02	23.72658006	4.77411604
FMNH-242526	Ansonia_hanitschi	Bufonidae	terrestrial	24.36	11.76	12.6	7.2	10.05	5.7	6.11	7.08	5.49	5.63	3.56	2.56	1.75	1.09	NA	NA	0.4	4.74	1.16	0.83	28.05859443	6.292217386
FMNH-250854	Ansonia_hanitschi	Bufonidae	terrestrial	25.01	12.32	13.29	6.8	10.88	5.62	6.6	7.2	5.52	5.25	3.27	2.34	1.94	1.21	NA	NA	0.45	6.94	1.61	1.11	24.67987436	8.167341364
FMNH-250860	Ansonia_hanitschi	Bufonidae	terrestrial	26.9	12.44	13.1	7.5	10.73	6.07	6.3	7.7	6.03	5.87	3.33	2.29	1.51	1.31	NA	NA	0.65	5.85	1.7	1.26	24.83526068	6.784036334
CAS-73718	Ansonia_kraensis	Bufonidae	arboreal	23.04	10.22	11.3	6.64	8.77	6.17	6.79	5.57	5.68	4.67	2.01	3.1	0.79	1.78	NA	NA	0.339	2.973	0.564	0.371	16.67159969	4.16000798
FMNH-138821	Ansonia_leptopus	Bufonidae	terrestrial	34.5	16.18	17.67	9.41	12.99	7.96	9.25	9.68	9.21	8.54	NA	NA	NA	NA	0.104	0.022	0.981	3.627	3.606	2.445	53.05372102	19.54539389
FMNH-138833	Ansonia_leptopus	Bufonidae	terrestrial	33.36	14.31	16.43	9.54	11.94	8.71	9.34	8.6	8.24	7.44	NA	NA	NA	NA	0.059	0.013	0.61	2.501	2.857	2.189	31.47673071	12.76884572
FMNH-194730	Ansonia_leptopus	Bufonidae	terrestrial	31.5	16.88	16.25	9.6	11.61	9.03	8.9	8.75	8.81	7.07	NA	NA	NA	NA	0.084	0.013	0.785	2.766	3.125	2.393	47.61923367	12.62895575
FMNH-194748	Ansonia_leptopus	Bufonidae	terrestrial	30.58	14.45	15.35	8.34	11.17	8.29	8	8.19	7.19	6.39	NA	NA	NA	NA	0.07	0.012	0.754	1.917	2.885	2.116	35.85170911	11.30575295
FMNH-195108	Ansonia_leptopus	Bufonidae	terrestrial	33.24	15.23	17.4	9.22	12.24	8.55	8.84	8.91	8.28	7.62	NA	NA	NA	NA	0.067	0.014	0.614	3.935	3.506	2.983	36.63900847	14.21205952
FMNH-250861	Ansonia_longidigita	Bufonidae	semi.arboreal	35.84	18.43	18.56	10.58	13.3	7.95	9.69	10.86	9.43	8.42	3.63	4.25	1.63	2.07	NA	NA	2.193	9.908	3.903	2.993	74.43711232	16.39474055
FMNH-250862	Ansonia_longidigita	Bufonidae	semi.arboreal	35.45	19.77	19.84	10.81	14.42	7.83	9.52	11.13	9.45	9.93	4.04	4.56	1.69	2.78	NA	NA	1.836575621	9.235220655	3.350238677	2.376267836	95.35017704	24.40291993
FMNH-250863	Ansonia_longidigita	Bufonidae	semi.arboreal	39.54	20.41	19.86	11.92	15.83	9.41	10.65	12.03	9.53	9.33	4.19	4.51	1.48	2.6	NA	NA	2.329134312	16.92654231	4.921539899	3.071731766	100.9722877	20.00704432
FMNH-250865	Ansonia_longidigita	Bufonidae	semi.arboreal	36.55	20.71	19.85	10.74	15.93	8.11	10.11	11.57	10	9.67	4.01	4.2	1.46	2.53	NA	NA	1.784597065	16.27742857	4.667606398	2.843886807	91.31505574	19.19563639
FMNH-250866	Ansonia_longidigita	Bufonidae	semi.arboreal	35.04	19.22	19.92	10.59	15.17	8.7	9.43	10.24	10.73	8.23	3.7	4.41	1.4	2.39	NA	NA	1.715292325	9.137177434	4.092397915	2.204489438	82.10362334	17.44953657
FMNH-250867	Ansonia_longidigita	Bufonidae	semi.arboreal	34.8	19.09	19.34	10.65	13.81	8.15	10.2	11.21	9.42	9.35	4.55	3.79	1.64	2.4	NA	NA	1.582870767	11.16565787	4.654979871	2.296343165	86.18370527	19.92875583
FMNH-250868	Ansonia_longidigita	Bufonidae	semi.arboreal	33.98	19.12	18.37	9.69	13.44	8.53	8.84	10.86	9.26	8.91	3.1	3.62	1.47	2.39	NA	NA	1.400945824	8.511729299	3.1678555	2.048218812	56.1728914	16.89635473
USNM-34793	Ansonia_muelleri	Bufonidae	semi.aquatic	27.41	12.52	13.65	6.91	10.77	6.14	5.96	7.36	5.9	5.75	2.06	3.73	1.2	2.2	NA	NA	0.621	15.663	1.217	1.285	25.18540898	9.434202739
USNM-34800	Ansonia_muelleri	Bufonidae	semi.aquatic	26.46	13.44	13.47	6.99	10.56	6.82	6.45	7.5	6.07	4.97	1.75	3.86	1.19	2.44	NA	NA	0.469	14.678	1.463	1.129	23.76803338	10.23936466
USNM-34811	Ansonia_muelleri	Bufonidae	semi.aquatic	25.53	12.28	13.25	6.71	10.4	5.8	6.54	7.76	6.15	5.59	1.61	3.49	0.97	1.96	NA	NA	0.512	13.613	1.422	1.246	18.06418184	6.594962198
USNM-34879	Ansonia_muelleri	Bufonidae	semi.aquatic	26.97	13.27	13.68	7.27	11.49	6.29	7.15	7.68	7.06	5.83	2.24	3.32	1.22	1.97	NA	NA	0.656	15.056	1.443	1.25	25.83602235	8.607574313
BPBM-7276	Ansonia_penangensis	Bufonidae	semi.aquatic	31.12	14.83	15.95	10.21	11.09	7.92	8.78	7.83	7.73	7.75	3.45	4.33	1.02	2.42	NA	NA	0.952	6.479	1.986	1.6	57.99850099	10.30729846
BPBM-7277	Ansonia_penangensis	Bufonidae	semi.aquatic	32.49	15.34	16.27	10.19	11.75	8.27	9.17	9.69	7.93	8.38	3.61	4.74	1.22	2.69	NA	NA	0.986	5.328	2.103	1.921	68.71942704	13.97874847
BPBM-8178	Ansonia_penangensis	Bufonidae	semi.aquatic	36.67	15.79	17.81	10.74	12.59	8.95	10.23	10.25	8.81	8.13	3.48	4.38	1.38	2.88	NA	NA	0.717	6.049	2.743	1.812	63.00922111	18.53122462
BPBM-8235	Ansonia_penangensis	Bufonidae	semi.aquatic	37.4	16.13	16.62	10.07	12.47	9.39	10.17	9.77	8.81	8.56	5	5.15	1.27	3.01	NA	NA	0.754	5.725	2.387	1.56	108.7377212	16.63297224
FMNH-250870	Ansonia_platysoma	Bufonidae	terrestrial	22.4	11.81	11.73	5.93	9.34	4.86	5.49	6.36	4.96	5.52	3.49	2.56	2.01	1.19	NA	NA	0.234	3.372	1.406	0.874	27.62383152	7.34530202
FMNH-250882	Ansonia_platysoma	Bufonidae	terrestrial	21.49	11.33	11.54	6.79	10.05	5.17	5.4	6.37	4.96	4.16	2.43	2.26	1.49	1.26	NA	NA	0.5	5.89	1.03	0.71	16.28970612	5.671935049
FMNH-250883	Ansonia_platysoma	Bufonidae	terrestrial	22.2	10.74	11.37	6.54	9.15	5.59	5.65	5.67	4.91	5.25	2.93	2.35	1.52	1.16	NA	NA	0.08	3.467	1.087	0.688	19.36013541	5.248445218
FMNH-250884	Ansonia_platysoma	Bufonidae	terrestrial	20.77	9.57	10.52	6.17	8.47	5.38	5.43	5.96	4.46	5.24	2.99	2.38	1.72	1.18	NA	NA	0.12	3.71	0.68	0.57	17.82907081	5.589781354
FMNH-231222	Ansonia_spinulifer	Bufonidae	terrestrial	34.46	17.41	17.36	9.66	14.34	7.57	10.16	10.24	9.57	8.7	3.74	3.18	2.1	1.54	NA	NA	1.84	2.74	2.59	2.15	54.20834146	14.69800406
FMNH-231225	Ansonia_spinulifer	Bufonidae	terrestrial	35.37	18.62	18.12	11.04	15.26	8.57	10.07	11.6	10.58	8.86	3.3	3.8	1.66	2.11	NA	NA	2.049	2.499	4.14	2.878	61.12879569	16.61565107
FMNH-231227	Ansonia_spinulifer	Bufonidae	terrestrial	34.8	16.99	17.92	9.63	14.93	7.96	11.06	10.64	8.05	7.43	4.56	3.8	2.26	1.77	NA	NA	1.54	2.02	3.19	2.81	77.07445186	18.76671841
FMNH-231228	Ansonia_spinulifer	Bufonidae	terrestrial	35.97	19.29	18.41	10.61	16.2	7.97	9.96	11.6	9.81	8.63	3.19	3.78	1.71	2.06	NA	NA	1.555425781	4.384772029	3.697864078	2.704503546	60.8952387	16.97796938
FMNH-231232	Ansonia_spinulifer	Bufonidae	terrestrial	35.93	17.72	18.52	10.67	15.27	8.59	9.99	11.91	9.56	10.25	3.26	3.93	1.68	2.24	NA	NA	2.633285156	2.68591291	5.284277913	4.171204661	59.43503115	18.24596801
FMNH-231235	Ansonia_spinulifer	Bufonidae	terrestrial	35.74	18.29	18.58	10.4	15.67	8.33	9.82	10.96	9.13	8.97	3.19	3.84	1.71	2.12	NA	NA	1.823556641	5.321897029	3.96163835	3.469929078	58.65489201	17.63381611
FMNH-231239	Ansonia_spinulifer	Bufonidae	terrestrial	34.59	18.07	18.01	10.71	14.63	8.58	9.95	11.04	9.91	8.21	2.86	4.11	1.61	2.24	NA	NA	1.784871094	2.735841701	3.660182039	2.838635258	55.6076618	17.00420115
BPBM-13749	Ansonia_tiomanica	Bufonidae	torrential	30.79	12.78	12.38	8.08	9.78	6.7	7.5	7.86	8.16	7.8	2.09	3.19	0.67	1.58	NA	NA	0.455	1.691	0.565	0.969	22.30675769	3.431003499
BPBM-23879	Aphantophryne_pansa	Microhylidae		18.63	5.73	5	3.57	6.44	5.07	6.99	4.01	3.65	3.08	2.06	2.21	0.71	1.8	NA	NA	0.235	0.482	0.634	0.403	6.829403026	1.672898088
BPBM-23882	Aphantophryne_pansa	Microhylidae		18.88	6.1	5.22	2.98	6.15	4.64	6.37	3.77	3.29	3.37	1.95	2.52	0.75	1.84	NA	NA	0.263	0.204	0.604	0.406	7.847541369	1.88589807
BPBM-23903	Aphantophryne_pansa	Microhylidae		20.28	6.39	5.94	3.55	7.05	4.88	6.89	4.35	3.69	3.09	2.63	2.66	0.87	2.08	NA	NA	0.228	0.359	0.702	0.482	11.70326044	2.814087903
BPBM-23904	Aphantophryne_pansa	Microhylidae		16.45	4.93	5.26	3.02	5.87	4.73	5.95	3.78	3.16	3.12	2.89	2.09	0.74	1.48	NA	NA	0.495	0.129	0.386	0.313	7.795781797	1.508161347
BPBM-43961	Aphantophryne_pansa	Microhylidae		17.49	7.06	5.33	3.52	6.55	4.49	6.29	3.79	3.2	2.71	2.23	2.55	1.07	1.99	NA	NA	0.562	0.226	0.69	0.599	10.51037886	2.971205496
USNM-81116	Aplastodiscus_albofrenatus	Hylidae	arboreal	41.26	20.38	20.49	11.68	17.19	12.39	12.48	12.31	7.64	5.88	2.46	3.59	1.01	3.41	NA	NA	1.27	31.329	5.391	5.066	47.11968321	18.47508043
USNM-208735	Aplastodiscus_arildae	Hylidae	arboreal	38.61	19.36	19.54	10.91	15.45	12.31	12.81	11.42	7.22	6.15	2.61	2.33	1.55	2.52	0.076	0.032	1.103	12.007	11.316	10.316	30.82268075	19.98137751
USNM-247814	Aplastodiscus_arildae	Hylidae	arboreal	40.53	18.83	19.01	10.38	16.01	13.76	13.13	11.67	7.45	7.22	2.67	2.72	1.62	2.48	0.072	0.029	1.343	13.744	11.251	11.351	35.80132599	19.99481724
USNM-247815	Aplastodiscus_arildae	Hylidae	arboreal	39.73	19.48	19.95	11.28	15.53	12.61	12.36	11.02	7.69	7.84	3.15	2.97	1.78	2.88	0.085	0.032	1.113	17.471	11.009	11.307	47.71166608	26.77466321
USNM-303021	Aplastodiscus_arildae	Hylidae	arboreal	38.53	18.39	19.11	10.2	16.39	12.97	12.88	11.16	7.74	8.52	2.52	2.4	1.5	2.07	0.078	0.032	1.04	16.897	12.059	11.168	29.11804001	15.53427246
USNM-217670	Aplastodiscus_cochranae	Hylidae		40.93	20.65	20.13	12.23	19.5	13.03	15.12	13.47	8.69	6.98	3.94	4.66	1.45	4.58	NA	NA	1.496	6.771	6.788	7.208	99.25921156	34.99821395
USNM-208406	Aplastodiscus_leucopygius	Hylidae	burrowing-semi.arboreal	43.7	21.41	21.49	12.77	19.2	14.02	14.47	13.97	8.01	6.12	4.44	4.38	1.73	4.04	NA	NA	1.673	33.508	17.174	18.324	109.0039848	39.32172036
USNM-208407	Aplastodiscus_leucopygius	Hylidae	burrowing-semi.arboreal	42.57	20.67	21.17	11.98	18.96	13.34	14.94	13.44	7.79	6.37	4.3	4.27	1.16	3.89	NA	NA	1.516	23.741	13.844	13.307	99.35859322	25.00904311
USNM-208742	Aplastodiscus_leucopygius	Hylidae	burrowing-semi.arboreal	39.57	19.11	19.1	10.81	17.46	12.34	12.78	11.68	7.15	6.05	3.53	3.76	1.45	3.71	NA	NA	1.588	18.816	13.586	11.397	66.40363657	26.89948131
USNM-303037	Aplastodiscus_leucopygius	Hylidae	burrowing-semi.arboreal	42.44	20.63	20.45	11.03	18.71	12.63	13.65	12.27	8.1	7.5	4.48	4.13	1.33	3.6	NA	NA	1.449	31.258	15.396	14.905	99.93000756	25.63398234
USNM-303038	Aplastodiscus_leucopygius	Hylidae	burrowing-semi.arboreal	39.59	19.71	18.83	10.65	16.9	11.7	12.96	11.91	7.86	6.28	3.85	3.7	1.23	3.72	NA	NA	1.575	20.752	12.227	10.512	73.50513922	22.55625512
LACM-73459	Argenteohyla_siemersi	Hylidae		55.04	23.64	24.13	12.79	24.75	16.51	19.06	16.93	8.3	8.48	4.61	5	1.42	4.22	NA	NA	2.506	17.493	9.475	8.678	142.65501	37.8553045
LACM-73463	Argenteohyla_siemersi	Hylidae		50.05	21.19	21.1	11.76	18.45	15.55	17.59	15.05	8.92	7.55	4.24	4.6	1.16	4.26	NA	NA	2.012	16.791	7.322	6.344	108.1990062	27.29723574
CAS-193248	Arthroleptella_drewesii	Pyxicephalidae	terrestrial	13.58	5.85	6.3	4.33	6.73	4.49	4.54	3.51	3.39	2.98	1.67	1.8	0.85	1.46	NA	NA	0.141	0.166	0.819	0.485	4.603768414	2.046826154
MCZ-A26183	Arthroleptella_lightfooti	Pyxicephalidae	terrestrial	12.54	4.8	5.08	2.89	5.25	3.22	3.8	3.15	2.37	1.97	1.9	1.53	1.26	1.05	NA	NA	0.15	0.309	0.267	0.221	3.653043938	1.759511797
TNHC-38498	Arthroleptides_martiensseni	Petropedetidae	terrestrial-torrential	56.71	31.08	32.79	14.64	29.4	20.02	25.01	16.14	13.63	12.73	5.41	3.66	4.02	2.25	NA	NA	3.486	13.55	15.229	10.597	161.1120365	77.64591542
TNHC-38500	Arthroleptides_martiensseni	Petropedetidae	terrestrial-torrential	32.35	17.74	19.14	8.86	16.52	10.69	11.89	9.38	6.01	5.94	2.27	3.17	1.28	2.27	NA	NA	0.413	0.363	1.347	1.351	33.42007049	14.55949752
TNHC-38501	Arthroleptides_martiensseni	Petropedetidae	terrestrial-torrential	79.83	39.5	44.44	19.85	42.23	26	34.16	24.03	16.99	17.07	10.82	6.86	6.46	4.66	NA	NA	9.321	64.872	27.583	15.715	767.5684208	350.236264
MCZ-A10420	Arthroleptides_yakusini	Petropedetidae	terrestrial-torrential	26.96	16.56	17.73	7.62	14.15	9.29	10.5	7.65	5.94	5.58	3.13	2.03	2.16	1.11	NA	NA	0.492	9.996	2.308	1.9	27.54668448	11.12894746
LACM-125684	Arthroleptis_adelphus	Arthroleptidae	terrestrial	27.8	13.93	14.09	6.92	13.76	8.8	10.44	9.82	7.57	5.96	2.97	3.99	1.72	3.31	NA	NA	0.624	1.399	2.113	1.193	43.2164499	21.00081071
LACM-125790	Arthroleptis_adelphus	Arthroleptidae	terrestrial	32.75	15.6	15.12	8.58	15.78	10.81	11.77	9.08	7.84	6.96	4.25	4.79	2.02	3.59	NA	NA	1.02	0.455	2.217	1.514	83.14146418	28.70557402
LACM-125901	Arthroleptis_adelphus	Arthroleptidae	terrestrial	27.22	13.36	13.34	7.07	13.23	8.77	9.96	7.79	6.29	5.21	3.14	4.4	1.92	3.38	NA	NA	0.699	0.434	1.751	0.969	48.32339177	22.66430392
LACM-125926	Arthroleptis_adelphus	Arthroleptidae	terrestrial	27.2	13.18	13.01	6.73	13.26	8.59	9.5	9.87	7.57	6.42	3.11	3.35	1.85	3.35	NA	NA	0.604	0.226	1.658	1.307	35.94920023	21.10874719
LACM-125927	Arthroleptis_adelphus	Arthroleptidae	terrestrial	26.43	15.16	15.54	7.92	14.71	8.42	10.02	8.1	7.48	6.44	3.52	4	1.82	3.03	NA	NA	0.485	0.556	1.635	1.179	55.88181236	22.43539177
MCZ-A137169	Arthroleptis_affinis	Arthroleptidae	terrestrial	31.13	13.54	15.05	7.29	14.7	8.75	8.7	9.67	7	5.92	4.17	3	2.65	1.76	NA	NA	0.634	1.912	1.532	1.229	44.34499402	18.37653679
MCZ-A138241	Arthroleptis_affinis	Arthroleptidae	terrestrial	37.69	17.84	21	10.04	20.64	11.11	14.51	10.65	8.38	7.62	5.42	4.14	4.19	2.25	NA	NA	0.832	0.476	1.638	0.942	104.8004396	51.8303883
MCZ-A138242	Arthroleptis_affinis	Arthroleptidae	terrestrial	34.72	15.66	18.77	9.63	18.9	10.46	13.11	9.85	7.52	6.87	5.43	3.37	3.9	2.26	NA	NA	1.584	0.613	2.293	1.288	75.02225516	43.31177132
MCZ-A138243	Arthroleptis_affinis	Arthroleptidae	terrestrial	43.75	19.45	21.74	10.71	21.72	12.88	17.43	11.38	9.77	8.61	6.63	4.5	4.92	2.68	NA	NA	1.917	0.741	3.09	1.636	151.9197631	75.04608885
MCZ-A138244	Arthroleptis_affinis	Arthroleptidae	terrestrial	37.64	18	21.66	10.12	20.43	10.97	15.62	10.46	8.92	7.1	5.97	4.43	4.52	2.64	NA	NA	1.647	1.249	2.628	1.19	124.6290226	67.66583425
CAS-230187	Arthroleptis_aureoli	Arthroleptidae	terrestrial	24.42	10.49	10.78	5.47	10.44	6.49	7.61	6.39	6	4.96	1.86	3.55	0.85	2.59	NA	NA	0.42	0.23	0.948	0.489	18.13365764	6.213067577
MCZ-A137038	Arthroleptis_francei	Arthroleptidae	semi.arboreal	38.38	17.15	17.62	9.11	18.27	10.56	14.97	10.18	7.78	6.36	5.53	4.02	4.09	2.55	NA	NA	1.14	1.31	2.7	1.946	99.81227062	48.11029492
MCZ-A137041	Arthroleptis_francei	Arthroleptidae	semi.arboreal	25.86	12.05	12.91	6.09	12.32	7.29	9.06	7.12	4.73	5.03	3.24	2.42	2.22	1.43	NA	NA	0.697	0.432	1.638	0.985	24.73523551	10.72960862
MCZ-A137244	Arthroleptis_francei	Arthroleptidae	semi.arboreal	27.06	12.2	12.47	5.61	12.27	6.85	8.62	8.45	5.61	3.65	3.63	2.89	2.15	1.57	NA	NA	0.558	2.239	1.168	1.128	33.50679782	11.0197868
MCZ-A27463	Arthroleptis_francei	Arthroleptidae	semi.arboreal	28.59	12.95	13.6	5.1	14.33	8.05	10.01	9.61	6.82	5.65	3.47	2.42	2.38	1.72	NA	NA	0.603	0.631	0.97	1.1	28.46972262	14.57514684
MCZ-A27464	Arthroleptis_francei	Arthroleptidae	semi.arboreal	28.49	13.25	12.33	5.72	12.85	7.11	8.97	7.85	5.02	4.63	3.78	3.81	2.83	2.17	NA	NA	0.635	0.456	1.893	1.32	49.95756711	19.8233876
CAS-254029	Arthroleptis_poecilonotus	Arthroleptidae	terrestrial	16.69	8.54	9.32	3.72	9.12	5.15	5.79	4.99	3.53	4.68	2.36	1.46	1.56	0.98	NA	NA	0.165	0.063	0.221	0.175	7.703557989	3.730226586
CAS-254030	Arthroleptis_poecilonotus	Arthroleptidae	terrestrial	19.2	8.74	10.57	4.91	10.31	5.12	6.58	5.82	4.11	4.47	2.53	1.48	1.51	1	NA	NA	0.251	0.181	0.751	0.294	8.567661426	4.178501489
CAS-254031	Arthroleptis_poecilonotus	Arthroleptidae	terrestrial	17.11	8.31	8.62	3.23	8.81	4.51	5.13	4.59	3.68	3.19	2.03	1.27	1.42	0.79	NA	NA	0.153	0.231	0.63	0.233	5.608792964	2.531578089
CAS-254032	Arthroleptis_poecilonotus	Arthroleptidae	terrestrial	18.14	8.67	9.45	4.42	9.67	4.71	6.2	5.31	3.72	3.49	2.24	1.53	1.6	0.96	NA	NA	0.248	0.151	0.64	0.295	7.779060932	3.800070474
CAS-254033	Arthroleptis_poecilonotus	Arthroleptidae	terrestrial	12.74	6.52	6.98	3.28	6.71	3.28	4.09	3.28	2.57	2.25	1.61	1.23	1.09	0.82	NA	NA	0.201	0.063	0.269	0.258	3.380237456	1.633294124
MCZ-A138365	Arthroleptis_reichei	Arthroleptidae	terrestrial	23.68	10.16	13.25	6.46	12.48	7.67	8	6.78	5.42	4.71	2.05	2.67	1.11	1.92	NA	NA	0.587	0.187	1.532	1.234	14.55886292	7.392795832
MCZ-A139922	Arthroleptis_reichei	Arthroleptidae	terrestrial	20.23	9.6	10.37	5.42	10.87	6.61	6.95	6.77	4.63	4.55	1.32	2.09	1.14	1.63	NA	NA	0.398	0.641	1.827	1.579	6.93362065	5.044752204
MCZ-A139923	Arthroleptis_reichei	Arthroleptidae	terrestrial	24.63	12.24	12.7	6.37	13.05	7.91	8.79	9.03	5.92	5.5	2.08	2.89	1.62	2.07	NA	NA	0.514358804	0.613066514	3.101306569	2.59986835	19.26243659	11.14955945
MCZ-A139924	Arthroleptis_reichei	Arthroleptidae	terrestrial	30.09	10.93	13.75	6.2	14.06	8.57	9.52	11.84	7.12	6.1	2.1	3	1.59	2.35	NA	NA	0.901780731	0.699807339	3.560649635	3.145185753	18.02724404	13.45043442
CAS-201717	Arthroleptis_schubotzi	Arthroleptidae	terrestrial	18.57	8.8	8.93	4.97	8.44	5.27	6.28	9.4	5.78	5.75	1.81	1.89	0.89	1.44	0.014	0.006	0.124	0.075	1.904	0.934	7.881187826	2.996212312
CAS-201719	Arthroleptis_schubotzi	Arthroleptidae	terrestrial	17.25	8.75	8.89	4.79	9.01	5.52	6.21	9.13	6.06	4.8	1.74	1.82	0.94	1.41	0.009	0.004	0.158	0.027	1.484	0.703	7.254330136	3.084731397
CAS-201737	Arthroleptis_schubotzi	Arthroleptidae	terrestrial	19.27	8.79	8.73	4.66	8.97	5.76	6.27	9.73	5.84	5.19	1.78	1.96	1	1.56	0.014	0.004	0.193	0.035	2.218	1.142	8.02848454	3.565393503
CAS-201738	Arthroleptis_schubotzi	Arthroleptidae	terrestrial	18	8.19	8.93	4.7	8.79	5.2	6.21	8.82	5.3	4.8	1.87	2.1	0.95	1.82	0.012	0.006	0.161	0.023	1.582	0.712	8.420025944	4.042174694
CAS-201739	Arthroleptis_schubotzi	Arthroleptidae	terrestrial	20.02	9.26	9.49	5.31	9.22	5.62	6.45	9.97	6.16	5.76	1.89	2.28	1.09	1.57	0.015	0.007	0.204	0.012	1.987	0.974	10.44663124	4.251684104
CAS-156605	Arthroleptis_stenodactylus	Arthroleptidae	terrestrial	18.63	7.07	7.4	3.9	8.26	4.4	6.18	5.92	4.54	3.68	2.15	1.52	1.64	1.07	NA	NA	0.219	0.587	0.848	0.597	6.048812023	3.399601186
CAS-156606	Arthroleptis_stenodactylus	Arthroleptidae	terrestrial	26.89	10.17	10.85	5.96	11.2	7.73	10.17	6.77	6.33	5.3	2.93	2.67	2.44	1.69	NA	NA	0.758	0.297	1.539	1.053	20.82900198	11.71318212
CAS-156609	Arthroleptis_stenodactylus	Arthroleptidae	terrestrial	23.75	9.88	9.7	5.2	10.21	6.77	8.97	6.12	5.84	3.95	2.5	2.44	2.37	1.49	NA	NA	0.568	0.422	1.172	0.678	15.7781255	8.967574128
CAS-168455	Arthroleptis_stenodactylus	Arthroleptidae	terrestrial	33.63	15.62	15.5	6.78	15.22	9.99	12.97	14.66	10.29	9.27	4.54	3.09	3.48	2.44	NA	NA	2.46	2.196	2.062	1.963	57.36724429	34.45635991
CAS-195972	Arthroleptis_stenodactylus	Arthroleptidae	terrestrial	34.83	14.64	13.86	6.06	15.19	8.82	11.95	13.2	9.3	8.99	4.24	2.73	2.99	2.34	NA	NA	2.056	0.593	1.087	0.663	44.36476721	25.38743957
CAS-158964	Arthroleptis_sylvaticus	Arthroleptidae	terrestrial	16.95	9.08	9.21	4.44	9.31	4.02	5.41	5.45	4.27	3.57	2.22	1.83	2.13	1.26	NA	NA	0.203	0.22	0.512	0.358	9.657362631	6.471104384
CAS-253373	Arthroleptis_sylvaticus	Arthroleptidae	terrestrial	22.32	10.26	10.95	5.74	10.64	4.89	6.24	5.39	4.72	4.89	2.76	1.99	2.26	1.55	NA	NA	0.607	0.079	1.248	0.572	14.75292538	10.04206165
CAS-253602	Arthroleptis_sylvaticus	Arthroleptidae	terrestrial	15.95	6.38	7.44	3.88	7.2	4.07	4.57	5.08	3.64	3.86	2.23	1.47	1.97	1.07	NA	NA	0.094	0.053	0.492	0.243	5.475345177	4.105741156
CAS-260144	Arthroleptis_sylvaticus	Arthroleptidae	terrestrial	14.21	7.08	7.41	3.75	7.7	3.98	4.82	5.47	3.33	3.25	1.89	1.43	1.56	0.96	NA	NA	0.1	0.18	0.269	0.262	5.009561654	2.905244355
CAS-260145	Arthroleptis_sylvaticus	Arthroleptidae	terrestrial	15.41	7.49	8.08	4.16	8.1	4.47	4.95	5.98	3.76	3.3	2.13	1.48	1.56	0.98	NA	NA	0.129	0.052	0.393	0.194	6.181469962	3.233930345
CAS-168823	Arthroleptis_tanneri	Arthroleptidae	terrestrial	42.58	19.14	20.24	10.44	21.95	15.21	17.56	14.97	9.87	9.87	4.82	6.68	1.53	5.48	NA	NA	1.928	5.077	2.778	1.853	161.3370311	44.42742313
CAS-168826	Arthroleptis_tanneri	Arthroleptidae	terrestrial	43.66	21.09	20.62	11.28	22.19	16.27	17.55	15.57	11.28	8.99	4.55	6.89	2.13	5.68	NA	NA	2.111	6.184	2.808	1.554	173.0915333	65.31083357
CAS-258030	Arthroleptis_variabilis	Arthroleptidae	terrestrial	15.37	7.25	8.67	3.96	8.46	3.65	5.13	4.31	3.75	3.53	1.71	1.24	1.28	0.85	NA	NA	0.224	0.193	0.744	0.245	4.024615809	2.469543153
CAS-258034	Arthroleptis_variabilis	Arthroleptidae	terrestrial	16.11	7.3	8.19	4.33	7.67	4.73	5.66	4.88	4.18	3.68	2.25	1.28	1.87	1.13	NA	NA	0.219	0.126	0.561	0.354	5.504070329	4.530775865
CAS-258054	Arthroleptis_variabilis	Arthroleptidae	terrestrial	23.2	10.92	12.05	5.45	12.58	6.68	7.88	6.55	5.07	5.16	3.2	2.68	2.46	1.58	NA	NA	0.445	0.377	1.231	0.8	24.51749172	12.26162042
CAS-258093	Arthroleptis_variabilis	Arthroleptidae	terrestrial	20.08	10.1	10.68	5.18	10.42	6.12	6.96	5.94	4.4	3.78	2.73	1.81	2.22	1.24	NA	NA	0.28	0.19	0.81	0.464	13.06565608	7.696876869
CAS-258104	Arthroleptis_variabilis	Arthroleptidae	terrestrial	21.62	9.75	11.35	5.13	11.47	5.75	7.33	6.29	4.52	4.78	2.79	2.23	2.34	1.26	NA	NA	0.339	0.138	0.489	0.325	15.8811632	8.760943725
MCZ-A99852	Arthroleptis_wahlbergii	Arthroleptidae	terrestrial	23.35	8.96	9.17	4.85	10.05	6.45	8.57	7.55	6.03	4.38	3.37	2.2	2.28	1.38	NA	NA	0.445	0.37	1.397	0.965	17.39118672	7.553563695
MCZ-A99854	Arthroleptis_wahlbergii	Arthroleptidae	terrestrial	24.12	8.37	9.41	5.23	10.34	6.62	7.84	8.09	6.22	5.19	2.77	1.69	2.09	1.12	NA	NA	0.44	1.117	1.269	0.906	10.25794954	5.766636265
MCZ-A99859	Arthroleptis_wahlbergii	Arthroleptidae	terrestrial	23.29	9.16	9.4	5.05	9.99	5.82	7.37	7.44	6.02	4.5	2.79	1.9	2.07	1.34	NA	NA	0.685	0.521	1.159	0.84	12.71223476	6.826083934
MCZ-A99861	Arthroleptis_wahlbergii	Arthroleptidae	terrestrial	24.22	10.2	9.69	4.66	10.39	6.72	8.14	7.49	6.97	4.87	2.87	2.22	2.17	1.61	NA	NA	0.482	0.606	1.405	1.031	17.01389192	8.86294417
MCZ-A99864	Arthroleptis_wahlbergii	Arthroleptidae	terrestrial	24.49	9.02	9.25	4.74	10.33	6.68	8.31	7.84	5.73	4.55	2.51	1.54	1.9	1.16	NA	NA	0.333	0.609	1.119	0.813	9.127873369	5.337304119
CAS-162624	Arthroleptis_xenodactyloides	Arthroleptidae	terrestrial	21.83	8.63	9.26	4.56	8.61	4.9	5.98	4.57	4.08	4.13	2.81	2.16	1.94	0.99	NA	NA	0.263	0.225	0.961	0.675	13.71322158	4.656038233
CAS-162625	Arthroleptis_xenodactyloides	Arthroleptidae	terrestrial	16.53	7.12	8.1	3.96	7.94	4.35	4.62	3.89	3.09	2.88	1.96	1.68	1.48	1.06	NA	NA	0.166	0.15	0.745	0.458	6.137817532	3.326758125
CAS-162628	Arthroleptis_xenodactyloides	Arthroleptidae	terrestrial	16.57	6.87	8.36	4.5	8.83	4.26	4.6	4.61	2.98	2.64	2.52	2.04	1.72	1.21	NA	NA	0.104	0.254	0.706	0.495	9.246046472	4.555003566
CAS-168460	Arthroleptis_xenodactyloides	Arthroleptidae	terrestrial	18.86	8.7	9.24	4.49	8.76	5.07	5.61	6.23	3.98	4.15	2.39	1.75	1.53	1.17	NA	NA	0.207	0.148	1.203	0.77	9.526290673	4.330299057
CAS-173015	Arthroleptis_xenodactyloides	Arthroleptidae	terrestrial	19.31	8.74	9.28	4.25	9.31	4.6	5.67	4.97	3.45	4.34	2.49	1.95	1.91	0.99	NA	NA	0.174	0.25	1.372	0.735	11.10999895	4.593938371
DSM-832	Ascaphus_montanus	Ascaphidae	semi.aquatic	37.39	19.17	19.29	11.21	15.5	10.94	13.07	9.75	7.75	8.14	3.4	4.41	2.16	3.98	NA	NA	1.786	40.991	3.122	1.599	75.2503018	43.41478729
DSM-845	Ascaphus_montanus	Ascaphidae	semi.aquatic	37.54	18.43	19.37	10.94	14.65	10.65	13.23	9.61	7.65	8.46	3.05	4.5	2.08	4.58	NA	NA	2.084	36.919	3.316	2.059	66.22261329	48.30889018
OSU-A659	Ascaphus_truei	Ascaphidae	semi.aquatic	34.59	16.99	18.23	10.84	15.26	11.35	12.09	10.71	7.85	7.03	5.47	4.45	4.28	2.2	NA	NA	2.104	30.854	3.668	2.137	108.2703007	44.93882834
OSU-A660	Ascaphus_truei	Ascaphidae	semi.aquatic	33.63	17.31	18.07	10.63	14.24	10.78	12.3	9.96	8.38	5.81	5.08	3.62	3.86	1.55	NA	NA	2.178645821	27.371	4.202916667	2.234532192	83.33702204	28.30386747
OSU-A661	Ascaphus_truei	Ascaphidae	semi.aquatic	34.03	16.83	18.22	11.09	15.07	11.25	12.47	10.08	7.52	6.66	5.04	3.98	4.39	2.09	NA	NA	1.796560433	36.304	3.780614035	2.387797066	88.38251409	43.76508796
OSU-A663	Ascaphus_truei	Ascaphidae	semi.aquatic	34.53	17.13	17.09	10.27	14.41	10.28	11.82	7.27	6.69	7.63	5.41	4.4	3.72	1.58	NA	NA	1.823129284	28.243	3.740394737	2.018568052	106.7519781	26.29727308
OSU-A668	Ascaphus_truei	Ascaphidae	semi.aquatic	32.96	17.32	18.07	10.43	14.36	11.08	12.07	9.21	7.53	6.88	5.95	4.15	4.37	2.04	NA	NA	1.061488876	33.02	3.764526316	1.736421353	111.9648176	42.17337753
MCZ-A79928	Asterophrys_turpicola	Microhylidae	terrestrial	46.98	21.03	21.14	11.08	22.02	15.52	23.29	13.3	11.62	9	6.35	3.74	3.75	2.15	NA	NA	3.103	2.403	4.656	2.661	130.7534711	44.62141491
MCZ-A92648	Asterophrys_turpicola	Microhylidae	terrestrial	20.34	8.34	8.59	4.75	8.92	6.57	8.34	4.66	3.87	3.27	1.8	1.43	1.3	0.96	NA	NA	0.155	0.202	0.762	0.396	5.620089346	2.806573213
MCZ-A92649	Asterophrys_turpicola	Microhylidae	terrestrial	51.59	25.16	24.08	13.13	23.48	17.81	26.48	14.35	12.6	9.4	9.1	6.49	5.77	4.41	NA	NA	2.673	2.515	6.857	5.134	389.0141087	160.4129819
USNM-584066	Astylosternus_batesi	Arthroleptidae	aquatic	45.73	20.55	24.5	11.35	22.9	17.16	18.78	11.17	10.26	9.03	5.33	7.56	3.44	5.77	NA	NA	2.023	2.602	2.321	2.364	216.7851141	127.3118904
USNM-584067	Astylosternus_batesi	Arthroleptidae	aquatic	46.71	22.2	25.64	10.73	23.56	16.49	18.97	11.56	9.57	8.95	5.14	7.21	3.27	5.97	NA	NA	1.26	1.302	1.532	1.753	215.3872468	131.0414625
USNM-571038	Astylosternus_diadematus	Arthroleptidae	aquatic	43.88	19.3	22.85	9.71	23.03	15.66	17.58	11.68	9.66	7.92	5.12	7.75	3.63	5.34	NA	NA	1.66	6.924	2.514	2.705	200.4922544	115.9585332
USNM-571040	Astylosternus_diadematus	Arthroleptidae	aquatic	48.23	21.89	26.02	11.52	23.07	16.44	21.45	11.73	10.63	10.03	3.98	7.82	2.86	6.51	NA	NA	2.093	8.689	2.893	2.456	178.362772	126.8302769
USNM-571041	Astylosternus_diadematus	Arthroleptidae	aquatic	47	22.5	26.9	12.16	25.62	16.63	18.58	12.67	11.06	9.89	5.66	8.43	3.96	5.54	NA	NA	2.347	6.352	2.931	3.723	281.0574817	154.4990656
UTA-A35288	Astylosternus_schioetzi	Arthroleptidae	semi.aquatic	42.25	22.04	22.86	9.27	21.02	13.4	15.16	10.63	9.02	8.39	7.69	5.17	5.62	3.74	NA	NA	2.135	1.456	3.271	1.946	229.4019471	125.7919271
UTA-A35289	Astylosternus_schioetzi	Arthroleptidae	semi.aquatic	41.2	21.9	22.73	9.33	20.68	14.91	16.5	10.69	9.43	8.77	7.51	6.25	5.94	3.86	NA	NA	2.267	2.384	2.234	1.909	269.1117719	136.4400318
UTA-A35293	Astylosternus_schioetzi	Arthroleptidae	semi.aquatic	41.94	22.17	22.6	9.58	21.87	14.23	16.08	11.35	9.16	7.36	7.04	5.74	5.24	3.41	NA	NA	2.108	4.386	2.215	1.703	234.5410534	105.7213577
USNM-209431	Atelopus_chiriquiensis	Bufonidae	terrestrial	30.76	12.47	12.95	6.92	13.2	8.93	8.3	7.59	7.9	8.61	2.28	2.83	1.54	2.22	NA	NA	0.246	8.725	1.398	0.77	21.06475259	11.59076472
USNM-209432	Atelopus_chiriquiensis	Bufonidae	terrestrial	28.33	11.27	11.39	6.72	11.23	7.73	7.77	7.62	7.51	7.45	1.51	2.34	0.92	1.69	NA	NA	0.151	3.301	0.821	0.555	10.42522285	4.636250388
USNM-331416	Atelopus_flavescens	Bufonidae	terrestrial	31.51	13.71	15.36	8.36	12.64	7.65	8.9	8.03	9.1	8.32	3.07	3.81	0.86	2.52	NA	NA	0.922	5.175	2.366	1.855	41.98260981	8.714828287
USNM-331419	Atelopus_flavescens	Bufonidae	terrestrial	25.28	10.93	10.6	6.22	8.87	5.95	7.07	6.09	6.14	6.52	2.26	3.42	0.59	1.96	NA	NA	0.404	2.4	0.918	0.628	22.11685312	3.209095008
USNM-331421	Atelopus_flavescens	Bufonidae	terrestrial	26.55	11.68	11.01	5.93	8.66	6.48	7.68	5.61	6.06	6.64	2.71	3.11	0.71	2.49	NA	NA	0.283	5.562	1.435	0.999	25.77158619	5.095814866
USNM-331424	Atelopus_flavescens	Bufonidae	terrestrial	26.68	8.54	11.38	6.87	8.88	7.07	8.16	5.93	6.24	5.6	2.68	3.96	0.71	2.87	NA	NA	0.542	5.771	1.023	0.994	23.7277456	6.07087281
USNM-331425	Atelopus_flavescens	Bufonidae	terrestrial	26.31	12.92	11.99	6.01	9.66	6.4	7.62	6.68	6.9	7.75	2.39	3.01	0.68	2.13	NA	NA	0.267	7.908	1.363	1.236	24.33299332	4.546490897
MCZ-A105013	Atelopus_longirostris	Bufonidae	terrestrial	32.32	15.78	16.62	9.33	13.56	8.12	8.1	8.71	8.4	7.39	3.93	2.31	2.11	1.45	NA	NA	1.787	7.982	2.349	1.689	37.50422157	13.31220827
MCZ-A105014	Atelopus_longirostris	Bufonidae	terrestrial	33.21	15.74	15.56	8.96	14.03	7.85	8.21	8.22	8.78	7.73	4.18	2.88	1.99	1.45	NA	NA	0.953	11.613	2.764	2.099	49.60690411	11.7543684
MCZ-A105017	Atelopus_longirostris	Bufonidae	terrestrial	41.55	19.94	19.77	10.82	16.93	8.57	9.68	10.38	10.38	9.93	5.03	3.45	2.53	1.59	NA	NA	1.771	18.53	5.024	3.233	90.59012538	20.82058565
MCZ-A105019	Atelopus_longirostris	Bufonidae	terrestrial	32.15	14.43	16.09	9.1	13.36	8.01	8.32	8.57	7.87	7.48	4.49	2.66	2.01	1.35	NA	NA	1.496	8.857	2.393	1.57	45.11936048	11.43021756
MCZ-A105461	Atelopus_longirostris	Bufonidae	terrestrial	34.2	14.4	15.61	8.16	12.74	8.18	8.09	8.48	8.2	6.99	4.24	3.02	2.19	1.39	NA	NA	1.415	10.636	2.445	1.677	48.27295873	12.44028829
KU-211634	Atelopus_peruensis	Bufonidae		37.3	13.52	12.9	7.12	14.23	6.7	10.28	9.63	7.46	6.78	3.54	3.08	3.38	2.37	NA	NA	1.96	7.64	2.4	1.76	38.59217867	27.05349527
KU-211641	Atelopus_peruensis	Bufonidae		32.57	12.15	11.75	6.63	13.11	6.13	9.67	9.35	6.8	6.17	4.09	2.54	3.26	1.72	NA	NA	2.02	7.08	2.45	1.63	33.04470881	17.24854795
KU-211651	Atelopus_peruensis	Bufonidae		34.02	12.03	11.73	6.23	13.03	6.29	9.38	8.4	7.56	6.91	3.99	3.02	2.92	2.15	NA	NA	1.45	6.57	2.08	1.7	37.95020207	19.27915301
KU-103513	Atelopus_senex	Bufonidae		27.5	9.84	11.25	7.19	11.69	5.93	8.06	7.58	6.04	6.59	3.45	1.71	1.84	0.97	NA	NA	0.42	6.68	1.52	0.84	15.19773721	5.256669908
KU-103519	Atelopus_senex	Bufonidae		28.26	10.31	10.88	6.33	10.75	6.62	8.31	7.02	6.26	5.93	2.97	1.93	2.11	1.34	NA	NA	0.46	4.38	1.86	1.18	15.47180739	8.053502089
KU-103544	Atelopus_senex	Bufonidae		37.12	12.73	13.22	8.49	12.82	7.38	9.52	9.07	8.19	7.25	3.78	2.71	2.24	1.54	NA	NA	0.45	7.868	2.313	1.666	34.13957584	11.93902388
KU-129954	Atelopus_spumarius	Bufonidae	terrestrial	38.17	15.5	16.04	8.67	13.86	7.98	10.38	9.63	9.27	9.66	4.95	3.96	3.09	1.65	NA	NA	0.567	5.734	2.458	2.488	79.54276979	21.40993823
KU-129955	Atelopus_spumarius	Bufonidae	terrestrial	31.81	12.9	13.38	8.03	11.26	6.31	9	7.95	7.63	8.2	4.06	2.6	2.15	1.44	NA	NA	0.98	2.87	1.37	1.33	35.64985096	10.8449035
KU-129957	Atelopus_spumarius	Bufonidae	terrestrial	29.79	12.71	13.66	8.3	11.32	6.22	7.89	7.49	7.19	7.74	4.09	2.74	2.52	1.44	NA	NA	0.33	1.97	1.283	0.948	37.28962776	12.97724067
CAS-119348	Atelopus_spurrelli	Bufonidae	terrestrial	23.17	9.24	9.09	5.39	7.53	5.26	6.32	6.21	4.93	5.13	2.59	1.7	1.34	0.87	NA	NA	0.694	2.96	1.862	1.209	10.65097299	2.774320052
CAS-119364	Atelopus_spurrelli	Bufonidae	terrestrial	22.76	9.84	9.71	6.12	8.19	5.4	6.07	5.53	5.26	5.46	2.38	1.6	1.16	0.82	NA	NA	0.508	3.522	1.198	0.943	9.809811556	2.418018939
CAS-119375	Atelopus_spurrelli	Bufonidae	terrestrial	23.42	8.06	9.96	4.96	7.99	5.56	6.15	5.39	5.18	4.81	2.74	1.9	1.48	1.1	NA	NA	0.579	3.592	1.298	1.325	10.98519656	4.245045657
CAS-119410	Atelopus_spurrelli	Bufonidae	terrestrial	21.82	9.94	10.32	6.12	8.51	5.18	5.9	5.75	5.9	5.41	1.97	1.51	1.33	0.7	NA	NA	0.469	3.501	1.124	0.882	7.741019911	2.515347574
CAS-119419	Atelopus_spurrelli	Bufonidae	terrestrial	22.61	8.57	9.91	5.84	8.64	5.18	6.01	6.59	5.31	4.75	2.43	1.26	1.41	0.76	NA	NA	0.434	1.956	0.762	0.432	6.869518023	2.780193259
UTA-A53331	Atelopus_tricolor	Bufonidae	arboreal	49.6	20.05	17.35	9.07	17.49	12.3	14.86	11.28	9.4	11.94	8.58	6.05	5.82	3.1	NA	NA	0.156	3.58	0.486	0.266	272.4743756	81.95072202
LACM-169645	Atelopus_varius	Bufonidae	terrestrial	30.14	13.37	13.2	7.69	11.16	7.43	8.12	7.81	7.62	7.41	3.12	3.51	0.79	2.37	NA	NA	0.728	13.25	2.088	1.485	38.33202338	6.470204318
LACM-169661	Atelopus_varius	Bufonidae	terrestrial	28.48	11.46	12.16	6.89	11.21	6.46	7.76	7.4	6.61	6.42	3.46	3.48	0.7	2.58	NA	NA	0.771	14.044	1.996	1.275	36.12506083	5.749365883
LACM-169665	Atelopus_varius	Bufonidae	terrestrial	28.52	11.41	11.79	6.85	10.65	7.19	7.66	7.41	6.27	7.19	2.77	3.42	0.8	2.28	NA	NA	0.721	10.782	1.677	1.131	28.29828696	5.629985363
KU-294396	Atelopus_zeteki	Bufonidae	terrestrial	48.13	20.04	20.22	12.11	17.47	9.76	11.82	13.41	11.22	9.57	5.37	4.17	3.38	2.05	NA	NA	1.174	19.155	3.915	2.614	117.4834481	36.67924091
KU-294397	Atelopus_zeteki	Bufonidae	terrestrial	43.07	17.57	19.61	10.51	18.07	9.55	12.1	13.52	10.55	8.54	5.93	3.85	3.35	2.39	NA	NA	2.89	10.16	4.01	2.9	105.0160819	41.10445822
KU-294398	Atelopus_zeteki	Bufonidae	terrestrial	46.48	19.13	20	11.1	18.53	9.5	12.01	13.4	9.94	8.92	5.96	4.62	3.71	2.36	NA	NA	1.86	18.22	3.42	2.33	137.9024024	45.8442144
CAS-103836	Aubria_subsigillata	Pyxicephalidae		47.13	17.2	17.01	11.5	21.4	13.93	15.42	10.54	7.42	5.79	5.9	8.83	2.4	6.09	NA	NA	1.209	50.118	4.047	3.339	234.5901585	65.08808208
CAS-145276	Aubria_subsigillata	Pyxicephalidae		75.46	25.15	27.79	15.69	34.4	27.6	25.45	16.43	13.18	9.67	9.05	14.89	3.72	9.31	NA	NA	3.825	145.865	8.558	8.57	887.2579369	251.970556
CAS-146051	Aubria_subsigillata	Pyxicephalidae		66.03	26.02	27.19	15.35	32.2	23.62	23.54	16.43	10.84	9.38	8.27	14.71	3.59	9.37	NA	NA	3.711	92.795	5.213	5.942	828.693822	239.4483638
BPBM-14280	Austrochaperina_palmipes	Microhylidae	semi.aquatic	29.23	12	12.57	7.28	13.19	8.06	9.19	7.17	4.93	4.62	4.02	5.57	1.51	3.96	NA	NA	0.694	18.095	4.557	3.317	70.34465774	19.67777713
BPBM-14282	Austrochaperina_palmipes	Microhylidae	semi.aquatic	29.2	12.98	12.05	6.72	12.43	8.4	9.83	7.8	4.89	4.39	3.71	5.26	1.44	3.87	NA	NA	0.673	15.978	5.309	3.403	66.31365612	17.58041532
BPBM-41573	Austrochaperina_palmipes	Microhylidae	semi.aquatic	20.28	9.48	8.78	4.5	8.55	6.02	7.09	5.23	3.21	3.77	2.6	3.5	0.85	2.67	NA	NA	0.24	5.25	2.482	1.72	22.58490959	5.216669579
NCSM-99506	Babina_chapaensis	Ranidae	semi.aquatic	58.99	31.07	32.32	16.19	34.96	18.84	18.4	16.32	10.16	10.37	7.02	8.53	2.26	7.25	NA	NA	1.802	101.165	5.83	3.584	487.0752064	138.6393216
NCSM-99507	Babina_chapaensis	Ranidae	semi.aquatic	60.13	31.43	31.65	15.12	35.16	18.59	18.5	15.93	10.71	10.37	8.14	8.87	2.47	8.19	NA	NA	2.293	68.903	7.891	4.057	594.1020246	167.618981
NCSM-99510	Babina_chapaensis	Ranidae	semi.aquatic	58.01	28.18	28.45	13.76	30.09	17	17.48	14.04	9.78	9.3	7.02	7.39	2.11	6.88	NA	NA	2	58.298	6.762	3.19	382.7288196	108.1239221
USNM-160129	Babina_okinavana	Ranidae		35.35	13.07	14.07	7.79	15.6	11.35	11.01	7.21	5.51	4.1	4.86	6.57	1.83	5.02	NA	NA	1.007	17.144	1.493	1.058	109.25614	33.83900082
USNM-160133	Babina_okinavana	Ranidae		39.8	15.11	17.92	8.49	19.13	12.97	12.7	9.61	6.3	6.36	5.15	7.66	2.32	5.81	NA	NA	1.787	19.575	1.409	0.948	156.0519104	63.23692584
USNM-160139	Babina_okinavana	Ranidae		41.34	14.46	16.49	8.99	19.86	11.22	12.31	9.31	6.33	6.17	4.71	7.02	1.75	5.73	NA	NA	1.112	15.057	1.034	1.1	125.1684686	43.28943853
USNM-160140	Babina_okinavana	Ranidae		41.26	14.5	17.13	8.18	19.67	12.6	12.38	8.9	7.06	5.36	5.02	7.04	2.07	5.51	NA	NA	1.361	19.676	1.243	1.59	134.1568972	51.1502704
CAS-167436	Balebreviceps_hillmani	Brevicipitidae	terrestrial	33.33	10.23	9.92	5.81	10.47	5.26	10.35	7.74	5.88	4.38	3.53	3.55	3.01	2.19	NA	NA	1.949	0.222	2.477	2.42	33.56196026	17.11949341
MVZ-241541	Barbarophryne_brongersmai	Bufonidae	terrestrial	26.98	11.23	10.48	5.89	9.33	7.6	8.78	7.67	5.93	6.24	1.53	1.79	0.78	1.67	NA	NA	0.616	2.629	0.444	0.507	8.051797513	3.573888369
CAS-157355	Barbourula_busuangensis	Bombinatoridae	aquatic	34.41	16.12	14.5	7.73	10.72	8.29	11.4	8.24	5.93	4.44	5.9	3.61	3.93	2.1	NA	NA	2.02	23.88	2.08	1.46	89.88617039	31.32914004
CAS-21220	Barbourula_busuangensis	Bombinatoridae	aquatic	42.66	20.43	19.14	10.33	14.98	12.41	15.82	10.49	8.11	3.99	9.62	5.68	4.01	3.03	NA	NA	3.98	75.12	5.11	2.43	292.2539577	60.88321268
MCZ-A91644	Barycholos_pulcher	Strabomantidae	terrestrial	21.56	9.34	11.64	5.21	10.88	5.63	7.13	5.49	4.45	3.98	2.67	1.78	1.99	1.09	NA	NA	0.352	0.479	1.642	1.105	11.62108738	6.609995766
MCZ-A91648	Barycholos_pulcher	Strabomantidae	terrestrial	20.8	9.44	11.27	5.78	10.63	5.65	6.31	5.2	4.24	3.78	2.91	2.07	2.08	1.11	NA	NA	0.215	0.157	0.961	0.752	14.88688918	6.812066147
MCZ-A91649	Barycholos_pulcher	Strabomantidae	terrestrial	20.22	9.11	10.96	5.5	10.74	5.71	6.72	5.41	4.17	4.02	2.96	1.97	1.97	1.19	NA	NA	0.215	0.189	1.552	1	13.90736782	6.726549901
USNM-130182	Barycholos_ternetzi	Strabomantidae	terrestrial	24.45	13.91	15.09	7.79	12.79	8.01	8.28	6.4	5.69	4.29	3.08	3.63	1.26	3.35	NA	NA	0.318	1.363	0.426	0.364	40.71487429	16.67528321
USNM-130183	Barycholos_ternetzi	Strabomantidae	terrestrial	24.92	14.31	14.47	7.53	13.67	7.39	7.86	6.16	5.32	4.34	3.12	4.29	1.14	3.54	NA	NA	0.383	1.198	0.652	0.395	50.1441353	15.28780981
USNM-130184	Barycholos_ternetzi	Strabomantidae	terrestrial	32.56	14.1	16.74	8.48	14.4	9.94	9.66	7.08	6.49	6.18	2.78	4.73	1.47	3.36	NA	NA	0.639	1.777	1.629	1.014	48.53931867	21.64615144
BPBM-20131	Barygenys_exsul	Microhylidae	burrowing	23.8	10.51	8.39	4.76	9.22	3.44	4.96	4.49	5.03	4.14	3.76	5.22	0.93	3.03	NA	NA	0.087	0.655	0.792	0.289	54.0044678	6.189508512
BPBM-20133	Barygenys_exsul	Microhylidae	burrowing	26.63	11.86	8.63	4.68	8.77	4.5	6.24	4.33	3.8	3.8	3.72	3.93	0.8	3.33	NA	NA	0.408	0.353	1.26	0.467	45.39299163	6.018851701
BPBM-20134	Barygenys_exsul	Microhylidae	burrowing	24	9.02	8.41	4.63	9.05	3.54	5.59	3.67	4.29	4.38	3.26	4.14	0.93	3.05	NA	NA	0.091	0.555	0.913	0.378	31.8708103	6.245215233
BPBM-20135	Barygenys_exsul	Microhylidae	burrowing	23.92	9.09	7.87	5.4	8.07	3.59	5.09	3.14	4.2	2.73	4.27	4.94	0.9	3.17	NA	NA	0.167	0.415	0.856	0.376	50.19810629	5.878210452
BPBM-14377	Barygenys_flavigularis	Microhylidae	terrestrial	23.35	9.61	7.32	4.9	7.78	4.74	7.59	4.01	4.73	2.73	3.56	4.14	1.55	2.85	NA	NA	0.112	0.378	0.564	0.425	37.08022437	8.465571184
BPBM-14379	Barygenys_flavigularis	Microhylidae	terrestrial	26.29	9.64	7.42	5.17	8.22	5.96	8.82	4.23	4.81	2.96	3.59	4.07	1.21	2.89	NA	NA	0.211	0.172	0.797	0.586	36.87521137	6.792908192
BPBM-24134	Barygenys_flavigularis	Microhylidae	terrestrial	26.11	9.42	7.3	4.88	7.63	5.01	8.02	4.09	4.26	2.57	2.66	3.4	1.43	2.92	NA	NA	0.105	0.213	0.564	0.362	22.30386271	7.980137523
BPBM-8641	Barygenys_flavigularis	Microhylidae	terrestrial	24.14	9.21	7.11	3.85	8.12	5.01	7.76	4.59	4.73	2.48	3.24	3.78	1.09	2.97	NA	NA	0.167	0.255	1.02	0.543	29.53011015	6.025889654
FMNH-154816	Batrachyla_leptopus	Batrachylidae	terrestrial	24.5	10.53	12.27	6.49	13.86	6.73	7.98	9.24	5.05	5.07	2.61	2.09	1.65	1.33	NA	NA	0.49	0.375	1.836	1.562	15.03778223	7.049345143
FMNH-216627	Batrachyla_leptopus	Batrachylidae	terrestrial	27.14	11.36	13.21	7.19	14.01	7.81	9.59	9.14	6.06	5.28	3.04	2.18	2.04	1.37	NA	NA	0.25	0.46	1.97	1.57	19.70956482	9.665452232
FMNH-216629	Batrachyla_leptopus	Batrachylidae	terrestrial	23.67	10.23	12.59	6.85	14.16	6.36	7.79	9.13	5.03	5.28	2.61	2.17	1.55	1.31	NA	NA	0.41	0.79	1.26	1.29	15.16856516	6.692638241
CM-147566	Batrachyla_taeniata	Batrachylidae	terrestrial	28.91	12.42	14.12	7.96	16.78	7.49	9.22	10.32	5.76	4.23	2.9	2.01	1.77	1.52	NA	NA	1.207	2.912	2.126	2.152	18.9532756	9.94535243
CM-57174	Batrachyla_taeniata	Batrachylidae	terrestrial	24.25	9.86	11.47	5.94	13.48	6.34	7.36	7.05	4.62	3.54	2.69	1.65	1.52	1.38	NA	NA	0.309	1.014	0.354	0.502	11.45728631	6.29875504
CM-63867	Batrachyla_taeniata	Batrachylidae	terrestrial	23.86	10.94	12.23	6.48	13.7	7.03	7.23	7.47	4.72	3.48	2.95	2.22	1.88	1.33	NA	NA	0.525	0.196	0.67	0.663	18.75689465	8.005797005
USNM-120854	Batrachylodes_vertebralis	Ceratobatrachidae	arboreal	25.33	11.21	12.17	6.56	10.78	7.33	7.71	5.96	3.91	4.78	2.14	3.54	1.3	2.55	NA	NA	0.376	0.584	2.681	3.664	22.23265223	10.56191669
USNM-120855	Batrachylodes_vertebralis	Ceratobatrachidae	arboreal	23.52	10.36	10.68	6.25	10.32	6.6	7.48	6.12	3.78	3.66	2.18	3.81	1.39	2.42	NA	NA	0.588	0.216	2.656	3.149	22.52733676	9.405243538
USNM-120856	Batrachylodes_vertebralis	Ceratobatrachidae	arboreal	25.62	10.79	11.9	6.18	10.67	7.09	7.46	6.39	4.96	3.75	2.01	3.26	1.19	2.26	NA	NA	0.669	0.229	1.788	3.163	18.50988535	8.378590955
USNM-120857	Batrachylodes_vertebralis	Ceratobatrachidae	arboreal	21.89	9.02	10.4	5.64	9.65	6.33	7.17	5.79	4.6	3.86	1.75	2.97	0.95	2.23	NA	NA	0.145	0.223	1.821	2.663	12.27353491	5.768068832
MCZ-A136667	Blommersia_blommersae	Mantellidae	arboreal	17.76	9.67	9.96	4.96	9.56	5.86	5.88	5.41	3.93	3.56	2.08	2.04	0.98	1.83	0.019	0.005	0.195	0.736	2.501	3.482	10.74208546	4.67632978
MCZ-A136670	Blommersia_blommersae	Mantellidae	arboreal	17.9	7.96	9.42	4.43	8.43	5.97	5.28	5.16	3.32	3.11	1.57	2.7	0.89	1.65	0.017	0.005	0.187	0.702	1.886	2.44	8.833750135	3.621541617
USNM-499407	Blommersia_blommersae	Mantellidae	arboreal	17.87	8.33	8.28	4.87	8.65	5.69	5.45	4.98	3.76	3.32	2.2	2.79	0.84	1.85	NA	NA	0.235	0.315	1.133	1.059	13.38568227	3.368604139
USNM-499412	Blommersia_blommersae	Mantellidae	arboreal	17.13	8.72	8.69	4.49	8.81	5.07	5.43	4.73	3.26	3.59	2.62	2.21	0.68	2.34	NA	NA	0.259	0.164	1.234	0.833	13.21839351	3.620038365
USNM-499421	Blommersia_blommersae	Mantellidae	arboreal	16.87	7.83	7.8	4.16	7.86	5.4	5.14	4.72	3.02	3.49	2.09	2.34	0.6	2	NA	NA	0.226	0.094	1.023	0.784	10.02518815	2.45044227
USNM-499422	Blommersia_blommersae	Mantellidae	arboreal	16.85	8.37	8.52	4.28	8.23	5.77	5.31	4.74	4.02	3.98	2.32	2.5	0.86	2.14	NA	NA	0.263	0.297	1.167	0.829	12.70931308	4.105068855
AMNH-A174081	Blommersia_wittei	Mantellidae	arboreal	22.15	9.32	10.78	4.99	9.69	5.99	5.75	5.84	3.9	3.41	2.36	2.2	1.76	1.12	NA	NA	0.215	4.525	2.11	1.865	12.66832577	5.563115516
AMNH-A174083	Blommersia_wittei	Mantellidae	arboreal	19.38	9.62	10.29	5.39	8.47	5.1	5.41	5.32	3.81	3.83	2.67	1.78	1.87	0.95	NA	NA	0.196	3.675	1.132	1.845	11.96947115	4.785741242
AMNH-A181775	Blommersia_wittei	Mantellidae	arboreal	24.1	10.84	11.86	5.63	11.59	6.37	5.94	6.84	4.63	3.98	2.63	1.91	1.94	1.12	NA	NA	0.308	5.079	2.009	2.593	14.25565001	6.746415238
USNM-499333	Boehmantis_microtympanum	Mantellidae	torrential	54.72	30.51	28.35	13.04	26.31	17.91	19.01	16.3	10.92	10.73	7.1	8.75	3.18	6.93	NA	NA	4.266	96.872	14.074	13.528	496.2233954	163.5618614
USNM-499335	Boehmantis_microtympanum	Mantellidae	torrential	55.95	31.3	29.15	13.07	26.43	17.93	20.27	16.4	10.75	11.34	6.65	7.45	3.78	7.08	NA	NA	3.957	86.578	13.837	14.643	405.9671401	204.2359751
USNM-499538	Boehmantis_microtympanum	Mantellidae	torrential	54.79	30.7	29.62	13.16	27.14	17.99	19.46	16.42	11.28	10.66	8.3	7.25	5.67	6.98	NA	NA	3.445	74.305	12.441	12.478	483.6409895	306.8966603
USNM-208775	Bokermannohyla_astartea	Hylidae	semi.arboreal	40.75	21.21	22	12.57	16.81	13.93	14.58	12.86	8.1	6.69	3.58	3.82	1.02	3.49	NA	NA	1.302	12.948	13.219	10.813	75.93739324	20.50297614
USNM-243564	Bokermannohyla_astartea	Hylidae	semi.arboreal	41.92	21.16	21.73	12.21	16.71	13.52	13.75	12.49	8.48	6.31	3.3	3.54	1.09	3.57	NA	NA	1.353	17.74	12.801	12.508	64.71448389	22.13721928
USNM-243566	Bokermannohyla_astartea	Hylidae	semi.arboreal	38.73	19.46	19.13	11.23	15.56	12.03	13.65	11.98	7.49	5.24	3.28	3.94	1	3.09	NA	NA	1.051	18.803	6.404	5.987	65.83874261	15.47540687
USNM-303032	Bokermannohyla_astartea	Hylidae	semi.arboreal	39.77	19.38	19.78	10.71	15.85	13.15	14.06	12.21	6.93	8.07	3.87	3.66	0.86	3.48	NA	NA	1.449	14.679	12.873	12.277	71.86450686	15.49789125
USNM-303033	Bokermannohyla_astartea	Hylidae	semi.arboreal	38.13	18.92	20.29	11.44	15.99	13.12	13.64	12.71	7.67	7.27	3.49	4.16	0.84	3.51	NA	NA	1.134	17.104	14.083	13.419	71.91318375	15.6616342
USNM-208745	Bokermannohyla_circumdata	Hylidae	arboreal	58.41	30.21	30.58	17.19	25.61	19.6	21.47	18.1	11.1	10.06	5.53	5.88	3.94	5.72	0.468	0.274	4.474	45.292	35.958	27.292	257.1708909	180.4256831
USNM-208752	Bokermannohyla_circumdata	Hylidae	arboreal	62.14	31.79	33.81	17.98	28.44	21.36	23.71	20.33	11.79	11.5	6.35	7.02	3.85	6.4	0.65	0.354	5.598	53.261	42.136	36.648	370.9966533	218.0994151
USNM-208755	Bokermannohyla_circumdata	Hylidae	arboreal	64.83	34.45	34.66	19.62	30.3	19.87	23.32	20.81	11.78	11.67	6.65	6.01	3.73	6.4	0.673	0.336	4.314	61.816	37.195	34.665	360.4574203	216.613735
USNM-208756	Bokermannohyla_circumdata	Hylidae	arboreal	59.22	32.08	32.19	18.11	27.21	19.94	22.04	19.53	11.08	10.92	5.28	5.54	3.1	5.59	0.415	0.218	3.615	55.98	30.11	26.205	245.6669158	146.037068
USNM-208783	Bokermannohyla_circumdata	Hylidae	arboreal	58.82	30.66	31.84	17.84	26.91	18.79	20.57	19.42	11.53	11.7	5.5	6	3.49	5.26	0.441	0.23	3.019	41.119	26.988	27.887	264.8833846	153.0216416
USNM-129107	Bokermannohyla_hylax	Hylidae	arboreal	56.42	27.31	30.99	16.43	23.23	19.07	20.06	18.22	10.6	9.66	3.67	5.79	3.03	4.71	0.412	0.218	2.6	51.319	25.417	22.98	151.9269974	115.7853835
USNM-208777	Bokermannohyla_hylax	Hylidae	arboreal	40.68	21.8	22.78	12.59	17.29	13.01	14.09	12.89	7.87	6.76	3.36	2.58	1.97	2.37	0.103	0.06	1.112	13.689	13.185	12.331	49.47480642	27.84433938
USNM-208780	Bokermannohyla_hylax	Hylidae	arboreal	35.71	17.42	19.69	10.57	15.34	12.13	12.54	10.56	6.25	6.51	2.57	2.24	1.51	2.26	0.068	0.034	1.384	12.662	10.83	10.205	26.25414739	17.59137267
USNM-247811	Bokermannohyla_hylax	Hylidae	arboreal	55.89	27.74	29.2	16.11	23.55	17.36	19.91	17.69	11.42	10.66	5.03	4.46	3.17	4.6	0.344	0.197	3.465	44.968	33.467	32.111	162.9213226	111.4727132
USNM-247812	Bokermannohyla_hylax	Hylidae	arboreal	58.97	27.77	30.84	17.55	23.78	19.67	21.16	16.54	11.33	10.64	4.31	4.61	2.72	4.69	0.328	0.178	4.003	32.459	40.046	25.443	144.4517149	102.9970397
CAS-144401	Bombina_bombina	Bombinatoridae	aquatic	40.56	14.03	12.76	8.98	16.39	9.57	11.8	8.85	5.52	4.37	3.18	5.79	1.71	4.38	NA	NA	0.167	31.524	1.823	1.528	67.62884671	25.0201277
CAS-144408	Bombina_bombina	Bombinatoridae	aquatic	39.72	16.93	14.69	9.42	15.6	10.69	12.77	8.86	6.98	6.13	5.22	5.99	1.96	4.58	NA	NA	0.557	36.782	2.04	1.294	138.5871329	34.52327374
CAS-144414	Bombina_bombina	Bombinatoridae	aquatic	38.5	13.39	13.08	8.4	16.09	9.05	11.97	8.77	5.78	4.77	3.52	6.04	1.54	4.27	NA	NA	0.395	25.579	1.784	1.688	74.52960264	22.51774862
CAS-144419	Bombina_bombina	Bombinatoridae	aquatic	39.88	14.82	13.85	9.27	17.09	9.74	12.54	9.14	6.02	5.84	4.62	6.3	1.83	5.05	NA	NA	0.307	30.2	1.758	1.205	112.9274068	33.50895374
CAS-SUA19672	Bombina_bombina	Bombinatoridae	aquatic	37.51	12.76	12.36	8.98	14.63	8.82	11.03	7.57	4.94	4.42	3.29	5.39	1.31	4.17	NA	NA	0.376	47.149	1.267	0.748	59.23848788	17.67642553
CAS-194864	Bombina_maxima	Bombinatoridae	semi.aquatic	56.09	21.19	22.05	13.01	21.23	11.82	18.23	11.39	11.66	8.97	9.57	5.47	8.26	5.36	NA	NA	4.942	45.542	6.207	4.207	290.4014948	255.5771703
CAS-194868	Bombina_maxima	Bombinatoridae	semi.aquatic	59.1	24.1	24.33	14.63	23.26	12.55	19.64	12.98	12.1	10.28	9.5	5.17	8.32	5.43	NA	NA	3.117	67.313	5.4	3.854	309.8844741	287.762297
CAS-194871	Bombina_maxima	Bombinatoridae	semi.aquatic	60.51	24.81	25.76	14.87	22.97	13.25	20.68	13.17	12.54	10.29	10.82	5.63	7.06	5.25	NA	NA	3.178	116.587	9.717	5.615	395.6681082	249.9645894
CAS-194881	Bombina_maxima	Bombinatoridae	semi.aquatic	55.88	25.53	22.82	13.44	20.42	11.85	18.66	11.75	12.06	8.01	8.48	4.7	6.38	3.59	NA	NA	1.635	45.148	6.456	4.461	266.3870765	136.8356924
CAS-194886	Bombina_maxima	Bombinatoridae	semi.aquatic	58.18	22.35	25.34	14.78	22.36	12.07	19.77	11.97	13.02	11.04	9.09	6.14	8.47	5.91	NA	NA	3.366	42.974	2.319	2.294	326.5715958	332.0826059
CAS-242133	Bombina_microdeladigitora	Bombinatoridae	arboreal	66.2	33.07	28.48	17.38	26.99	16.09	21.85	14.48	15.07	12.69	9.51	11.99	6.21	10.09	NA	NA	3.635	78.512	8.135	4.893	987.1940329	467.1876761
CAS-245424	Bombina_microdeladigitora	Bombinatoridae	arboreal	68.6	31.99	29.39	15.69	27.89	16.51	22.72	14.97	13.12	10.73	10.09	12.79	4.97	9.37	NA	NA	5.152	164.175	5.161	3.316	1080.798112	358.3143425
CAS-245440	Bombina_microdeladigitora	Bombinatoridae	arboreal	52.09	24.37	21.8	12.52	20.62	13.91	18.1	12.5	11.13	8.94	5.5	8.98	2.64	7.87	NA	NA	1.349	93.714	5.583	3.12	315.1107229	118.5779067
OSU-A477	Bombina_orientalis	Bombinatoridae	semi.aquatic	44.47	14.95	15.11	9.04	15.61	10.82	13.08	9.14	7.39	5.44	3.8	5.02	2.29	3.72	NA	NA	2.363	20.548	4.235	2.594	74.66157257	33.6985732
OSU-A478	Bombina_orientalis	Bombinatoridae	semi.aquatic	45.34	13.26	16.93	10.68	16.97	11.63	13.79	8.93	8.08	7.32	4.04	6.76	3.65	4.77	NA	NA	4.077975069	61.133	3.555614754	1.807874484	94.80695797	77.16792602
OSU-A479	Bombina_orientalis	Bombinatoridae	semi.aquatic	47.71	17.29	18.32	10.36	17.23	12.02	14.17	9.7	8.69	7.61	3.77	6.09	2.72	4.22	NA	NA	4.670361496	21.966	4.301946721	2.741800165	103.9255335	55.05229786
OSU-A480	Bombina_orientalis	Bombinatoridae	semi.aquatic	40.88	17.13	15.9	8.47	16.27	10.41	11.93	9.87	6.64	5.21	3.34	4.36	2.25	3.37	NA	NA	2.831018006	19.246	2.985327869	1.285218827	65.30688145	31.56299234
OSU-A481	Bombina_orientalis	Bombinatoridae	semi.aquatic	47.11	14.66	17.3	10.33	18.07	11.57	13.7	10.28	7.86	6.65	3.48	5.77	2.97	4.09	NA	NA	4.156523546	42.259	4.691229508	2.653976879	77.06508363	55.01669367
CAS-164370	Bombina_variegata	Bombinatoridae	terrestrial	37.22	15.47	15.14	9.57	15.53	9.13	12.36	8.91	6.47	6.69	4.44	5.81	1.48	4.22	NA	NA	0.756	72.115	1.38	0.922	104.4763623	24.75532704
CAS-164371	Bombina_variegata	Bombinatoridae	terrestrial	37.65	17.76	15.72	9.82	15.92	8.89	12.48	8.59	7.43	7.28	4.01	6.56	2.26	4.28	NA	NA	0.889	80.271	1.659	0.871	122.30939	39.80827662
CAS-164372	Bombina_variegata	Bombinatoridae	terrestrial	37.42	16.54	14.87	9.66	14.72	9.98	12.82	8.56	6.74	6.32	3.86	6.59	1.87	5.03	NA	NA	0.545	72.961	1.427	1.061	110.1480597	36.61754186
CAS-215222	Bombina_variegata	Bombinatoridae	terrestrial	40.52	18.49	16.21	9.59	16.36	8.55	12.13	9.02	6.89	7.88	3.38	6.45	1.37	4.77	NA	NA	0.39	56.571	1.333	0.82	105.5314615	27.7326
CAS-215223	Bombina_variegata	Bombinatoridae	terrestrial	42.64	18.95	17.14	10.45	17.87	10.79	14	10.06	7.25	8.16	5.33	6.9	2.16	5.78	NA	NA	0.874	71.624	1.502	0.95	182.4543158	56.02231277
OSU-A1002	Bombina_variegata	Bombinatoridae	terrestrial	41.74	17.47	14.97	9.43	16.02	9.31	13.71	9.2	7.33	5.45	5.11	5.76	3.16	4.39	NA	NA	1.703	45.472	3.811	2.555	134.6185521	54.36783383
OSU-A1004	Bombina_variegata	Bombinatoridae	terrestrial	36.39	15.69	13.49	8.07	16.54	8.81	11.62	8.47	6.95	6.34	4.41	4.48	2.43	3.52	NA	NA	1.103406074	50.577	2.605090714	1.227424795	81.15367169	30.20852451
UMMZ-201438	Boophis_albilabris	Mantellidae	arboreal	77.85	39.13	37.48	21.17	36.35	22.38	27.37	23.8	14.58	10.59	7.07	9.11	2.34	7.88	NA	NA	5.445	315.065	35.331	26.981	659.8060073	180.9298753
UMMZ-201440	Boophis_albilabris	Mantellidae	arboreal	84.49	39.53	41.42	22.97	39.45	25	30.42	26.31	15	13.35	6.16	9.98	2.77	8.41	NA	NA	3.062	388.694	39.99	29.874	636.2190875	252.6122959
UMMZ-201441	Boophis_albilabris	Mantellidae	arboreal	72.7	36.15	34.87	20.56	34.66	21.73	26.25	21.09	14.54	10.17	7.45	7.85	2.48	6.81	NA	NA	4.901	219.85	31.534	22.644	553.4811795	154.1769204
UMMZ-201442	Boophis_albilabris	Mantellidae	arboreal	76.75	31.66	37.15	20.48	35.36	24.68	26.39	24.73	12.89	11.15	6.06	10.46	2.41	7.09	NA	NA	4.187	302.746	40.247	31.129	525.3924721	166.1845795
UMMZ-201443	Boophis_albilabris	Mantellidae	arboreal	86.64	42.99	43.41	23.48	41.5	25.88	30.69	27.23	16.78	13.59	7.03	10.15	2.83	7.8	NA	NA	6.471	347.693	35.042	27.542	803.0774643	250.86464
UMMZ-214286	Boophis_albipunctatus	Mantellidae	arboreal	31.59	16.46	17.02	8.16	14.34	9.11	11.93	9.99	5.82	6.21	2.29	3.26	1.12	2.6	NA	NA	0.472	26.086	3.378	3.264	32.17003548	12.97536409
UMMZ-214807	Boophis_albipunctatus	Mantellidae	arboreal	30.86	16.05	15.94	8.59	12.81	8.85	11.22	8.66	6	5.96	1.94	3.24	1.17	2.44	NA	NA	0.51	22.597	3.488	3.465	26.41133802	11.91331518
UMMZ-214816	Boophis_albipunctatus	Mantellidae	arboreal	31.12	15.6	15.62	8.35	13.14	9.04	10.98	9.06	5.48	5.62	1.88	2.98	0.73	2.44	NA	NA	0.94	28.723	4.715	4.432	22.88059629	7.283872626
UMMZ-221700	Boophis_albipunctatus	Mantellidae	arboreal	30.71	15.89	15.51	7.98	13.16	8.94	10.71	9	5.56	5.51	1.99	2.92	0.92	2.12	NA	NA	0.614	24.34	3.627	2.653	24.17288309	7.919615788
UMMZ-221704	Boophis_albipunctatus	Mantellidae	arboreal	28.52	15.02	14.84	7.51	13.33	8.46	10.12	8.96	5.02	4.94	1.86	2.86	0.74	2.27	NA	NA	0.832	24.194	2.97	3.305	20.91787371	6.526195877
KU-336830	Boophis_ankaratra	Mantellidae	arboreal	26.19	12.84	12.41	6.73	11.12	6.63	9.5	7.13	5.22	4.76	1.16	2.46	0.65	1.96	NA	NA	0.355	12.982	4.51	3.053	9.592388212	4.139137333
KU-340724	Boophis_ankaratra	Mantellidae	arboreal	21.45	12.81	11.91	6.17	10.19	6.8	8.97	7.43	4.55	4.64	1.5	1.79	0.4	2.22	NA	NA	0.244	14.991	4.792	5.372	9.004550673	2.768811269
KU-340881	Boophis_ankaratra	Mantellidae	arboreal	23.22	11.81	11.6	5.96	10.72	7.37	8.44	7.15	4.71	3.7	1.46	2.07	0.54	1.38	NA	NA	0.324	8.694	3.465	3.239	9.344191397	2.263077684
KU-342846	Boophis_ankaratra	Mantellidae	arboreal	24.57	12.86	12.76	6.44	10.82	7.33	7.98	6.63	5.14	6.01	1.45	2.13	0.41	1.47	NA	NA	0.378	13.018	3.208	3.083	10.39817688	2.013355625
KU-347265	Boophis_ankaratra	Mantellidae	arboreal	24.26	12.34	11.98	5.96	10.23	6.87	8.77	7.47	4.84	4.24	1.73	2.65	0.43	1.88	NA	NA	0.343	10.519	6.436	4.48	14.81070608	2.535430729
AMNH-A168196	Boophis_englaenderi	Mantellidae	arboreal	33.19	17.14	16.95	8.48	14.04	9.58	11.83	9.41	6.62	5.68	2.98	2.68	2.34	1.56	NA	NA	0.315	29.338	3.791	3.615	35.83690557	16.19864862
AMNH-A168197	Boophis_englaenderi	Mantellidae	arboreal	32.56	18.26	17.84	8.91	14.55	9.67	12.07	9.74	6.58	4.83	3.72	2.71	2.73	1.76	NA	NA	0.731	32.919	4.806	5.115	48.19274131	22.44082358
AMNH-A168198	Boophis_englaenderi	Mantellidae	arboreal	31.72	17.69	17.74	9.24	14.33	8.95	9.94	8.69	6.2	4.78	3.21	2.18	2.58	1.46	NA	NA	0.518	29.558	4.848	3.462	32.40842948	17.49422887
AMNH-A50325	Boophis_goudotii	Mantellidae	semi.arboreal	61.64	39.48	40.2	21.97	36.8	18.73	22.04	21.65	12.35	8.03	9.06	8.64	7.41	4.36	NA	NA	4.168	211.993	19.617	17.74	809.0730046	340.016018
AMNH-A50327	Boophis_goudotii	Mantellidae	semi.arboreal	66	39.1	42.03	21.6	36.45	19.56	24.75	20.37	13.54	10.5	10.28	6.87	10.83	7.55	NA	NA	3.402	144.432	13.81	16.103	722.928316	899.7118176
AMNH-A50340	Boophis_goudotii	Mantellidae	semi.arboreal	56.24	35.21	35.68	18.85	30.46	18.45	20.24	18.67	10.88	9.7	7.45	6.18	6.41	3.65	NA	NA	2.996	114.232	14.887	9.319	424.4039327	218.546757
UMMZ-225873	Boophis_idae	Mantellidae	arboreal	18.79	9.97	10.46	4.97	9.31	5.34	6.36	6.07	3.63	3.63	1.67	1.97	0.52	2.02	NA	NA	0.221	12.036	1.333	1.503	8.587099245	2.876438045
UMMZ-225874	Boophis_idae	Mantellidae	arboreal	21.38	10.07	10.63	4.75	9.6	5.76	7.04	6.43	3.56	3.88	1.7	2.84	0.42	1.94	NA	NA	0.259	13.089	1.731	1.631	12.72815216	2.267529321
UMMZ-225875	Boophis_idae	Mantellidae	arboreal	20.03	10.92	11.23	5.49	9.03	5.87	6.85	6.17	4.31	3.64	1.97	2.02	0.47	1.76	NA	NA	0.205	10.708	1.641	1.437	11.37650496	2.431973894
UMMZ-225876	Boophis_idae	Mantellidae	arboreal	18.35	9.22	10.41	5.05	8.65	4.74	5.97	5.78	3.79	3.81	2	2.43	0.48	2.25	NA	NA	0.237	7.508	1.353	1.909	11.73102113	2.943358157
MCZ-A119958	Boophis_madagascariensis	Mantellidae	arboreal	51.12	26.3	27.36	14.67	23.33	16.72	18.09	15.99	10.13	9.02	3.83	4.91	1.72	4.32	0.275	0.095	2.095	38.781	20.757	22.507	129.4805815	53.22270132
MCZ-A119965	Boophis_madagascariensis	Mantellidae	arboreal	51.23	26.24	29.39	15.7	24.19	17.77	18.78	17.82	10.74	8.62	3.17	5.7	2.15	3.99	0.319	0.113	3.245	67.409	28.402	29.535	124.1270903	66.00541536
MCZ-A120143	Boophis_madagascariensis	Mantellidae	arboreal	52.6	28.97	29.7	15.65	22.63	19.6	20.39	15.68	9.96	8.1	3.71	5.02	1.94	4.29	0.27	0.103	2.648	60.12	20.258	18.608	141.2520465	64.71189207
AMNH-A168251	Boophis_mandraka	Mantellidae	arboreal	21.88	11.24	10.9	5.39	9.21	5.65	3.07	6.05	7.43	6.1	1.98	1.37	1.25	0.66	NA	NA	0.308	7.978	1.892	1.438	7.982164897	2.354230995
AMNH-A168254	Boophis_mandraka	Mantellidae	arboreal	20.97	10.79	11.14	5.4	9.49	5.97	7.67	6.49	3.79	3.33	2.44	1.26	1.86	0.86	NA	NA	0.403	9.126	1.772	1.743	8.684612448	4.66514571
AMNH-A168261	Boophis_mandraka	Mantellidae	arboreal	21.08	10.77	11.31	5.81	8.42	5.28	7.5	6.24	3.78	2.83	2.09	1.34	1.82	0.69	NA	NA	0.412	9.37	2.127	1.801	7.896514086	3.718362361
AMNH-A157287	Boophis_marojezensis	Mantellidae	arboreal	23.58	13.08	12.89	6.49	9.95	6.86	8.51	6.98	4.09	3.94	2.24	1.18	1.75	0.81	NA	NA	0.513	9.295	1.8	1.412	9.051204895	4.783487149
AMNH-A157295	Boophis_marojezensis	Mantellidae	arboreal	21.87	11.25	11.3	5.48	9.61	6.13	7.53	6.57	3.64	3.25	2.21	1.16	1.26	0.83	NA	NA	0.287	6.905	1.831	1.601	7.550425244	3.093824737
AMNH-A157298	Boophis_marojezensis	Mantellidae	arboreal	22.08	10.72	12.42	6	9.78	5.77	7.45	6.87	4.06	3.47	2.12	1.12	1.61	0.73	NA	NA	0.426	6.5	2.183	1.793	6.66372852	3.82154483
AMNH-A187121	Boophis_microtympanum	Mantellidae	semi.arboreal	26.58	13.93	13.17	7.43	14.22	6.51	7.48	8.07	5.89	4.61	2.84	2.02	1.88	1.19	NA	NA	0.482	13.098	2.049	2.19	20.92133784	7.713637265
AMNH-A192971	Boophis_microtympanum	Mantellidae	semi.arboreal	35.4	17.98	15.93	10.22	16.86	8.95	10.1	10.75	7.74	5.66	2.61	2.28	2.25	1.37	NA	NA	0.702	25.383	1.735	1.198	28.01132603	12.85545604
MCZ-A120340	Boophis_miniatus	Mantellidae	arboreal	29.08	14.18	15.64	8.57	12.53	9.88	10.94	8.37	5.78	5.03	1.92	2.79	1.2	2.53	0.047	0.015	0.55	10.17	7.22	5.024	19.8861307	12.4310308
MCZ-A120547	Boophis_miniatus	Mantellidae	arboreal	29.28	14.31	15.61	8.62	11.81	10.63	10.59	9.19	5.18	4.35	1.58	2.26	1.17	1.85	0.034	0.013	0.658	13.95	6.525	7.509	13.37746386	8.845637136
MCZ-A120576	Boophis_miniatus	Mantellidae	arboreal	28.67	13.73	14.64	7.8	12.05	10.28	10.08	7.71	5.29	4.1	1.85	2.58	1.11	2.21	0.032	0.013	0.739	6.362	7.435	8.137	17.1565752	9.402101945
MCZ-A120660	Boophis_miniatus	Mantellidae	arboreal	29.54	14.72	15.7	8.96	11.61	10.3	10.97	9.22	6.03	4.98	1.74	2.39	1.17	2.26	0.033	0.014	1.077	6.984	7.998	7.579	16.02594271	10.86832408
MCZ-A120664	Boophis_miniatus	Mantellidae	arboreal	28.7	14.37	15.59	8.42	12.87	10.42	10.47	8.71	5.68	4.78	1.64	2.52	1.11	1.85	0.038	0.013	0.933	9.428	7.48	8.452	15.54783001	8.381262618
AMNH-A187073	Boophis_occidentalis	Mantellidae	arboreal	43.76	22.16	20.44	11.29	17.84	11.62	14.5	12.19	7.43	6.72	4.35	3.12	2.66	1.84	NA	NA	0.786	49.448	4.285	3.645	78.73761101	26.19081288
AMNH-A187074	Boophis_occidentalis	Mantellidae	arboreal	50.2	25.5	23.08	12.17	21.05	12.48	17.91	14.22	8.01	6.3	5.68	4.13	4.18	2.17	NA	NA	1.612	86.182	11.956	9.175	156.6055663	54.80755732
UMMZ-213865	Boophis_rappiodes	Mantellidae	arboreal	23.58	13.96	13.43	6.59	10.37	7.46	8.54	6.68	4.43	3.78	1.96	2.33	0.52	2.06	NA	NA	0.225	12.009	1.714	1.427	16.6903728	3.766302542
UMMZ-213866	Boophis_rappiodes	Mantellidae	arboreal	24.65	14.58	14.32	7.54	10.39	7.1	8.51	6.95	4.69	4.47	1.81	2.36	0.71	1.93	NA	NA	0.349	17.259	1.637	1.112	16.30484702	5.1372098
UMMZ-213867	Boophis_rappiodes	Mantellidae	arboreal	24.97	14.21	13.83	7.08	11.3	7.13	8.5	7.26	4.56	4.07	2.16	2.59	0.73	1.91	NA	NA	0.287	16.15	1.815	2.123	20.81211514	5.048321839
UMMZ-213868	Boophis_rappiodes	Mantellidae	arboreal	26.2	13.77	13.61	7.3	9.97	7.3	8.72	7.15	4.33	4.54	1.97	2.61	0.69	2.2	NA	NA	0.421	17.413	1.941	2.34	18.53571317	5.408770116
UMMZ-213874	Boophis_rappiodes	Mantellidae	arboreal	22.27	13.7	13.58	6.48	10.68	6.83	8.15	7.04	4.19	4.11	1.47	2.42	0.73	1.83	NA	NA	0.262	14.34	1.911	1.28	12.75915445	4.749439353
MCZ-A120389	Boophis_reticulatus	Mantellidae	arboreal	29.74	15.96	17.23	9.35	13.23	10.12	10.05	10.13	6.47	5.17	1.65	2.91	1.18	2.51	0.038	0.015	0.794	11.732	8.426	7.617	20.06219498	13.36009766
MCZ-A120391	Boophis_reticulatus	Mantellidae	arboreal	31.05	17.07	18.09	10.11	14.07	10.61	11.1	10.32	7.62	5.14	1.83	2.97	1.23	2.48	0.052	0.02	0.731	29.964	9.814	9.266	24.2890029	14.4465447
MCZ-A120623	Boophis_reticulatus	Mantellidae	arboreal	32.5	16.92	17.83	9.64	15.19	10.95	11.73	10.32	6.3	5.33	2.02	3.19	1.32	2.91	0.062	0.021	1.117	21.779	11.216	8.986	28.54375059	17.9302725
USNM-495815	Boophis_tephraeomystax	Mantellidae	arboreal	39.38	18.69	19.89	9.2	17.59	12.96	13.29	11.93	6.83	6.79	3.99	4.41	2.46	3.78	NA	NA	1.35	29.001	5.988	5.642	86.09727639	48.42061673
USNM-495816	Boophis_tephraeomystax	Mantellidae	arboreal	34.19	17.13	18.39	8.38	16.59	11.05	12.06	10.97	6.33	6.47	3.38	4.3	2.08	3.1	NA	NA	1.211	16.976	5.981	6.177	65.17951814	31.0438363
USNM-495817	Boophis_tephraeomystax	Mantellidae	arboreal	42.19	20.42	21.01	9.99	19.5	13.68	14.49	11.49	7.19	8.08	3.87	3.74	2.39	3.51	NA	NA	1.428	30.841	7.752	7.883	77.37611701	46.14234866
USNM-495819	Boophis_tephraeomystax	Mantellidae	arboreal	35.76	18.06	18.45	9.03	17.54	11.8	12.41	10.62	6.68	6.01	3.86	4.7	2.58	3.3	NA	NA	1.175	29.461	7.003	7.202	85.77713475	41.12431177
USNM-495820	Boophis_tephraeomystax	Mantellidae	arboreal	38.58	18.53	19.22	8.82	17.5	12.14	12.81	11	7.08	7.72	3.48	3.08	2.09	3.33	NA	NA	0.916	27.64	5.63	5.608	51.99648744	35.01970873
UMMZ-213967	Boophis_viridis	Mantellidae	arboreal	29.59	16.96	16.62	9.22	12.39	9.11	10.53	8.64	5.51	5.92	1.7	2.96	0.87	1.87	NA	NA	0.402	26.232	2.542	2.465	22.34267185	7.078814067
UMMZ-213973	Boophis_viridis	Mantellidae	arboreal	29.16	16.93	16.7	8.66	12.12	9.63	10.9	7.98	5.57	5.29	1.85	2.65	0.59	2.24	NA	NA	0.509	21.942	1.911	2.129	21.72917247	5.778100984
UMMZ-213974	Boophis_viridis	Mantellidae	arboreal	24.12	14.22	14.04	7.06	10.69	7.55	8.66	7.16	5.03	4.55	1.08	1.94	0.49	1.32	NA	NA	0.284	12.906	1.994	1.61	7.799983939	2.37741909
UMMZ-213977	Boophis_viridis	Mantellidae	arboreal	29.19	15.39	15.31	7.87	11.94	8.48	10.56	8.37	5.72	5.6	1.46	2.41	0.76	2.56	NA	NA	0.363	16.302	2.236	2.627	14.17676515	7.798253969
UMMZ-213981	Boophis_viridis	Mantellidae	arboreal	27.92	15.61	15.11	8.2	12.12	8.84	10.51	8.51	5.83	5.47	2.05	2.36	0.8	2.09	NA	NA	0.536	16.774	3.055	2.334	19.77139869	6.614078789
AMNH-A168137	Boophis_vittatus	Mantellidae	arboreal	22.16	11.28	11.79	5.69	9.81	6.08	7.19	6.34	4.11	3.95	2.05	1.23	1.61	0.95	NA	NA	0.495	6.296	1.508	1.585	7.446234323	4.720977309
AMNH-A168138	Boophis_vittatus	Mantellidae	arboreal	22.65	11.55	12.4	6.68	9.49	6.16	7.35	6.63	3.9	3.24	2.3	1.03	1.75	0.68	NA	NA	0.32	6.081	1.919	1.873	7.163341759	3.863111766
AMNH-A168139	Boophis_vittatus	Mantellidae	arboreal	23.59	12.49	12.4	6.5	10	6.31	8.18	6.36	4.31	3.52	2.16	1.34	1.3	0.72	NA	NA	0.547	7.674	2.061	1.014	9.464324329	3.038548415
CAS-173486	Brachycephalus_ephippium	Brachycephalidae	terrestrial	13.37	4.78	4.75	3.16	3.36	2.46	4.63	2.37	2.28	1.77	1.97	1.88	1.33	0.99	NA	NA	0.08	0.04	0.14	0.11	4.634689016	1.637378456
CAS-173487	Brachycephalus_ephippium	Brachycephalidae	terrestrial	16.2	5.9	6.1	3.44	5.23	2.68	5.11	2.81	3.88	2.07	2	1.65	1.53	0.84	NA	NA	0.16	0.1	0.14	0.11	5.09723408	2.052433897
CAS-173489	Brachycephalus_ephippium	Brachycephalidae	terrestrial	17.1	5.22	5.73	3.45	5.27	2.99	4.94	2.97	2.93	2.27	2.27	1.69	1.49	0.87	NA	NA	0.11	0.05	0.24	0.1	5.242659975	1.944593231
CAS-173491	Brachycephalus_ephippium	Brachycephalidae	terrestrial	14.97	5.56	5.42	3.14	4.47	2.65	4.83	2.66	2.69	2.3	2.67	1.82	1.53	0.96	NA	NA	0.16	0.04	0.13	0.13	7.073364975	2.084157699
CAS-173492	Brachycephalus_ephippium	Brachycephalidae	terrestrial	13.84	5.19	5.06	3.06	4.51	2.5	4.83	2.43	2.83	2.35	2.01	2	1.47	0.81	NA	NA	0.17	0.02	0.14	0.08	5.462130067	1.577326127
USNM-507743	Brachycephalus_hermogenesi	Brachycephalidae	terrestrial	8.85	3.45	3.64	2.68	3.26	2.03	2.82	0.99	1.83	1.75	0.79	1.67	0.37	1.12	NA	NA	0.016	0.043	0.109	0.021	1.191602167	0.394902385
USNM-507745	Brachycephalus_hermogenesi	Brachycephalidae	terrestrial	7.94	3.12	3.4	2.53	2.8	2.42	2.7	1.29	1.69	1.26	0.86	1.24	0.33	1	NA	NA	0.03	0.043	0.141	0.033	0.871050546	0.293738913
USNM-507746	Brachycephalus_hermogenesi	Brachycephalidae	terrestrial	9.09	4.08	3.88	3.06	3.28	2.55	2.78	1.37	2.21	1.65	1.16	1.59	0.55	1.55	NA	NA	0.028	0.039	0.183	0.029	1.970080187	0.865953835
BPBM-4637	Brachytarsophrys_carinense	Megophryidae	terrestrial	111.64	46.81	41.89	22.86	41.13	39.18	53.3	28.65	18.45	24.89	13.53	22.14	6.77	15.24	NA	NA	7.501	116.816	32.276	18.918	3670.9856	1131.494957
LACM-177824	Brachytarsophrys_feae	Megophryidae		90.28	38.98	37.44	17.83	36.62	28.55	39.38	22.01	15.17	8.76	9.82	14.56	4.87	13.36	NA	NA	17.952	32.731	29.058	19.902	1459.094177	637.734462
MVZ-225134	Brachytarsophrys_feae	Megophryidae		80.13	32.73	31.22	16.31	33.26	26.87	37.3	20.33	13.23	11.96	6.8	9.31	3.32	8.11	NA	NA	6.942	35.333	10.158	4.53	542.4668774	220.0698074
MVZ-226277	Brachytarsophrys_feae	Megophryidae		79.84	33.47	32.19	17.41	32.97	27.53	38.82	20.8	15.27	8.83	7.91	12.33	5.72	8.41	NA	NA	5.829	11.851	6.809	5.993	854.6019887	405.3980244
NCSM-77352	Brachytarsophrys_intermedia	Megophryidae		102.91	45.91	39.95	17.95	43.61	35.3	51.63	28.49	19.15	14.56	15.97	13.34	10.65	8.29	NA	NA	18.709	38.595	28.068	14.604	2560.570072	923.3993162
NCSM-77353	Brachytarsophrys_intermedia	Megophryidae		103.76	43.93	37.81	17.37	41.28	33.88	49.97	26.77	18.56	14.8	15.02	11.27	10.51	7.74	NA	NA	12.723	37.218	29.735	13.507	1946.810494	805.2282088
NCSM-78472	Brachytarsophrys_intermedia	Megophryidae		107.97	43.34	37.98	17.24	43.12	37.54	51.75	26.86	18.27	16.83	16.06	12.42	11.17	8.53	NA	NA	25.405	25.454	37.996	19.284	2263.209046	947.3834448
CAS-200128	Breviceps_adspersus	Brevicipitidae	burrowing	33.41	12.39	8.49	4.87	12.21	4.38	7.09	7.76	5.18	4.98	NA	NA	NA	NA	0.12	0.032	3.957	0.889	2.353	1.699	44.93449583	12.0751994
CAS-200129	Breviceps_adspersus	Brevicipitidae	burrowing	38.87	13.35	10.22	6.97	14.22	6.16	9.21	9.54	7.11	4.31	NA	NA	NA	NA	0.18	0.056	4.158	0.808	2.847	2.329	64.41873928	21.15919838
CAS-200131	Breviceps_adspersus	Brevicipitidae	burrowing	38.44	12.67	7.26	5.01	12.81	6.02	9.01	8.77	6.26	4.42	NA	NA	NA	NA	0.134	0.047	4.762	0.883	3.621	2.327	49.66358857	13.36391495
CAS-SU9530	Breviceps_fuscus	Brevicipitidae	burrowing	37.88	12.21	6.94	7.1	13.44	8.59	11.77	10.7	7.31	4.89	6.68	7.34	3.78	5.36	NA	NA	8.54	2.479	2.122	1.988	156.7316887	36.81159935
CAS-SU9531	Breviceps_fuscus	Brevicipitidae	burrowing	48.75	9.01	7.19	7.58	13.16	8.08	11.32	10.17	7.47	4.96	8.29	8.87	4.54	5.06	NA	NA	8.955	4.628	2.353	1.658	173.4489072	43.24181224
MCZ-A27675	Breviceps_mossambicus	Brevicipitidae	burrowing	35.75	13.84	10.99	9.59	13.39	5.57	7.29	9.85	8.45	5.52	4.54	5.45	2.18	4.73	NA	NA	5.18	0.818	1.717	1.284	89.65139917	29.6677051
MCZ-A27682	Breviceps_mossambicus	Brevicipitidae	burrowing	30.25	8.93	5.98	5.58	11.98	4.7	6.15	7.77	6.49	5.25	4.22	5.43	2.27	3.86	NA	NA	4.403	0.606	1.8	1.346	53.57132229	13.7177528
USNM-559742	Bromeliohyla_bromeliacia	Hylidae	arboreal	28.88	12.22	14.08	7.95	11.19	9.69	10.22	7.43	5.6	4.61	2.05	3.07	1.13	3.31	NA	NA	0.603	9.54	3.212	2.263	20.13409294	13.78725216
USNM-563418	Bromeliohyla_bromeliacia	Hylidae	arboreal	26.57	12.65	13.68	7.21	10.67	8.83	9.7	8.11	4.33	4.01	1.83	2.53	1	2.7	NA	NA	0.343	7.096	2.341	2.715	15.33312807	9.669822188
USNM-245124	Buergeria_buergeri	Rhacophoridae		40.78	17.54	21.21	10.2	19.67	12.68	14.13	12.54	8.62	6.64	2.65	5.33	2.09	3.63	NA	NA	1.382	52.648	6.74	6.399	64.85915685	42.12716234
USNM-245128	Buergeria_buergeri	Rhacophoridae		43.39	20.66	22.52	10.08	21.49	12.38	13.65	11.93	8.7	7.17	3.36	5.58	2.18	4.19	NA	NA	1.751	80.978	8.546	8.289	101.4080473	53.85270584
USNM-245129	Buergeria_buergeri	Rhacophoridae		41.9	20.67	22.33	9.96	21.92	12.7	14.03	13.21	8.76	7.57	3.13	6.04	2.12	4.21	NA	NA	1.288	62.104	6.691	5.993	102.3034735	52.17654364
USNM-245131	Buergeria_buergeri	Rhacophoridae		40.16	18.63	21.57	10.2	19.22	12.73	12.96	11.67	7.47	6.66	2.65	4.93	2.03	3.98	NA	NA	1.169	56.184	6.07	7.628	63.71978104	45.62447517
USNM-245134	Buergeria_buergeri	Rhacophoridae		42.4	20.7	21.59	10.14	19.63	12.35	12.91	12.71	8.66	6.73	3.07	5.49	2.11	4.23	NA	NA	1.563	67.383	8.504	7.487	91.33762023	50.44801606
KU-153169	Buergeria_japonica	Rhacophoridae	terrestrial	27.33	17.06	17.99	8.07	16.1	7.66	8.65	8.21	5.23	6.32	3.59	4.1	1.8	2.83	NA	NA	0.88	40.581	7.35	5.318	65.73943372	23.99157341
KU-153170	Buergeria_japonica	Rhacophoridae	terrestrial	28.17	16.92	17.45	7.6	15.65	9.19	8.41	7.59	5.73	4.98	3.64	3.76	1.56	2.84	NA	NA	0.924	33.559	6.759052487	4.8532283	60.62590211	20.23983633
AMNH-A26898	Buergeria_oxycephala	Rhacophoridae	torrential	30.25	17.48	17.88	7.76	15.35	9.41	9.47	9.61	6.81	5.33	3.94	2.44	2.75	1.61	NA	NA	0.384	33.491	3.939	3.289	43.99426871	20.7250082
AMNH-A26906	Buergeria_oxycephala	Rhacophoridae	torrential	32.2	17.26	17.8	7.52	14.96	8.24	9.55	8.58	6.36	5.78	3.97	2.42	3.12	2.27	NA	NA	0.596	31.81	3.864	3.063	43.41254943	33.00419012
AMNH-A26923	Buergeria_oxycephala	Rhacophoridae	torrential	34.42	17.06	19.12	8.33	16.31	11.25	10.71	9.87	6.76	5.2	4.97	2.73	2.91	1.93	NA	NA	0.789	42.587	4.427	3.501	60.59917187	28.1129754
CAS-211364	Buergeria_robusta	Rhacophoridae		44.54	23.59	24.13	10.38	23.46	13.26	15.15	13.46	9.34	8.35	5.43	4.55	4.33	2.4	NA	NA	2.11	52.9	12.68	12.93	152.5835777	65.64854221
KU-69947	Bufo_bankorensis	Bufonidae	terrestrial	65.08	27.8	28.92	17.54	32.53	15.73	22.52	18.73	17.7	13.64	12.77	8.33	8.71	6.02	NA	NA	5.3	44.7	5.24	2.95	774.1931444	396.991823
KU-69949	Bufo_bankorensis	Bufonidae	terrestrial	61.96	23.89	24.89	15.43	28.63	14.15	20.14	16.19	16.04	12.91	10.88	6.72	7.43	4.51	NA	NA	3.7	39.21	4.16	2.95	457.2807767	218.3528571
KU-69951	Bufo_bankorensis	Bufonidae	terrestrial	62.57	28.51	26.45	15.6	31.59	14.51	22.04	17.41	17.28	13.86	11.6	8.22	7.36	5.5	NA	NA	4.076	51.172	5.21	3.582	711.6978449	280.3075573
CM-54215	Bufo_bufo	Bufonidae	terrestrial	58.68	22.2	21.82	12.96	25.83	14.32	20.22	15.8	15.69	12.35	6.02	7.97	3.36	5.73	0.402	0.15	6.281	24.413	5.661	4.329	278.8537015	109.9809007
CM-54705	Bufo_bufo	Bufonidae	terrestrial	79.52	32.88	31.18	19.46	36.83	18.23	23.75	20.78	20.48	16.3	9.05	12.07	5.43	8.86	1.545	0.482	9.781	51.825	9.225	7.322	940.2780215	392.7157227
CM-54705B	Bufo_bufo	Bufonidae	terrestrial	70.95	28.06	27.44	15.47	31.11	15.93	23.51	18.53	18.22	12.39	7.58	11.84	5.2	7.44	1.113	0.369	7.666	52.335	9.842	6.477	659.2910822	277.925895
CM-55750	Bufo_bufo	Bufonidae	terrestrial	62.76	25.76	24.16	13.57	27.22	16.06	21.31	15.5	17.31	12.39	6.33	8.39	4.05	6.44	0.587	0.179	7.216	40.713	5.126	4.015	358.1625358	164.9705594
CAS-194319	Bufo_gargarizans	Bufonidae	terrestrial	65.73	28.13	25.39	15.13	30.3	17.13	24.71	14.85	18.67	13.1	10.17	8.16	6.72	4.13	NA	NA	5.888	28.569	4.187	3.394	611.1523281	184.4805787
CAS-194321	Bufo_gargarizans	Bufonidae	terrestrial	79.39	27.47	26.68	18.12	30.67	19.06	30.21	18.78	20.03	11.37	10.34	9.36	6.45	5.34	NA	NA	6.841	41.696	7.312	4.975	696.0231322	240.5777305
CAS-194322	Bufo_gargarizans	Bufonidae	terrestrial	75.65	26.74	28.66	18.09	35.28	17.3	28.11	19.09	18.85	14.26	12.16	8.98	5.99	4.55	NA	NA	9.546	49.62	5.237	4.39	764.4339051	204.4951591
CAS-194323	Bufo_gargarizans	Bufonidae	terrestrial	74.81	27.85	27.42	17.6	34.4	17.6	28.2	17.22	21.19	11.57	10.05	9.14	6.06	5.14	NA	NA	11.04	58.409	9.002	6.353	669.7397623	223.6000108
CAS-194324	Bufo_gargarizans	Bufonidae	terrestrial	67.7	28.09	26.56	16.57	34.35	17.19	27.91	17.72	19.59	10.97	10.6	8.82	8.25	6.11	NA	NA	10.291	51.838	7.287	6.035	687.5350075	350.5030941
LACM-141172	Bufo_japonicus	Bufonidae	terrestrial	87.86	35.46	31.15	22.73	35.31	24.26	33.09	24.89	21.64	17.2	9.77	13.02	6.69	8.74	NA	NA	11.278	56.237	10.182	8.017	1180.899411	476.8307209
LACM-143226	Bufo_japonicus	Bufonidae	terrestrial	99.12	34.06	35.42	24.6	40.71	27.35	35.58	25.36	25.12	17.96	9.96	12.67	7.18	10.22	NA	NA	19.989	36.01	11.982	9.567	1125.250523	680.4442109
LACM-143228	Bufo_japonicus	Bufonidae	terrestrial	90.31	31.05	34.31	23.5	39.7	24.84	33.76	24.44	24.14	20.47	10.34	14.11	6.79	9.97	NA	NA	10.973	51.232	13.653	7.778	1185.981143	608.0709799
LACM-143768	Bufo_japonicus	Bufonidae	terrestrial	95.6	33.2	36.31	23.77	42.87	25.2	36.24	25.52	24.89	19.22	9.18	13.47	7.11	9.36	NA	NA	10.884	74.28	7.985	6.777	1074.773593	632.6162232
LACM-144319	Bufo_japonicus	Bufonidae	terrestrial	87.2	29.7	34.57	23.75	40.18	24.26	31.57	23.4	21.82	23.53	12.27	13.56	6.62	9.97	NA	NA	8.666	47.35	6.003	5.098	1293.68734	597.3393898
LACM-126250	Bufo_stejnegeri	Bufonidae	terrestrial	41.74	17.29	17.84	10.82	20.99	10.62	13.87	11.4	10.69	9.67	4.29	6.21	1.86	3.89	NA	NA	1.883	46.231	1.866	1.288	120.590338	33.7929435
LACM-126251	Bufo_stejnegeri	Bufonidae	terrestrial	45.26	18.64	18.83	10.77	22.26	12.05	14.64	11.42	10.72	8.62	4.66	6.6	1.68	4.16	NA	NA	2.056	35.672	2.216	1.709	150.0874527	34.45256486
CAS-234004	Bufo_tuberospinius	Bufonidae		73.39	33.57	29.19	17.37	38.56	18.63	25.68	20.97	19.45	13.39	10.48	10.42	6.8	10.02	NA	NA	7.871	113.208	6.245	5.309	959.7297767	520.6901425
CAS-234005	Bufo_tuberospinius	Bufonidae		62.94	26.46	24.24	14.49	30.18	16.84	20.79	18.28	16.18	11.17	8.97	9.21	4.64	7.8	NA	NA	5.246	51.012	3.777	2.549	572.2825976	229.6750531
CAS-242154	Bufo_tuberospinius	Bufonidae		34.32	13.42	12.24	7.26	15.34	8.97	11.44	10.17	8.4	6.74	3.67	4.83	1.34	3.56	NA	NA	2.013	10.011	1.325	1.408	62.27795416	15.28638667
MVZ-219523	Bufo_verrucosissimus	Bufonidae	terrestrial	75.79	30.25	31.6	20.93	42.42	18.66	26.91	20.77	23.48	20.26	9.68	16.85	5.14	10.34	NA	NA	8.538	122.658	7.326	8.707	1291.72263	439.6826889
MVZ-249160	Bufotes_pewzowi	Bufonidae	terrestrial	73.47	30.17	28.99	16.2	35.25	19.13	26.08	18.4	16.67	13.21	8.59	12.65	5.44	10.09	NA	NA	4.925	56.588	7.561	5.925	858.2772997	416.588146
MVZ-249161	Bufotes_pewzowi	Bufonidae	terrestrial	65.46	23.87	23.97	13.48	30.38	17.21	22.58	16.97	14.6	11.47	6.91	10.66	3.64	7.52	NA	NA	4.787	50.982	9.118	4.362	460.3162406	171.7733893
MVZ-249162	Bufotes_pewzowi	Bufonidae	terrestrial	71.59	26.32	25.78	13.38	30.56	18.12	22.23	17.7	14.86	13.41	7.63	12.35	3.52	7.25	NA	NA	5.074	72.08	6.556	6.959	649.3009034	172.2392833
MVZ-250746	Bufotes_pewzowi	Bufonidae	terrestrial	67.22	23.25	24.67	14.18	30.13	16.82	21.94	16.99	14.14	11.45	7.51	9.89	2.61	7.01	NA	NA	5.753	61.067	9.253	8.022	452.093031	118.1670249
OSU-A229	Bufotes_viridis	Bufonidae	terrestrial	65.23	25.35	24.61	13.2	32.45	16.41	22.4	17.66	13.89	10.41	7.99	7.33	5	6.44	NA	NA	6.19	72.324	7.592	6.185	388.6846093	207.4608305
CAS-125871	Cacosternum_boettgeri	Pyxicephalidae	terrestrial	19.81	6.43	7.46	4.28	9.19	4.09	6.19	4.26	2.98	2.49	2.95	2.22	2.32	1.57	NA	NA	0.22	0.36	0.73	0.46	11.02439055	7.113692552
CAS-125872	Cacosternum_boettgeri	Pyxicephalidae	terrestrial	19.28	6.67	7.86	4.74	8.99	4.64	5.73	4.89	2.91	2.35	2.81	2.13	2.29	1.74	NA	NA	0.21	1.63	0.77	0.32	10.45154233	8.199283507
CAS-125877	Cacosternum_boettgeri	Pyxicephalidae	terrestrial	18.97	6.18	6.74	4.59	8.86	4.12	6	4.38	3.29	2.71	3.19	1.81	2.36	1.49	NA	NA	0.16	0.67	0.42	0.3	9.341709539	6.204785815
CAS-158270	Cacosternum_boettgeri	Pyxicephalidae	terrestrial	16.61	5.83	6.3	3.81	7.65	3.95	4.93	3.75	2.19	2.2	1.92	1.03	1.69	1.11	NA	NA	0.13	0.31	0.22	0.18	3.018391956	3.093989671
CAS-158272	Cacosternum_boettgeri	Pyxicephalidae	terrestrial	21.32	7.16	8.3	4.67	9.39	4.56	5.99	4.41	3.27	2.81	2.75	2.13	2.4	1.72	NA	NA	0.27	1.05	0.88	0.53	10.97978778	8.969875345
MCZ-A106526	Cacosternum_capense	Pyxicephalidae	semi.burrowing	27.98	10.77	10.59	5.98	11.16	8.08	10.28	8.4	5.02	4.3	3.01	2.95	2.6	1.27	NA	NA	0.666	1.535	1.839	2.013	25.03645534	9.154648116
MCZ-A106527	Cacosternum_capense	Pyxicephalidae	semi.burrowing	24.18	9.59	9.11	4.94	10.4	6.66	9.41	6.8	4.69	4.53	2.92	1.69	2.11	1.36	NA	NA	0.688	1.473	1.57	1.237	12.38958587	6.843974257
MCZ-A11046	Cacosternum_capense	Pyxicephalidae	semi.burrowing	27.62	10.18	10.39	4.3	11.53	7.15	8.8	7.95	4.61	4.77	2.64	2.07	1.86	1.17	NA	NA	0.881	3.066	1.072	1.201	14.56433558	5.91947213
CAS-156972	Cacosternum_namaquense	Pyxicephalidae	terrestrial	23.11	8.58	8.23	4.74	10.45	4.32	7.26	5.32	4.08	4.38	2.6	1.85	1.82	1.03	NA	NA	0.33	0.494	0.461	0.306	10.80440837	4.039029959
CAS-156974	Cacosternum_namaquense	Pyxicephalidae	terrestrial	24.56	8.94	9.05	5.58	10.12	6.36	8.48	5.55	4.38	5.32	1.48	2.81	1.14	1.94	NA	NA	0.441	0.941	0.614	0.383	9.733615368	5.239909511
CAS-156976	Cacosternum_namaquense	Pyxicephalidae	terrestrial	23.79	8	8.1	5.14	10.5	5.57	7.83	5.02	3.73	4.87	2.07	2.9	1.21	2.26	NA	NA	0.349	1.795	0.627	0.425	12.5726538	5.798924508
CAS-193533	Cacosternum_namaquense	Pyxicephalidae	terrestrial	25.06	9.26	9.98	5.29	12.29	5.73	8.39	6.45	4.01	3.95	3.44	2.42	2.72	1.51	NA	NA	0.7	1.5	1.42	1.21	20.18149905	10.73111921
CAS-193539	Cacosternum_namaquense	Pyxicephalidae	terrestrial	23.09	9.87	9.22	5.42	11.5	5.74	8.32	6.35	4.04	4.24	2.98	2.13	2.29	1.13	NA	NA	0.54	1.25	1.16	1.26	16.40142743	6.246165303
FMNH-261599	Calluella_guttulata	Microhylidae		42.13	15.84	16.82	9.47	19.84	9.34	14.07	12.36	7.25	5.19	4.1	6.2	1.79	5.47	NA	NA	3.429	12.836	2.043	1.667	105.4142565	43.11565374
FMNH-261600	Calluella_guttulata	Microhylidae		38.53	17.2	17.07	8.02	19.52	8.66	12.55	12.02	7.36	5.54	5.05	5.97	1.96	5.21	NA	NA	3.909	9.921	2.325	1.556	135.7571721	45.63477803
FMNH-261601	Calluella_guttulata	Microhylidae		39.18	19.06	17.16	9.76	19.77	9.41	13.04	12.41	7.25	7.61	4.95	5.93	2.24	4.73	NA	NA	4.122	8.599	2.828	1.959	146.470922	47.59869755
FMNH-263316	Calluella_guttulata	Microhylidae		34.69	15.07	13.97	7.11	15.82	8.29	12.24	9.96	5.83	5.06	4.36	5.71	1.71	3.98	NA	NA	2.565	7.341	1.152	0.65	98.22102828	24.8911072
CAS-168807	Callulina_kisiwamsitu	Brevicipitidae	arboreal	29.56	11.82	9.45	6.83	9.31	5.15	9.24	7.85	7.65	5.72	2.72	3.8	0.96	2.48	NA	NA	0.828	0.694	2.35	1.547	31.98442914	5.890109234
CAS-168817	Callulina_kisiwamsitu	Brevicipitidae	arboreal	36.25	12.9	11.38	8.02	11.55	6.83	10.01	9.3	7.72	7.35	3.45	5.59	1.45	3.64	NA	NA	1.807	0.571	5.155	3.997	65.131224	15.72462418
CAS-168819	Callulina_kisiwamsitu	Brevicipitidae	arboreal	32.88	12.36	9.8	7.34	10.29	4.83	9.53	8.78	7.04	5.93	2.93	4.45	0.94	3.26	NA	NA	1.3	0.89	3.233	2.367	42.19050549	7.862128831
MCZ-A13611	Callulina_kreffti	Brevicipitidae	semi.arboreal	21.88	7.66	6.46	4.05	6.75	4.19	6.17	5.64	4.63	3.92	1.65	3.03	1.17	1.9	NA	NA	0.259	0.621	2.046	2.058	10.02591386	3.759591052
MCZ-A13631	Callulina_kreffti	Brevicipitidae	semi.arboreal	25.29	9.27	7.87	4.87	7.56	3.65	6.31	5.91	4.9	5.38	2.34	2.64	1.24	2.18	NA	NA	0.558	0.113285873	2.939972973	2.061120546	14.9922959	5.569568347
MCZ-A25494	Callulina_kreffti	Brevicipitidae	semi.arboreal	22.41	5.51	5.71	3.7	6.05	4.1	5.16	4.61	4.75	4.65	1.42	3.36	1.06	1.68	NA	NA	0.385	0.022104561	2.344868726	1.911334344	6.882525787	2.662072517
AMNH-A72557	Callulops_robustus	Microhylidae	burrowing	57.97	23.38	24.63	14.66	25.54	12.79	19.6	15.07	10.22	7.1	9.18	7.55	7.24	4.55	NA	NA	1.777	1.54	3.041	2.613	424.2313571	212.4139335
AMNH-A81061	Callulops_robustus	Microhylidae	burrowing	57.65	25.83	24.3	14.19	26.52	14.22	20.42	14.54	10.97	7.27	9.31	6.97	7.81	5.17	NA	NA	3.04	3.178	7.46	4.135	438.8089651	256.8718285
AMNH-A81062	Callulops_robustus	Microhylidae	burrowing	56.77	23.24	24.19	13.22	26.4	13.48	21.3	14.35	10.88	9.81	9.04	6.81	7.35	4.85	NA	NA	2.1	1.735	6.305	3.47	374.5590482	225.753022
FMNH-187210	Capensibufo_rosei	Bufonidae		24.38	8.69	8.55	4.96	9.42	6.72	7.86	6.2	4.95	4.44	2.72	2.27	2.17	1.5	NA	NA	0.466	0.482	0.655	0.544	14.04698648	7.285942412
FMNH-187212	Capensibufo_rosei	Bufonidae		23.72	9.29	8.85	4.92	9.93	6.23	7.64	6.18	5.24	5.9	2.19	2.22	2.23	1.42	NA	NA	0.539	0.496	0.759	0.639	11.82446309	7.336773381
FMNH-187257	Capensibufo_rosei	Bufonidae		24.32	7.11	8.77	5.82	9.99	6.23	7.8	5.77	5.37	4.47	3.5	2.63	2.17	2	NA	NA	0.675	0.463	0.609	0.457	17.13412852	9.964555939
USNM-563691	Cardioglossa_gracilis	Arthroleptidae	semi.arboreal	31.63	15.69	18.96	8.53	15.58	9.04	9.57	9.84	7.91	7.4	3.25	3.82	1.92	3.02	NA	NA	0.742	0.888	3.357	2.631	50.99625618	28.78161313
USNM-563693	Cardioglossa_gracilis	Arthroleptidae	semi.arboreal	30.5	16.35	16.97	8.39	16.12	9.5	8.7	9.23	7.26	7.57	3.01	3.25	1.52	3.21	NA	NA	0.825	1.833	2.499	1.692	41.87320856	21.67699559
USNM-563694	Cardioglossa_gracilis	Arthroleptidae	semi.arboreal	25.83	11.51	14.95	7.12	12.78	8.03	8.03	8.65	6.1	5.81	2.6	3.33	0.99	2.14	NA	NA	0.32	1.639	2.113	1.347	26.08924624	8.291990336
USNM-563695	Cardioglossa_gracilis	Arthroleptidae	semi.arboreal	27.77	14.8	15.41	7.27	13.72	8.85	7.51	8.73	5.67	8.24	2.46	2.76	1.32	2.9	NA	NA	0.582	1.702	1.587	1.401	26.30719423	15.44340975
USNM-563701	Cardioglossa_leucomystax	Arthroleptidae	terrestrial	27.78	15.38	16.82	8.34	15.27	8.74	8.46	9.42	6.22	8.16	2.84	3.31	1.87	3.06	NA	NA	0.353	1.263	2.371	1.505	37.85047168	25.19751144
USNM-563703	Cardioglossa_leucomystax	Arthroleptidae	terrestrial	28.67	16.28	16.14	8.31	14.91	10.3	10.17	8.81	7.23	7.83	3.43	3.21	1.49	3.31	NA	NA	0.422	0.752	2.068	1.108	46.92693394	20.83945799
USNM-563704	Cardioglossa_leucomystax	Arthroleptidae	terrestrial	24.87	14.56	15.4	7.82	14.65	8.13	8.36	8.12	6.39	5.88	2.5	2.64	1.45	1.93	NA	NA	0.413	0.824	1.404	1.122	25.15787397	11.28274204
USNM-563699	Cardioglossa_melanogaster	Arthroleptidae	terrestrial	29.38	13.88	16.08	7.9	15.32	8.87	8.34	9.39	6.91	7.16	3.84	4.73	1.09	3.19	NA	NA	0.729	0.564	1.128	0.986	66.00099121	14.63766663
MCZ-A137919	Cardioglossa_oreas	Arthroleptidae	semi.arboreal	16.6	7.51	8.08	4.57	8.14	4.5	5.32	4.42	3.08	3.13	1.92	1.85	1.6	0.9	NA	NA	0.216	0.214	0.731	0.613	6.983634805	3.046088237
MCZ-A137920	Cardioglossa_oreas	Arthroleptidae	semi.arboreal	19.79	9.14	9.99	5.27	10.75	4.93	6.13	5.89	4.24	4.16	2.1	1.65	1.68	1.24	NA	NA	0.363	0.474	1.343	0.766	8.291212792	5.448351042
MCZ-A137921	Cardioglossa_oreas	Arthroleptidae	semi.arboreal	16.61	7.23	7.71	4.32	8.13	5.03	5.35	4.84	3.06	2.93	1.89	1.25	1.32	0.86	NA	NA	0.282	0.433	0.805	0.444	4.471762618	2.291370867
KU-169675	Centrolene_bacatum	Centrolenidae	arboreal	20.4	11.92	12.5	6.46	9.76	5.69	6.85	6.81	4.02	4.18	1.54	1.75	1.01	1.67	NA	NA	0.224	8.078	2.524	2.891	8.410148253	5.519712843
KU-169676	Centrolene_bacatum	Centrolenidae	arboreal	20.91	12.25	12.58	7	10.92	5.91	6.77	7.24	3.81	4.2	1.4	1.84	0.9	1.74	NA	NA	0.288555556	8.398	2.563643979	3.102784245	8.261341481	5.157521243
KU-169677	Centrolene_bacatum	Centrolenidae	arboreal	20.21	10.83	11.13	5.93	10.16	6.09	6.51	6.8	3.68	4.36	1.42	1.73	0.89	1.73	NA	NA	0.334	8.465	3.038	2.789	6.965166953	4.486419719
KU-169679	Centrolene_bacatum	Centrolenidae	arboreal	19.7	11.43	12.01	6.47	10.2	5.97	6.82	6.76	4.02	3.63	1.17	1.5	0.91	1.49	NA	NA	0.168777778	6.96	2.371430747	2.772052684	5.251604089	4.263235217
KU-169682	Centrolene_bacatum	Centrolenidae	arboreal	19.92	11.58	12.2	6.17	9.96	5.79	6.72	7.47	4.15	3.91	1.23	1.69	1.04	1.73	NA	NA	0.170333333	7.23	2.503577344	3.162257903	6.301863646	5.746559394
KU-200273	Centrolene_ballux	Centrolenidae	arboreal	19.9	11.44	11.84	6.05	9.16	5.83	6.68	6.36	3.98	4.51	1.34	1.51	1.08	1.52	NA	NA	0.459	5.208	2.084	2.077	6.060052642	5.08847532
KU-200275	Centrolene_ballux	Centrolenidae	arboreal	20.85	12.34	12.59	6.5	9.85	6.53	6.95	7.58	4.15	3.99	1.21	1.77	0.73	1.65	NA	NA	0.911960526	7.024	3.068074953	2.684669297	6.918985541	3.970097395
KU-200276	Centrolene_ballux	Centrolenidae	arboreal	21.01	11.83	12.14	6.18	9.35	6.46	7.18	6.96	4.1	3.36	1.52	1.54	0.99	1.29	NA	NA	0.471078947	7.498	2.957431605	2.864921762	7.249660682	4.058936138
KU-200281	Centrolene_ballux	Centrolenidae	arboreal	21.11	11.84	12.59	6.42	10.33	6.29	7.07	7.07	4.48	4.22	1.3	1.81	0.97	1.52	NA	NA	0.779092105	8.225	2.404214866	2.414290598	7.29360528	4.859702449
KU-202798	Centrolene_ballux	Centrolenidae	arboreal	23.04	13.14	13.31	7.18	11.8	6.13	7.89	8.25	5.3	4.44	1.71	1.98	1.15	1.7	NA	NA	0.385	9.346	2.963	3.116	11.64730083	6.81229496
USNM-286626	Centrolene_buckleyi	Centrolenidae	semi.arboreal	30.6	16.22	16.96	8.97	14.49	8.34	10.12	9.87	6.26	6.03	1.69	2.54	1.45	2.18	NA	NA	0.564	13.205	5.247	5.812	18.22803684	14.03521179
USNM-286628	Centrolene_buckleyi	Centrolenidae	semi.arboreal	35.56	17.33	17.44	10.19	17.91	8.44	11.34	13.08	6.99	7.13	2.66	3.21	2.09	2.85	NA	NA	1.494	21.512	15.394	15.606	38.73948638	27.19607645
USNM-286629	Centrolene_buckleyi	Centrolenidae	semi.arboreal	29.82	15.64	15.09	8.16	13.78	7.1	8.68	9.87	5.82	6.64	2.01	2.21	1.39	2.32	NA	NA	0.583	14.479	6.869	6.77	18.18836691	12.73974255
USNM-286630	Centrolene_buckleyi	Centrolenidae	semi.arboreal	30.36	16.78	16.6	8.89	15.15	7.43	9.67	9.73	6.1	6.78	1.71	2.45	1.59	2.04	NA	NA	0.439	18.799	9.485	8.282	18.40444722	14.0962634
USNM-286631	Centrolene_buckleyi	Centrolenidae	semi.arboreal	26.88	16.5	16.28	9.13	13.96	7.62	8.13	9.59	5.39	6.42	1.78	1.71	1.34	1.96	NA	NA	0.562	9.053	7.801	7.456	13.14827211	11.19396377
KU-164692	Centrolene_lynchi	Centrolenidae	arboreal	26.43	15.69	15.79	8.52	13.31	7.11	9.03	9.74	4.74	3.98	1.81	2.43	0.83	2.47	NA	NA	0.245	19.57	3.232	3.641	18.06659956	8.474728665
KU-164693	Centrolene_lynchi	Centrolenidae	arboreal	26.18	13.77	14.59	7.9	12.32	7.01	8.53	9.05	4.85	4.6	2.18	2.98	0.81	2.43	NA	NA	0.345	22.165	3.686	4.05	23.41937629	7.518223134
KU-164694	Centrolene_lynchi	Centrolenidae	arboreal	25.14	14.52	14.47	7.74	12.55	6.77	7.84	8.98	4.55	5.49	1.91	2.65	0.56	2.28	NA	NA	0.256	19.969	3.346	3.424	19.24041717	4.836821182
KU-164696	Centrolene_lynchi	Centrolenidae	arboreal	25.03	13.82	13.73	6.91	11.76	6.18	7.9	7.9	4.49	5.14	1.83	2.4	0.63	2.23	NA	NA	0.262	13.587	3.791	3.525	15.89055263	5.04992091
KU-164698	Centrolene_lynchi	Centrolenidae	arboreal	25.58	14.53	14.56	7.83	12.47	6.48	8.48	8.47	4.71	5.03	2.37	2.68	0.71	2.44	NA	NA	0.348	16.764	2.965	3.218	24.16113773	6.603560737
USNM-222264	Ceratophrys_cornuta	Ceratophryidae	terrestrial	73.24	29.97	25.85	14.01	30.47	31.92	42.62	23.27	16.38	10.36	7.23	7.88	4.14	5.71	0.887	0.263	12.715	33.276	6.111	7.667	447.0127231	159.9799746
USNM-342848	Ceratophrys_cornuta	Ceratophryidae	terrestrial	69.6	27.25	23.79	12.24	29.11	30.77	41.22	21.58	14.7	9.49	6.88	7.41	3.85	4.63	0.74	0.242	6.881	38.054	4.924	7.606	363.6987258	111.0209116
USNM-343238	Ceratophrys_cornuta	Ceratophryidae	terrestrial	67.78	31.14	27	14.15	31.29	29.73	42.87	24.07	17.14	12.62	9.1	7.56	4.87	6.62	1.006	0.338	8.568946324	44.83	9.302	11.668	560.8547763	227.8868899
FMNH-231113	Chaperina_fusca	Microhylidae	terrestrial	17.9	9.8	10.07	5.36	10.11	4.84	5.49	4.67	3.82	3.43	2.16	2.7	1.11	2.22	NA	NA	0.182	0.578	1.905	0.867	14.96277749	6.496419338
FMNH-231118	Chaperina_fusca	Microhylidae	terrestrial	19.22	9.66	10.08	5.51	9.77	4.63	5.39	4.72	3.84	3.38	2.21	3.18	1.1	2.34	NA	NA	0.155	0.537	2.434	1.415	17.7731803	6.792625972
FMNH-231119	Chaperina_fusca	Microhylidae	terrestrial	18.97	10.29	9.43	5.3	9.78	4.95	5.43	4.57	4.24	3.78	2.87	2.9	1.1	2.54	NA	NA	0.282	0.525	2.657	1.422	22.42146037	6.897738426
FMNH-231134	Chaperina_fusca	Microhylidae	terrestrial	19.28	10.48	9.77	5.8	10.05	4.26	5.34	4.96	4.16	3.87	2.29	3.15	0.87	1.94	NA	NA	0.277	0.448	2.094	1.079	19.79137398	4.317021116
FMNH-231136	Chaperina_fusca	Microhylidae	terrestrial	17.68	9.04	10.03	5.81	9.11	4.8	5.82	4.58	3.45	3.22	2.18	3.05	1.08	2.1	NA	NA	0.258	0.24	2.644	1.229	15.73596533	5.955422946
MVZ-106857	Charadrahyla_taeniopus	Hylidae	arboreal	59.96	28.34	31.41	15.43	27.46	17.45	19.81	21.1	10.78	10.29	4.5	7.31	2.5	6.52	NA	NA	3.236	140.938	34.236	30.079	244.060987	134.036836
MVZ-107173	Charadrahyla_taeniopus	Hylidae	arboreal	53.38	22.93	26.5	14.29	21.89	15.53	16.57	15.73	10.67	7.76	3.59	5.41	1.64	4.5	NA	NA	1.688	60.102	14.191	13.523	116.5908303	51.20010627
MVZ-107174	Charadrahyla_taeniopus	Hylidae	arboreal	53.34	19.38	25.43	13.87	23.38	15.65	16.03	16.05	10.33	8.06	3.32	5.5	1.73	4.43	NA	NA	1.61	68.895	16.272	17.418	92.6452532	51.02286206
UF-70089	Chiasmocleis_albopunctata	Microhylidae		25.93	7.67	8.5	5.22	8.6	4.45	5.84	5.75	4.62	4.23	3.56	2.27	3.08	1.49	NA	NA	0.305	0.438	0.641	0.452	16.22706014	10.21232288
UF-70092	Chiasmocleis_albopunctata	Microhylidae		25.46	8.8	8.83	4.69	8.1	4.58	5.49	5.45	4.75	4.46	3.04	2.39	2.69	1.34	NA	NA	0.15	0.299	0.797	0.531	16.73874076	8.332712707
UF-70093	Chiasmocleis_albopunctata	Microhylidae		20.64	6.5	7.17	4.7	7.18	4.18	5.34	4.61	3.94	3.35	3.16	1.83	2.43	1.38	NA	NA	0.119	0.377	0.416	0.349	9.840567748	6.294672541
MVZ-247573	Chiasmocleis_shudikarensis	Microhylidae	terrestrial	20.1	9.25	9.16	5.29	8.32	3.95	4.75	4.74	4.15	3.35	2.08	2.86	0.83	2.21	NA	NA	0.158	7.163	0.506	0.298	14.40587783	4.398802532
MVZ-247574	Chiasmocleis_shudikarensis	Microhylidae	terrestrial	20.43	8.84	9.45	5.32	8.97	3.93	5.78	4.7	4.22	3.84	2.4	3.1	0.79	2.29	NA	NA	0.099	8.858	0.584	0.543	17.21844102	4.475721025
MVZ-247575	Chiasmocleis_shudikarensis	Microhylidae	terrestrial	20.66	8.55	9.91	5.79	9.97	4.47	5.66	5.15	4.84	4.24	2.3	3	0.61	2.21	NA	NA	0.18	6.028	1.03	0.485	15.44485488	3.497553689
MVZ-247576	Chiasmocleis_shudikarensis	Microhylidae	terrestrial	21.64	7.89	9.43	5.49	10.14	4.55	6	5.09	4.15	3.66	2.4	3.05	0.97	2.32	NA	NA	0.238	11.63	1.183	0.678	15.12017128	5.555716018
MVZ-247577	Chiasmocleis_shudikarensis	Microhylidae	terrestrial	21.27	9.72	10.69	6.15	10.36	4.62	6.32	5.27	4.31	4.53	2.58	3.07	0.58	2.35	NA	NA	0.18	7.988	1.823	0.797	20.15547201	3.814540126
OMNH-41410	Chiasmocleis_ventrimaculata	Microhylidae	semi.arboreal	25.48	11.71	10.86	6.55	11.74	5.13	6.58	6.23	4.72	5.16	3.31	3.95	1.04	3.4	NA	NA	0.339	11.466	1.867	0.538	40.08211328	10.05334782
OMNH-41412	Chiasmocleis_ventrimaculata	Microhylidae	semi.arboreal	24.25	10.94	10.61	5.69	10.59	5.12	5.92	5.2	4.65	4.36	3.64	3.87	1.15	3.22	NA	NA	0.26	8.569	1.202	0.413	40.34579684	10.28579164
OMNH-41414	Chiasmocleis_ventrimaculata	Microhylidae	semi.arboreal	24.97	10.62	9.9	6.11	11.2	5.35	5.92	5.74	3.94	4.41	3.4	3.67	1	2.72	NA	NA	0.295	7.306	1.532	0.582	34.69270192	7.049733915
OMNH-41415	Chiasmocleis_ventrimaculata	Microhylidae	semi.arboreal	25.68	11.58	11.04	6.54	11.74	4.88	6.49	6.04	5.13	4.72	2.96	3.61	0.88	3.1	NA	NA	0.304	9.758	1.723	0.807	32.39485937	7.884643578
OMNH-41431	Chiasmocleis_ventrimaculata	Microhylidae	semi.arboreal	26.33	11.66	11.8	6.97	11.15	5.69	6.58	5.96	5.05	5.36	3.2	4.44	1.27	3.54	NA	NA	0.287	4.124	1.347	0.548	43.37106888	13.88857271
NCSM-76462	Chiromantis_nongkhorensis	Rhacophoridae		29.92	15.47	15.52	7.81	12.73	8.06	9.17	8.98	5.09	5.87	2.63	3.07	0.91	2.12	NA	NA	0.514	17.643	7.332	7.232	32.70039994	7.838583641
NCSM-76463	Chiromantis_nongkhorensis	Rhacophoridae		29.95	15.11	15.94	7.49	12.36	8.84	9.9	8.92	5.37	5.46	2.64	2.76	0.77	2.16	NA	NA	0.508	15.093	5.279	4.876	28.82345915	6.940670384
NCSM-76464	Chiromantis_nongkhorensis	Rhacophoridae		28.91	15.18	15.41	7.53	12.35	8.26	9.06	8.89	4.99	4.98	2.43	2.66	0.7	2.6	NA	NA	0.493	12.968	5.454	6.557	25.68788264	7.34247799
NCSM-76465	Chiromantis_nongkhorensis	Rhacophoridae		27.49	14.95	15.32	7.26	11.98	7.55	8.34	7.85	4.67	5.08	2.07	2.95	0.68	2.21	NA	NA	0.485	9.478	3.476	3.532	23.90023553	6.027380078
NCSM-85332	Chiromantis_nongkhorensis	Rhacophoridae		27.29	13.86	13.72	7.35	11.48	7.35	8.61	8.44	4.62	4.97	2.18	2.13	0.6	2.7	NA	NA	0.523	13.906	5.499	6.322	16.84876038	5.818857913
CAS-148131	Chiromantis_petersii	Rhacophoridae		50.02	26.52	24.8	12.24	20.53	13.5	16.92	14.59	9.22	9.57	5.67	5.36	4.64	2.45	NA	NA	1.73	29.77	12.57	12.3	211.0036631	73.80815892
CAS-148132	Chiromantis_petersii	Rhacophoridae		48.56	25.38	23.31	12.63	18.2	12.57	15.58	14.23	9.03	10.06	5.31	4.14	4.7	2.2	NA	NA	1.54	17.51	8.86	10.81	146.068008	63.10030216
CAS-148133	Chiromantis_petersii	Rhacophoridae		44.57	21.1	21.67	11.32	16.21	11.06	14.17	12.74	7.86	6.07	4.74	3.68	3.94	2.05	NA	NA	0.88	25.913	7.542	10.018	96.35566261	45.82237771
CAS-212509	Chiromantis_petersii	Rhacophoridae		42.05	20.75	18.41	9.67	14.12	10.67	14.19	12.11	7.21	6.29	4.54	3.44	4.13	2.14	NA	NA	1.638	13.742	6.476	7.554	84.84007097	42.59770878
CAS-254025	Chiromantis_rufescens	Rhacophoridae		45.17	20.49	22.62	11.16	18.47	11.11	13.56	12.72	6.43	7.38	4.05	3.09	3.31	1.64	NA	NA	1.09	30.39	10.79	13.46	67.13115011	32.14645364
CAS-254027	Chiromantis_rufescens	Rhacophoridae		46.46	21.54	24.53	12.05	18.84	12.39	13.42	13.1	8.31	9.62	4.8	2.87	2.89	1.55	NA	NA	0.76	34.7	8.74	9.48	77.68505181	28.76707567
CAS-258009	Chiromantis_rufescens	Rhacophoridae		47.01	20.22	22.82	10.96	18.48	12.08	13.71	12.61	8.12	9.61	4.27	2.93	2.85	1.85	NA	NA	1.12	45.66	11.13	8.77	66.22855404	31.49929655
CAS-258060	Chiromantis_rufescens	Rhacophoridae		49	23.43	23.94	11.72	19.97	14.64	15.03	12.78	9.47	10.34	4.95	3.99	3.86	2.36	NA	NA	1.28	53.22	14.82	13.01	121.1487702	57.09421161
CAS-258061	Chiromantis_rufescens	Rhacophoridae		47.6	20.38	20.98	9.65	18.3	12.71	13.74	13.92	7.12	8.05	4.86	3.43	4.05	1.89	NA	NA	0.95	39.57	11.98	13.9	88.9412432	42.04273282
USNM-194586	Chiromantis_xerampelina	Rhacophoridae	arboreal	56.52	26.45	27.32	13.57	21.4	17.42	17.63	17.22	10.56	9.82	4.61	5.79	2.6	4.84	NA	NA	1.067	39.043	7.193	10.754	184.8305654	90.00528911
USNM-194587	Chiromantis_xerampelina	Rhacophoridae	arboreal	57.57	25.93	28.4	14.68	19.82	16.95	17.68	14.99	10	8.93	6.46	4.03	2.43	4.92	NA	NA	1.381	43.179	8.464	12.834	176.7293612	88.89111281
USNM-200122	Chiromantis_xerampelina	Rhacophoridae	arboreal	58.02	25.8	27.43	14.57	21.08	16.78	17.73	17.32	10.3	9.62	4.91	4.44	2.9	4.95	NA	NA	1.734	67.171	14.382	18.09	147.2491494	103.0855117
USNM-226767	Chiromantis_xerampelina	Rhacophoridae	arboreal	65.17	26.35	29.56	14.03	25.25	18.18	18.7	16.04	9.95	12.17	4.13	7.48	2.82	5.62	NA	NA	1.341	94.011	15.803	15.754	213.1085606	122.6474379
BPBM-13815	Choerophryne_rostellifer	Microhylidae	semi.arboreal	14.9	4.86	5.48	3.06	4.08	3.79	4.58	2.06	2.62	1.8	1.26	1.89	0.57	1.1	NA	NA	0.073	0.11	1.049	0.644	3.029962442	0.899532225
BPBM-13817	Choerophryne_rostellifer	Microhylidae	semi.arboreal	14.86	5.29	5.65	2.68	3.8	4.25	4.04	2.13	2.56	2.07	1.18	1.65	0.61	1.02	NA	NA	0.069	0.138	0.595	0.32	2.696436829	0.920337422
BPBM-13820	Choerophryne_rostellifer	Microhylidae	semi.arboreal	14.15	4.85	5.29	2.59	4.13	3.95	4.39	2.57	2.62	2.52	1.2	1.52	0.48	0.98	NA	NA	0.079	0.155	0.538	0.47	2.315982104	0.651465785
BPBM-22677	Choerophryne_rostellifer	Microhylidae	semi.arboreal	14.29	6.9	6.21	3.23	4.67	4.63	4.26	2.46	3.1	2.43	1.24	1.71	0.52	1.36	NA	NA	0.078	0.111	1.045	0.571	3.830324011	1.149747513
BPBM-22679	Choerophryne_rostellifer	Microhylidae	semi.arboreal	13.6	5.83	6.03	3.47	4.33	3.79	4.48	2.64	2.66	2.52	1.74	1.66	0.65	1.45	NA	NA	0.082	0.126	0.924	0.451	4.408537281	1.487877916
USNM-164536	Clinotarsus_alticola	Ranidae		48.94	26.55	27.45	13.52	27.77	17.05	19.47	15.21	10.49	7.99	6.82	8.82	2.62	7.19	NA	NA	1.732	107.609	3.829	3.417	418.1057227	135.3758377
USNM-164537	Clinotarsus_alticola	Ranidae		49.29	17.97	25.16	12.86	24.66	17.28	16.93	13.88	9.49	7.65	8.12	10.32	2.66	6.68	NA	NA	1.759	96.969	6.6	4.729	394.2325056	117.0408218
USNM-164538	Clinotarsus_alticola	Ranidae		46.11	25	24.96	12.27	24.63	17.03	16.65	13.46	9.29	7.66	6.1	8.78	2.2	6.3	NA	NA	1.665	110.723	3.286	2.535	350.5362903	90.56834629
USNM-164541	Clinotarsus_alticola	Ranidae		53.55	25.42	29.06	12.76	28.09	18.12	18.66	14.96	10.65	9.03	7.49	9.87	2.64	7.37	NA	NA	1.827	113.734	4.856	2.57	491.9751233	148.0251982
CM-151844	Clinotarsus_curtipes	Ranidae	terrestrial	47.91	19.39	21.9	9.83	19.67	18.19	17.75	13.66	10.89	9.67	3.77	5.39	1.62	3.73	NA	NA	1.707	37.258	8.535	5.86	103.1517383	34.64468268
CM-152000	Clinotarsus_curtipes	Ranidae	terrestrial	44.09	20.05	19.43	9.58	18.36	16.4	16.15	11.85	10.17	7.21	5.27	3.88	1.37	3.76	NA	NA	1.856	55.563	8.14	5.995	107.3310417	26.20292895
CM-152002	Clinotarsus_curtipes	Ranidae	terrestrial	42.9	19.48	19.54	9.31	19.09	15.8	15.69	12.97	10.46	7.2	4.6	6.5	1.62	3.96	NA	NA	2.042	47.435	8.412	6.472	152.485577	32.81734075
CM-152005	Clinotarsus_curtipes	Ranidae	terrestrial	52.08	21.61	21.98	11.42	20.82	17.7	18.94	14.76	11.99	8.37	4.74	6.35	1.97	4.46	NA	NA	2.645	67.817	8.683	6.585	170.2846341	50.55887475
USNM-219304	Cochranella_granulosa	Centrolenidae	arboreal	24.32	13.4	13.25	6.55	11	6.04	7.89	6.81	4.42	4.85	1.89	2.15	1.23	2.31	NA	NA	0.262	10.864	2.566	2.251	14.25521229	9.856020457
USNM-559083	Cochranella_granulosa	Centrolenidae	arboreal	27.26	14.8	14.59	8.03	12.99	7.36	8.08	6.75	5.47	4.9	1.79	1.81	1.29	1.91	NA	NA	0.496	13.856	2.766	2.257	12.55341678	9.411243194
USNM-559084	Cochranella_granulosa	Centrolenidae	arboreal	28.76	14.54	14.15	7.23	12.47	6.98	8.68	7.68	4.86	4.86	1.9	2.06	1.39	1.93	NA	NA	0.506	15.285	3.078	2.63	14.89888797	9.93795843
USNM-563401	Cochranella_granulosa	Centrolenidae	arboreal	26.31	13.37	13.88	6.63	11.62	6.95	8.03	6.58	4.72	5.01	1.36	2.5	1.37	2.09	NA	NA	0.492	13.454	2.972	2.46	11.90087657	10.4045894
USNM-563403	Cochranella_granulosa	Centrolenidae	arboreal	25.45	13.8	13.87	6.44	11.45	6.13	8.04	6.55	4.86	4.2	1.44	2.4	1.14	2.43	NA	NA	0.424	9.82	2.584	2.066	12.48594584	10.05903253
USNM-282828	Colostethus_fugax	Dendrobatidae		19.45	8.24	8.24	4.47	7.01	5.3	5.59	4.57	3.9	4.61	2.14	2.68	0.54	1.85	NA	NA	0.117	0.543	0.727	0.495	12.37212803	2.155069729
USNM-282829	Colostethus_fugax	Dendrobatidae		19.16	8.59	8.31	4.63	7.3	5.4	6.17	4.67	3.68	4.08	2.45	2.88	0.56	1.9	NA	NA	0.229	0.176	1.834	0.919	15.86793317	2.314788299
USNM-282832	Colostethus_fugax	Dendrobatidae		18.93	8.46	8.53	4.57	7.13	4.99	6.52	4.69	3.75	4.62	2.98	2.67	0.56	1.97	NA	NA	0.331	0.184	1.748	0.942	17.62245926	2.463609732
USNM-282837	Colostethus_fugax	Dendrobatidae		19.37	6.92	7.96	4.44	7.51	6.05	6.12	3.74	3.66	4.49	2.24	2.84	0.5	2.01	NA	NA	0.238	0.199	1.542	0.957	11.52500386	2.094342743
USNM-282838	Colostethus_fugax	Dendrobatidae		19.6	8.33	9	4.77	7.87	5.71	6.29	5.02	3.98	4.47	2.4	2.46	0.5	1.77	NA	NA	0.091	0.142	1.344	0.736	12.87537767	2.085232124
LACM-42325	Colostethus_inguinalis	Dendrobatidae	terrestrial	26.22	13.15	11.7	4.82	11.3	6.42	8.35	6.67	5.42	4.88	3.99	4.21	1.01	2.94	NA	NA	0.29	1.452	2.568	1.908	57.82949116	9.095429095
LACM-42335	Colostethus_inguinalis	Dendrobatidae	terrestrial	26.35	12.59	11.96	6.53	11.5	6.59	7.6	6.88	5	5.71	3.45	3.98	0.8	3.23	NA	NA	0.559	2.926	2.485	1.855	45.25812149	8.090815832
LACM-42405	Colostethus_inguinalis	Dendrobatidae	terrestrial	24.82	10.8	10.53	5.52	10.53	5.52	6.77	6.4	5.2	5.38	3.02	3.16	0.76	2.55	NA	NA	0.418	1.72	3.357	1.979	26.98276231	5.342576759
LACM-42434	Colostethus_inguinalis	Dendrobatidae	terrestrial	24.77	12.3	11.37	6.04	10.92	7.13	7.16	6.9	5.13	5.65	3.51	3.72	0.89	2.82	NA	NA	0.51	0.647	2.848	2.139	42.04591369	7.470818857
LACM-72003	Colostethus_inguinalis	Dendrobatidae	terrestrial	26.15	12.44	12.2	5.97	11.99	6.78	7.39	7.05	5.16	6.02	3.15	3.92	0.85	3.72	NA	NA	0.52	1.981	4.309	2.09	40.21477358	10.0992779
MCZ-A33257	Colostethus_latinasus	Dendrobatidae	terrestrial	22.04	7.61	8.78	3.96	10.26	5.46	6.42	5.49	4.35	3.35	3.2	2.29	2.13	1.38	NA	NA	0.31	0.172	0.945	0.602	14.5995256	6.756500798
MCZ-A33259	Colostethus_latinasus	Dendrobatidae	terrestrial	18.76	8.12	8.4	4.24	8.92	4.81	6.19	5.43	3.48	3.47	2.56	1.92	1.65	1.19	NA	NA	0.188	0.031	0.365	0.444	10.44878637	4.317962023
MCZ-A33261	Colostethus_latinasus	Dendrobatidae	terrestrial	21.82	7.82	8.56	4.9	8.92	5.03	6.26	5.23	4.42	2.08	2.61	2.22	1.95	1.37	NA	NA	0.25	0.225	1.118	0.908	11.86229886	5.986838872
MCZ-A91234	Colostethus_latinasus	Dendrobatidae	terrestrial	21.21	10.07	10.61	5.33	8.69	5.02	6.07	5.68	4.14	4.89	2.61	2.13	1.84	1.19	NA	NA	0.341	0.453	1.434	0.717	14.65609286	6.082033318
MCZ-A91235	Colostethus_latinasus	Dendrobatidae	terrestrial	18.06	7.65	9.03	4.6	8.42	4.88	4.86	5.33	3.69	3.59	2.6	1.81	1.66	1.11	NA	NA	0.14	0.41	0.59	0.49	9.42501358	4.355995714
LACM-43971	Colostethus_pratti	Dendrobatidae	terrestrial	16.19	7.98	7.52	4.44	6.13	5.59	5.48	4.04	3.5	4.33	1.98	2.06	0.45	1.66	NA	NA	0.135	0.198	0.591	0.523	8.521262197	1.470642353
LACM-43986	Colostethus_pratti	Dendrobatidae	terrestrial	17.92	8.4	8.01	5.05	7.33	4.98	5.97	4.15	3.45	4.35	2.04	2.33	0.72	1.78	NA	NA	0.181	0.314	0.694	0.537	10.45283274	2.687531984
LACM-44106	Colostethus_pratti	Dendrobatidae	terrestrial	19.06	9.51	8.75	4.45	8.29	6.5	6.63	5.03	4.42	5.11	2.2	2.42	0.7	1.82	NA	NA	0.274	0.449	1.734	1.018	13.25522764	2.918408675
LACM-44122	Colostethus_pratti	Dendrobatidae	terrestrial	18.54	9.18	8.56	4.89	8.47	5.97	6.05	4.8	3.98	4.47	2.17	2.32	0.57	1.93	NA	NA	0.295	0.3	1.718	0.787	12.09926605	2.465327136
LACM-72011	Colostethus_pratti	Dendrobatidae	terrestrial	17.81	8.29	8.43	4.53	7.13	5.12	5.86	4.55	3.59	4.62	2.1	2.46	0.87	1.88	NA	NA	0.179	0.234	1.354	0.764	11.21185723	3.609718233
CAS-258084	Conraua_crassipes	Conrauidae	semi.aquatic	51.7	24.74	23.09	9.94	22.01	16.04	19.6	13.4	8.37	8.75	10.18	7.66	7.52	4.24	NA	NA	2.148	84.189	3.054	1.068	505.062204	192.7419537
CAS-258277	Conraua_crassipes	Conrauidae	semi.aquatic	35.93	18.37	18.02	7.69	16.84	10.83	14.12	9.64	5.83	5.91	7.21	5.14	5.07	2.89	NA	NA	1.451	59.684	2.331	0.709	178.2280956	69.12405632
CAS-258278	Conraua_crassipes	Conrauidae	semi.aquatic	48.13	23.23	23.3	9.19	22.76	15.14	18.2	13.07	8.46	8.02	9.87	7.53	6.81	3.91	NA	NA	2.762	97.892	4.489	1.355	451.9911853	162.4233326
CAS-258317	Conraua_crassipes	Conrauidae	semi.aquatic	54.37	27.93	26.74	12.31	25.61	15.1	21.15	14.63	10.19	9.68	10.75	7.54	7.85	5.02	NA	NA	4.107	136.795	6.866	2.668	592.6787721	275.8693194
CAS-258318	Conraua_crassipes	Conrauidae	semi.aquatic	56.99	29.35	27.65	9.99	26.35	17.52	22.44	14.79	10.62	10.05	9.87	7.5	7.55	4.69	NA	NA	3.39	126.158	6.27	3.588	568.7941857	256.3206269
UTA-A34614	Conraua_robusta	Conrauidae	semi.aquatic	82.95	48.67	44.13	20.02	41.48	25.57	28.07	25.64	14.44	16.28	15.7	13.05	11.29	8.64	NA	NA	13.258	315.656	34.754	7.608	2610.598818	1126.964507
UTA-A34615	Conraua_robusta	Conrauidae	semi.aquatic	116.09	61.74	58.35	23.44	57.41	33.88	45	35.54	19.97	20.53	27.02	15.5	19.45	11.36	NA	NA	26.898	559.309	83.842	15.132	6769.433007	3375.261488
UTA-A44401	Conraua_robusta	Conrauidae	semi.aquatic	111.88	59.87	55.85	22.31	54.44	32.38	42.58	32.85	18.58	16.82	28.35	15.21	18.56	11.65	NA	NA	23.42	588.44	67.54	9.68	6758.653193	3161.51831
BPBM-16590	Cophixalus_balbus	Microhylidae	arboreal	30.7	11.27	14.35	7.31	13.1	7.62	9	8.52	6.38	6.67	2.73	3.73	1.55	2.89	NA	NA	1.13	1.938	5.798	8.004	30.04443363	16.82868063
BPBM-16591	Cophixalus_balbus	Microhylidae	arboreal	29.37	11.56	14.02	7.19	12.64	7.81	9.86	8.2	5.77	5.17	2.45	4.04	1.3	2.86	NA	NA	1.424	0.64	4.439	6.281	29.95531634	13.64664914
BPBM-35458	Cophixalus_balbus	Microhylidae	arboreal	25.94	12.63	13.17	7.25	11.35	6.57	8.9	6.05	5.56	4.52	2.43	3.56	1.87	2.7	NA	NA	0.755582507	0.278	4.189842531	4.619452707	28.60409744	17.40843669
BPBM-35459	Cophixalus_balbus	Microhylidae	arboreal	25.75	12.93	12.7	5.75	11.45	6.78	8.65	6.06	5.59	4.42	2.62	3.33	1.65	2.68	NA	NA	1.244886384	0.087	3.729768948	4.238593574	29.53334756	14.70249654
BPBM-35460	Cophixalus_balbus	Microhylidae	arboreal	25.5	13.53	13.3	6.91	12.15	6.84	8.79	6.43	5.57	5.06	2.75	3.27	1.52	2.43	NA	NA	0.919134355	0.697	3.882069169	3.278937767	31.85274536	12.86086351
BPBM-35461	Cophixalus_balbus	Microhylidae	arboreal	25.79	13.04	13.07	6.35	11.51	6.38	8.67	6	5.66	4.21	2.8	3.19	1.64	2.52	NA	NA	0.790725879	1.477	3.58540103	2.788871714	30.4926334	14.14127614
BPBM-35462	Cophixalus_balbus	Microhylidae	arboreal	31.28	16.37	15.69	9.46	13.62	7.33	10.01	8.01	6.75	5.69	3.08	3.67	1.92	2.76	NA	NA	1.499	1.133	6.468	6.076	48.44334092	21.76716559
BPBM-35464	Cophixalus_balbus	Microhylidae	arboreal	25.77	13.36	12.45	6.72	11.24	6.53	7.6	6.69	5.02	4.99	3.27	3.35	1.22	3.24	NA	NA	0.969	0.841	3.287	3.703	38.31489542	12.88376572
BPBM-35465	Cophixalus_balbus	Microhylidae	arboreal	24.91	12.72	12.4	6.74	10.96	6.43	7.34	6.35	5.21	4.07	2.81	3.61	1.04	3.32	NA	NA	0.771	0.213	2.877	3.258	33.78074784	11.20886748
BPBM-35468	Cophixalus_balbus	Microhylidae	arboreal	24.71	12.92	12.65	6.66	11.07	6.64	7.72	6.04	5	3.88	3.59	3.4	1.22	3.26	NA	NA	0.528	0.488	3.149	2.669	41.28616139	13.17154084
BPBM-35469	Cophixalus_balbus	Microhylidae	arboreal	27.3	13.18	12.88	6.55	11.32	6.92	9.05	6.35	5.19	4.57	2.88	3.53	1.32	3.53	NA	NA	0.756	1.299	4.205	3.261	35.07932516	15.7120599
MCZ-A98838	Cophixalus_cheesmanae	Microhylidae	arboreal	30.21	13.21	14.99	7.26	13.59	7.85	9.03	7.62	5.15	4.43	2.8	4.13	1.6	3.11	NA	NA	0.741	0.765	4.808	5.198	39.99258967	19.52767917
MCZ-A98839	Cophixalus_cheesmanae	Microhylidae	arboreal	31.91	14.49	15.07	7.71	14.53	8.44	9.91	8.32	5.57	4.4	3.39	3.27	1.76	3.91	NA	NA	0.870103448	0.745	5.153725753	5.631720588	42.05178768	27.15009191
MCZ-A98850	Cophixalus_cheesmanae	Microhylidae	arboreal	26.43	12.72	13.38	6.69	11.77	6.9	9.25	7.29	5.02	3.72	2.59	3.28	1.52	2.6	NA	NA	0.508344828	0.411	4.706694314	4.609735294	28.28976539	13.8433652
USNM-197462	Cophixalus_cryptotympanum	Microhylidae	arboreal	31.12	13.71	14.72	7.89	15.92	8.29	10.68	9.95	7.4	5.91	3.12	3.89	1.72	2.96	NA	NA	0.369	0.67	5.053	7.862	43.56224736	19.6198912
USNM-197463	Cophixalus_cryptotympanum	Microhylidae	arboreal	34.21	15.69	15.65	8.63	17.15	9.12	12.01	10.77	6.54	7.58	2.92	3.69	2.12	2.97	NA	NA	0.883	1.127	6.576	9.154	44.25891752	25.79736086
BPBM-23769	Cophixalus_sphagnicola	Microhylidae	terrestrial	16.88	6.86	5.92	3.12	6.55	4.44	5.56	3.36	3.48	3.48	1.72	1.67	0.5	1.73	NA	NA	0.038	0.809	0.389	0.261	5.158668972	1.340622305
BPBM-23878	Cophixalus_sphagnicola	Microhylidae	terrestrial	15.74	5.48	5.51	3.74	6.77	4.56	6.02	3.23	2.76	2.64	1.65	2.32	0.62	1.74	NA	NA	0.045	0.766	0.343	0.194	5.49188095	1.556184779
BPBM-23880	Cophixalus_sphagnicola	Microhylidae	terrestrial	18.53	4.62	5.94	4.22	6.46	4.79	5.7	3.38	3.08	3.25	1.75	2.12	0.54	1.37	NA	NA	0.043	0.257	0.289	0.149	4.487293867	1.150454371
BPBM-23881	Cophixalus_sphagnicola	Microhylidae	terrestrial	18.84	5.8	5.9	3.83	7.3	5.13	6.42	3.73	3.93	3.04	2.31	1.8	0.64	1.85	NA	NA	0.103	0.49	0.299	0.146	6.313658756	1.828825803
BPBM-23909	Cophixalus_sphagnicola	Microhylidae	terrestrial	19.63	6.11	6.58	4.14	8.14	5.82	6.84	4.15	3.55	3.55	3	2.23	0.61	2.29	NA	NA	0.095	0.475	0.499	0.291	10.7012856	2.406355776
AMNH-A23709	Cophyla_phyllodactyla	Microhylidae	arboreal	25.3	10.52	11.03	6.22	9.94	5.26	7.3	6.44	4.16	3.85	2.91	2.41	2.38	1.62	NA	NA	1.285	2.097	3.53	3.216	19.31498601	11.13361273
USNM-219920	Craugastor_andi	Craugastoridae	arboreal	40.89	22.83	26.76	13.15	22.62	13.89	14.19	13.08	8.72	7.71	3.65	4.33	1.76	3.69	NA	NA	0.859	9.667	4.207	4.559	94.46160033	45.4981533
LACM-161075	Craugastor_angelicus	Craugastoridae		44.26	25.65	29.4	13.43	25.97	14.79	16.89	13.52	9.68	7.95	5.28	6.69	1.77	4.71	NA	NA	1.664	8.366	10.877	6.58	237.2007383	64.16676291
LACM-161318	Craugastor_angelicus	Craugastoridae		47.31	25.82	24.71	13.26	25.81	15.64	16.88	13.25	10.27	9.16	5.84	6.98	1.92	5.39	NA	NA	2.55	7.777	9.366	7.022	275.5453804	66.94703786
LACM-168896	Craugastor_angelicus	Craugastoridae		57.78	35.18	35.98	15.94	35.09	19.45	22.35	16.7	12.42	9.29	8.2	8.93	2.99	6.64	NA	NA	3.607	16.334	20.788	12.006	674.4189629	187.0118185
LACM-168897	Craugastor_angelicus	Craugastoridae		55.58	33.48	35.1	16.58	31.1	18.24	20.15	15.82	10.36	9.92	7.58	9.36	2.65	6.65	NA	NA	2.834	12.884	14.183	10.851	621.8693185	161.9359459
LACM-168898	Craugastor_angelicus	Craugastoridae		53.41	32	35.06	15.47	32.49	18.15	21.47	15.14	11.34	9.87	6.35	8.86	2.14	7.51	NA	NA	2.694	10.453	8.313	5.497	471.3310514	147.5143428
OSU-A289	Craugastor_augusti	Craugastoridae	terrestrial	83.29	30.67	34.25	17.85	33.15	25.54	32.92	23.86	16.92	12.46	7.74	9.78	4.66	8.38	NA	NA	11.227	19.861	12.436	14.366	607.8021306	350.154037
OMNH-33374	Craugastor_bransfordii	Craugastoridae	terrestrial	24.74	10.43	11.96	6.55	11.6	8.19	9.43	6.38	5.01	4.28	2.46	3.57	1.44	2.63	NA	NA	0.447	0.13	1.812	1.288	23.98039091	11.85818023
OMNH-33375	Craugastor_bransfordii	Craugastoridae	terrestrial	16.43	8.25	8.24	4.14	7.58	5.43	5.9	4.28	3.53	2.83	1.96	2.2	0.58	1.97	NA	NA	0.177	0.161	0.616	0.266	9.313251422	2.464847519
OMNH-33377	Craugastor_bransfordii	Craugastoridae	terrestrial	19.57	10.92	11.03	5.24	10.33	6.64	6.98	5.27	3.71	2.99	2.94	2.63	1.1	2.65	NA	NA	0.215	0.354	0.697	0.335	22.10519467	8.417491726
OMNH-33379	Craugastor_bransfordii	Craugastoridae	terrestrial	17.86	9.48	10.15	4.88	10.19	6.49	6.99	4.68	3.76	3.42	2.63	2.49	0.72	2.32	NA	NA	0.211	0.116	1.405	0.628	16.25294477	4.438693428
OMNH-33384	Craugastor_bransfordii	Craugastoridae	terrestrial	16.12	8.29	8.74	4.16	8.48	6.26	6.12	3.9	3.08	3.04	1.81	2.56	0.7	1.38	NA	NA	0.157	0.355	0.475	0.159	10.0563805	2.210330343
LACM-147211	Craugastor_cuaquero	Craugastoridae	arboreal	34.15	17.4	23.16	11.45	18.33	11.7	11.85	10.49	7.13	6.39	3.63	3.95	1.27	3.55	NA	NA	0.828	3.38	3.586	3.526	65.31630308	27.33627002
OMNH-33407	Craugastor_fitzingeri	Craugastoridae		25.88	13.85	15.61	7.79	14.42	9.13	9.32	7.7	4.87	4.25	3.33	3.71	0.79	2.55	NA	NA	0.64	2.88	3.044	2.467	44.79572225	8.23263387
OMNH-33412	Craugastor_fitzingeri	Craugastoridae		31.81	16.69	17.38	7.94	16.16	10.63	10.62	8.07	5.41	5.35	3.51	4.37	0.8	3.14	NA	NA	0.817	3.821	3.432	2.069	67.02140328	11.42978428
OMNH-33418	Craugastor_fitzingeri	Craugastoridae		27.58	15.35	16.74	8.14	15.23	10.81	9.92	7.72	5.8	5.41	3.62	4.07	1.07	3.31	NA	NA	0.615	4.566	2.797	1.905	59.20794479	15.52157729
OMNH-33422	Craugastor_fitzingeri	Craugastoridae		25.75	14.74	16.35	7.77	14.45	9.07	8.99	7.85	4.94	4.46	3.44	3.81	0.87	2.7	NA	NA	0.722	4.807	3.104	2.786	50.57658809	10.05470656
OMNH-33441	Craugastor_fitzingeri	Craugastoridae		25.91	14.41	16.26	7.94	14.39	8.85	9.26	7.12	4.7	5.27	3.6	3.32	0.67	2.41	NA	NA	0.388	5.799	1.267	0.763	45.08926874	6.873548686
LACM-173548	Craugastor_fleischmanni	Craugastoridae		68.35	30.92	40.57	20.14	38.38	23.18	26.4	18.75	13.97	11.29	7.38	10.31	3.56	8.23	NA	NA	5.076	13.742	22.016	14.039	615.9183441	311.1884486
LACM-173582	Craugastor_fleischmanni	Craugastoridae		63.71	36.99	37.11	15.85	35.48	22.5	25.62	17.98	13.06	8.78	8.56	10.3	3.96	8.91	NA	NA	4.889	40.012	17.178	10.503	853.8153284	342.7934153
LACM-173584	Craugastor_fleischmanni	Craugastoridae		65.47	34.25	40.95	19.01	36.18	22.76	25.31	18.49	12.88	11.59	6.3	11.08	2.88	8.51	NA	NA	3.812	34.522	14.792	8.016	625.906573	262.7511228
UF-150146	Craugastor_laticeps	Craugastoridae	terrestrial	34.55	18.05	20.43	9.74	18.25	12.32	13.56	9.51	6.71	6.08	4.55	2.59	3	1.84	NA	NA	0.645	1.125	1.962	1.458	55.68740668	29.52405944
UF-150147	Craugastor_laticeps	Craugastoridae	terrestrial	38.94	20.06	23.15	11.4	20.43	13.96	14.79	10.35	7.12	6.85	4.39	3.73	2.83	2.23	NA	NA	0.928	1.742	2.494	1.461	85.99494189	38.24819286
UF-157236	Craugastor_laticeps	Craugastoridae	terrestrial	30.68	16.24	18.92	8.33	14.21	9.91	10.84	8.08	5.82	5.53	3.44	2.52	2.29	1.51	NA	NA	0.467	0.329	1.19	0.834	36.8564613	17.12782387
KU-186165	Craugastor_lineatus	Craugastoridae	terrestrial	32.51	17.3	18.92	9.59	17.32	13.1	14.68	8.57	6.59	5.09	3.7	3.45	2.02	2.95	0.133	0.044	1.166	1.186	6.689	3.841	57.8143369	29.51638348
KU-186172	Craugastor_lineatus	Craugastoridae	terrestrial	30.73	16.18	18.04	8.83	15.82	13.75	14.52	8.29	6.43	5.04	3.39	3.71	1.77	3.36	0.119	0.038	1.247	1.111	6.069	3.492	53.27466798	28.08779868
KU-186181	Craugastor_lineatus	Craugastoridae	terrestrial	38.63	21.61	23.04	11.82	19.58	15.51	16.62	10.63	7.61	6.25	4.06	4.07	2.08	3.04	0.208	0.07	1.903	1.981	6.091	3.681	93.48540984	38.14064384
KU-186184	Craugastor_lineatus	Craugastoridae	terrestrial	30.68	17.02	17.61	9.54	15.81	13.26	14.58	8.05	5.82	5.65	3.11	3.36	1.66	2.53	0.091	0.03	1.126	1.907	5.798	3.479	46.56159498	19.36228426
KU-189670	Craugastor_lineatus	Craugastoridae	terrestrial	30.32	15.14	17.75	8.21	14.68	12.22	12.63	7.3	6.14	5.07	2.79	3.14	1.35	2.7	0.106	0.034	0.997	0.557	5.132	2.384	34.72388851	16.93809314
MVZ-270076	Craugastor_loki	Craugastoridae	terrestrial	24.64	13.7	14.62	6.92	13.81	9.29	10.09	7.17	5.26	5.31	3.34	3.91	0.67	2.58	NA	NA	0.779	1.111	0.785	0.584	46.83951807	6.616228686
USNM-147342	Craugastor_longirostris	Craugastoridae	terrestrial	32.95	14.73	20.26	9.69	16.96	13.14	12.26	8.34	7.28	6.57	2.82	4.58	1.43	3.01	NA	NA	0.708	6.625	2.053	1.868	49.80649263	22.83024651
USNM-147343	Craugastor_longirostris	Craugastoridae	terrestrial	31.67	16.22	19.57	9.03	15.87	11.99	11.71	7.25	6.49	5.43	3.19	4.24	1.51	2.87	NA	NA	0.616	4.265	2.917	2.263	57.43491943	22.20333934
USNM-147345	Craugastor_longirostris	Craugastoridae	terrestrial	32.47	15.56	19.99	9.85	16.35	11.79	11.96	7.65	6.69	5.76	3.27	4.32	1.43	2.85	NA	NA	0.726	6.094	3.065	2.063	57.54528149	21.32859847
USNM-147357	Craugastor_longirostris	Craugastoridae	terrestrial	30.96	16.5	19.92	9.46	15.93	11.06	10.74	7.78	7.03	5.47	2.84	3.98	1.51	2.97	NA	NA	0.691	4.015	2.241	1.496	48.82631886	23.38790695
USNM-147360	Craugastor_longirostris	Craugastoridae	terrestrial	30.42	15.51	18.56	8.47	14.98	10.81	10.77	8.01	6.63	6.47	2.75	3.93	1.38	2.72	NA	NA	1.054	4.525	3.71	2.219	43.88394567	18.23872978
UF-31350	Craugastor_megacephalus	Craugastoridae	terrestrial	25.54	12.14	13	6.23	11.12	7.9	11.49	6.56	4.82	4.92	2.56	2.2	1.98	1.16	NA	NA	0.513	0.323	0.962	0.728	17.89987341	7.816910841
UF-32133	Craugastor_megacephalus	Craugastoridae	terrestrial	24.72	11.14	12.22	5.91	10.9	8.34	11.46	6	5.12	5.66	2.41	1.7	1.71	1.15	NA	NA	0.454	0.645	1.041	0.726	11.9486759	6.291204222
UF-32439	Craugastor_megacephalus	Craugastoridae	terrestrial	24.4	12.43	12.8	5.92	10.3	8.7	10.78	6.19	5.93	5.43	2.67	1.86	1.89	0.86	NA	NA	0.712	0.304	0.831	0.797	16.16084113	5.446767679
AMNH-A114667	Craugastor_obesus	Craugastoridae	torrential	43.35	23.24	25.65	10.93	22.45	12.04	15.69	12.61	8.31	7.25	7.45	5.34	5.21	3.4	NA	NA	2.418	25.798	8.187	5.12	242.0484356	118.9522432
AMNH-A95012	Craugastor_obesus	Craugastoridae	torrential	50.37	26.01	25.97	12.93	24.79	14.06	18.81	14.23	9.23	7.33	9.42	5.97	6.85	4.3	NA	NA	3.221	29.797	11.334	8.617	382.9430683	200.2624861
AMNH-A95016	Craugastor_obesus	Craugastoridae	torrential	46.17	23.71	27.3	12.37	24.87	15.13	18.79	13.93	9.02	6.71	8.08	6.01	8.17	5.6	NA	NA	2.367	37.978	8.958	6.311	301.4296806	326.9951846
USNM-572280	Craugastor_punctariolus	Craugastoridae		50.89	24.49	25.38	11.49	22.11	16.14	18.44	13.47	8.7	8.41	5.62	6.88	3.19	5.36	NA	NA	2.676	32.025	8.249	7.926	247.9032187	113.6097796
USNM-572282	Craugastor_punctariolus	Craugastoridae		46.11	24.65	25.51	11.74	21.61	15.97	17.95	13.45	9.3	9.49	4.52	6.71	2.32	4.75	NA	NA	1.965	33.664	8.556	7.05	195.7250917	73.59709626
USNM-572283	Craugastor_punctariolus	Craugastoridae		50.14	25.14	25.59	11.13	24.37	17.11	18.65	14.19	9.44	9.06	5.41	8.83	3.96	5.81	NA	NA	3.337	36.577	13.308	10.679	314.4067553	154.1381815
USNM-572284	Craugastor_punctariolus	Craugastoridae		42.35	19.79	22.45	10.26	20.78	13.34	16.14	12.33	8.81	8.86	4.52	5.93	2.4	4.78	NA	NA	1.508	29.196	8.786	6.885	138.8697165	67.42548985
USNM-572291	Craugastor_punctariolus	Craugastoridae		45.66	23.82	25.33	10.3	22.72	13.5	16.5	12.88	8.99	10.38	4.31	6.37	2.63	4.61	NA	NA	2.236	31.188	11.818	6.285	171.2091954	80.40082226
USNM-151404	Craugastor_raniformis	Craugastoridae	semi.arboreal	32.83	14.24	18.37	8.17	17.45	11.61	10.49	8.71	7.11	5.73	2.54	3.9	1.37	2.66	NA	NA	0.854	7.824	2.917	2.737	36.92979863	17.52588617
USNM-151416	Craugastor_raniformis	Craugastoridae	semi.arboreal	34.18	19.75	20.69	9.58	18.31	11.19	12.38	9.12	7.56	5.97	3.43	4.59	1.92	3.71	NA	NA	0.621	8.111	3.716	2.356	81.40339768	38.58373407
USNM-151439	Craugastor_raniformis	Craugastoridae	semi.arboreal	31.65	16.02	20.61	9.2	16.24	11.05	11.47	8.85	5.94	5.56	2.55	4.02	1.55	2.9	NA	NA	0.683	4.342	2.367	1.798	42.9929625	24.25360579
USNM-151441	Craugastor_raniformis	Craugastoridae	semi.arboreal	37.39	19.58	23.21	10.11	20.13	12.75	13.29	10.69	8.34	7.14	2.97	4.49	2.06	3.51	NA	NA	0.967	10.747	3.135	2.564	68.3571747	43.93575603
USNM-151445	Craugastor_raniformis	Craugastoridae	semi.arboreal	33.73	18.73	21.56	10.19	18.03	11.89	11.91	8.67	6.03	5.91	2.96	3.97	1.68	3.23	NA	NA	0.666	6.873	3.743	2.664	57.62203897	30.62874395
USNM-117042	Craugastor_rupinius	Craugastoridae		40.33	21.84	22.92	10.5	21.37	12.05	14.81	11.28	8.52	7.32	4.38	4.41	1.96	4.23	NA	NA	1.87	8.039	5.395	3.601	110.4419232	49.74846427
USNM-117055	Craugastor_rupinius	Craugastoridae		37.2	21.08	21.92	10.02	19.78	12.76	14.52	10.58	7.8	7.27	4.66	5.29	2.2	3.75	NA	NA	1.328	3.698	4.674	3.928	136.0444477	47.34380129
USNM-117061	Craugastor_rupinius	Craugastoridae		40.85	21.39	22.91	10.83	21.56	13.15	15.91	11.38	7.4	7.59	4.12	5.15	2.08	4.01	NA	NA	1.339	2.872	4.548	2.951	118.8184428	50.02665021
USNM-117069	Craugastor_rupinius	Craugastoridae		37.17	21.26	22.08	9.83	19.12	13.69	14.23	10.3	7.77	7.46	4.54	4.92	2.02	4.12	NA	NA	1.365	5.556	3.429	2.663	124.3233896	48.10788689
MVZ-269950	Craugastor_sandersoni	Craugastoridae	terrestrial	45.72	23.22	26.57	12.65	23.92	16.14	17.94	13.22	8.86	7.89	5.52	6.8	1.66	4.65	NA	NA	1.544	15.982	4.829	3.554	228.1806603	53.69343914
MVZ-269952	Craugastor_sandersoni	Craugastoridae	terrestrial	39.92	20.45	22.25	10.72	19.93	13.8	13.91	10.47	7.15	7.15	3.93	6.18	1.28	4.64	NA	NA	0.997	11.672	4.967	3.608	130.0298209	34.59605606
MVZ-269955	Craugastor_sandersoni	Craugastoridae	terrestrial	41.13	20.63	23.52	10.81	20.98	13.91	14.96	11.23	8.38	7.12	4.58	6.1	1.46	4.54	NA	NA	1.431	12.116	4.965	2.758	150.8909412	40.81451618
MVZ-269577	Craugastor_stuarti	Craugastoridae	terrestrial	30.16	17.2	18.04	8.97	14.88	9.89	11.02	10.08	7.15	7.03	2.83	3.3	1.12	2.86	NA	NA	1.32	0.85	2.669	3.034	42.0530451	15.12826821
MVZ-270098	Craugastor_stuarti	Craugastoridae	terrestrial	34.83	21.2	21.31	10.38	18.62	11.11	11.75	11.83	8.61	7.71	3.36	3.65	1.25	3.2	NA	NA	1.417	1.529	2.728	3.032	68.06700307	22.31577982
USNM-572294	Craugastor_tabasarae	Craugastoridae	arboreal	49.47	24.91	28.06	14.2	27.3	16.5	19.75	14.05	10.33	9.33	4.06	6.74	2.33	3.98	NA	NA	1.973	6.198	9.247	10.702	178.4548207	68.12323863
USNM-572296	Craugastor_tabasarae	Craugastoridae	arboreal	51.38	24.67	28.99	15.84	30.58	18.35	22.19	17.79	10.97	10.25	6.51	5.15	2.8	5.14	NA	NA	1.853	8.787	13.746	14.812	216.5339477	109.2290087
USNM-572298	Craugastor_tabasarae	Craugastoridae	arboreal	36.05	16.77	17.23	8.38	17.36	11.83	14.06	10.61	7.43	6.47	3.13	4.4	2.42	3.41	NA	NA	0.678	3.14	2.562	4.126	60.4642546	37.22405224
AMNH-A67148	Crinia_deserticola	Myobatrachidae	terrestrial	15.57	5.41	6.2	3.24	6.94	3.63	5.07	3.07	2.37	1.85	1.67	1.43	1.37	1.06	NA	NA	0.063	0.158	0.157	0.057	3.382348868	2.35714744
AMNH-A67149	Crinia_deserticola	Myobatrachidae	terrestrial	15.58	5.18	5.74	3.12	7.37	4.31	5.35	3.62	2.26	1.88	2.2	1.84	1.43	1.18	NA	NA	0.116	0.177	0.177	0.147	5.489577115	2.535704047
AMNH-A67150	Crinia_deserticola	Myobatrachidae	terrestrial	14.18	5.94	6.86	3.58	7.22	4.1	5.05	3.51	2.22	1.83	2.06	1.49	1.38	1.03	NA	NA	0.119	0.229	0.084	0.05	4.773188223	2.552754518
OMNH-33341	Cruziohyla_calcarifer	Hylidae	arboreal	57.74	31.27	29.6	16.14	20.4	17.4	20.26	17.6	10.99	13.8	3.56	5.3	1.24	5.15	NA	NA	2.346	96.601	25.752	26.453	154.4622566	49.48678636
USNM-220073	Cycloramphus_bandeirensis	Cycloramphidae		32.64	16.35	14.97	7.1	14.06	8.78	11.88	7.76	5.87	5.28	3.43	3.62	1.33	4.69	NA	NA	1.361	2.72	1.97	1.499	53.14826285	24.44639984
USNM-217943	Cycloramphus_boraceiensis	Cycloramphidae	torrential	20.72	11.17	9.62	4.84	9.19	6.42	8.05	5.05	4.23	3.52	2.69	3.28	0.92	2.33	NA	NA	0.555	9.515	0.97	0.57	25.80167636	5.398678273
USNM-217946	Cycloramphus_boraceiensis	Cycloramphidae	torrential	25.83	12.87	12.29	5.96	11.83	7.76	9.41	6.48	4.48	4.28	3.46	4.31	0.95	3.15	NA	NA	0.866	10.159	1.36	0.966	50.24588991	9.62841207
USNM-217951	Cycloramphus_boraceiensis	Cycloramphidae	torrential	21.04	9.56	9.26	4.41	9.41	7.02	7.6	5.11	3.57	3.47	2.39	3.18	0.75	2.3	NA	NA	0.557	9.587	0.889	0.746	19.02179688	4.181852521
USNM-217952	Cycloramphus_boraceiensis	Cycloramphidae	torrential	25.36	12.82	11.57	5.49	11.86	8.02	9.61	6.47	4.05	4.38	3.25	3.5	0.95	2.97	NA	NA	0.696	14.83	1.203	0.836	38.17755022	8.546376874
USNM-217966	Cycloramphus_boraceiensis	Cycloramphidae	torrential	27.42	13.8	12.64	6.06	11.61	8.17	10.89	6.49	5.06	5.03	3.48	4.49	1.23	3.01	NA	NA	0.68	14.937	1.305	0.958	56.45121556	12.2514448
USNM-217897	Cycloramphus_eleutherodactylus	Cycloramphidae	terrestrial	34.98	17.61	19.11	9.21	20.7	11.42	14.99	10.88	7.91	8.02	4.12	3.7	1	3.05	NA	NA	0.972	0.552	1.95	1.915	70.27921837	15.25910822
UMMZ-202117	Cyclorana_alboguttata	Hylidae	burrowing	53.07	23.81	26.79	13.02	27.03	20.17	21.37	13.82	9.81	8.29	6.12	8.63	2.26	7.11	NA	NA	3.252	35.815	2.539	1.771	329.2230545	112.6988229
UMMZ-202123	Cyclorana_alboguttata	Hylidae	burrowing	51.36	24.2	25.9	12.37	26.15	19.73	21.5	13.51	10.12	9.56	5.95	7.81	2.19	6.29	NA	NA	4.037	32.426	2.071	1.119	294.409617	93.40350014
UMMZ-202129	Cyclorana_alboguttata	Hylidae	burrowing	55.18	23.68	26.05	13.78	24.81	19.24	20.88	13.2	9.7	8.34	6.55	8.96	2.5	6.67	NA	NA	3.516	19.905	2.649	1.91	363.8309449	113.7213998
UMMZ-202134	Cyclorana_alboguttata	Hylidae	burrowing	52.67	24.86	25.79	13.01	24.24	18.05	20.44	12.41	10.66	8.07	6.54	8.43	2.37	6.53	NA	NA	3.997	33.851	2.131	1.491	358.8187045	104.4916281
UMMZ-202143	Cyclorana_alboguttata	Hylidae	burrowing	51.41	24.11	24.98	13.48	23	19.58	19.59	13.57	9.49	8.46	5.1	8.6	1.75	5.46	NA	NA	3.483	23.244	1.802	1.638	276.8435849	62.4872989
DSM-0207	Cyclorana_australis	Hylidae	burrowing	66.37	33.09	31.37	15.37	27.86	25.31	29.57	16.91	15.42	11.43	NA	NA	NA	NA	1.109	0.415	7.185	19.943	8.126	5.613	574.6328922	248.9881504
DSM-0208	Cyclorana_australis	Hylidae	burrowing	62.8	32.92	30.88	14.65	25.24	25.28	29.52	15.26	14.56	11.71	NA	NA	NA	NA	1.209	0.499	5.787	15.537	8.543	5.397	607.5211146	277.3646435
DSM-0209	Cyclorana_australis	Hylidae	burrowing	68.66	34.36	31.71	17.2	28.7	26.92	30.58	16.96	14.83	11.11	NA	NA	NA	NA	1.401	0.58	7.37	22.396	7.415	4.403	703.4588831	315.0650586
DSM-0210	Cyclorana_australis	Hylidae	burrowing	71.61	37.4	35.6	17.97	30.56	28.46	32.67	18.87	15.79	13.16	NA	NA	NA	NA	1.76	0.768	8.131	26.542	9.592	6.751	899.1581772	427.0342861
DSM-0211	Cyclorana_australis	Hylidae	burrowing	67.04	32	29.73	15.07	26.25	26.41	28.55	15.22	14.72	10.66	NA	NA	NA	NA	0.857	0.377	4.715	23.111	7.432	5.461	463.4426104	221.2466645
DSM-0236	Cyclorana_australis	Hylidae	burrowing	66.97	33.42	30.97	15.39	26.66	25.38	29.83	16	13.25	12.91	NA	NA	NA	NA	1.145	0.447	6.527	27.673	9.622	5.464	593.5696405	258.3742363
DSM-0237	Cyclorana_australis	Hylidae	burrowing	67.59	33.41	31.87	15.93	27.43	27.03	29.44	16.27	13.56	12.17	NA	NA	NA	NA	1.122	0.434	5.738	13.542	6.937	5.547	584.9717712	260.6694962
DSM-0292	Cyclorana_australis	Hylidae	burrowing	73.73	35.08	33.04	16.57	29.62	26.64	31.08	17.5	13.67	11.72	NA	NA	NA	NA	2.106	0.837	6.637	34.85	11.217	8.361	957.0217734	419.8765319
MCZ-A74040	Cyclorana_australis	Hylidae	burrowing	74.76	32.36	29.14	15.76	28.44	27.07	34.08	18.8	14.1	11.75	8.16	9.73	3.93	7.74	NA	NA	5.706	8.963	10.078	8.136	672.6360484	232.0554033
DSM-0238	Cyclorana_longipes	Hylidae	burrowing	38.19	16.53	15.43	8.19	14.92	12.76	15.6	8.63	8.84	5.82	NA	NA	NA	NA	0.111	0.051	2.177	2.105	2.579	2.358	56.7459394	30.00284764
DSM-0239	Cyclorana_longipes	Hylidae	burrowing	46.62	20.19	18.08	9.08	18.85	14.89	17.76	11.32	10.43	7.14	NA	NA	NA	NA	0.264	0.097	2.799	3.846	4.965	3.395	127.5897354	54.11527628
DSM-0256	Cyclorana_longipes	Hylidae	burrowing	44.61	19.81	17.58	8.78	18.56	14.77	17.62	10.69	11.06	5.61	NA	NA	NA	NA	0.22	0.088	2.308	4.467	3.983	3.076	110.1021882	49.29096193
DSM-0279	Cyclorana_longipes	Hylidae	burrowing	38.06	16.92	14.75	7.29	15.44	13.24	16.59	9.02	8.89	6.78	NA	NA	NA	NA	0.129	0.044	1.95	6.035	3.349	3.665	64.56990411	25.97587409
DSM-0280	Cyclorana_longipes	Hylidae	burrowing	40.74	17.65	15.79	9.12	16.63	13.76	16.95	9.94	8.9	6.01	NA	NA	NA	NA	0.135	0.051	2.613	4.877	3.531	3.289	69.54731694	30.70284927
DSM-0281	Cyclorana_longipes	Hylidae	burrowing	41.77	18.63	17.07	9.86	17.54	14.96	16.97	10.39	10.66	6.41	NA	NA	NA	NA	0.194	0.062	2.365	3.659	3.856	3.771	94.76640074	37.83898088
AMNH-A67235	Cyclorana_maculosa	Hylidae		27.62	12.8	11.56	6.27	12.39	8.64	11.79	6.89	5.48	2.84	3.13	2.82	2.42	1.92	NA	NA	1.095	1.961	0.607	0.676	29.5782205	14.06186925
AMNH-A67243	Cyclorana_maculosa	Hylidae		30.03	14.48	12.47	6.9	12.74	9.85	12.05	8.02	5.74	3.88	3.75	3.35	3.23	2.01	NA	NA	2.051	2.658	1.134	1.311	47.62261764	21.19501166
AMNH-A67246	Cyclorana_maculosa	Hylidae		27.52	13.53	11.83	6.57	11.56	8.72	11.63	7.36	4.81	3.43	3.36	2.91	2.93	1.6	NA	NA	2.467	1.338	0.386	0.778	34.63368396	14.51914272
AMNH-A67226	Cyclorana_maini	Hylidae		36.98	17.03	15.87	8.78	17.22	10.56	15.13	9.3	6.6	4.58	5.1	4.2	3.15	2	NA	NA	2.147	6.511	1.369	1.294	95.49986136	26.17496459
AMNH-A67228	Cyclorana_maini	Hylidae		34.86	15.1	14.96	8.34	15.2	11.04	13.76	8.45	7.16	4.38	4.37	3.79	3.74	2.69	NA	NA	2.587	4.152	1.373	1.595	65.47360001	39.40252946
AMNH-A67229	Cyclorana_maini	Hylidae		34.36	14.92	14.77	8.12	14.32	10.59	13.91	8.77	8.05	4.7	4.62	5.03	3.46	2.44	NA	NA	2.178	1.192	0.816	0.913	90.7710607	32.64487779
MCZ-A72836	Cyclorana_novaehollandiae	Hylidae	burrowing	56.58	25.51	24.16	11.91	22.99	22.05	27.29	14.45	10.76	8.98	5.86	6.37	2.79	5.87	NA	NA	4.074	13.538	2.483	2.819	249.2964726	103.5876215
MCZ-A72837	Cyclorana_novaehollandiae	Hylidae	burrowing	63.23	29.03	25.74	13.23	22.46	23.82	31.82	15.02	12.48	12.1	6.38	7.47	2.83	6.97	NA	NA	5.869	13.147	3.17	2.746	362.2070866	132.9218517
MCZ-A72838	Cyclorana_novaehollandiae	Hylidae	burrowing	65.82	28.83	26.81	14.4	23.68	25.49	31.98	16.17	12.19	8.84	7.2	8.91	3.34	7.22	NA	NA	3.637	20.754	3.569	3.275	484.1985332	169.2579611
MCZ-A72839	Cyclorana_novaehollandiae	Hylidae	burrowing	68.52	28.21	27.44	13.7	25.79	27.37	33.54	16.79	14.98	9.22	8.57	9.47	3.6	8.06	NA	NA	8.108	16.614	3.123	3.295	599.3803676	208.4444212
USNM-347943	Dendrobates_auratus	Dendrobatidae	semi.arboreal	30.65	14.37	13.94	8.44	13	7.17	7.88	8.88	8.31	9.14	3.12	1.93	1.27	1.92	NA	NA	0.819	0.153	1.725	2.598	22.65360365	8.898900483
USNM-347944	Dendrobates_auratus	Dendrobatidae	semi.arboreal	30.43	13.23	13.01	6.94	11.7	7.1	7.87	9.29	7	7.29	3.19	3.11	1.99	2.61	NA	NA	0.908	0.153785817	2.749	4.317	34.36208778	17.69047552
USNM-347945	Dendrobates_auratus	Dendrobatidae	semi.arboreal	30.74	13.67	13.76	8.04	12.52	7.1	8.16	9.54	7.11	7.7	3.02	3.09	1.91	2.95	NA	NA	0.604	0.16	2.847	5.966	33.39662373	20.29749503
USNM-347946	Dendrobates_auratus	Dendrobatidae	semi.arboreal	30.09	13.41	13.24	7.87	12.16	7.57	7.35	8.81	7.47	7.94	2.33	2.05	1.4	1.86	NA	NA	0.645	0.150368461	2.302	3.492	16.76900084	9.026047021
USNM-165019	Dendrobates_leucomelas	Dendrobatidae	terrestrial	35.42	13.16	13.09	6.8	11.86	8.58	9.14	8.98	7.71	7.31	3.42	3.99	1.45	2.61	NA	NA	0.556	0.257	2.188	4.083	47.01360105	12.96930736
USNM-216632	Dendrobates_leucomelas	Dendrobatidae	terrestrial	31.36	13.77	12.76	6.81	11.08	7.23	8.02	7.81	7.29	7.75	2.93	3.18	1.77	2.32	NA	NA	0.525	0.143	2.301	2.956	33.58901801	13.71767636
USNM-216635	Dendrobates_leucomelas	Dendrobatidae	terrestrial	31.43	12.4	12.7	7.25	11.49	7.54	8.06	8.69	7.3	7.78	2.81	3.35	1.57	2.54	NA	NA	0.479	0.282	2.173	3.548	30.55916186	13.2588457
USNM-83941	Dendrobates_leucomelas	Dendrobatidae	terrestrial	32.43	14.73	13.98	7.84	13.21	8.11	8.74	9.22	7.8	8.2	2.46	4.56	1.51	3.74	NA	NA	0.45	0.403	2.578	2.959	43.25848677	20.66923236
NCSM-606	Dendrobates_tinctorius	Dendrobatidae	terrestrial	30.97	11.99	13.67	7.67	12.19	7.78	7.81	8.6	6.47	7.01	3.73	3.01	2.49	1.73	NA	NA	0.674	0.196	2.988	3.357	35.2422102	15.41638656
NCSM-607	Dendrobates_tinctorius	Dendrobatidae	terrestrial	29.74	11.64	13.42	7.04	11.58	8.34	8.21	8.64	6.53	7.19	3.3	2.63	2.47	1.75	NA	NA	0.573	0.19	2.699	3.098	26.44790616	15.1864458
NCSM-614	Dendrobates_tinctorius	Dendrobatidae	terrestrial	28.24	11.1	12.18	6.64	11.47	7.1	8.47	8.38	5.98	6.54	3.32	2.62	2.31	1.3	NA	NA	0.426	0.229	2.294	3.195	25.27731732	9.57571578
UF-107198	Dendrobates_tinctorius	Dendrobatidae	terrestrial	45.55	16.94	18.38	10.98	16.63	8.11	11.36	12.16	10.44	10.63	5.86	3.74	2.84	2.26	NA	NA	1.46	0.14	2.18	1.97	97.19663974	30.88452404
UF-107199	Dendrobates_tinctorius	Dendrobatidae	terrestrial	39.57	15.82	17.69	8.03	15.61	7.89	10.21	12.07	9.82	10.76	4.05	2.7	2.67	1.3	NA	NA	0.498	0.191	1.91	4.068	45.28912115	16.07500339
UF-63175	Dendrobates_tinctorius	Dendrobatidae	terrestrial	43.23	16.86	17.13	11.56	15.92	9.23	10.79	12.75	9.88	10.93	5.07	4.07	3.07	2.09	NA	NA	1.537	0.569	6.463	10.512	91.0811626	28.77468985
LACM-114618	Dendrobates_truncatus	Dendrobatidae		27.47	11.82	11.75	6.89	11	6.44	7.27	7.25	6.24	6.3	3.46	3.95	1.68	2.85	NA	NA	0.802	1.323	1.396	1.67	42.29210459	14.72857176
LACM-114619	Dendrobates_truncatus	Dendrobatidae		29.89	14.5	15.42	8.66	13.89	9.79	10.2	9	5.9	4.53	2.47	3.5	1.67	2.81	NA	NA	0.57	0.099	1.302	1.736	32.81720776	18.94417912
LACM-114624	Dendrobates_truncatus	Dendrobatidae		29.89	14.5	15.42	8.66	13.89	9.79	10.2	9	5.9	4.53	2.47	3.5	1.67	2.81	NA	NA	0.535	0.449	0.949	1.482	32.81720776	18.94417912
LACM-114631	Dendrobates_truncatus	Dendrobatidae		26.64	11.4	12.03	7.37	11	6.53	7.19	7.32	6.46	6.29	3.54	4.17	1.65	2.4	NA	NA	0.517	0.2	1.304	1.44	44.05678431	12.47180868
LACM-114633	Dendrobates_truncatus	Dendrobatidae		26.98	11.86	12.38	7.06	11.44	6.97	7.5	7.5	6.81	6.32	3.36	3.63	1.77	2.53	NA	NA	0.615	0.224	1.719	1.417	37.87034121	14.51386432
UMMZ-204310	Dendrophryniscus_brevipollicatus	Bufonidae	semi.arboreal	20.51	7.13	8.33	5.47	7.83	5.48	5.78	5.44	3.99	3.79	1.87	2.21	0.6	1.39	NA	NA	0.445	0.777	1.258	1.248	7.714220293	1.818777943
UMMZ-204311	Dendrophryniscus_brevipollicatus	Bufonidae	semi.arboreal	18.21	5.5	8.06	4.61	6.48	4.53	4.94	4.04	3.63	1.45	1.85	1.84	0.53	1	NA	NA	0.532	0.542	0.831	0.848	4.901408138	1.118354625
UMMZ-204313	Dendrophryniscus_brevipollicatus	Bufonidae	semi.arboreal	20.77	7.9	9.11	5.58	8.81	5.43	6.3	5.87	4.46	5.02	1.57	2.31	0.55	1.28	NA	NA	0.477	0.709	1.05	1.117	7.500795934	1.679034666
UMMZ-204316	Dendrophryniscus_brevipollicatus	Bufonidae	semi.arboreal	20.41	7.85	8.23	4.72	7.71	5.14	5.85	5.49	4.62	4.74	1.53	2.26	0.43	1.48	NA	NA	0.386	0.607	1.029	0.872	7.106211897	1.371193143
UMMZ-204319	Dendrophryniscus_brevipollicatus	Bufonidae	semi.arboreal	17.68	6.62	6.99	4.17	5.96	4.07	4.85	4.42	3.59	3.89	1.41	1.89	0.43	1.26	NA	NA	0.466	0.371	0.467	0.596	4.618570028	0.991481929
USNM-345118	Dendrophryniscus_leucomystax	Bufonidae	terrestrial	18.15	7.99	8.35	4.38	6.7	4.96	5.73	4.69	3.9	4.48	2.27	2.04	0.43	1.3	NA	NA	0.147	1.126	0.731	0.826	9.686601434	1.221987912
USNM-345119	Dendrophryniscus_leucomystax	Bufonidae	terrestrial	17.81	8.11	8.26	4.49	7.18	3.77	4.68	4.48	3.93	4.3	1.81	2.2	0.45	1.23	NA	NA	0.201	0.941	0.616	0.879	8.454554666	1.196923239
USNM-345121	Dendrophryniscus_leucomystax	Bufonidae	terrestrial	19.15	8.72	8.71	4.81	7.7	4.46	5.32	5.41	4.64	4.68	1.76	2.52	0.57	1.71	NA	NA	0.336	1.472	0.747	0.626	10.12507666	2.222581769
USNM-147950	Dendropsophus_berthalutzae	Hylidae	arboreal	19.26	8.98	9.08	5.2	7.18	5.6	5.96	5.61	3.06	4.1	1.41	1.83	0.78	1.82	NA	NA	0.157	2.682	2.165	2.102	6.066178224	3.374585731
USNM-162173	Dendropsophus_berthalutzae	Hylidae	arboreal	19.42	9.5	9.83	5.56	7.61	5.8	5.78	5.44	3.31	3.76	1.64	1.72	0.75	1.67	NA	NA	0.29	4.545	3.212	2.286	7.015595274	3.223293698
USNM-208153	Dendropsophus_berthalutzae	Hylidae	arboreal	20.72	10.21	10.38	6.2	8.84	6.75	6.94	6.49	4.02	4.47	1.91	2.15	0.64	1.78	NA	NA	0.651	8.045	3.653	2.9	10.97655849	3.095750534
USNM-257214	Dendropsophus_berthalutzae	Hylidae	arboreal	19.07	9.13	9.42	5.03	7.56	5.73	7.06	5.53	3.32	3.22	1.37	1.56	0.51	1.79	NA	NA	0.857	5.542	1.544	1.486	5.108396159	2.251348548
MVZ-162768	Dendropsophus_bifurcus	Hylidae	arboreal	24.49	11.1	12.54	7.1	11.1	7.25	7.87	7.71	4.36	4.33	1.84	2.6	1.03	2.99	NA	NA	0.31	18.628	4.14	3.246	13.90217581	10.11054523
MVZ-162774	Dendropsophus_bifurcus	Hylidae	arboreal	23.13	11.49	12.12	6.61	10.42	6.83	7.07	7.23	5.05	4.71	1.53	2.59	1	2.2	NA	NA	0.353	8.319	2.167	2.128	11.92009867	6.980618876
MVZ-162778	Dendropsophus_bifurcus	Hylidae	arboreal	22.76	10.46	11.89	6.69	10.13	6.61	7.63	7.4	4.66	4.79	1.62	2.56	0.97	2.59	NA	NA	0.264	10.246	2.237	2.309	11.35678204	7.820274177
MVZ-174158	Dendropsophus_bifurcus	Hylidae	arboreal	22.24	10.35	12.23	6.43	9.88	6.62	7.48	7.31	4.24	4.82	1.64	2.41	1.15	2.21	NA	NA	0.121	9.212	1.908	1.936	10.70951657	8.137391252
MVZ-174161	Dendropsophus_bifurcus	Hylidae	arboreal	23.76	10.84	12.45	6.95	10.53	6.65	7.94	7.2	4.43	4.91	1.51	2.31	0.73	2.35	NA	NA	0.158	12.204	2.908	2.253	9.898897699	5.59150478
USNM-234925	Dendropsophus_carnifex	Hylidae	arboreal	25.68	10.77	11.82	6.47	10.43	6.9	7.78	7.44	4.4	4.07	1.59	2.85	0.68	2.52	NA	NA	0.461	8.392	4.138	3.332	12.77692408	5.302681674
USNM-234927	Dendropsophus_carnifex	Hylidae	arboreal	23.19	10.26	11.26	6.22	9.23	6.7	7.34	7.03	4.42	3.93	1.65	2.6	0.53	2.44	NA	NA	0.431	8.406	3.989	3.448	11.52320477	3.812173983
USNM-234948	Dendropsophus_carnifex	Hylidae	arboreal	25.67	11.82	12.05	6.31	11.13	7.08	7.7	7.22	5.36	4.7	1.93	2.69	0.67	2.81	NA	NA	0.612	10.687	3.945	3.816	16.06555348	5.939320974
USNM-285837	Dendropsophus_carnifex	Hylidae	arboreal	24.82	11.59	12.56	6.1	10.9	7.02	7.99	7.75	4.26	3.92	2.05	2.58	0.91	2.61	NA	NA	0.487	12.73	6.296	3.723	16.04817419	7.809804558
USNM-285838	Dendropsophus_carnifex	Hylidae	arboreal	23.8	12.12	11.66	5.84	9.74	5.69	7.75	7.01	4.89	5.28	1.63	2.38	0.71	2.31	NA	NA	0.404	9.277	4.021	4.334	12.30936949	5.006537871
MVZ-203872	Dendropsophus_ebraccatus	Hylidae	arboreal	24.1	12.72	12.87	7.65	10.37	7.12	7.99	7.35	4.31	4.43	1.74	2.15	0.92	2.36	NA	NA	0.283	14.955	2.997	2.686	12.45786	7.315550352
MVZ-219603	Dendropsophus_ebraccatus	Hylidae	arboreal	24.08	11.66	12.33	6.93	10.06	6.98	8.07	11.45	4.14	4.09	2.13	2.45	1	2.16	NA	NA	0.374	16.074	2.959	2.627	15.92989323	6.972450735
MVZ-264260	Dendropsophus_ebraccatus	Hylidae	arboreal	25.92	12.35	13.2	7.45	10.98	6.75	8.12	7.37	4.89	4.98	1.78	2.22	1.06	2.18	NA	NA	0.246	13.991	3.051	3.254	12.77640179	7.985551534
MVZ-66575	Dendropsophus_ebraccatus	Hylidae	arboreal	25.52	13.03	13.98	7.68	11.4	6.59	7.97	8.68	4.46	4.82	1.96	2.62	0.98	2.78	NA	NA	0.541	23.772	3.622	3.161	17.51743058	9.971182605
MVZ-66577	Dendropsophus_ebraccatus	Hylidae	arboreal	26.23	12.53	13.08	7.18	11.81	7.39	8.47	8.01	4.71	5.62	2.49	3.26	1	3.31	NA	NA	0.829	19.541	4.799	4.554	26.62788329	11.33455213
USNM-123575	Dendropsophus_elegans	Hylidae	arboreal	25.38	11.75	7.3	10.74	6	7.8	7.39	4.44	3.84	4.39	2.14	2.72	0.64	2.89	NA	NA	0.577	16.886	4.197	4.497	17.90561205	3.534836278
USNM-70522	Dendropsophus_elegans	Hylidae	arboreal	25.12	11.01	13.15	7.48	10.72	6.66	8.36	7.35	4.31	4.52	2.11	2.28	0.5	2.56	NA	NA	0.87	17.224	4.666	3.472	13.86670409	4.406607295
USNM-70523	Dendropsophus_elegans	Hylidae	arboreal	26.34	11.27	13.55	7.82	11.41	7.06	7.22	7.4	5.51	4.71	2.47	2.94	0.52	2.91	NA	NA	0.332	18.112	4.408	3.831	21.42578913	5.367897996
USNM-70524	Dendropsophus_elegans	Hylidae	arboreal	26	9.71	11.39	7.35	11.07	6.34	8.61	7.82	4.05	4.19	2.39	2.59	0.54	2.64	NA	NA	0.797	9.668	5.014	2.768	15.73568023	4.250989551
USNM-97358	Dendropsophus_elegans	Hylidae	arboreal	26.35	10.17	13.34	7	11.57	6.17	7.83	8.11	4.12	3.55	2.18	2.68	0.89	2.87	NA	NA	0.58	15.344	5.279	4.468	15.55538868	8.920647111
USNM-268889	Dendropsophus_koechlini	Hylidae	arboreal	22.14	10.74	10.35	5.77	8.73	5.64	6.6	5.93	4.38	3.4	1.71	2.04	0.65	1.87	NA	NA	0.471	4.569	3.461	3.051	9.808422972	3.293547563
USNM-284263	Dendropsophus_koechlini	Hylidae	arboreal	20.13	10.64	10.55	5.99	8.13	5.57	6.3	5.33	4.01	3.73	1.63	1.82	0.74	1.89	NA	NA	0.239	2.941	2.389	2.001	8.263599239	3.862910181
USNM-343206	Dendropsophus_koechlini	Hylidae	arboreal	21.47	10.52	10.49	6.32	8.61	5.49	6.73	6.15	4.19	4.52	1.9	1.84	0.91	1.96	NA	NA	0.496	6.404	3.307	2.251	9.628436941	4.898257121
USNM-343207	Dendropsophus_koechlini	Hylidae	arboreal	19.67	9.95	9.92	5.14	8.04	5.41	6.16	5.56	4.17	4.06	1.73	1.8	0.78	1.81	NA	NA	0.413	3.736	2.53	2.35	8.111670771	3.666515087
MVZ-63258	Dendropsophus_labialis	Hylidae		34.62	15.97	16.14	8.15	14.26	9.13	11.44	10.53	6.13	4.98	3.55	3.56	1.09	3.24	NA	NA	1.147	26.556	3.844	3.331	52.83867199	14.92257139
MVZ-63259	Dendropsophus_labialis	Hylidae		32.9	16.24	15.86	8.29	15.67	8.74	10.83	10.88	6.12	5.94	3.67	3.48	0.88	3.22	NA	NA	0.893	25.608	3.716	3.165	54.30001627	11.76549906
MVZ-63260	Dendropsophus_labialis	Hylidae		34.96	17.46	16.84	8.92	16.14	10.13	11.95	10.99	5.14	5.27	4.47	3.97	1.1	3.96	NA	NA	1.242	38.465	4.54	3.906	81.1168161	19.20430456
MVZ-63273	Dendropsophus_labialis	Hylidae		34.24	15.34	15.19	8.87	14.35	9.12	11.04	10.06	5.68	5.22	3.56	3.5	0.96	3.79	NA	NA	0.706	26.232	3.701	2.978	50.03939251	14.46894426
MVZ-63275	Dendropsophus_labialis	Hylidae		32.07	14.5	14.53	8.51	14.24	9.08	10.5	10.35	5.5	5.89	3.89	4.03	1	3.19	NA	NA	0.751	20.37	3.232	2.701	59.51018171	12.13458488
OMNH-33642	Dendropsophus_leali	Hylidae	arboreal	18.88	9.48	9.66	5.75	8.13	5.37	5.65	5.6	3.48	3.6	1.41	1.64	0.65	2.02	NA	NA	0.28	6.82	2.118	1.453	5.739048893	3.320553479
OMNH-33644	Dendropsophus_leali	Hylidae	arboreal	18.86	9.48	9.58	5.3	7.56	5.05	5.66	5.26	3.89	3.74	1.81	1.81	0.69	2.24	NA	NA	0.224	4.031	2.59	2.254	8.130815637	3.876423742
OMNH-33646	Dendropsophus_leali	Hylidae	arboreal	18.12	8.8	9.08	5.58	7.61	5.18	5.65	4.79	3.43	2.58	1.67	1.91	0.5	1.33	NA	NA	0.317	5.893	2.95	2.463	7.348541264	1.580797063
OMNH-33652	Dendropsophus_leali	Hylidae	arboreal	21.46	10.54	10.47	5.69	8.27	6.02	6.75	5.85	3.84	3.51	1.85	1.87	1.02	2.23	NA	NA	0.36	12.079	3.981	3.042	9.546025111	6.234768652
OMNH-33686	Dendropsophus_leali	Hylidae	arboreal	18.22	8.07	8.18	4.36	6.16	5.09	4.52	4.73	3.57	3.25	1.64	2.25	0.6	1.88	NA	NA	0.249	3.149	1.29	1.957	7.79594071	2.415633423
MVZ-174233	Dendropsophus_marmoratus	Hylidae	arboreal	36.98	14.67	16.97	8.94	14.81	9.36	11.2	11.09	5.63	5.57	2.49	3.3	1.3	3.5	NA	NA	1.046	45.874	7.987	6.794	31.55818571	20.21444703
MVZ-174256	Dendropsophus_marmoratus	Hylidae	arboreal	35.85	14.12	16.57	9.14	14.98	8.62	10.52	11.16	6.27	6.41	2.33	3.2	1.32	3.88	NA	NA	1.182	47.517	6.509	7.966	27.56190444	22.21758201
MVZ-174264	Dendropsophus_marmoratus	Hylidae	arboreal	35.57	15.01	16.98	9.18	14.39	9.69	11.36	11.05	5.68	7.23	2.51	4.3	1.3	4.05	NA	NA	0.631	34.544	5.978	6.088	42.4122679	23.40478673
MVZ-174265	Dendropsophus_marmoratus	Hylidae	arboreal	37	15.52	16.4	8.87	15.22	8.98	11.46	11.12	5.31	6.91	2.65	3.3	1.15	4.06	NA	NA	1.065	64.673	10.319	8.894	35.53204123	20.046398
CM-90963	Dendropsophus_microcephalus	Hylidae	arboreal	24.4	9.13	11.69	5.9	8.68	5.59	6.87	6.04	3.77	2.56	2.44	1.18	2.12	1.15	NA	NA	0.22	5.58	1.15	0.83	6.88194564	7.461340148
CM-90964	Dendropsophus_microcephalus	Hylidae	arboreal	23.04	10.71	12.29	7	9.94	5.69	7.13	6.16	3.75	4.08	1.97	1.41	2.25	1.19	NA	NA	0.39	5.73	1.33	1.1	7.788313708	8.61489501
CM-90978	Dendropsophus_microcephalus	Hylidae	arboreal	21.84	9.59	10.84	6.14	8.82	5.56	6.5	5.43	3.51	2.62	1.8	1.5	2.08	1.19	NA	NA	0.17	5.27	0.95	0.94	6.778771548	7.024383356
CM-91034	Dendropsophus_microcephalus	Hylidae	arboreal	21.84	10.09	11.76	6.41	9.46	5.33	6.22	6.05	4.24	3.68	2.05	1.22	2.16	0.98	NA	NA	0.36	5.65	1.42	1.37	6.606531113	6.517120863
CM-91035	Dendropsophus_microcephalus	Hylidae	arboreal	22.78	9.92	12.36	6.43	9.88	5.18	6.95	5.95	3.92	3.54	1.93	1.38	2.1	1.05	NA	NA	0.27	5.65	1.36	1.52	6.916982775	7.135028155
USNM-531435	Dendropsophus_minusculus	Hylidae	arboreal	20.76	9.4	9.4	5.05	7.11	5.39	6.28	5.05	3.37	3.49	1.71	2.07	0.89	2.65	NA	NA	0.326	4.511	1.176	2.211	8.710898154	5.804066248
USNM-531439	Dendropsophus_minusculus	Hylidae	arboreal	18.84	8.91	9.63	5.23	7.11	5.17	5.71	4.03	4.12	3.11	1.22	2.11	0.83	2.08	NA	NA	0.357	4.648	2.155	1.65	6.004662698	4.35247556
USNM-531440	Dendropsophus_minusculus	Hylidae	arboreal	18.14	8.76	9.85	5.28	8.19	5.25	6.05	5.5	3.46	3.92	1.38	1.88	0.86	2.01	NA	NA	0.422	4.243	1.876	1.701	5.949900026	4.457582254
USNM-531443	Dendropsophus_minusculus	Hylidae	arboreal	17.91	8.69	8.79	4.96	7.06	4.84	6.31	4.77	3.18	2.57	1.59	1.68	0.76	1.91	NA	NA	0.25	4.949	1.962	1.339	6.07707798	3.340446044
USNM-531444	Dendropsophus_minusculus	Hylidae	arboreal	20.69	11.04	10.46	5.71	8.24	6.3	6.44	5.66	3.96	4.27	1.51	1.79	0.62	2.17	NA	NA	0.441	7.311	3.127	2.737	7.812097921	3.684272416
USNM-208841	Dendropsophus_minutus	Hylidae	arboreal	21.49	10.26	10.88	5.93	9.46	6.3	6.75	6.05	4.46	4.15	1.63	1.44	1.13	1.79	0.01	0.009	0.333	6.064	2.659	2.298	6.304724066	5.761412844
USNM-208842	Dendropsophus_minutus	Hylidae	arboreal	21.39	10.53	11.4	6.06	9.84	6.23	7.13	6.53	4.48	4.05	2.09	1.38	1.14	1.89	0.015	0.012	0.287	6.503	4.56	3.293	7.951011294	6.430431755
USNM-208847	Dendropsophus_minutus	Hylidae	arboreal	19.23	9.65	10.06	5.68	8.33	5.44	6.03	6.01	3.3	3.52	1.86	1.69	1.02	2.15	0.009	0.008	0.413	3.961	3.032	2.455	7.941372888	5.775708138
USNM-303042	Dendropsophus_minutus	Hylidae	arboreal	19.77	9.81	10.37	5.57	8.96	5.27	5.88	5.47	3.92	4.2	1.5	1.42	0.98	1.69	0.008	0.007	0.235	4.246	2.702	2.069	5.470376748	4.496350555
USNM-303043	Dendropsophus_minutus	Hylidae	arboreal	20.53	10.14	10.87	6.08	9.62	5.66	6.38	5.86	4.36	4.53	1.74	1.53	1.32	1.96	0.012	0.008	0.301	6.908	3.224	2.37	7.067198028	7.362548578
USNM-280805	Dendropsophus_nanus	Hylidae	arboreal	17.32	8.08	8.24	4.51	6.94	4.13	5.35	4.32	3.01	2.65	1.43	1.93	0.46	1.62	NA	NA	0.319	2.676	1.576	1.316	5.838124254	1.607565527
USNM-280808	Dendropsophus_nanus	Hylidae	arboreal	22.91	10.71	11	6.17	8.59	5.91	6.1	6.05	3.98	3.1	1.73	1.68	0.69	1.91	NA	NA	0.389	5.753	2.439	2.145	8.149171963	3.795279545
USNM-280809	Dendropsophus_nanus	Hylidae	arboreal	19.67	7.11	8.62	4.55	7.67	4.23	5.7	5.52	3.12	3.22	1.57	1.78	0.42	1.94	NA	NA	0.358	4.723	2.803	1.86	5.201850687	1.838767897
USNM-280832	Dendropsophus_nanus	Hylidae	arboreal	17.79	7.36	8.41	5.02	7.14	4.74	5.39	4.57	3.58	2.75	1.46	1.5	0.52	1.54	NA	NA	0.253	2.353	2.501	2.008	4.219787252	1.763147667
USNM-280845	Dendropsophus_nanus	Hylidae	arboreal	16.41	7.7	7.71	4.06	6.25	4.24	4.36	4.23	2.69	2.56	1.37	1.46	0.37	1.8	NA	NA	0.207	2.502	1.518	1.24	4.032113743	1.344303204
USNM-247171	Dendropsophus_parviceps	Hylidae	arboreal	19.49	9.68	10.49	5.62	8.09	5.29	6.31	6	4.02	3.72	1.59	1.82	1.5	2.18	0.013	0.01	0.225	3.928	2.571	1.977	7.333520262	8.98032114
USNM-247173	Dendropsophus_parviceps	Hylidae	arboreal	19.55	10.08	11.25	6.64	7.83	5.18	6.89	5.61	4.11	4.3	1.65	1.75	1.11	2.04	0.011	0.006	0.369	3.962	2.628	2.589	7.619932981	6.669208504
USNM-247174	Dendropsophus_parviceps	Hylidae	arboreal	17.45	8.17	9.29	5.44	6.81	4.92	5.44	5.17	3.64	3.74	1.44	1.6	0.95	1.42	0.008	0.007	0.285	2.555	2.197	1.917	4.9280279	3.280924906
USNM-247180	Dendropsophus_parviceps	Hylidae	arboreal	19.47	9.36	9.98	5.99	8.08	6.03	6.32	5.57	3.69	3.91	1.43	1.41	0.9	1.87	0.011	0.007	0.346	4.441	2.858	2.498	4.940826749	4.397271529
USNM-247599	Dendropsophus_parviceps	Hylidae	arboreal	20.04	9.78	10.41	5.48	8.17	6.01	6.89	6.28	4.28	3.55	1.59	1.6	1.42	1.79	0.014	0.01	0.357	5.528	3.497	2.639	6.513652544	6.927247929
DSM-0045	Dendropsophus_rhodopeplus	Hylidae	arboreal	21.82	10.76	11.94	6.61	9.03	6.37	7.25	5.56	4.01	5.13	2.55	1.89	2.97	1.44	0.02	0.015	0.31	8.535	2.963	3.659	13.57634553	13.36878364
USNM-342946	Dendropsophus_rhodopeplus	Hylidae	arboreal	19.65	10.32	11.21	5.68	8.54	5.06	6.48	5.48	4.64	3.88	1.68	1.38	1.05	1.96	0.012	0.007	0.36	5.217	2.706	2.658	6.263782831	6.039759
USNM-342947	Dendropsophus_rhodopeplus	Hylidae	arboreal	21.35	10.4	10.9	5.7	8.51	5.53	7.18	5.99	3.97	3.9	2.04	1.63	1.13	1.88	0.016	0.01	0.258	7.087	3.401	3.003	9.053567373	6.062216152
USNM-342948	Dendropsophus_rhodopeplus	Hylidae	arboreal	21.74	11.09	11.72	6.38	9.57	5.78	7.14	6.21	4.01	4.51	1.83	1.71	1.28	2.37	0.019	0.012	0.398	6.971	3.655	3.657	9.085469461	9.30796098
USNM-342949	Dendropsophus_rhodopeplus	Hylidae	arboreal	21.18	11.21	11.71	6.21	9.46	4.83	6.46	5.55	4.88	4.63	1.58	1.72	1.02	1.78	0.011	0.007	0.368	6.574	3.101	2.867	7.975534043	5.566031961
USNM-345247	Dendropsophus_rhodopeplus	Hylidae	arboreal	21.68	11.24	11.02	5.74	9.96	5.84	7.17	6.24	4.11	4.13	2.06	2.06	1.56	2.69	0.02	0.011	0.695	8.561	4.738	4.448	12.48732395	12.10673676
USNM-114737	Dendropsophus_robertmertensi	Hylidae		18.59	9.02	9.94	4.87	7.7	5.36	6.04	5.4	3.24	3.09	1.57	2.4	0.6	2.21	NA	NA	0.221	2.965	2.041	2.348	8.897870041	3.450631123
USNM-114741	Dendropsophus_robertmertensi	Hylidae		23.84	12.02	11.94	6.42	9.94	5.74	6.62	6.41	3.51	3.69	2.19	2.44	0.93	2.27	NA	NA	0.465	6.649	3.984	3.457	16.81539353	6.59905517
USNM-114747	Dendropsophus_robertmertensi	Hylidae		20.98	10.87	11.43	5.83	9.44	5.78	6.44	6.33	3.68	3.52	1.77	2.35	0.61	2.14	NA	NA	0.507	5.312	3.199	2.808	11.836936	3.906235885
USNM-114761	Dendropsophus_robertmertensi	Hylidae		22.75	10.9	11.27	5.81	9.27	5.52	6.51	5.71	3.52	3.46	2.22	1.99	0.78	2.48	NA	NA	0.391	8.643	2.746	2.352	12.60669296	5.707406772
OMNH-40490	Dendropsophus_rubicundulus	Hylidae	arboreal	20.63	8.26	9.26	5.31	8.2	5.38	5.59	4.81	3.61	3.59	1.62	1.76	0.49	2.32	NA	NA	0.303	6.877	2.295	1.68	6.165614344	2.755901418
OMNH-40499	Dendropsophus_rubicundulus	Hylidae	arboreal	19.78	9.18	9.58	5.46	8.34	4.12	5.65	4.99	3.49	3.59	1.29	1.63	0.67	1.85	NA	NA	0.347	2.259	2.04	1.769	5.053457558	3.108713268
OMNH-40500	Dendropsophus_rubicundulus	Hylidae	arboreal	21.3	10.13	9.77	6.38	8.39	5.6	5.78	5.64	3.75	3.22	1.62	1.77	0.74	1.92	NA	NA	0.307	7.466	2.549	2.356	7.604424509	3.634093851
OMNH-40504	Dendropsophus_rubicundulus	Hylidae	arboreal	22.31	10.5	10.13	5.78	9.28	5.78	6.02	6.02	3.94	4.3	1.52	1.57	0.73	2.08	NA	NA	0.284	5.281	1.63	1.306	6.55995962	4.026839009
OMNH-40510	Dendropsophus_rubicundulus	Hylidae	arboreal	20.39	9.24	9.6	5.65	8.32	5.25	5.39	5.25	3.19	3.83	1.52	1.6	0.59	2.11	NA	NA	0.245	5.12	1.941	1.058	5.883072067	3.128774956
DSM-0046	Dendropsophus_sarayacuensis	Hylidae	arboreal	25.1	13.54	14.3	8.45	12.11	7.39	8.99	8.24	4.95	4.78	2.31	2.17	3.3	1.55	0.033	0.025	0.736	14.287	6.022	5.852	17.76883705	19.14918532
DSM-0132	Dendropsophus_sarayacuensis	Hylidae	arboreal	24.86	12.68	13.65	7.96	11	7.72	8.67	6.85	5.17	4.92	3.1	2.37	3.29	1.68	0.036	0.024	0.358	12.925	5.789	5.17	24.3892205	19.75178992
DSM-0133	Dendropsophus_sarayacuensis	Hylidae	arboreal	27.06	13.38	14.75	8.08	12.44	8.05	9.31	7.92	6.3	5.57	3.1	2.55	3.41	2.07	0.044	0.034	0.702	12.852	8.907	7.31	27.69023327	27.25745925
DSM-0134	Dendropsophus_sarayacuensis	Hylidae	arboreal	25.53	12.8	14.28	7.39	11.25	6.81	8.59	7.49	5.12	5.69	2.8	2.47	3	2.26	0.031	0.025	0.45	12.345	7.037	5.47	23.17573845	25.34699785
DSM-0135	Dendropsophus_sarayacuensis	Hylidae	arboreal	24.46	11.52	12.43	7.8	10.47	6.79	8.97	7.05	4.77	4.88	2.74	2.09	1.5	2.49	0.029	0.018	0.401	10.882	6.1	5.228	17.27101871	12.15431147
DSM-0137	Dendropsophus_sarayacuensis	Hylidae	arboreal	25.86	13.81	14.31	8.19	12.49	6.69	9.38	6.82	5.37	5.53	1.72	3.32	3.19	1.79	0.027	0.021	0.359	9.72	5.367	4.492	20.64566308	21.39202879
DSM-0138	Dendropsophus_sarayacuensis	Hylidae	arboreal	27.08	13.13	14.32	8.11	12	6.97	9.32	7.37	5.16	5.5	3.38	2.53	3.65	2.27	0.036	0.03	0.754	12.629	9.426	6.926	29.39480437	31.06206801
DSM-0139	Dendropsophus_sarayacuensis	Hylidae	arboreal	26.15	14.15	14.76	8.28	12.42	6.89	8.88	8.33	5.96	7.15	2.24	2.63	3.26	1.74	0.036	0.025	0.926	13.014	7.542	6.167	21.82372263	21.91905531
DSM-0140	Dendropsophus_sarayacuensis	Hylidae	arboreal	27.91	13.8	15.89	8.79	12.1	6.92	9.16	7.82	5.21	5.79	3.69	2.3	1.82	2.99	0.04	0.03	0.86	13.91935609	7.142	6.331	30.66210138	22.63784595
DSM-0141	Dendropsophus_sarayacuensis	Hylidae	arboreal	25.37	13.49	13.92	8.2	10.56	7.79	8.93	7.23	4.92	5.62	2.69	3.05	1.91	3.26	0.033	0.026	0.708	11.188	6.756	5.379	28.97561721	22.69127135
USNM-342955	Dendropsophus_sarayacuensis	Hylidae	arboreal	29.56	16.05	16.55	8.76	13.88	7.13	8.79	9.51	5.85	5.43	2.26	2.37	2.02	3.03	0.046	0.028	1.186	19.336	8.916	7.122	22.50611059	26.51921246
USNM-342956	Dendropsophus_sarayacuensis	Hylidae	arboreal	28.69	14.64	15.46	8.06	12.75	8.03	8.54	8.3	5.59	5.61	2.32	2.24	1.41	2.94	0.036	0.021	0.87	16.561	7.782	6.752	19.91799902	16.7781688
USNM-342957	Dendropsophus_sarayacuensis	Hylidae	arboreal	30.82	15.22	16.16	8.52	14	8.18	9.28	9.44	5.63	5.48	2.28	2.54	1.44	2.59	0.033	0.026	0.978	15.585	9.226	8.419	23.07553839	15.77873707
USNM-342958	Dendropsophus_sarayacuensis	Hylidae	arboreal	29.79	15.75	16.55	8.97	13.16	7.27	9.53	8.55	6.82	6.37	2.23	2.68	1.45	2.73	0.035	0.025	1.073	9.762	8.552	7.45	24.64273131	17.15130911
USNM-343214	Dendropsophus_sarayacuensis	Hylidae	arboreal	29.55	14.6	15.89	8.4	13.57	7.48	9.12	8.92	6.06	6.48	2.36	2.42	1.56	3.07	0.045	0.029	1.213	20.109	8.676	7.643	21.82975449	19.92303499
DSM-0055	Dendropsophus_triangulum	Hylidae	arboreal	22.5	11.47	11.32	6.38	9.92	6.57	7.48	6.79	4.85	4.11	2.69	1.85	2.42	1.81	0.024	0.014	0.635	13.114	10.14113197	5.342898833	14.94362817	12.98102524
DSM-0056	Dendropsophus_triangulum	Hylidae	arboreal	22.58	11.4	12.64	6.88	10.6	6.6	7.89	7.28	5.46	4.63	2.31	1.99	2.76	1.68	0.017	0.015	0.389	10.023	5.080750764	3.458171206	13.71950791	15.34384011
DSM-0059	Dendropsophus_triangulum	Hylidae	arboreal	23.42	10.7	11.64	6.24	9.57	6.72	7.5	6.57	5.22	4.62	2.54	2.08	2.3	1.68	0.021	0.014	0.285	10.276	5.104030263	4.935554475	14.79958222	11.77494059
DSM-0060	Dendropsophus_triangulum	Hylidae	arboreal	23.13	10.95	11.86	6.77	11.04	6.72	7.77	6.76	5.45	4.43	2.58	2.05	2.61	1.66	0.026	0.015	0.261	14.668	5.878073621	4.964737354	15.16199373	13.45246625
DSM-0062	Dendropsophus_triangulum	Hylidae	arboreal	24.98	12.27	13.86	7.33	10.94	7.26	8.78	7.56	5.82	4.84	2.94	2.19	2.88	1.98	0.035	0.022	0.657	12.508	9.140113488	6.314445525	20.68257627	20.69138373
DSM-0063	Dendropsophus_triangulum	Hylidae	arboreal	19.91	10.71	10.71	6.1	8.39	5.96	6.96	5.82	4.41	4.16	2.21	1.64	2.14	1.82	0.019	0.011	0.37	8.024	5.272806635	5.226167315	10.16235166	10.9205185
DSM-0066	Dendropsophus_triangulum	Hylidae	arboreal	22.9	11.38	11.91	7.03	10.76	6.74	8.33	7.27	4.77	3.85	2.69	2.41	2.39	1.81	0.025	0.015	0.346	11.066	7.189000436	5.190904669	19.31435508	13.48828904
USNM-164084	Dendropsophus_tritaeniatus	Hylidae	arboreal	18.49	8.15	9.48	5.33	8.26	4.19	5.86	5.46	3.33	3.1	1.29	1.64	0.58	1.97	NA	NA	0.061	3.156	0.972	0.847	4.513981696	2.835771175
USNM-164085	Dendropsophus_tritaeniatus	Hylidae	arboreal	18.99	8.4	8.95	5.63	7.39	5.1	5.33	4.64	3.23	3.09	1.48	1.91	0.62	2.03	NA	NA	0.036	2.742	1.227	1.153	6.216457879	2.94903135
USNM-164086	Dendropsophus_tritaeniatus	Hylidae	arboreal	17.49	8.74	8.67	4.75	7.53	4.55	5.6	4.76	3.36	2.48	1.45	1.62	0.52	1.93	NA	NA	0.06	2.016	0.739	0.798	5.374809499	2.277971975
CM-36216	Dermatonotus_muelleri	Microhylidae	burrowing	55.34	18.99	13.69	9.89	20.35	9.21	14.71	15.04	11.16	6.2	6.56	4.53	4.92	2.63	NA	NA	1.444	18.307	4.295	3.122	147.7391625	46.37596142
CM-36216E	Dermatonotus_muelleri	Microhylidae	burrowing	52.58	18.79	15.28	10.19	18.22	8.98	13.97	14.36	10.74	6.62	8.93	5.3	6.11	3.31	NA	NA	1.426	13.133	2.957	3.633	232.8213136	80.90235894
CM-36216F	Dermatonotus_muelleri	Microhylidae	burrowing	52.25	17.82	15.58	9.38	18.74	8.41	12.65	14.19	10.69	5.69	6.25	4.04	4.5	2.29	NA	NA	1.418	11.789	2.661	2.637	117.7979435	42.03238913
LACM-6240	Diaglena_spatulata	Hylidae	arboreal	74.82	26.83	28.47	14.23	24.06	23.23	20.92	18.39	10.36	8.21	3.44	6.76	1.68	5.31	NA	NA	2.634	31.396	15.074	23.292	163.3407096	66.49054559
LACM-6243	Diaglena_spatulata	Hylidae	arboreal	80.5	25.65	29.28	15.03	26.15	23.72	20.01	19.45	10.75	9.04	3.76	8.02	2.48	5.66	NA	NA	2.966	24.703	28.305	25.454	202.4968209	107.5988949
LACM-6246	Diaglena_spatulata	Hylidae	arboreal	73.87	23.2	26.45	15.6	23.63	22.61	19.33	18.07	11.12	8.05	3.6	7.13	1.98	5.19	NA	NA	3.641	30.65	22.52	23.863	155.9009071	71.15851088
LACM-6249	Diaglena_spatulata	Hylidae	arboreal	79.48	28.98	28.74	15.87	24.97	23.84	20.97	19.16	11.51	8.81	4.7	8.63	2.04	5.02	NA	NA	3.693	36.649	25.572	28.033	307.7341272	77.0529508
LACM-6261	Diaglena_spatulata	Hylidae	arboreal	79.3	25.2	27.96	15.48	24.59	24	21.52	18.65	11.17	8.81	4.45	5.62	1.96	5.98	NA	NA	2.914	43.535	27.873	30.112	164.9929904	85.79521148
CM-56032	Diasporus_diastema	Eleutherodactylidae	arboreal	16.89	6.24	7.11	4.34	6.02	4.79	5.84	3.38	3.78	2.98	1.81	1.74	1.45	0.89	NA	NA	0.107	0.307	2.138	1.603	5.14494859	2.402128502
CM-56062	Diasporus_diastema	Eleutherodactylidae	arboreal	21.14	7.98	7.95	5.06	7.12	5.8	6.57	4.03	4.45	3.98	2.24	1.62	1.61	0.99	NA	NA	0.121	0.662	3.67	2.617	7.581140595	3.317392251
CM-56064	Diasporus_diastema	Eleutherodactylidae	arboreal	17.97	8	7.57	4.66	6.38	4.93	6.03	3.32	3.56	3.02	2.16	1.45	1.55	1	NA	NA	0.103	0.193	2.369	1.954	6.559645461	3.071823117
UF-156139	Diasporus_diastema	Eleutherodactylidae	arboreal	22.09	9.39	8.74	4.73	8.42	6.45	6.67	4.66	4.9	3.54	2.34	1.82	1.79	1.1	NA	NA	0.36	0.27	2.59	2.2	10.46939208	4.505321373
UF-156142	Diasporus_diastema	Eleutherodactylidae	arboreal	18.62	7.41	8.06	4.44	6.9	4.88	5.73	3.93	3.68	2.77	2.22	1.64	1.74	0.93	NA	NA	0.075	0.153	2.08	1.487	7.062909754	3.414568781
UF-156333	Diasporus_diastema	Eleutherodactylidae	arboreal	19.19	8.46	4.76	7.19	4.37	5.52	1.95	3.96	4.03	3.68	2.15	1.55	1.54	0.91	NA	NA	0.095	0.195	1.83	1.689	7.38089705	1.746375751
USNM-219531	Diasporus_vocator	Eleutherodactylidae	terrestrial	13.91	6.84	6.28	3.97	4.99	3.86	4.37	2.23	3.4	2.66	1.58	2.04	0.5	1.63	NA	NA	0.177	0.073	1.162	0.644	5.771809421	1.339941627
USNM-219533	Diasporus_vocator	Eleutherodactylidae	terrestrial	14.69	6.67	6.32	4.18	5.2	4.44	4.94	2.55	3.24	2.45	1.85	2.33	0.58	2.03	NA	NA	0.106	0.199	1.541	0.912	7.527003362	1.948093227
USNM-219535	Diasporus_vocator	Eleutherodactylidae	terrestrial	13.9	6.72	5.63	3.68	4.79	3.51	4.61	2.06	2.87	2.6	1.56	1.98	0.45	1.95	NA	NA	0.119	0.281	1.112	0.552	5.434100778	1.293374061
USNM-219536	Diasporus_vocator	Eleutherodactylidae	terrestrial	13.21	6.13	5.37	3.43	4.1	3.31	4.58	2.01	2.66	2.03	1.6	1.81	0.46	1.45	NA	NA	0.182	0.111	0.784	0.476	4.647588396	0.937710429
USNM-219537	Diasporus_vocator	Eleutherodactylidae	terrestrial	14.78	6.52	5.96	4.1	4.66	4.08	4.58	2.51	2.98	2.63	1.74	2.14	0.54	2.02	NA	NA	0.079	0.051	1.064	0.608	6.355932027	1.702001802
CM-52477	Discoglossus_galganoi	Alytidae	semi.aquatic	40.2	17.67	20.36	10.54	18.41	11.29	13.29	8.81	8.12	4.66	4.33	5.85	2.8	4.89	0.275	0.105	0.878	23	1.99	1.57	117.178771	72.98158495
CM-52509	Discoglossus_galganoi	Alytidae	semi.aquatic	45.4	19.78	23.1	13.11	21.52	12.48	15.7	10.77	9.05	6.1	5.79	7.72	3.29	5.43	0.481	0.188	1.802	43.252	2.982	2.271	231.4679034	108.0379498
CM-52513	Discoglossus_galganoi	Alytidae	semi.aquatic	52.18	24.13	26.67	15.08	24.24	13.69	16.76	12.02	10.75	6.93	7.16	9.3	4.08	7.75	0.728	0.29	1.599	54.729	3.518	2.51	420.6509939	220.7768374
CM-52538	Discoglossus_galganoi	Alytidae	semi.aquatic	43.46	17.44	20.89	11.49	18.55	11.64	12.94	8.88	7.03	4.13	3.81	5.99	2.85	4.18	0.271	0.099	1.175	24.165	2.372	1.74	104.1998048	65.15206847
CM-52553	Discoglossus_galganoi	Alytidae	semi.aquatic	47.39	19.52	23.11	13.67	21.8	12.46	14.57	11.02	9.08	7.69	5.56	8.06	3.92	6.04	0.523	0.24	1.481	25.419	2.87	1.902	229.0120178	143.248993
CM-56540	Discoglossus_scovazzi	Alytidae	semi.aquatic	25.49	11.77	13.61	7.22	12.32	7.87	8.22	6.53	4.22	4.12	3.35	2.28	2.1	1.28	NA	NA	0.359	0.708	0.496	0.408	23.53557123	9.577585027
FMNH-218187	Duttaphrynus_parietalis	Bufonidae	terrestrial	58.22	24.07	23.12	14.36	21.1	19.74	24.84	14.42	15.98	11.1	NA	NA	NA	NA	0.2923	0.0834	2.537	7.42	4.729	4.144	163.4193306	62.53057394
FMNH-218188	Duttaphrynus_parietalis	Bufonidae	terrestrial	54.18	23.67	21.39	12.94	19.8	18.38	23.07	14.46	14.61	11.23	NA	NA	NA	NA	0.3157	0.0777	2.11	11.61	5.388	4.717	169.6608732	55.16804363
FMNH-218189	Duttaphrynus_parietalis	Bufonidae	terrestrial	64.1	22.65	22.81	14.77	21.44	18.98	24.19	15.29	17.89	13.09	NA	NA	NA	NA	0.3994	0.106	2.476	10.923	4.025	4.087	191.5953736	72.46035736
FMNH-218193	Duttaphrynus_parietalis	Bufonidae	terrestrial	59.29	20.87	22.06	14.09	18.93	19.14	24.2	13.09	16.61	11.53	NA	NA	NA	NA	0.3263	0.0859	2.422	12.037	3.912	4.631	153.1113597	60.85779285
FMNH-218195	Duttaphrynus_parietalis	Bufonidae	terrestrial	52.15	20.08	19.02	12.25	17.47	17.79	21.45	14.22	12.35	9.49	NA	NA	NA	NA	0.1866	0.0541	1.686	10.307	4.965	5.229	99.38238687	38.4769877
FMNH-218196	Duttaphrynus_parietalis	Bufonidae	terrestrial	58.71	19.53	21.13	13.21	18.49	17.18	22.38	13.9	15.2	10.31	NA	NA	NA	NA	0.2795	0.0757	2.007	9.566	6.015	5.698	128.4792257	53.55227335
FMNH-218197	Duttaphrynus_parietalis	Bufonidae	terrestrial	60.26	22.7	23.09	13.57	22.38	17.45	24.01	14.62	16.71	12.08	NA	NA	NA	NA	0.3431	0.0983	2.819	9.355	6.584	5.62	172.5310601	69.7307864
KU-200358	Duttaphrynus_stomaticus	Bufonidae		64.48	25.72	24.99	12.72	24.13	14.85	23.03	14.02	13.24	10.47	10.68	7.89	8.1	4.86	NA	NA	4.651	40.824	4.07	3.311	567.3980603	257.5468076
KU-200359	Duttaphrynus_stomaticus	Bufonidae		68.37	24.61	26.18	13.95	26.28	12.92	22.71	14.94	13.47	12.09	8.99	4.89	5.01	3.18	NA	NA	2.972	28.297	2.996	2.58	283.2362209	109.195091
KU-200367	Duttaphrynus_stomaticus	Bufonidae		62	22.52	22.99	12.56	25.01	13.96	22.05	14.91	12.61	10.19	13.09	9.32	8.14	5.53	NA	NA	3.592	34.168	3.936	3.409	719.2710351	270.9300232
UMMZ-210945	Dyscophus_guineti	Microhylidae	terrestrial	56.68	21.49	20.36	14.18	29.03	18.25	26.94	18.6	9.63	12.98	8.63	9.65	3.16	5.53	NA	NA	5.098	24.455	5.141	3.043	468.5362003	93.14479994
UMMZ-210946	Dyscophus_guineti	Microhylidae	terrestrial	60.56	19.37	21.01	15.57	27.39	19.05	27.69	19.9	11.19	14.71	9.13	10.86	4.29	7.02	NA	NA	4.899	27.339	4.741	3.86	502.804146	165.649101
UMMZ-218952	Dyscophus_guineti	Microhylidae	terrestrial	60.75	20.02	24.51	15.67	29.06	19.19	26.79	20.72	10.56	14.21	8.93	11.27	4.88	7.2	NA	NA	6.649	32.585	6.688	3.939	527.4825229	225.4572764
UMMZ-219349	Dyscophus_insularis	Microhylidae	terrestrial	35.6	13.7	12.22	7.26	15.93	8.45	13.13	8.51	7.5	6.55	3.66	4.64	1.3	4.07	NA	NA	2.587	16.384	1.43	1.205	60.90995235	16.92690645
UMMZ-219351	Dyscophus_insularis	Microhylidae	terrestrial	36.26	14.04	12.6	7.45	16.92	8.52	13.19	8.89	7.83	5.96	4.44	5.53	1.64	3.51	NA	NA	2.468	29.409	1.776	1.427	90.24929871	18.98847715
UMMZ-219352	Dyscophus_insularis	Microhylidae	terrestrial	37.49	13.66	13.18	8.37	18.11	9.13	13.89	9.32	7.76	6.37	5.06	5.78	1.72	3.94	NA	NA	1.748	31.086	1.61	1.38	104.5918106	23.38345636
UMMZ-219357	Dyscophus_insularis	Microhylidae	terrestrial	15.15	15.22	13.35	7.74	17.72	10.39	15.42	9.27	7.07	5.92	4.03	5.9	1.76	4.15	NA	NA	3.002	25.646	2.227	1.702	94.74151755	25.52763943
UMMZ-219358	Dyscophus_insularis	Microhylidae	terrestrial	36.43	14.59	13.2	7.24	15.46	9.53	13.6	8.97	7.21	6.92	4.04	5.18	1.68	3.88	NA	NA	2.101	21.028	1.768	1.232	79.93464368	22.52597331
MVZ-130790	Ecnomiohyla_minera	Hylidae	arboreal	83.03	34.55	40.47	21.64	37.66	25.76	31.41	29.58	18.49	13.06	5.35	11.28	2.95	9.04	NA	NA	6.155	264.423	61.803	68.808	545.8578497	282.548026
KU-205093	Edalorhina_perezi	Leptodactylidae	terrestrial	30.19	11.46	12.69	6.05	12.44	9.71	11.01	7.06	6.31	4.87	2.94	3.9	0.82	3.34	NA	NA	0.531	0.791	1.828	1.368	34.4005338	9.098935112
KU-207707	Edalorhina_perezi	Leptodactylidae	terrestrial	26.64	11.15	11.27	5.8	11.95	8.44	8.91	6.98	5.26	4.89	2.91	2.98	0.66	2.61	NA	NA	0.574	0.25	1.013	0.926	25.31353203	5.082495299
KU-209173	Edalorhina_perezi	Leptodactylidae	terrestrial	28.11	9.92	12.33	6.13	11.62	8.53	8.91	7.8	5.62	4.66	2.41	3.49	0.87	2.88	NA	NA	0.556	0.547	1.272	1.073	21.84352723	8.088042853
KU-215129	Edalorhina_perezi	Leptodactylidae	terrestrial	29.26	12.15	12.93	6.21	11.3	9.14	9.85	7.71	5.94	5.94	2.48	4.12	0.79	2.92	NA	NA	0.6	0.263	1.439	1.309	32.50078131	7.808670443
KU-215447	Edalorhina_perezi	Leptodactylidae	terrestrial	28.17	11.95	12.62	5.58	11.94	9	9.6	7.28	5.74	6.08	2.72	3.21	0.78	2.58	NA	NA	0.536	0.26	1.305	1.205	27.31558264	6.648785011
USNM-247434	Elachistocleis_ovalis	Microhylidae	terrestrial	28.5	10.43	10.42	6.3	11.93	4.87	5.77	4.75	3.94	3.29	2.96	3.74	2.16	3.07	0.067	0.026	0.643	0.617	1.413	0.83	30.22847572	18.08957953
USNM-343271	Elachistocleis_ovalis	Microhylidae	terrestrial	32.18	11.61	11.65	7.06	13.74	5.82	6.5	6.48	4.18	4.61	3.39	5.03	2.2	3	0.077	0.04	1.167	0.959	1.867	1.087	51.82848685	20.12975493
USNM-343272	Elachistocleis_ovalis	Microhylidae	terrestrial	31.58	11.84	11.12	6.48	13.3	6.16	6.96	6.27	4.32	3.59	3.81	4.81	2.55	3.09	0.079	0.036	0.761	0.842	2.247	1.356	56.80549925	22.93887283
USNM-343273	Elachistocleis_ovalis	Microhylidae	terrestrial	32.22	12.34	11.82	6.92	13.04	5.36	6.96	6.84	4.58	4.52	3.8	4.19	2.46	3.68	0.088	0.042	0.749	0.866	1.841	1.197	51.43768398	28.01360682
UF-21000	Eleutherodactylus_alticola	Eleutherodactylidae	terrestrial	24.48	11.5	10.33	5.63	10.61	7.15	8.29	6.37	5.5	3.82	3.06	3.24	2.37	1.48	NA	NA	0.6	0.196	1.351	1.325	29.84921428	9.485910212
UF-21009	Eleutherodactylus_alticola	Eleutherodactylidae	terrestrial	19.19	8.54	7.83	4.42	9.34	5.93	6.91	5.02	3.76	3.52	2.67	2.09	1.5	1.14	NA	NA	0.378	0.114	0.886	0.609	12.47624932	3.505310543
UF-21017	Eleutherodactylus_alticola	Eleutherodactylidae	terrestrial	16.91	7.05	7.89	4.73	7.37	4.32	6.13	4.44	3.72	2.6	2.35	1.89	1.67	1.06	NA	NA	0.262	0.045	0.726	0.48	8.197612965	3.65652011
UF-64385	Eleutherodactylus_amadeus	Eleutherodactylidae	semi.arboreal	17.49	7.31	8.23	4.73	7.64	5.12	5.8	4.2	3.29	3.51	2.19	2.16	1.7	0.88	NA	NA	0.256	0.215	0.673	0.58	9.052819674	3.223295007
UF-64465	Eleutherodactylus_amadeus	Eleutherodactylidae	semi.arboreal	16.97	7.53	7.95	4.92	7.61	5.01	5.62	4.42	3.96	2.94	2.07	2.07	1.56	1.1	NA	NA	0.243	0.203	0.699	0.446	8.447035002	3.571519608
UF-64499	Eleutherodactylus_amadeus	Eleutherodactylidae	semi.arboreal	17.53	6.85	8.26	4.88	7.57	4.93	5.23	4.34	4.67	3.34	1.97	1.83	1.48	1.03	NA	NA	0.185	0.114	0.956	0.471	6.465118865	3.296458511
KU-221262	Eleutherodactylus_amplinympha	Eleutherodactylidae	arboreal	26.85	9.95	11.93	7.28	10.81	7.96	9.49	5.79	5.43	5.39	2.14	3.12	1.48	2.21	NA	NA	0.313	0.086	2.827	2.23	17.39242242	10.21558071
KU-221263	Eleutherodactylus_amplinympha	Eleutherodactylidae	arboreal	23.23	9.19	10.77	5.87	9.69	7.48	8.54	5.46	4.76	4.53	1.4	1.98	0.91	1.4	NA	NA	0.301	0.4343	1.983313131	1.34083912	6.669255628	3.592144164
KU-221265	Eleutherodactylus_amplinympha	Eleutherodactylidae	arboreal	23.69	9.43	10.25	5.64	9.19	7.63	7.64	5.82	4.88	4.27	1.29	1.35	0.64	1.12	NA	NA	0.187	0.344	1.313555556	0.841412037	4.299359867	1.923492462
KU-221268	Eleutherodactylus_amplinympha	Eleutherodactylidae	arboreal	25.53	9.8	12.1	6.89	10.1	9.23	9.87	5.96	5.61	4.69	0.96	1.56	0.83	1.48	NA	NA	0.441	0.1118	2.039126263	1.27115162	3.842293479	3.891291852
KU-221269	Eleutherodactylus_amplinympha	Eleutherodactylidae	arboreal	23.4	8.88	9.91	5.6	8.93	7.64	7.85	5.21	4.46	4.35	1.09	2.09	0.93	1.52	NA	NA	0.371	0.126133333	2.357131313	1.644108796	5.296078046	3.667488981
CM-32835	Eleutherodactylus_andrewsi	Eleutherodactylidae	terrestrial	18.15	7.76	8.17	4.78	8.54	6.17	6.48	4.24	3.4	3.14	2.44	1.79	1.95	1.13	NA	NA	0.221	0.318	1.055	0.509	8.873055648	4.71306835
CM-32962	Eleutherodactylus_andrewsi	Eleutherodactylidae	terrestrial	17.3	8.04	7.79	4.52	7.07	5.11	5.62	3.66	3.78	2.36	2.3	1.54	1.58	0.91	NA	NA	0.158	0.247	0.592	0.235	7.45543919	2.932274095
CM-33244	Eleutherodactylus_andrewsi	Eleutherodactylidae	terrestrial	18.59	6.39	7.61	4.44	7.79	5.63	6.11	3.67	3.35	2.94	2.22	2.02	1.79	0.93	NA	NA	0.35	0.139	1.063	0.573	7.501944186	3.316570725
TNHC-36400	Eleutherodactylus_antillensis	Eleutherodactylidae	terrestrial	25.36	9.81	12	6.93	9.78	9.36	9.61	6.41	5.62	5.37	1.83	2.44	1.15	1.85	NA	NA	0.514	0.521	1.217	0.897	11.4677588	6.683738371
TNHC-36401	Eleutherodactylus_antillensis	Eleutherodactylidae	terrestrial	23.55	9.79	10.65	6.67	7.99	8.64	8.73	5.81	4.83	5.57	1.21	1.98	0.91	1.56	NA	NA	0.138	0.281	0.633	0.724	6.140473749	3.958076876
TNHC-36402	Eleutherodactylus_antillensis	Eleutherodactylidae	terrestrial	22.66	8.97	10.58	6.42	8.48	9.12	8.43	5.29	5.41	5.22	1.44	1.87	1.07	2.18	NA	NA	0.09	0.284	0.542	0.574	6.323611321	6.460923006
UF-58757	Eleutherodactylus_apostates	Eleutherodactylidae		20.61	10.13	11.76	5.77	11.5	6.31	7.94	5.06	4.29	3.78	2.52	2.02	1.63	1.13	NA	NA	0.318	0.111	0.706	0.467	13.49988231	5.670769518
KU-276154	Eleutherodactylus_auriculatoides	Eleutherodactylidae	arboreal	27.96	11.98	13.18	7.35	11.82	9.72	10.37	7.55	5.86	5.3	2.33	2.78	1.3	2.42	NA	NA	0.599	0.309	3.228	2.84	20.31543667	10.85532312
KU-276161	Eleutherodactylus_auriculatoides	Eleutherodactylidae	arboreal	25.21	9.98	12.21	7.3	11.02	8.67	9.91	6.26	5.49	4.41	2.26	2.66	1.17	2.15	NA	NA	0.475029014	0.227505495	4.131495811	2.722	15.70685533	8.040973156
KU-276162	Eleutherodactylus_auriculatoides	Eleutherodactylidae	arboreal	25.49	10.14	12.59	6.82	11.24	9.25	9.68	7.01	5.25	5	1.87	2.43	1.44	2.03	NA	NA	0.557290135	0.212225275	3.900397563	2.942	12.06297594	9.635025908
KU-276166	Eleutherodactylus_auriculatoides	Eleutherodactylidae	arboreal	25.89	10.89	11.93	6.53	10.52	8.45	9.25	6.95	5.41	5.59	1.97	2.24	1.23	1.85	NA	NA	0.436794971	0.524620879	3.653319117	2.25	12.58087221	7.106993368
KU-276176	Eleutherodactylus_auriculatoides	Eleutherodactylidae	arboreal	26.17	9.71	11.83	6.8	10.42	8.39	10.14	6.8	5.15	4.55	1.61	2.29	1.4	1.85	NA	NA	0.568876209	0.212225275	3.376738766	2.588	9.372365462	8.021454702
MCZ-A19839	Eleutherodactylus_bakeri	Eleutherodactylidae	arboreal	32.89	13.78	15.29	8.46	14.93	9.1	12.29	9.87	6.77	5.77	3.12	2.91	1.72	2.58	NA	NA	0.932	0.792	5.373	4.662	32.75408164	17.76332513
MCZ-A21562	Eleutherodactylus_bakeri	Eleutherodactylidae	arboreal	23.41	9.98	10.5	6.26	9.57	7.29	8.14	6.58	5.77	3.95	1.8	1.63	1.15	1.44	NA	NA	0.410583784	0.473366136	2.102354822	1.583106787	7.66583165	4.552167755
MCZ-A88887	Eleutherodactylus_bakeri	Eleutherodactylidae	arboreal	27.01	10.84	12.63	7.5	12.29	8.35	10.05	8.22	6.19	5.03	1.93	2.97	1.39	2.23	NA	NA	0.656178378	1.084272069	3.899506209	2.872499635	16.26715734	10.24923947
USNM-515845	Eleutherodactylus_blairhedgesi	Eleutherodactylidae	terrestrial	19.2	7.64	8.66	5.19	7.15	5.93	6.65	4.49	4.02	3.46	1.93	2.33	0.78	1.6	NA	NA	0.144	0.069	0.713	0.467	8.994462496	2.829444008
UF-58431	Eleutherodactylus_brevirostris	Eleutherodactylidae	terrestrial	18.49	9.03	9.51	5.39	10.78	6.5	6.77	5	3.88	3.67	2.45	2.48	1.48	1.13	NA	NA	0.32	0.167	0.649	0.709	14.36395851	4.163794646
UF-58470	Eleutherodactylus_brevirostris	Eleutherodactylidae	terrestrial	18.02	8.3	9.33	4.84	8.83	5.75	5.7	4.96	3.61	3.62	2.37	1.96	1.38	1.25	NA	NA	0.26	0.069	0.945	0.616	10.09371728	4.213464797
UF-58486	Eleutherodactylus_brevirostris	Eleutherodactylidae	terrestrial	20.6	9.13	9.7	5.75	9.2	5.96	6.66	5.16	3.96	4.17	3.09	2.32	2.02	1.15	NA	NA	0.28	0.091	0.439	0.427	17.13506943	5.899151785
USNM-135244	Eleutherodactylus_cavernicola	Eleutherodactylidae	terrestrial	33.64	10.13	14.4	8.76	13.81	12.72	12.02	9.07	7.87	5.98	5.09	6.78	1.22	4	NA	NA	0.812	0.235	3.046	3.122	91.52200973	18.39716658
USNM-135248	Eleutherodactylus_cavernicola	Eleutherodactylidae	terrestrial	32.34	12.9	13.97	7.8	13.14	10.7	11.47	8.6	7.66	5.81	3.73	5.16	1.35	3.93	NA	NA	0.588	1.053	2.253	2.731	65.0005259	19.40400383
USNM-135253	Eleutherodactylus_cavernicola	Eleutherodactylidae	terrestrial	33.66	14.84	13.86	8.04	13.13	8.79	13.13	9.35	7.72	5.68	4.08	5.57	1.02	3.95	NA	NA	1.204	0.13	3.592	3.819	88.2912948	14.61938571
USNM-135254	Eleutherodactylus_cavernicola	Eleutherodactylidae	terrestrial	30.25	13.25	13.5	7.52	12.46	8.42	10.62	8.84	6.95	5.97	3.16	5.13	1.09	3.6	NA	NA	0.738	0.189	3.166	2.727	56.23270208	13.86856077
USNM-135255	Eleutherodactylus_cavernicola	Eleutherodactylidae	terrestrial	32.4	12.86	13.58	7.52	12.65	11.44	11.36	8.62	8.01	6.58	3.35	4.3	1.17	3.94	NA	NA	0.889	0.259	2.861	3.264	48.49789153	16.38892547
KU-276433	Eleutherodactylus_cochranae	Eleutherodactylidae	arboreal	19.81	6.89	8.17	4.78	6.53	5.48	6.24	3.72	3.41	2.96	1.09	2.06	0.79	1.34	NA	NA	0.254	0.094	1.273	1.071	4.05024754	2.264240597
KU-276436	Eleutherodactylus_cochranae	Eleutherodactylidae	arboreal	20.57	6.85	8.48	5.02	6.65	5.95	6.77	4.41	3.79	3.35	1.11	1.9	0.92	1.46	NA	NA	0.290849741	0.157588235	1.791846154	1.215339623	3.782124126	2.981982992
KU-276437	Eleutherodactylus_cochranae	Eleutherodactylidae	arboreal	20.61	7.45	8.23	4.77	6.65	6.12	6.84	3.95	3.83	3.44	1.24	1.87	0.94	1.55	NA	NA	0.197409326	0.0705	1.889769231	1.169150943	4.522600132	3.139265257
USNM-310824	Eleutherodactylus_corona	Eleutherodactylidae	arboreal	18.02	8.16	8.3	4.26	6.86	5.23	5.76	4.84	4.07	3.77	1.69	1.86	0.62	1.43	NA	NA	0.1	0.271	1.399	1.216	6.715191996	1.926524099
USNM-310825	Eleutherodactylus_corona	Eleutherodactylidae	arboreal	16.87	7.95	7.45	4.36	7.01	5.06	5.97	4.83	4.05	3.52	1.24	1.65	0.63	1.33	NA	NA	0.085	0.263	1.279	1.145	4.258350302	1.634244717
USNM-310826	Eleutherodactylus_corona	Eleutherodactylidae	arboreal	18.35	8.13	7.31	4.27	7.52	5.71	6.18	5.39	3.73	3.16	1.92	2.16	0.8	1.54	NA	NA	0.151	0.371	1.704	1.484	8.827020843	2.357744343
MCZ-A23592	Eleutherodactylus_cundalli	Eleutherodactylidae	terrestrial	23.45	10.44	11.04	6.34	10.63	6.64	7.39	5.83	4.42	4.11	3.31	2.45	2.11	1.85	NA	NA	0.276	0.639	1.588	1.32	22.16476869	11.28215037
MCZ-A23593	Eleutherodactylus_cundalli	Eleutherodactylidae	terrestrial	24.07	8.94	9.85	5.53	10.26	6.4	6.67	5.27	4.98	4.12	3.06	2.63	2.32	1.59	NA	NA	0.291	0.798	1.319	1.031	18.83576747	9.51239698
MCZ-A28727	Eleutherodactylus_cundalli	Eleutherodactylidae	terrestrial	32.68	13.91	14.77	8.03	13.95	10.76	10.97	9.55	7.11	4.05	3.75	2.53	2.66	1.48	NA	NA	0.985	0.817	3.986	5.438	34.54995973	15.22272753
UF-53859	Eleutherodactylus_darlingtoni	Eleutherodactylidae		24.35	11.54	12.1	7	11.9	6.5	8.37	6.99	6.06	5.09	2.54	1.87	1.76	1.47	NA	NA	0.644	0.453	1.474	1.38	14.34992921	8.195661251
UF-59215	Eleutherodactylus_darlingtoni	Eleutherodactylidae		23.71	11.87	12.44	7.44	12.89	7.33	9.19	7.91	6.37	4.66	3.17	3.24	1.99	1.59	NA	NA	0.486	0.725	1.514	1.183	31.91711424	10.30479147
UF-59244	Eleutherodactylus_darlingtoni	Eleutherodactylidae		25.72	12.93	13.55	7.8	12.85	7.79	9.18	7.15	6.27	6.08	2.02	1.46	1.59	0.84	NA	NA	0.385	0.264	1.258	0.974	9.983236896	4.737883005
USNM-309780	Eleutherodactylus_dolomedes	Eleutherodactylidae	arboreal	21.13	8.35	8.78	4.82	8.04	6.23	7.74	5.81	4.62	3.63	2.49	2.35	0.43	2.36	NA	NA	0.117	0.307	1.566	1.831	12.79152463	2.332617885
USNM-310823	Eleutherodactylus_dolomedes	Eleutherodactylidae	arboreal	18.74	8.13	8.32	4.29	7.16	5.25	6.5	4.89	4.14	3.91	1.67	2.7	0.57	2.13	NA	NA	0.1	0.328	1.351	1.648	9.597086464	2.644517298
MCZ-A134496	Eleutherodactylus_eileenae	Eleutherodactylidae	semi.arboreal	18.46	9.23	10.2	5.47	8.2	5.68	5.88	5.47	3.94	3.27	1.77	1.61	1.52	0.85	NA	NA	0.248	0.831	1.132	1.147	6.886038873	3.450097052
MCZ-A134499	Eleutherodactylus_eileenae	Eleutherodactylidae	semi.arboreal	19.91	8.75	9.62	5.72	7.75	5.92	6.49	5.08	3.8	3.59	2.01	1.3	1.55	0.98	NA	NA	0.187	0.58	1.934	1.582	5.985715753	3.825616858
MCZ-A134506	Eleutherodactylus_eileenae	Eleutherodactylidae	semi.arboreal	18.17	7.89	9.95	5.51	8.01	6.08	6.41	5.15	3.94	2.84	2.03	1.35	1.4	0.88	NA	NA	0.227	0.425	1.591	1.343	5.660769044	3.209241615
USNM-189254	Eleutherodactylus_eunaster	Eleutherodactylidae	arboreal	19.29	5.71	7.98	5.32	7.15	5.17	5.48	3.71	3.84	3.01	1.71	1.78	0.44	1.57	NA	NA	0.144	0.202	0.876	0.762	4.550099016	1.443191116
USNM-189257	Eleutherodactylus_eunaster	Eleutherodactylidae	arboreal	16.9	5.68	7.25	4.21	5.94	5.78	5.69	3.98	3.63	2.26	0.99	1.71	0.42	1.16	NA	NA	0.133	0.139	0.516	0.58	2.517377043	0.924727798
USNM-509043	Eleutherodactylus_glamyrus	Eleutherodactylidae	arboreal	18.5	8.75	8.93	4.85	7.21	5.99	7.15	4.37	4.44	3.12	1.82	2.33	0.44	1.67	NA	NA	0.069	0.247	0.391	0.914	9.714131734	1.717865798
USNM-509049	Eleutherodactylus_glamyrus	Eleutherodactylidae	arboreal	20.48	9.43	9.61	5.73	7.78	6.29	7.33	5.25	4.57	4.16	1.75	2.35	0.7	1.89	NA	NA	0.152	0.358	1.125	0.891	10.15280933	3.32852527
USNM-509050	Eleutherodactylus_glamyrus	Eleutherodactylidae	arboreal	18.75	9.16	9.25	5.4	6.46	6.39	7.17	4.75	4.08	3.44	1.84	2.13	0.57	1.87	NA	NA	0.225	0.394	1.165	0.847	9.398564512	2.581230699
USNM-509051	Eleutherodactylus_glamyrus	Eleutherodactylidae	arboreal	19.72	8.51	9.24	5.13	6.27	7.66	4.82	4.21	3.64	2.2	2.41	2.01	0.78	2.32	NA	NA	0.072	0.363	1.121	0.98	10.79223235	4.377470071
USNM-509052	Eleutherodactylus_glamyrus	Eleutherodactylidae	arboreal	19.4	9.57	9.6	5.36	7.76	5.82	6.91	5.58	4.47	4.19	1.53	2.27	0.7	1.39	NA	NA	0.185	0.173	1.046	0.826	8.701574693	2.445415722
CM-52825	Eleutherodactylus_glaucoreius	Eleutherodactylidae	terrestrial	23.08	10.15	10.94	6.01	10.56	6.77	7.8	6.08	5.33	4.47	2.58	2.19	2.11	1.25	NA	NA	0.42	0.43	0.86	0.79	15.01407184	7.554024985
CM-52829	Eleutherodactylus_glaucoreius	Eleutherodactylidae	terrestrial	28.1	12.14	13.82	7.2	13.9	9.09	9.7	8.35	6.64	5.55	3.31	1.89	2.17	1.28	NA	NA	0.55	0.38	1.29	1.52	19.88278019	10.0495444
CM-32881	Eleutherodactylus_gossei	Eleutherodactylidae	terrestrial	24.62	10.09	10.82	6.06	10.92	6.95	9.09	5.54	5.03	4.48	3.27	2.19	2.48	1.36	NA	NA	0.71	0.34	0.76	0.52	18.91697371	9.554027271
CM-32993	Eleutherodactylus_gossei	Eleutherodactylidae	terrestrial	25.86	11.59	11.84	6.7	11.49	7.38	10.06	5.93	5.79	4.3	3.14	2.52	2.44	1.26	NA	NA	0.86	0.5	0.78	0.66	24.00945221	9.529732288
CM-33156	Eleutherodactylus_gossei	Eleutherodactylidae	terrestrial	20.83	9.71	10	5.31	10.36	5.89	8.39	5.07	4.93	3.72	2.66	2.34	2.27	1.49	NA	NA	0.54	0.31	0.68	0.46	15.8228733	8.854840694
CM-33232	Eleutherodactylus_gossei	Eleutherodactylidae	terrestrial	23.86	10.66	11.34	5.76	10.97	7.11	9.5	5.54	5.59	5.61	3.31	2.59	2.47	1.43	NA	NA	0.5	0.49	0.92	0.38	23.9250905	10.48611634
CM-33270	Eleutherodactylus_gossei	Eleutherodactylidae	terrestrial	25.33	9.96	10.03	5.29	10.5	7.41	9.11	5.4	4.73	3.52	2.97	2.14	2.34	1.58	NA	NA	0.69	0.4	0.87	0.62	16.57288771	9.708284707
CM-38762	Eleutherodactylus_gossei	Eleutherodactylidae	terrestrial	25.92	9.99	11.93	5.54	12.14	7.31	9.32	6.05	5.01	3.96	3.13	2.71	2.22	1.48	NA	NA	0.73	0.43	0.82	0.6	22.18440286	10.26180506
CM-11645	Eleutherodactylus_grabhami	Eleutherodactylidae	semi.arboreal	17.93	7.89	8.54	4.71	8.22	5.57	6.09	4.35	3.76	3.12	2.61	2.11	1.9	1.31	NA	NA	0.2	0.193	0.976	0.682	11.37545017	5.564823495
CM-33127	Eleutherodactylus_grabhami	Eleutherodactylidae	semi.arboreal	17.73	8.13	8.46	4.88	8.36	6.13	6.21	4.46	4.27	3.18	2.34	1.97	1.6	1.24	NA	NA	0.249	0.229	1.069	0.764	9.811632109	4.394208476
CM-33227	Eleutherodactylus_grabhami	Eleutherodactylidae	semi.arboreal	21.41	9.23	10.07	5.82	8.95	7.22	7.16	5.16	4.77	2.83	2.47	1.87	1.9	1.17	NA	NA	0.352	0.247	1.631	1.229	11.16114852	5.860538994
MCZ-A18698	Eleutherodactylus_gryllus	Eleutherodactylidae	arboreal	20.64	8.15	9.5	5.27	8.01	6.3	6.29	5.01	3.88	2.93	2.54	1.38	1.26	0.91	NA	NA	0.284	0.496	1.15	1.664	7.478922595	2.851702191
MCZ-A87311	Eleutherodactylus_gryllus	Eleutherodactylidae	arboreal	17.99	9.12	9.26	5	7.96	5.29	6.02	5.04	3.73	3.62	1.89	1.8	1.49	0.82	NA	NA	0.223	0.549	2.622	1.891	8.122650638	2.961963716
USNM-564993	Eleutherodactylus_guanahacabibes	Eleutherodactylidae	terrestrial	22.9	8.91	10.18	5.92	9.1	7.14	7.22	5.5	5.68	4.82	1.9	3.16	0.65	2.14	NA	NA	0.22	0.278	0.661	0.682	14.0051258	3.707178815
TNHC-36389	Eleutherodactylus_hedricki	Eleutherodactylidae	arboreal	35.2	13.18	16.01	7.7	14.33	10.25	12.86	9.7	6.65	4.91	2.99	3.78	1.57	2.96	NA	NA	0.834	1.8	6.858	5.803	38.99842116	19.47831218
TNHC-36390	Eleutherodactylus_hedricki	Eleutherodactylidae	arboreal	33.3	12.52	15.26	7.35	12.28	10.45	11.99	8.76	6.2	4.04	2	3.56	1.22	2.37	NA	NA	0.216	0.551	3.698	2.498	23.33742575	11.5513126
KU-280064	Eleutherodactylus_hypostenor	Eleutherodactylidae	burrowing	49.28	24.38	28.41	15.69	22.6	16.54	19.1	14.38	11.06	7.46	4.35	5.78	2.13	5.32	NA	NA	2.099	3.247	10.22	8.969	160.4794485	84.28127483
KU-280067	Eleutherodactylus_hypostenor	Eleutherodactylidae	burrowing	50.63	23.21	27.77	15.35	22.37	16.83	19.61	14.43	11.21	8.64	5.41	8.27	2.23	6.32	NA	NA	2.57	9.952	3.97	4.56	271.8607695	102.4628538
KU-280068	Eleutherodactylus_hypostenor	Eleutherodactylidae	burrowing	52.16	25.63	29.9	14.02	23.89	16.28	18.73	14.95	11.67	7.43	4.57	7.69	2.06	6.37	NA	NA	2.203	2.638	10.753	10.083	235.8086721	102.7179794
KU-280071	Eleutherodactylus_hypostenor	Eleutherodactylidae	burrowing	52.15	27.28	31.38	16.24	26.29	18.44	20.45	16.53	11.99	8.21	4.91	6.97	2.43	6.47	NA	NA	2.822	3.751	13.148	12.244	244.4146665	129.1612145
KU-280074	Eleutherodactylus_hypostenor	Eleutherodactylidae	burrowing	50.53	24.21	28.43	15.06	23.53	17.12	18.29	14.44	10.79	7.53	4.33	6.34	1.94	5.85	NA	NA	2.23	7.174	5.272	6.204	173.9965232	84.4701144
USNM-335653	Eleutherodactylus_iberia	Eleutherodactylidae	terrestrial	10.49	4.8	4.71	3.13	3.84	2.83	3.5	2.16	2.32	2.13	1.05	1.42	0.38	0.95	NA	NA	0.032	0.059	0.133	0.067	1.873645859	0.445140117
MCZ-A108833	Eleutherodactylus_inoptatus	Eleutherodactylidae		21.62	10.76	11.71	5.68	9.37	5.47	7.96	5.81	3.68	4.02	1.75	1.12	0.92	0.93	NA	NA	0.327	0.612	1.58	1.237	5.521244369	2.622987963
MCZ-A97249	Eleutherodactylus_inoptatus	Eleutherodactylidae		24.41	11.16	14.28	7.49	9.95	8.09	8.61	6.67	5.39	4.04	2.23	1.46	1.35	1.09	NA	NA	0.342	1.296	1.403	1.454	9.512409546	5.501195772
MCZ-A97388	Eleutherodactylus_inoptatus	Eleutherodactylidae		21.02	9.39	12.44	5.88	9.73	8.14	9.22	6.14	4.04	3.68	2.25	1.09	1.43	0.68	NA	NA	0.401	1.379	1.596	1.781	6.028971557	3.166897135
CM-11717	Eleutherodactylus_jamaicensis	Eleutherodactylidae	semi.arboreal	15.6	6.87	7.57	4.31	5.9	4.42	5.04	4.28	3.19	2.67	1.94	1.28	1.54	0.74	NA	NA	0.201	0.101	1.274	1.25	4.466188647	2.258483628
CM-32994	Eleutherodactylus_jamaicensis	Eleutherodactylidae	semi.arboreal	21.03	8.68	8.82	4.85	7.75	5.95	6.84	5.54	3.98	3.73	2.59	1.85	2.08	1.23	NA	NA	0.769	0.15	3.062	2.743	10.88829413	5.907526224
CM-33055	Eleutherodactylus_jamaicensis	Eleutherodactylidae	semi.arboreal	19.93	9.31	9.14	5.16	8.41	6.45	5.99	5.4	4.57	3.83	2.24	1.79	1.93	1.22	NA	NA	0.294	0.044	2.135	1.942	9.772807784	5.634196144
CM-33056	Eleutherodactylus_jamaicensis	Eleutherodactylidae	semi.arboreal	15.21	7.17	7.18	4.03	6.02	4.45	5.02	4.02	3.06	2.83	2.04	1.55	1.52	0.81	NA	NA	0.14	0.165	0.988	1.068	5.935395292	2.314310777
UF-60176	Eleutherodactylus_jugans	Eleutherodactylidae	terrestrial	22.34	8.17	9.02	5.13	9.28	6.59	8.37	4.44	4.36	3.78	3.16	2.71	2.14	1.66	NA	NA	0.424	0.131	0.458	0.243	18.31669259	8.38874563
UF-60200	Eleutherodactylus_jugans	Eleutherodactylidae	terrestrial	27.59	9.97	10.79	6.15	10.89	7.52	9.59	5.69	5.96	3.74	4.11	3.23	2.6	1.78	NA	NA	0.914	0.315	0.681	0.43	34.65039017	13.07324565
UF-60205	Eleutherodactylus_jugans	Eleutherodactylidae	terrestrial	28.54	10.44	10.39	6.17	10.94	7.66	10.04	6.19	5.11	4.94	3.79	3.25	2.91	1.58	NA	NA	0.928	0.38	0.608	0.476	33.66601373	12.50645573
UF-56368	Eleutherodactylus_lamprotes	Eleutherodactylidae	arboreal	34.28	14.55	15.9	8.28	12.77	9.7	12.84	8.55	6.42	6.14	3.23	2.15	2.62	1.53	NA	NA	0.339	0.697	5.284	3.816	26.4528581	16.68623951
UF-56803	Eleutherodactylus_lamprotes	Eleutherodactylidae	arboreal	33.95	13.83	17.35	8.72	13.9	10.26	12.92	9.2	6.42	6.5	3.35	2.31	2.79	1.64	NA	NA	0.47	0.33	4.79	4.86	28.018675	20.78337899
UF-56804	Eleutherodactylus_lamprotes	Eleutherodactylidae	arboreal	33.71	14.49	16.21	8.38	13.45	8.78	12.88	9.14	6.46	5.73	3.46	2.04	2.98	1.86	NA	NA	0.15	0.07	2.16	2.11	26.77585074	23.52235769
USNM-309758	Eleutherodactylus_leberi	Eleutherodactylidae	semi.arboreal	30.39	14.92	15.21	7.78	11.19	10.9	11.26	7.68	6.18	7.23	2.14	3.07	0.93	2.81	NA	NA	0.665	0.853	3.248	2.904	25.6619467	10.40607877
USNM-309759	Eleutherodactylus_leberi	Eleutherodactylidae	semi.arboreal	29.4	13.35	14.8	9.06	11.09	9.58	11.58	8	6.44	5.83	1.94	2.84	0.79	3.18	NA	NA	0.226	0.887	2.758	2.867	19.25617226	9.733847846
CM-33285	Eleutherodactylus_luteolus	Eleutherodactylidae	semi.arboreal	11.92	5.23	6.11	3.37	5.28	4.6	4.14	2.91	2.39	2.18	1.64	1.09	1.02	0.67	NA	NA	0.148	0.434	0.527	0.175	2.447601223	1.093162717
CM-33286	Eleutherodactylus_luteolus	Eleutherodactylidae	semi.arboreal	12.02	5	5.5	3.12	5.01	3.35	3.89	2.35	2.24	2.32	1.53	1.01	1.06	0.66	NA	NA	0.099	0.093	0.571	0.441	2.02279297	1.007351684
CM-33297	Eleutherodactylus_luteolus	Eleutherodactylidae	semi.arboreal	11.81	5.28	5.87	3.22	5.32	4.26	3.69	2.9	2.79	2.15	1.28	1.25	1.07	0.87	NA	NA	0.112	0.094	0.498	0.202	2.211681228	1.430572124
USNM-309745	Eleutherodactylus_mariposa	Eleutherodactylidae	arboreal	30.11	14.41	14.18	9.13	11.09	9.12	11.65	8.01	7.32	5.27	3.06	4.04	0.75	3.17	NA	NA	0.509	0.708	2.589	2.565	46.63751471	8.826029671
USNM-309746	Eleutherodactylus_mariposa	Eleutherodactylidae	arboreal	32.26	15.29	15.18	8.96	12.01	9.58	11.63	9.39	7.55	4.23	3.4	3.65	1.34	3.42	NA	NA	0.668	1.014	3.158	2.591	49.67614586	18.21257288
USNM-309747	Eleutherodactylus_mariposa	Eleutherodactylidae	arboreal	34	14.48	14.92	9	11.96	11.1	11.79	8.78	6.45	6.14	2.92	3.75	1.15	3.63	NA	NA	0.599	0.871	3.526	2.928	41.50986373	16.30579264
USNM-309748	Eleutherodactylus_mariposa	Eleutherodactylidae	arboreal	32.72	14.14	15.13	9.47	10.79	9.99	11.54	8.7	7.05	5.7	2.99	3.88	0.91	3.01	NA	NA	0.534	0.713	3.616	2.9	42.945825	10.84964286
USNM-309749	Eleutherodactylus_mariposa	Eleutherodactylidae	arboreal	30.58	14.76	15	8.43	11.95	10.06	12.56	8.29	7.69	5.23	2.42	3.11	1.19	2.8	NA	NA	0.47	0.688	2.391	1.901	29.08243319	13.0847334
OMNH-35567	Eleutherodactylus_marnockii	Eleutherodactylidae	terrestrial	23.65	10.9	11.23	6.23	10.44	7.94	9.09	6.21	5.73	5.11	2.96	3.44	0.76	2.74	NA	NA	0.431	0.073	1.846	1.459	29.05663234	6.122270837
OMNH-35570	Eleutherodactylus_marnockii	Eleutherodactylidae	terrestrial	26.19	12.46	11.89	6.95	10.77	8.93	9.9	6.5	6.33	5.45	3.11	4.24	0.8	2.95	NA	NA	0.446	0.492	2.128	2.013	43.01430543	7.346195541
OMNH-35573	Eleutherodactylus_marnockii	Eleutherodactylidae	terrestrial	22.83	10.32	10.24	5.69	9.33	7.58	8.3	5.73	5.35	4.86	2.61	3.04	0.68	2.1	NA	NA	0.274	0.151	1.754	1.777	21.43692137	3.828219144
OMNH-35574	Eleutherodactylus_marnockii	Eleutherodactylidae	terrestrial	24.05	11.32	5.51	9.84	10.06	8.1	8.65	5.96	5.91	5.52	2.73	3.39	0.71	2.68	NA	NA	0.465	0.064	1.921	2.089	27.42694267	2.744816832
OMNH-37719	Eleutherodactylus_marnockii	Eleutherodactylidae	terrestrial	29.28	13.44	13.4	7.92	11.93	9.95	10.16	7.79	7.04	6.51	3.17	4.22	1.61	2.89	NA	NA	0.7	0.731	2.688	3.034	47.06950255	16.32289338
KU-282813	Eleutherodactylus_minutus	Eleutherodactylidae	arboreal	15.68	6.05	7.21	4.48	6.65	4.42	4.98	3.52	3.83	3.5	1.46	1.56	0.43	1.45	NA	NA	0.133	0.227	0.669	0.437	3.607459428	1.176902131
KU-282814	Eleutherodactylus_minutus	Eleutherodactylidae	arboreal	16.89	6.4	7.25	4.42	7.02	4.68	5.21	3.91	3.53	3.05	1.33	2.09	0.5	1.85	NA	NA	0.182	0.321	0.623	0.57	4.657432053	1.755692144
KU-282815	Eleutherodactylus_minutus	Eleutherodactylidae	arboreal	17.12	5.4	6.33	4.07	7.03	4.86	5.07	3.63	3.41	3.3	1.45	1.91	0.52	1.77	NA	NA	0.085	0.313	0.538	0.447	3.915288384	1.525277791
KU-282817	Eleutherodactylus_minutus	Eleutherodactylidae	arboreal	16.58	5.76	7.01	4.32	6.79	4.56	4.66	3.74	3.4	3.15	1.64	2.06	0.42	1.57	NA	NA	0.103	0.267	0.492	0.403	5.094507178	1.210139919
KU-282837	Eleutherodactylus_minutus	Eleutherodactylidae	arboreal	16.31	5.68	6.58	4.26	5.78	4.14	4.64	3.35	2.8	2.79	1.38	2.04	0.37	1.44	NA	NA	0.071	0.139	0.456	0.377	4.186260176	0.917822577
LACM-6236	Eleutherodactylus_nitidus	Eleutherodactylidae		29.89	14.5	15.42	8.66	13.89	9.79	10.2	9	5.9	4.53	2.47	3.5	1.67	2.81	NA	NA	0.44	0.09	1.297	1.346	32.81720776	18.94417912
LACM-6238	Eleutherodactylus_nitidus	Eleutherodactylidae		29.89	14.5	15.42	8.66	13.89	9.79	10.2	9	5.9	4.53	2.47	3.5	1.67	2.81	NA	NA	0.482	0.163	1.46	1.656	32.81720776	18.94417912
LACM-90544	Eleutherodactylus_nitidus	Eleutherodactylidae		29.89	14.5	15.42	8.66	13.89	9.79	10.2	9	5.9	4.53	2.47	3.5	1.67	2.81	NA	NA	0.221	0.444	1.017	1.689	32.81720776	18.94417912
LACM-9416	Eleutherodactylus_nitidus	Eleutherodactylidae		23.92	9.27	8.96	5.4	8.27	6.73	8.81	5.87	5.74	3.9	2.51	3.06	1.1	2.25	NA	NA	0.416	0.369	1.412	0.917	18.63989702	5.805663224
LACM-9418	Eleutherodactylus_nitidus	Eleutherodactylidae		29.89	14.5	15.42	8.66	13.89	9.79	10.2	9	5.9	4.53	2.47	3.5	1.67	2.81	NA	NA	0.49	0.705	1.96	1.579	32.81720776	18.94417912
UF-101468	Eleutherodactylus_nortoni	Eleutherodactylidae	semi.arboreal	66.84	40.6	43.38	21.09	40.98	20.56	28.8	22.44	14.11	13.18	9.2	7.87	8.25	4.93	NA	NA	5.26	9.36	16.87	16.38	769.5861087	461.9117843
UF-101480	Eleutherodactylus_nortoni	Eleutherodactylidae	semi.arboreal	61.6	36.76	42.37	19.24	36.66	19.97	26.05	20.24	12.24	9.78	9.31	6.25	6.54	4.51	NA	NA	4.42	3.77	9.94	11.28	559.981691	327.1759566
UF-56791	Eleutherodactylus_nortoni	Eleutherodactylidae	semi.arboreal	73.07	37.87	44.6	21.57	40.24	24.63	28.94	22.52	13.8	10.02	11.6	8.5	9.19	4.79	NA	NA	6.25	6.35	11.54	13.36	977.5542017	513.9898113
CM-11682	Eleutherodactylus_nubicola	Eleutherodactylidae	terrestrial	34.2	15.41	16.95	9.16	18.01	9.39	13.57	9.73	8.03	6.82	5.25	4.47	3.85	2	NA	NA	1.33	0.65	1.91	1.9	94.67560562	34.1687471
CM-32917F	Eleutherodactylus_orcutti	Eleutherodactylidae	torrential	25.89	12.69	13.18	6.86	13.35	7.88	9.48	8.24	5.3	3.9	3.98	2.94	2.74	1.58	NA	NA	0.77	4.913	3.472	2.666	38.87412719	14.93797357
CM-32975	Eleutherodactylus_orcutti	Eleutherodactylidae	torrential	28.83	14.39	14.69	7.32	15.04	8.5	10.88	8.96	6.19	4.16	5.45	3.45	3.14	2.02	NA	NA	1.19	7.92	3.21	2.7	70.83453021	24.3933496
CM-32980	Eleutherodactylus_orcutti	Eleutherodactylidae	torrential	26.04	12.19	12.69	7.14	12.79	7.97	8.9	7.49	5.73	4.61	3.79	2.76	2.69	1.51	NA	NA	0.84	7.97	2.08	2.14	33.38263579	13.49458322
CM-33198	Eleutherodactylus_orcutti	Eleutherodactylidae	torrential	26.17	14.26	13.69	6.36	13.64	7.33	9.34	7.77	5.67	4.63	3.96	2.78	2.53	1.56	NA	NA	0.94	8.62	2.74	2.13	41.09870465	14.14546389
USNM-497644	Eleutherodactylus_orientalis	Eleutherodactylidae	terrestrial	10.87	4.87	5.29	3.36	4.2	2.97	3.52	1.99	2.87	2.75	1.4	2.01	0.37	1.3	NA	NA	0.058	0.119	0.393	0.216	3.587745934	0.666145924
USNM-497645	Eleutherodactylus_orientalis	Eleutherodactylidae	terrestrial	11.2	4.62	5.17	3.47	4.67	2.53	3.17	1.79	2.59	2.35	0.96	1.6	0.4	0.97	NA	NA	0.062	0.096	0.358	0.2	1.857812232	0.5251591
USNM-497646	Eleutherodactylus_orientalis	Eleutherodactylidae	terrestrial	11.71	4.6	4.74	2.78	4.77	2.92	3.91	2.37	2.93	2.5	1.39	1.55	0.48	1.07	NA	NA	0.052	0.111	0.392	0.155	2.594615193	0.637341185
USNM-565003	Eleutherodactylus_orientalis	Eleutherodactylidae	terrestrial	10.25	5.87	4.92	3.99	3.94	2.5	3.26	2.14	2.74	2.09	1.05	1.65	0.32	1.1	NA	NA	0.035	0.145	0.204	0.092	2.662440869	0.453394652
UF-58819	Eleutherodactylus_oxyrhyncus	Eleutherodactylidae	terrestrial	18.79	10.92	12.64	6.1	11.53	6.14	8.39	4.95	4.55	3.98	2.64	1.89	2.1	1.1	NA	NA	0.315	0.284	0.511	0.256	14.26451454	7.644123245
UF-58848	Eleutherodactylus_oxyrhyncus	Eleutherodactylidae	terrestrial	23.24	12.56	13.34	6.77	12.31	6.5	8.63	5.82	6.98	8.41	3.71	2.34	2.03	1.34	NA	NA	0.327	0.298	0.787	0.434	28.54618218	9.500036907
UF-58868	Eleutherodactylus_oxyrhyncus	Eleutherodactylidae	terrestrial	20.14	11.14	12.55	6.34	11.59	6.41	8.08	4.83	4.37	3.8	2.58	2.22	2.1	1.14	NA	NA	0.269	0.228	0.42	0.313	16.70423141	7.865684067
CM-33116L	Eleutherodactylus_pantoni	Eleutherodactylidae	terrestrial	31.14	13.21	14.31	8.29	13.09	10.17	11.66	6.72	6.73	3.85	3.97	2.47	3.13	1.54	NA	NA	1.026	1.215	2.153	1.609	33.91242953	18.0581526
CM-33116S	Eleutherodactylus_pantoni	Eleutherodactylidae	terrestrial	28.42	12.6	14.35	7.45	13.89	8.11	10.74	7.27	6.8	4.07	4.32	3.35	3.05	2.16	NA	NA	0.865	0.609	3.452	2.254	47.73838533	24.74993816
CM-33116V	Eleutherodactylus_pantoni	Eleutherodactylidae	terrestrial	33.57	14.5	15.79	7.92	15.47	10.59	12.63	7.61	7.12	5.57	4.32	2.75	2.71	1.82	NA	NA	0.78	1.31	1.14	0.8	45.09756254	20.38878919
USNM-257722	Eleutherodactylus_parapelates	Eleutherodactylidae	burrowing	51.6	23.64	30.59	15.95	23.13	18.39	20.41	14.5	11.95	9.35	4.57	6.59	2.52	5.4	NA	NA	1.655	2.315	5.253	5.561	186.3878993	108.9788961
USNM-257726	Eleutherodactylus_parapelates	Eleutherodactylidae	burrowing	49.85	22.92	28.8	16.35	22.78	17.97	19	14.14	11.27	8.79	4.52	6.51	2.06	5.16	NA	NA	1.985	2.183	6.373	6.264	176.564205	80.14529585
USNM-257728	Eleutherodactylus_parapelates	Eleutherodactylidae	burrowing	49.62	23.84	29	16.98	23.5	17.56	19.05	14.62	11.66	8.37	4.66	6.74	2.35	6.01	NA	NA	1.763	1.771	6.336	6.174	196.0291654	107.228186
CM-52859	Eleutherodactylus_pentasyringos	Eleutherodactylidae	terrestrial	27.09	10.11	12.1	5.73	11.77	8.07	10.7	6.1	5.91	4.13	3	2.06	2.48	1.11	NA	NA	0.977	0.532	3.418	2.144	16.35717339	8.720244392
CM-52861	Eleutherodactylus_pentasyringos	Eleutherodactylidae	terrestrial	24.53	10.39	11.08	5.9	10.93	7.5	9.06	5.91	6.05	4.28	3.22	1.8	2.05	1	NA	NA	0.529	0.292	1.447	0.98	15.76567432	5.946511294
CM-52880	Eleutherodactylus_pentasyringos	Eleutherodactylidae	terrestrial	26.52	11.1	12.67	7.16	12.86	8.83	10.67	7.06	6.54	5.63	3.41	1.92	2.34	1.48	NA	NA	0.957	0.578	2.186	1.558	19.02598776	11.48742832
AMNH-A63463	Eleutherodactylus_pezopetrus	Eleutherodactylidae	terrestrial	35.64	16.07	17.12	9.18	15.34	11.33	12.46	9.85	7.77	5.83	4.68	3.32	3.39	2.22	NA	NA	0.569	0.425	3.709	3.861	65.36848808	33.73067714
AMNH-A63465	Eleutherodactylus_pezopetrus	Eleutherodactylidae	terrestrial	46.44	20.49	22.79	12.32	21.13	12.67	15.59	12.96	10.05	7.28	6.6	4.1	4.43	2.64	NA	NA	1.437	0.808	6.616	7.648	145.1571315	69.7783354
AMNH-A63466	Eleutherodactylus_pezopetrus	Eleutherodactylidae	terrestrial	35.59	17.08	16.41	9.04	14.74	11.38	11.97	9.03	7.48	5.69	4.29	3.03	3.13	2.07	NA	NA	0.612	0.386	3.2	3.247	58.12412307	27.83504263
USNM-26651	Eleutherodactylus_pinarensis	Eleutherodactylidae		19.3	7.56	7.76	4.88	7.87	6.83	6.49	5	4.81	3.45	2.15	2.38	0.64	1.6	NA	NA	0.266	0.171	0.877	0.66	10.12758365	2.080320767
USNM-59348	Eleutherodactylus_pinarensis	Eleutherodactylidae		17.36	8.48	8.22	4.79	7.66	5.19	6.24	4.19	3.51	2.66	1.98	2.9	0.56	2.29	NA	NA	0.121	0.247	0.541	0.736	12.74757768	2.759713217
USNM-283104	Eleutherodactylus_pinchoni	Eleutherodactylidae	terrestrial	16.93	7.83	7.29	4.27	7.55	5.27	6.04	4.27	3.84	4.02	2.35	3.25	0.59	1.75	NA	NA	0.296	0.436	1.263	0.795	15.65602881	1.970544357
USNM-283133	Eleutherodactylus_pinchoni	Eleutherodactylidae	terrestrial	16.45	7.45	7.4	4.24	7.73	5.18	5.52	3.81	3.39	2.74	2.09	2.35	0.49	1.9	NA	NA	0.125	0.109	0.935	0.492	9.579416314	1.803640702
USNM-336583	Eleutherodactylus_pinchoni	Eleutherodactylidae	terrestrial	18.01	8.04	7.67	4.58	7.64	6.03	6.32	4.31	3.79	4.24	1.96	2.14	0.55	1.75	NA	NA	0.119	0.253	0.77	0.634	8.828654472	1.932701256
USNM-336584	Eleutherodactylus_pinchoni	Eleutherodactylidae	terrestrial	17.05	8.37	7.94	4.35	7.71	5.83	5.95	4.46	4.01	3.97	1.86	1.75	0.49	1.82	NA	NA	0.26	0.358	1.035	0.62	7.132554151	1.853773191
USNM-150729	Eleutherodactylus_pituinus	Eleutherodactylidae		28.55	10.63	12.37	7.72	10.04	8.56	10	5.59	5.71	6.59	1.95	2.95	0.91	2.56	NA	NA	0.333	0.359	1.883	1.613	16.0087904	7.544312752
USNM-332221	Eleutherodactylus_pituinus	Eleutherodactylidae		24.66	10.93	12.03	7.53	9.13	7.56	9.29	6.92	5.31	4.74	1.44	2.46	0.73	2.19	NA	NA	0.192	0.555	0.932	1.018	10.13646179	5.035020336
CM-33121	Eleutherodactylus_planirostris	Eleutherodactylidae	terrestrial	21.4	8.6	9.3	5.54	8.77	5.88	5.99	4.93	4.03	3.47	2.79	2.42	1.88	1.23	NA	NA	0.271	0.357	1.73	1.148	15.20150712	5.63007961
CM-33125	Eleutherodactylus_planirostris	Eleutherodactylidae	terrestrial	17.59	7.77	7.73	4.5	8.19	5.02	5.78	4.47	3.81	3.37	2.14	1.57	1.89	1.41	NA	NA	0.297	0.353	0.998	0.823	6.834442141	5.392982827
CM-33128	Eleutherodactylus_planirostris	Eleutherodactylidae	terrestrial	17.14	6.78	8.25	4.14	7.76	4.43	5.23	3.65	3.34	2.88	2.21	1.38	1.69	0.9	NA	NA	0.206	0.259	1.017	0.64	5.41339454	3.285124168
CM-38760	Eleutherodactylus_planirostris	Eleutherodactylidae	terrestrial	18.94	8.4	9.32	5.64	8.96	5.13	6.2	4.9	3.6	3.17	2.52	1.86	1.82	1.28	NA	NA	0.3	0.324	1.879	1.267	10.30769116	5.684154798
USNM-515839	Eleutherodactylus_principalis	Eleutherodactylidae	arboreal	19.08	6.72	6.01	5.83	7.77	5.89	7.47	4.83	5.13	3.09	1.69	2.44	0.58	1.61	NA	NA	0.243	0.213	1.505	1.335	7.254616021	1.469254293
USNM-515840	Eleutherodactylus_principalis	Eleutherodactylidae	arboreal	17.84	7.85	8.18	4.75	7.22	5.18	7.52	4.5	4.43	2.6	1.3	2.19	0.49	1.57	NA	NA	0.189	0.275	1.318	1.097	5.850941428	1.647470561
USNM-515841	Eleutherodactylus_principalis	Eleutherodactylidae	arboreal	18.85	7.94	8.91	5.63	7.78	6.1	7.7	4.66	3.65	3.55	1.45	2.51	0.53	1.76	NA	NA	0.267	0.252	1.375	1.123	7.565381843	2.175879638
USNM-332267	Eleutherodactylus_rhodesi	Eleutherodactylidae	terrestrial	21.2	9.75	10.16	5.98	8.94	7.01	6.41	5.44	4.97	3.91	2.21	2.36	0.67	2.19	NA	NA	0.278	0.309	0.579	0.536	13.31304865	3.902844536
USNM-332268	Eleutherodactylus_rhodesi	Eleutherodactylidae	terrestrial	21.29	9.25	9.87	5.63	8.85	6.34	6.2	5.57	5.2	5.1	2.49	2.71	0.76	2.02	NA	NA	0.199	0.207	0.767	0.545	16.34101382	3.966895327
USNM-332269	Eleutherodactylus_rhodesi	Eleutherodactylidae	terrestrial	21.21	8.64	9.73	5.47	9.46	6.23	6.61	5.6	5.14	4.73	2.13	2.53	0.8	1.74	NA	NA	0.212	0.36	0.426	0.558	12.18940463	3.545852796
OSU-A284	Eleutherodactylus_ricordii	Eleutherodactylidae	terrestrial	19.59	8	8.85	4.99	8.9	5.55	6.92	3.53	3.24	4.05	2.78	1.41	2.04	0.74	NA	NA	0.181	0.207	0.936	0.59	8.209609922	3.497629349
OSU-A285	Eleutherodactylus_ricordii	Eleutherodactylidae	terrestrial	17.54	6.71	8.07	4.37	7.68	4.9	5.1	4.37	3.47	2.81	2.65	1.77	2.2	0.72	NA	NA	0.144287736	0.139104	0.810268657	0.613482587	8.239678891	3.346550158
OSU-A678	Eleutherodactylus_ricordii	Eleutherodactylidae	terrestrial	17.02	7.85	8.29	4.91	8.32	5.86	6.09	4.64	4.04	3.48	2.76	1.49	1.76	0.8	NA	NA	0.073851415	0.284832	0.786985075	0.634029851	8.451496849	3.05580623
OSU-A679	Eleutherodactylus_ricordii	Eleutherodactylidae	terrestrial	15.82	6.97	7.25	4.18	7.34	4.98	5	3.98	2.97	3.09	2.27	1.11	1.72	0.58	NA	NA	0.097757075	0.470304	0.929791045	0.619353234	4.597801745	1.893490252
OSU-A684	Eleutherodactylus_ricordii	Eleutherodactylidae	terrestrial	19.26	8.09	8.57	4.81	9.41	5.17	6.71	4.87	3.89	3.9	2.7	1.57	2.16	0.64	NA	NA	0.122089623	0.6624	1.153313433	0.862985075	8.978019923	3.10158133
CM-45429	Eleutherodactylus_rogersi	Eleutherodactylidae		26.79	11.36	11.92	7.13	10.61	8.75	10.08	6.53	5.9	4.54	3.41	3.57	2.06	3.05	NA	NA	0.526	0.345	2.402	1.969	36.20508347	19.6070358
CM-76265	Eleutherodactylus_rogersi	Eleutherodactylidae		26.22	9.63	11.27	6.8	10.4	8.26	9.2	6.18	6.14	4.11	2.78	4.39	1.43	2.93	NA	NA	0.562	0.676	2.822	2.554	30.76835161	12.36221238
CM-76279	Eleutherodactylus_rogersi	Eleutherodactylidae		29.64	12.63	13.16	8.51	13.17	9.71	10.58	7.83	7.35	5.45	3.53	4.7	1.78	3.35	NA	NA	0.645	0.389	2.79	3.024	54.85857731	20.5442043
USNM-244541	Eleutherodactylus_sisyphodemus	Eleutherodactylidae	terrestrial	11.21	5.54	5.35	2.51	4.75	3.49	4.01	2.16	1.92	2.63	1.71	1.52	0.53	1.28	NA	NA	0.071	0.118	0.276	0.147	3.769798087	0.95018517
USNM-244545	Eleutherodactylus_sisyphodemus	Eleutherodactylidae	terrestrial	12.62	5.88	5.74	2.82	5.56	3.43	4.78	2.7	1.88	2.34	1.52	2.11	0.53	1.53	NA	NA	0.102	0.126	0.423	0.159	4.93710082	1.218562529
USNM-244546	Eleutherodactylus_sisyphodemus	Eleutherodactylidae	terrestrial	11.63	5.74	5.48	2.66	4.77	3.95	5.01	2.32	1.85	2.11	1.82	1.8	0.57	1.27	NA	NA	0.104	0.169	0.355	0.17	4.92293852	1.038550841
USNM-244550	Eleutherodactylus_sisyphodemus	Eleutherodactylidae	terrestrial	11.27	5.69	5.46	2.98	5.23	3.29	4.52	2.23	2	2.25	2.14	1.48	0.56	1.41	NA	NA	0.075	0.12	0.375	0.147	4.71798311	1.128673709
USNM-244551	Eleutherodactylus_sisyphodemus	Eleutherodactylidae	terrestrial	10.48	5.49	4.8	2.75	4.7	3.57	4.04	2.26	1.79	1.98	1.11	1.45	0.38	1.04	NA	NA	0.053	0.103	0.271	0.123	2.313299969	0.496622967
CM-56844	Eleutherodactylus_sommeri	Eleutherodactylidae	arboreal	30.76	11.73	15.21	7.53	11.41	8.71	11.07	7.51	6.07	4.92	3.14	2.4	2.63	1.41	NA	NA	0.58	1.62	3.19	2.24	23.14235379	14.76633449
CM-56847	Eleutherodactylus_sommeri	Eleutherodactylidae	arboreal	29.67	11.83	14.19	7.44	11.46	8.94	11.62	7.67	5.81	3.71	3.08	1.99	2.64	1.55	NA	NA	0.56	1.14	3.19	2.39	18.98266416	15.20150712
CM-56848	Eleutherodactylus_sommeri	Eleutherodactylidae	arboreal	29.94	12.07	14.56	8.31	11.68	8.04	10.47	7.97	6.11	5.42	3.56	2.06	3.13	1.54	NA	NA	0.56	1.8	3.43	3.13	23.17357912	18.37363396
CM-56849	Eleutherodactylus_sommeri	Eleutherodactylidae	arboreal	25.35	10.35	12.51	6.42	9.54	7.03	9.76	6.58	5.12	4.2	3.14	1.9	2.09	1.29	NA	NA	0.55	1.85	2.23	1.82	16.16561478	8.830024991
CM-56850	Eleutherodactylus_sommeri	Eleutherodactylidae	arboreal	25.86	10.88	13.39	7.29	10.39	8.27	9.77	6.88	4.43	4.29	3.06	1.88	2.46	1.29	NA	NA	0.49	0.95	2.78	2.68	16.38614516	11.12433403
UF-61734	Eleutherodactylus_thorectes	Eleutherodactylidae	semi.arboreal	12.64	6.16	5.92	3.39	5.58	3.4	4.15	2.92	2.34	2.11	1.68	1.25	1.06	0.66	NA	NA	0.02	0.126	0.111	0.101	3.386636881	1.084276722
UF-64220	Eleutherodactylus_thorectes	Eleutherodactylidae	semi.arboreal	12.3	5.31	5.64	3.41	4.74	4.12	4.4	2.33	2.44	2.7	1.68	1.17	1.35	0.77	NA	NA	0.029	0.128	0.202	0.203	2.732488175	1.534872215
USNM-306542	Eleutherodactylus_toa	Eleutherodactylidae	semi.aquatic	19.22	9.88	11.18	5.77	9.98	6.86	7.73	5.14	3.91	4.03	1.74	2.79	0.83	1.98	NA	NA	0.127	0.197	0.732	0.599	12.55680132	4.810095654
USNM-306544	Eleutherodactylus_toa	Eleutherodactylidae	semi.aquatic	20.19	10.83	11.18	4.58	10.59	7.02	7.6	5.32	4.2	4.02	2.82	3.26	0.84	2.63	NA	NA	0.285	0.301	1.002	0.671	26.06536385	6.46614538
USNM-306546	Eleutherodactylus_toa	Eleutherodactylidae	semi.aquatic	22.52	13.08	13.51	6.63	12.12	7.58	8.36	5.52	5.09	4.69	2.71	3.3	0.89	2.57	NA	NA	0.258	0.312	0.867	0.553	30.62383678	8.089973624
USNM-306548	Eleutherodactylus_toa	Eleutherodactylidae	semi.aquatic	19.67	10.12	11.47	6.23	10.01	7.21	8.46	5.07	4.29	4.08	2.91	3	0.76	5.01	NA	NA	0.098	0.435	0.396	0.361	23.12934759	11.43360969
UF-58386	Eleutherodactylus_ventrilineatus	Eleutherodactylidae	terrestrial	28.86	12.66	11.35	7.03	11.99	8.17	10.1	6.24	6.13	4.84	4.27	3.35	2.59	1.95	NA	NA	0.63	0.13	0.69	0.37	47.41055228	15.00717212
UF-61765	Eleutherodactylus_ventrilineatus	Eleutherodactylidae	terrestrial	25.46	9.56	9.8	6.39	10.97	5.3	8.85	6.33	4.23	4.28	4.49	2.84	2.65	1.62	NA	NA	0.787	0.403	0.489	0.33	31.91473186	11.01426676
UF-61781	Eleutherodactylus_ventrilineatus	Eleutherodactylidae	terrestrial	20.25	8.25	8.28	5.01	9.14	6.12	7.61	4.44	4.09	3.75	2.63	2.64	1.76	1.18	NA	NA	0.314	0.213	0.234	0.121	14.99623545	4.50187714
UF-61788	Eleutherodactylus_ventrilineatus	Eleutherodactylidae	terrestrial	21.76	9.36	9.15	5.64	9.59	6.48	7.49	4.61	3.91	3.41	2.98	2.54	2.2	1.32	NA	NA	0.453	0.634	0.324	0.194	18.54788763	6.956428613
KU-286963	Eleutherodactylus_wetmorei	Eleutherodactylidae	arboreal	33.02	10.3	14.67	7.82	12.02	10.17	11.47	8.24	5.48	5.55	2.55	3.49	0.91	3.21	NA	NA	0.385	1.86	7.792	6.929	23.99780161	11.21876795
KU-287037	Eleutherodactylus_wetmorei	Eleutherodactylidae	arboreal	33.11	11.67	16.12	8.18	13.01	10.49	10.72	8.7	5.24	6.06	2.46	3.75	0.89	3.06	NA	NA	1.193	1.947	6.5	7.57	28.18420944	11.49330938
KU-287038	Eleutherodactylus_wetmorei	Eleutherodactylidae	arboreal	33.38	11.18	16.18	8.74	12.92	10.5	11.49	8.55	6.22	5.58	2.36	3.63	1.03	2.9	NA	NA	0.547	1.963	10.249	8.475	25.07431389	12.6526754
KU-287301	Eleutherodactylus_wetmorei	Eleutherodactylidae	arboreal	33.54	13.76	15.05	8.56	12.36	10.34	12.19	8.28	5.43	4.57	2.78	3.54	0.84	3.09	NA	NA	0.731	2.01	8.137	5.088	35.45154106	10.22687369
KU-287422	Eleutherodactylus_wetmorei	Eleutherodactylidae	arboreal	32.69	11.65	14.51	8.34	9.6	9.53	11.53	8.27	5.75	6.4	2.87	3.58	0.95	3.28	NA	NA	0.299	2.367	4.216	3.771	31.33714848	11.83677761
USNM-335742	Eleutherodactylus_zeus	Eleutherodactylidae	terrestrial	42.8	19.6	20.85	11.78	17.67	16.07	15.69	11.44	11.34	8.24	3.17	4.15	1.27	2.87	NA	NA	1.115	0.757	3.99	5.163	67.50439619	19.89574947
USNM-335743	Eleutherodactylus_zeus	Eleutherodactylidae	terrestrial	51.36	21.57	24.95	14.74	20.72	19.96	18.71	14.65	12.52	10.1	2.99	4.94	1.6	3.56	NA	NA	1.832	0.749	5.462	7.939	83.40976719	37.20567236
USNM-285799	Engystomops_coloradorum	Leptodactylidae		20.5	9.33	10.24	4.73	9.41	6.76	7.47	6.15	4.75	4.39	2.88	2.87	0.59	2.69	NA	NA	0.288	0.911	0.72	0.628	20.18945775	4.254738518
USNM-285800	Engystomops_coloradorum	Leptodactylidae		19.16	9.59	9.71	4.94	9.69	5.87	7.5	6.42	4.99	4.45	2.77	2.73	0.56	1.92	NA	NA	0.246	0.24	0.575	0.355	18.98583271	2.733235874
USNM-285801	Engystomops_coloradorum	Leptodactylidae		19.82	10.2	9.68	4.4	9.53	5.9	6.82	5.96	4.48	4.11	2.87	2.52	0.47	2.01	NA	NA	0.328	0.284	0.716	0.751	19.3130665	2.394075814
USNM-222307	Engystomops_petersi	Leptodactylidae	terrestrial	26.33	13.05	13.7	6.33	12.01	7.07	8.31	7.48	6.32	6.2	2.96	3.2	1.5	2.42	0.066	0.021	0.703	1.172	1.702	1.989	32.36091761	13.01954535
USNM-247426	Engystomops_petersi	Leptodactylidae	terrestrial	23.73	10.06	11.16	5.27	9.79	5.55	5.92	6.76	5.99	4.84	2.52	2.76	1.36	2.11	0.027	0.008	0.479	0.103	1.131	0.958	18.31792305	8.384056279
USNM-247659	Engystomops_petersi	Leptodactylidae	terrestrial	29.89	14.18	15.11	7.93	13.33	7.43	8.35	8.82	8.78	7.26	3	3.17	1.81	2.9	0.071	0.022	0.666	1.171	1.923	2.265	35.30411868	20.76393515
USNM-343260	Engystomops_petersi	Leptodactylidae	terrestrial	29.08	12.8	13.68	6.09	12.5	8.43	8.84	7.69	6.4	5.61	3.02	3.8	1.81	2.8	0.075	0.028	0.856	1.414	2.015	1.905	38.45644511	18.15061439
USNM-343265	Engystomops_petersi	Leptodactylidae	terrestrial	27.72	13.4	13.72	6.32	12.68	7.09	8.93	7.55	6.25	5.91	2.6	3.34	1.41	2.58	0.069	0.024	0.645	1.721	1.685	1.898	30.46444284	13.06656871
CM-54316	Epidalea_calamita	Bufonidae	terrestrial	73.01	24.28	24.65	13.69	29.2	15.83	23.7	17.3	16.32	14.11	8.37	10.46	5.59	6.87	1.011	0.382	5.4	15.366	7.412	5.941	556.5118951	247.8301246
CM-54316B	Epidalea_calamita	Bufonidae	terrestrial	71.2	23.38	23.55	13.64	25.93	16.12	22.76	15.72	15.75	9.82	7.76	10.12	4.54	6.34	0.814	0.273	4.567	17.446	6.276	5.275	480.6792415	177.4617046
CM-54316D	Epidalea_calamita	Bufonidae	terrestrial	69.9	25.96	24.59	15.39	27.53	14.67	21.51	17.45	16.88	10.31	8.84	10.77	5.37	7.75	0.919	0.34	3.405	16.248	6.908	5.111	647.0551275	267.9187718
CM-54316E	Epidalea_calamita	Bufonidae	terrestrial	63.78	21.89	20.58	11.31	23.62	14.04	18.82	15.27	14.8	8.59	7.2	9.36	4.57	5.19	0.595	0.204	4.877	13.08	6.125	4.986	386.2093053	127.7902015
CM-54634C	Epidalea_calamita	Bufonidae	terrestrial	60.84	21.09	19.59	11.58	24.16	12.8	16.98	14.83	13.88	9.65	6.8	9.36	4.21	6.4	0.571	0.207	5.333	17.363	5.842	5.12	351.4228268	138.1863458
USNM-204456	Epipedobates_anthonyi	Dendrobatidae	terrestrial	19.86	8.98	9.13	4.57	8.97	5.64	5.78	5.25	3.91	4.82	2.21	2.77	0.75	1.89	NA	NA	0.143	0.2	0.732	0.668	14.39186266	3.388148772
USNM-204459	Epipedobates_anthonyi	Dendrobatidae	terrestrial	18.62	8.17	8.63	4.48	7.82	4.69	5.31	4.99	3.66	4.79	2.07	2.61	0.74	1.73	NA	NA	0.157	0.267	0.636	0.419	11.55584042	2.892392623
USNM-204461	Epipedobates_anthonyi	Dendrobatidae	terrestrial	19.69	7.21	8.22	4.81	7.53	5.66	5.05	4.89	2.63	4.69	2.02	2.57	0.79	1.86	NA	NA	0.115	0.318	0.666	0.414	9.799149515	3.162135528
USNM-204465	Epipedobates_anthonyi	Dendrobatidae	terrestrial	17.32	6.89	7.19	4.08	7.28	4.73	5.23	4.28	3.16	3.45	1.94	2.43	0.51	1.79	NA	NA	0.059	0.249	0.554	0.432	8.503463504	1.718385993
USNM-204466	Epipedobates_anthonyi	Dendrobatidae	terrestrial	16.16	7.24	7.77	4.37	7.66	4.78	5.01	4.54	3.06	3.99	2.18	2.51	0.57	2.02	NA	NA	0.114	0.183	0.524	0.379	10.37140056	2.342156283
OMNH-34095	Epipedobates_boulengeri	Dendrobatidae	terrestrial	16.47	7.76	7.54	4.27	7.28	4.18	5.08	4.47	3.4	4.06	2.08	2.26	0.34	1.41	NA	NA	0.122	0.371	0.56	0.214	9.549972522	0.946319964
MCZ-A108890	Epipedobates_espinosai	Dendrobatidae		16.91	6.47	7.62	4.49	7	5.29	5	4.15	3.12	3.85	2.31	1.27	1.56	0.93	NA	NA	0.149	0.503	0.724	0.445	4.96922439	2.894217365
MCZ-A97955	Epipedobates_espinosai	Dendrobatidae		15.01	7.53	7.82	4.48	6.39	4.24	4.71	3.61	3.47	3.92	2	1.38	1.31	0.75	NA	NA	0.101	0.353	0.93	0.593	5.440924317	2.011443966
MCZ-A97959	Epipedobates_espinosai	Dendrobatidae		15.9	7.64	7.53	3.74	7.65	3.21	4.85	4.47	3.25	3.12	1.59	1.84	1.36	0.79	NA	NA	0.186	0.252	1.029	0.583	5.851631008	2.118017785
MCZ-A97966	Epipedobates_espinosai	Dendrobatidae		16.87	7.48	7.37	3.91	6.76	4.82	5.17	4.03	3.17	3.47	2.08	1.33	1.47	0.82	NA	NA	0.149	0.351	0.849	0.574	5.417328862	2.325772878
MCZ-A97967	Epipedobates_espinosai	Dendrobatidae		15.96	7.43	7.07	3.88	6.67	3.64	4.85	3.96	3.42	3.34	2.14	1.47	1.52	0.83	NA	NA	0.151	0.253	1.042	0.625	6.11911406	2.335122781
CM-67865	Euphlyctis_cyanophlyctis	Dicroglossidae	semi.aquatic	22.38	10.14	10.43	5.61	11.22	6.56	7.76	6.09	3.5	2.99	3.23	2.73	2.11	1.11	NA	NA	0.39	15.92	0.21	0.15	23.40840113	6.39526241
CM-67964	Euphlyctis_cyanophlyctis	Dicroglossidae	semi.aquatic	31.4	15.75	16.33	6.97	16.57	8.37	10.48	8.58	4.51	6.05	5.69	3.91	3.35	1.82	NA	NA	0.72	47.34	0.45	0.26	91.73566395	26.06579686
CM-67966	Euphlyctis_cyanophlyctis	Dicroglossidae	semi.aquatic	30.61	11.56	14.1	6.54	14.93	7.7	8.66	8.22	4.61	4.19	4.68	3.9	2.69	1.54	NA	NA	0.53	48.68	0.44	0.22	55.23786965	15.29187503
CM-67971	Euphlyctis_cyanophlyctis	Dicroglossidae	semi.aquatic	28.85	11.45	13.06	5.96	13.95	6.85	8.88	7.34	3.5	3.88	4.26	2.73	2.45	1.47	NA	NA	0.35	25.29	0.33	0.19	34.86152326	12.31388867
FMNH-66555	Euphlyctis_ehrenbergii	Dicroglossidae	aquatic	65.1	30.3	29.71	14.72	31.58	19.25	23.35	15.43	11.74	9.17	7.34	13.55	3.44	8.84	NA	NA	2.474	301.568	2.002	1.544	788.9447859	236.5276876
FMNH-66556	Euphlyctis_ehrenbergii	Dicroglossidae	aquatic	64.51	28.47	27.07	14.88	30.22	20.48	23.67	15.9	10.11	10.25	7.99	13.41	3.57	8.1	NA	NA	3.825	257.865	2.817	1.605	798.6043123	204.9321599
CM-62815	Euphlyctis_hexadactylus	Dicroglossidae	aquatic	68.6	31.04	31.17	17.99	36.26	17.09	24.29	16.98	10.05	8.97	16.31	10.86	8.88	6.27	NA	NA	2.25	217.3	1.69	1	1439.375564	454.3451909
CM-62817	Euphlyctis_hexadactylus	Dicroglossidae	aquatic	71.7	32.03	31.9	17.15	35.86	20.6	22.97	16.58	8.08	8.6	11.7	7.36	6.67	5.04	NA	NA	4.43	329.53	3.96	2.58	722.0865263	280.7473593
CM-147579	Eupsophus_roseus	Alsodidae	terrestrial	39.49	19.81	21.67	10.37	20.76	11.29	14.75	10.73	7.39	5.66	5.7	4.28	4.18	2.73	NA	NA	1.477	0.618	1.652	1.544	126.5236543	64.73907156
CM-57175	Eupsophus_roseus	Alsodidae	terrestrial	34.78	17.81	20.09	9.59	17.22	9.32	11.58	9.41	6.64	4.4	4.9	4.52	4.02	2.4	NA	NA	0.841	7.519	1.007	0.769	103.2683079	50.74413551
CM-63926	Eupsophus_roseus	Alsodidae	terrestrial	37.48	19.44	21.4	11.4	20.65	10.63	13.25	11.31	7.87	7.99	5.8	3.85	3.51	2.62	NA	NA	1.317	5.959	1.694	1.398	113.6458576	51.52177394
MVZ-191578	Exerodonta_chimalapa	Hylidae	arboreal	28.91	14.13	15.48	7.77	11.47	7.66	9.39	8.4	4.74	4.31	2.8	3.06	1.36	3.3	NA	NA	0.822	19.43	3.922	3.248	31.6949628	18.1883135
MVZ-191579	Exerodonta_chimalapa	Hylidae	arboreal	23.36	9.25	11.14	6.28	9.79	5.43	8.09	6.47	4.3	3.6	1.7	2.5	0.79	2.38	NA	NA	0.507	7.904	2.566	2.361	10.29198843	5.483500228
USNM-304862	Exerodonta_melanomma	Hylidae	arboreal	27.65	13.29	12.94	7.53	11.89	7.44	8.76	8.29	5.2	4.98	2.1	2.93	0.93	3.31	NA	NA	0.571	8.586	3.308	3.281	21.4082182	10.4283079
USNM-304864	Exerodonta_melanomma	Hylidae	arboreal	26.73	12.51	12.82	7.07	11.23	6.96	8.74	7.77	5.04	4.26	2.34	2.72	0.86	3.13	NA	NA	0.477	6.934	3.773	2.547	20.8454223	9.03440261
USNM-304865	Exerodonta_melanomma	Hylidae	arboreal	25.73	12.22	12.83	6.87	11.2	7.37	8.42	7.56	4.29	4.59	2.51	2.31	0.87	3.3	NA	NA	0.536	12.807	4.135	2.674	18.54921495	9.643362124
USNM-304867	Exerodonta_melanomma	Hylidae	arboreal	27.11	13.6	13.54	7.09	11.66	7.13	8.36	8.34	4.55	4.95	1.99	2.75	1	3.57	NA	NA	0.578	12.215	3.545	2.475	19.48468124	12.65480645
USNM-304868	Exerodonta_melanomma	Hylidae	arboreal	27.41	12.84	13.06	6.81	10.81	7.8	8.67	7.82	5	4.27	2.43	2.83	1	2.88	NA	NA	0.48	12.872	5.076	3.316	23.11672782	9.847008013
USNM-114167	Exerodonta_sumichrasti	Hylidae	arboreal	23.71	10.29	11.46	5.44	8.55	6.1	8.68	6.27	3.69	3.21	2.02	2.55	0.81	2.88	NA	NA	0.405	5.364	1.429	1.369	13.87635977	6.998915512
USNM-114169	Exerodonta_sumichrasti	Hylidae	arboreal	24.74	11.35	11.37	5.79	9.42	6.55	8.71	6.2	4.51	3.62	2.44	2.44	0.78	2.77	NA	NA	0.382	5.512	1.806	1.387	17.69066428	6.43136952
USNM-114186	Exerodonta_sumichrasti	Hylidae	arboreal	23.04	10.27	11.51	5.59	8.2	6.05	7.84	5.53	3.97	3.19	1.34	1.96	0.9	2.24	NA	NA	0.226	3.913	0.829	1.043	7.061548397	6.074834882
USNM-114189	Exerodonta_sumichrasti	Hylidae	arboreal	22.75	9.75	11.24	5.38	8.38	6.44	7.79	5.79	4.05	2.5	1.72	2.12	0.71	2.18	NA	NA	0.319	4.19	1.465	1.03	9.307596555	4.554595159
USNM-114195	Exerodonta_sumichrasti	Hylidae	arboreal	24	10.92	12.07	5.63	9.17	6.31	8.3	5.53	4.18	3.27	1.52	2.29	0.63	2.88	NA	NA	0.26	6.415	1.46	1.696	9.951082695	5.733356327
UMMZ-239833	Exerodonta_xera	Hylidae		21.74	9.89	10.71	5.9	9.33	6.21	8.76	6.15	4.37	3.72	2.26	2.51	1.25	2.29	NA	NA	0.403	3.318	1.023	1.308	14.68747292	8.026082007
UMMZ-239834	Exerodonta_xera	Hylidae		22.49	9.96	11.92	5.92	9.75	6.46	8.55	7.51	3.94	4.03	1.45	2.34	0.64	1.88	NA	NA	0.481	8.048	1.211	1.336	8.847321815	3.754764519
MVZ-221980	Feihyla_palpebralis	Rhacophoridae	arboreal	24.96	12.18	13.21	6.84	10.97	7.46	7.42	7.54	4.7	4.6	2.21	2.4	0.69	1.99	NA	NA	0.537	9.181	2.777	3.393	16.91295255	4.748687727
MVZ-221988	Feihyla_palpebralis	Rhacophoridae	arboreal	25.04	11.3	12.7	6.63	10.77	7.49	7.31	7.33	4.21	3.84	1.92	2.99	0.91	1.82	NA	NA	0.275	10.836	2.012	2.658	16.98319856	5.506620255
MVZ-222012	Feihyla_palpebralis	Rhacophoridae	arboreal	24.85	10.99	12.45	6.99	10.45	7.72	7.54	7.01	4.36	4.3	2.25	2.81	0.66	2.07	NA	NA	0.428	10.385	2.827	3.076	18.19094066	4.452995529
MVZ-222013	Feihyla_palpebralis	Rhacophoridae	arboreal	24.63	12.58	13.01	7.35	10.95	7.54	7.54	7.29	4.6	4.22	1.96	2.7	0.86	2.1	NA	NA	0.221	6.167	3.112	2.912	17.42886489	6.151254124
OMNH-31627	Fejervarya_cancrivora	Dicroglossidae	semi.aquatic	61.91	26.85	27.78	14.12	31.42	20.52	21.29	14.68	12.34	9.92	7.9	12.63	3.52	9.32	NA	NA	3.405	149.917	2.855	2.645	701.3638193	238.5939592
FMNH-217986	Fejervarya_keralensis	Dicroglossidae	semi.aquatic	40.97	20.07	22.88	11.08	22.06	12.8	15.19	9.81	8.32	6.94	NA	NA	NA	NA	0.3075	0.1386	1.166	54.21	2.539	2.286	141.2150413	87.00937129
FMNH-217987	Fejervarya_keralensis	Dicroglossidae	semi.aquatic	41	19.05	21.37	10.44	22.43	13.81	16.42	10.13	8.29	8.14	NA	NA	NA	NA	0.2661	0.1153	2.116	52.037	3.175	2.001	121.0592232	71.82645095
FMNH-217988	Fejervarya_keralensis	Dicroglossidae	semi.aquatic	41.77	19.38	23.12	11.1	22.9	13.43	16.6	10.31	7.98	6.32	NA	NA	NA	NA	0.3144	0.1363	1.482	69.307	2.385	2.571	138.5080651	86.94046033
FMNH-217990	Fejervarya_keralensis	Dicroglossidae	semi.aquatic	44.19	20.48	24.58	11.52	24.31	13.48	15.61	11.46	8.95	6.86	NA	NA	NA	NA	0.4233	0.1828	1.027	58.333	3.407	2.649	180.4777346	112.5502484
FMNH-217993	Fejervarya_keralensis	Dicroglossidae	semi.aquatic	43.8	18.86	23.86	11.4	24.55	13.66	16.5	10.91	9.23	8.56	NA	NA	NA	NA	0.4646	0.1866	2.132	84.744	3.852	2.952	177.4643725	110.7720225
USNM-266869	Fejervarya_pierrei	Dicroglossidae		47.03	20.38	22.99	11.37	22.29	14.19	15.75	9.93	7.91	6.38	4.47	7.13	4.39	6.91	NA	NA	1.686	25.771	1.175	1.173	170.0473465	182.5787231
FMNH-213092	Fejervarya_syhadrensis	Dicroglossidae	semi.aquatic	21.33	9.48	11.51	5.58	12.92	6.83	6.89	5.85	3.77	3.88	2.64	3.59	1.21	2.37	NA	NA	0.478	13.239	0.224	0.385	23.52205924	8.641271822
FMNH-213093	Fejervarya_syhadrensis	Dicroglossidae	semi.aquatic	22.19	11.06	11.67	5.69	12.27	6	6.5	5.6	3.5	3.84	2.21	4.03	0.98	2.21	NA	NA	0.318	11.864	0.264	0.389	25.7882026	6.616949681
FMNH-213095	Fejervarya_syhadrensis	Dicroglossidae	semi.aquatic	20.15	8.68	11.74	5.3	8.7	6.57	6.38	4.75	3.62	4.21	3.49	2.72	0.93	2.01	NA	NA	0.355	11.029	0.269	0.365	21.5716161	5.745339932
FMNH-213103	Fejervarya_syhadrensis	Dicroglossidae	semi.aquatic	21.3	9.61	11.81	5.81	10.95	6.32	6.93	3.46	3.83	3.03	3.02	3.3	1.34	3.2	NA	NA	0.378	11.02	0.513	0.475	25.07338084	13.2578561
FMNH-213107	Fejervarya_syhadrensis	Dicroglossidae	semi.aquatic	21.42	9.91	11.96	5.43	12.04	6.61	6.81	5.25	4.65	3.76	2.96	3.2	1.14	2.04	NA	NA	0.358	8.573	0.337	0.345	24.57445927	7.281734249
FMNH-213109	Fejervarya_syhadrensis	Dicroglossidae	semi.aquatic	20.67	10.54	11.8	5.39	12.32	6.62	7	5.6	3.49	3.98	2.24	3.19	0.93	2.21	NA	NA	0.475	11.822	0.285	0.356	19.71732246	6.349300125
FMNH-213111	Fejervarya_syhadrensis	Dicroglossidae	semi.aquatic	19.04	7.91	9.91	5.1	9.43	5.91	5.8	3.98	3.4	3.42	1.99	3.04	0.94	2.05	NA	NA	0.24	6.914	0.244	0.279	12.52771227	4.999470335
FMNH-213112	Fejervarya_syhadrensis	Dicroglossidae	semi.aquatic	20.61	8.78	10.79	5.05	11.07	5.92	6.58	5.22	3.09	3.49	1.97	3.25	1.1	2.39	NA	NA	0.285	10.638	0.273	0.245	14.7167777	7.426439672
OSU-A1010	Fejervarya_vittigera	Dicroglossidae		56.46	24.14	27.45	12.68	27.25	17.12	18.29	12.05	9.45	7.21	4.96	7.84	3.16	6.17	NA	NA	2.439	96.098	3.252	3.288	245.7557181	140.1145454
OSU-A1011	Fejervarya_vittigera	Dicroglossidae		63.05	29.99	32.62	17.44	34.16	19.42	20.51	14.8	10.53	9.34	8.49	9.76	5.07	7.53	NA	NA	3.514712233	121.819	2.866614221	3.15	650.5828345	326.0284647
OSU-A1012	Fejervarya_vittigera	Dicroglossidae		45.91	19.16	22.54	11.26	24.75	14.46	14.5	10.96	7.59	7.16	3.66	5.56	2.15	4.02	NA	NA	1.662546057	69.981	1.679298033	1.517	102.0751457	51.00198173
MCZ-A17894	Flectonotus_fitzgeraldi	Hemiphractidae	arboreal	17.38	8.64	8.98	4.69	5.91	5.64	6.09	4.97	2.91	2.54	1.62	1.9	0.65	2.1	NA	NA	0.219	0.803	1.025	0.834	6.962271975	3.209058356
MCZ-A27785	Flectonotus_fitzgeraldi	Hemiphractidae	arboreal	18.69	9.99	10.85	5.84	7.78	6.27	7.2	5.37	3.65	3.61	1.91	1.91	0.74	1.98	NA	NA	0.116	1.62	0.963	0.974	9.541152763	4.161934824
MCZ-A27786	Flectonotus_fitzgeraldi	Hemiphractidae	arboreal	18.42	7.89	9.96	5.14	7.01	6.36	6.6	5.1	3.57	3.36	1.62	1.99	0.75	1.88	NA	NA	0.235	0.7	0.924	1.011	6.659072156	3.676605882
USNM-259157	Flectonotus_pygmaeus	Hemiphractidae	arboreal	29.52	13.56	16.17	7.99	11.52	9.01	10.1	8.32	5.3	5.24	1.89	3.11	1.56	2.51	NA	NA	1.053	2.976	4.953	4.916	20.86654323	16.57589421
USNM-259158	Flectonotus_pygmaeus	Hemiphractidae	arboreal	28.14	12.51	14.77	7.83	11.43	9.14	8.46	8.13	5.05	4.84	1.86	2.53	1.23	2.48	NA	NA	0.829	2.234	3.997	3.934	15.41201424	11.79521643
USNM-217714	Fritziana_ohausi	Hemiphractidae	arboreal	28.32	12.87	13.86	7.31	11.95	9.08	9.47	8.68	5.65	3.98	2.15	2.74	1.41	2.14	0.036	0.017	0.783	2.818	7.887	6.086	19.84888869	10.94875513
USNM-217715	Fritziana_ohausi	Hemiphractidae	arboreal	26.34	12.43	13.11	6.97	11.64	8.96	8.89	8.37	5.25	4.41	2.15	2.2	1.63	2.1	0.029	0.014	0.668	2.208	7.717	6.19	15.39220703	11.74838628
USNM-217716	Fritziana_ohausi	Hemiphractidae	arboreal	27.08	12.71	13.61	6.73	11.88	8.31	8.7	8.29	5.19	4.94	1.9	2.25	1.39	2.24	0.025	0.015	0.604	3.347	6.631	6.028	14.22493519	11.09403599
USNM-217720	Fritziana_ohausi	Hemiphractidae	arboreal	28.58	12.99	13.56	7.23	11.63	8.66	9.33	8.09	5.4	3.96	2.15	2.57	1.36	1.96	0.027	0.018	0.83	4.664	8.634	6.91	18.790977	9.462879196
USNM-217721	Fritziana_ohausi	Hemiphractidae	arboreal	29.66	13.83	15.33	8.04	12.68	9.64	9.67	9.29	5.73	5.67	2.26	2.16	1.38	2.64	0.04	0.018	0.613	4.548	7.276	6.171	17.6747385	14.62156283
USNM-529690	Gastrophryne_carolinensis	Microhylidae	burrowing	31.19	9.66	9.46	6.17	12.55	5.42	8.88	6.58	5.31	3.76	2.94	4.77	2.16	3.62	0.073	0.027	0.81	0.331	1.655	1.345	35.46593898	19.36520437
USNM-529692	Gastrophryne_carolinensis	Microhylidae	burrowing	30.51	9.66	11.04	5.93	12.34	5.49	7.69	6.43	4.71	4.62	2.49	4.34	1.93	3	0.059	0.024	0.914	1.437	1.706	1.367	27.32969781	16.73463575
USNM-529694	Gastrophryne_carolinensis	Microhylidae	burrowing	28.74	9.61	9.77	5.35	12.65	5.78	7.52	6.32	4.25	4.44	2.99	4.13	2.02	3.26	0.073	0.025	0.663	0.954	1.587	1.125	31.06799698	16.84349298
USNM-529696	Gastrophryne_carolinensis	Microhylidae	burrowing	28.35	8.69	10.14	5.81	11.69	4.83	6.44	6.25	4.27	4.88	2.4	4.43	1.86	3.04	0.053	0.02	0.622	0.649	1.529	1.1	24.18818998	15.01042917
USNM-529698	Gastrophryne_carolinensis	Microhylidae	burrowing	29.05	9.35	11.03	6.33	12.65	5.82	8.16	6.67	4.52	4.07	2.44	4.53	1.83	3.11	0.055	0.02	0.83	0.703	1.407	1.136	27.05629129	16.43446678
USNM-159398	Gastrotheca_aureomaculata	Hemiphractidae	arboreal	56.4	28.81	31.63	17.34	29.86	19.6	23.15	22.27	13.82	9.4	7.99	6.95	2.88	6.23	NA	NA	4.194	31.582	22.751	24.289	418.8354845	148.5758943
USNM-298195	Gastrotheca_excubitor	Hemiphractidae	terrestrial	35.93	16.8	19.73	10.74	17.33	11.01	13.26	11.54	7.37	7.31	2.69	3.86	1.95	3.14	NA	NA	1.107	3.659	8.079	7.645	45.66857842	31.62714366
USNM-298200	Gastrotheca_excubitor	Hemiphractidae	terrestrial	32.32	12.14	15.8	8.55	14.65	10.24	11.31	10.12	6.8	5.88	2.64	3.48	1.87	2.66	NA	NA	0.896	1.137	4.603	4.144	29.19916849	20.57543173
LSUMZ-32050	Gastrotheca_galeata	Hemiphractidae	semi.arboreal	46.84	17.81	21.17	12.11	20.77	13.6	17.44	15.56	9.41	6.53	4.58	2.98	4.01	2.49	NA	NA	3.159	6.774	11.532	14.699	63.63767263	55.33924177
LSUMZ-45024	Gastrotheca_griswoldi	Hemiphractidae	terrestrial	37.25	16.32	18.22	10.47	19.22	10.09	13.09	12.57	6.93	6.3	4.47	2.37	3.7	1.95	NA	NA	1.662	4.729	6.03	4.996	45.26313704	34.41544066
LSUMZ-45025	Gastrotheca_griswoldi	Hemiphractidae	terrestrial	31.21	15.07	15.73	9.13	15.83	8.71	11.83	10.66	6.07	5.6	3.14	1.82	2.33	1.59	NA	NA	0.868	1.561	3.068	2.241	22.5466963	15.25634126
CAS-149433	Gastrotheca_longipes	Hemiphractidae	arboreal	61.47	34.53	35.22	19.38	27.38	18.26	23.73	20.7	11.81	9.15	6.17	5.36	1.6	5.3	NA	NA	2.832	103.858	20.703	22.124	298.9614276	78.19047124
USNM-166171	Gastrotheca_longipes	Hemiphractidae	arboreal	73.22	38.61	39.78	22.79	31.58	20.24	24.97	23.58	14.01	12.15	6.69	6.63	1.98	6.63	NA	NA	3.499	114.484	20.254	22.39	448.3406059	136.7137274
USNM-258906	Gastrotheca_longipes	Hemiphractidae	arboreal	34.38	34.38	35.21	18.79	26.18	18.1	21.62	19.87	11.34	10.48	5.35	6.69	2.38	5.22	NA	NA	2.079	75.266	16.4	20.769	322.1472281	114.5202037
USNM-298425	Gastrotheca_marsupiata	Hemiphractidae	terrestrial	33.64	12.88	14.73	8.46	14.07	9.04	12.49	9.62	7.15	6.04	2.46	3.72	1.85	3.22	NA	NA	1.018	1.757	4.008	3.85	30.85762782	22.97200878
USNM-298435	Gastrotheca_marsupiata	Hemiphractidae	terrestrial	31.69	13.16	15.56	7.87	14.29	7.85	10.71	10.48	6.6	5.33	2.81	3.8	1.79	3.18	NA	NA	0.953	1.069	3.872	3.853	36.78869924	23.18773723
USNM-298436	Gastrotheca_marsupiata	Hemiphractidae	terrestrial	32.22	12.57	13.99	7.6	13.02	8.9	11.58	9.06	6.62	5.8	3.03	4.74	2.09	3.62	NA	NA	1.025	1.227	2.913	2.873	47.26339065	27.7102981
USNM-298447	Gastrotheca_marsupiata	Hemiphractidae	terrestrial	32.03	12.35	14.72	7.49	14.64	9.04	11.02	9.53	6.54	5.21	3.02	4.12	2.07	2.98	NA	NA	0.888	0.839	2.787	3.296	40.22904688	23.77185356
USNM-298452	Gastrotheca_marsupiata	Hemiphractidae	terrestrial	32.5	13.47	14.9	7.71	13.19	8.19	11.9	10.16	5.67	5.78	2.55	3.72	1.73	3.22	NA	NA	1.006	1.625	3.861	3.82	33.45178853	21.72985708
USNM-258853	Gastrotheca_monticola	Hemiphractidae	arboreal	58.18	25.28	29.32	15.14	19.09	17.17	20.56	16.67	12.24	10.45	4.6	5.84	3.31	5.19	NA	NA	4.32	21.195	18.219	16.239	177.7937029	131.8645157
USNM-258854	Gastrotheca_monticola	Hemiphractidae	arboreal	52.76	26.07	26.66	13.09	22.24	15.26	18.74	16.23	11.06	8.26	4.34	5.6	2.98	5.11	NA	NA	2.395	18.439	13.246	16.327	165.8774744	106.2835216
USNM-258856	Gastrotheca_monticola	Hemiphractidae	arboreal	54.5	25.36	28.02	14.23	23.38	15.25	18.89	15.87	10.44	9.11	4.14	6.6	2.96	4.7	NA	NA	2.632	13.37	11.417	11.028	181.4103881	102.0531294
USNM-258857	Gastrotheca_monticola	Hemiphractidae	arboreal	55.7	24.27	27.61	13.75	23.35	15.65	17.32	16.95	10.41	9.58	3.88	6.85	3.19	4.82	NA	NA	2.863	18.052	13.312	12.929	168.8731872	111.1406045
USNM-211178	Gastrotheca_orophylax	Hemiphractidae	arboreal	49.93	25.02	25.4	13.26	22.47	15.72	18.83	15.7	10.65	10.3	4.45	3.31	2.54	4.2	NA	NA	2.235	18.082	16.691	14.703	96.48147555	70.93904707
USNM-211181	Gastrotheca_orophylax	Hemiphractidae	arboreal	54.42	27.53	28.44	14.36	25.37	18.8	21.01	18.79	10.67	9.1	4.93	4.99	3.33	5.68	NA	NA	3.456	40.721	19.682	16.196	177.3055389	140.828576
USNM-211182	Gastrotheca_orophylax	Hemiphractidae	arboreal	58.48	26.32	27.88	13.41	26.7	17.79	22.12	18.3	10.81	8.73	4.37	4.38	2.77	4.72	NA	NA	3.052	29.515	24.251	23.154	131.8894506	95.42961325
USNM-211184	Gastrotheca_orophylax	Hemiphractidae	arboreal	53.19	25.96	26.52	13.4	24.38	16.14	20.41	17.2	10.9	9.07	4.94	4.63	3.57	5.59	NA	NA	3.282	32.707	21.764	21.617	155.4466098	138.5549897
USNM-211196	Gastrotheca_orophylax	Hemiphractidae	arboreal	52.39	25.02	26.21	13.55	22.71	16.34	20.67	16.94	10.55	8.33	5.15	4.76	2.73	4.47	NA	NA	3.462	30.007	20.327	19.452	160.5721098	83.7347673
USNM-258913	Gastrotheca_pseustes	Hemiphractidae	semi.arboreal	44.57	19.73	19.64	10.29	20.13	13.73	16.4	13.21	9.28	8.45	3.59	4.67	2.71	4.03	NA	NA	2.123	11.26	9.368	7.519	86.5978363	56.1544848
USNM-258914	Gastrotheca_pseustes	Hemiphractidae	semi.arboreal	42.06	19.11	19.83	9.92	21.25	12.71	15.29	14.56	9.33	8.17	3.56	4.71	2.6	3.88	NA	NA	2.642	16.324	8.93	8.438	83.8880731	52.371669
USNM-258915	Gastrotheca_pseustes	Hemiphractidae	semi.arboreal	44.88	20.14	19.62	11.22	20.2	13.28	15.82	13.88	10.62	10.11	3.91	4.33	2.78	4.28	NA	NA	2.768	11.175	10.59	9.617	89.26737141	61.11617906
USNM-258918	Gastrotheca_pseustes	Hemiphractidae	semi.arboreal	43.23	19.95	19.43	10.36	20.09	12.38	15.85	14.09	9.61	9.2	3.81	4.5	2.69	4.2	NA	NA	2.181	13.246	10.706	7.5	89.54658255	57.47023826
USNM-258927	Gastrotheca_pseustes	Hemiphractidae	semi.arboreal	44.28	19.6	19.99	10.92	20.29	14.47	16.77	13.9	10.62	9.85	4.58	6	3.22	4.67	NA	NA	2.26	13.836	10.586	7.776	141.0072447	78.69627446
USNM-258828	Gastrotheca_riobambae	Hemiphractidae	arboreal	50.64	18.34	19.51	9.49	19.74	16	17.92	14.67	9.74	9	3.89	4.13	2.43	3.96	NA	NA	2.829	14.423	7.434	5.892	77.13786439	49.15043384
USNM-258830	Gastrotheca_riobambae	Hemiphractidae	arboreal	47.48	17.93	19.2	11.16	19.85	14.5	16.95	14.61	7.84	8.83	4.21	4.35	2.81	4.4	NA	NA	2.54	13.142	7.851	8.899	85.96472318	62.14824251
USNM-258832	Gastrotheca_riobambae	Hemiphractidae	arboreal	50.69	20.16	20.22	10.44	21.35	13.99	17.62	15.58	10.2	9.62	4.27	4.55	2.91	4.14	NA	NA	2.377	8.091	7.981	6.228	102.5412072	63.77391932
USNM-258833	Gastrotheca_riobambae	Hemiphractidae	arboreal	50.37	21.2	21.59	11.25	21.78	15.79	18.63	16.25	11.47	10.51	4.11	4.62	2.83	4.93	NA	NA	3.246	16.192	10.123	11.612	105.3873017	78.85960979
USNM-258842	Gastrotheca_riobambae	Hemiphractidae	arboreal	42.87	16.32	17.87	9.17	18.74	13.6	16.32	12.39	7.56	6.91	3.76	3.77	2.55	4.04	NA	NA	2.213	8.127	6.243	5.345	60.56447769	48.19641383
BPBM-18996	Genyophryne_thomsoni	Microhylidae	terrestrial	33	13.75	10.86	6.77	12.31	11.2	16.33	6.38	5.37	5.21	2.62	4.5	1.07	3.72	NA	NA	0.269	2.923	1.573	1.138	42.44095325	11.31683984
BPBM-18997	Genyophryne_thomsoni	Microhylidae	terrestrial	35.56	11.52	11.92	7.33	13.56	12.12	17.69	6.89	5.91	5.43	3.83	5	1.29	3.88	NA	NA	0.288	2.872	2.117	0.715	57.75503934	15.61947089
BPBM-25721	Genyophryne_thomsoni	Microhylidae	terrestrial	34.2	14.24	11.68	6.99	12.98	11.41	16.07	7.25	5.08	4.38	3.31	5.27	1.24	4.07	NA	NA	0.235	0.929	2.467	1.22	65.03051973	15.43219008
BPBM-42630	Genyophryne_thomsoni	Microhylidae	terrestrial	34.16	13.42	11.63	7.02	14.06	9.87	16.26	7.5	4.94	4.55	3.81	4.71	1.07	3.98	NA	NA	0.226	1.419	2.222	1.085	63.04737732	12.96627389
BPBM-42634	Genyophryne_thomsoni	Microhylidae	terrestrial	34.24	14.3	11.2	6.77	12.86	10.77	16.61	7.09	5.22	4.99	4.5	5.56	1.07	4.21	NA	NA	0.376	2.386	2.083	0.932	93.66815576	13.20847026
AMNH-A167636	Gephyromantis_ambohitra	Mantellidae	arboreal	36.29	21.26	22.98	8.85	20.62	12.25	13.81	12.21	7.6	7.03	5.62	4.05	3.46	2.04	NA	NA	1.512	33.925	5.314	6.534	126.6844253	42.46439268
AMNH-A167638	Gephyromantis_ambohitra	Mantellidae	arboreal	36.02	21.1	22.87	9.67	21.71	11.13	12.62	12.85	8.65	6.41	5.54	3.32	3.33	1.54	NA	NA	1.5	46.685	4.444	5.708	101.6012218	30.70433852
AMNH-A167641	Gephyromantis_ambohitra	Mantellidae	arboreal	35.8	21.03	23.33	9.95	21.62	13.16	14.19	13.12	7.91	7.56	5.22	3.63	3.45	1.76	NA	NA	1.346	40.363	5.428	6.48	104.3241914	37.08643844
MCZ-A120644	Gephyromantis_asper	Mantellidae	terrestrial	28.22	14.82	16.37	7.01	15.09	10.36	9.5	8.26	5.57	5.97	3.09	4.01	1.41	2.87	0.1	0.028	1.189	13.555	3.761	2.397	48.07504311	17.34276405
MCZ-A120738	Gephyromantis_asper	Mantellidae	terrestrial	29.33	14.37	16.54	6.97	14.6	10.25	9.63	8.3	5.64	4.9	2.62	3.4	1.27	2.18	0.08	0.022	1.279	6.923	4.231	3.814	33.51240556	11.98848616
AMNH-A157107	Gephyromantis_cornutus	Mantellidae	arboreal	36.47	19.78	22.08	9.62	19.85	11.88	12.88	11.02	7.22	6.08	4.95	3.74	3.62	2.36	NA	NA	1.717	10.556	2.764	3.634	95.86756907	49.38422802
AMNH-A157109	Gephyromantis_cornutus	Mantellidae	arboreal	37.58	20.63	23.21	9.65	21.24	12.41	13.17	11.94	7.77	7.9	5.06	3.46	3.25	1.96	NA	NA	1.843	13.564	4.217	2.788	94.55717098	38.70643735
AMNH-A157110	Gephyromantis_cornutus	Mantellidae	arboreal	37.57	21.53	23.06	10.37	20.17	12.58	13.36	11.87	7.58	7.41	5.33	3.44	3.56	1.95	NA	NA	1.677	14.269	3.124	2.762	103.3471032	41.90950573
AMNH-A187060	Gephyromantis_corvus	Mantellidae	arboreal	31.84	16.41	17.17	7.87	14.79	10.82	10.81	9.7	6.58	4.9	3.69	3.12	2.91	1.71	NA	NA	1.014	9.641	0.959	1.983	49.46046191	22.36804466
AMNH-A181855	Gephyromantis_decaryi	Mantellidae		26.83	13.12	14.26	6.56	13.28	7.02	8.62	7.87	5.56	4.96	3.66	2.64	2.1	1.31	NA	NA	1.182	2.963	1.49	1.439	33.18848851	10.27019625
AMNH-A181856	Gephyromantis_decaryi	Mantellidae		25.88	13.4	14.68	6.72	12.93	7.93	8.76	7.35	5.96	4.28	3.28	2.23	2.1	1.08	NA	NA	0.911	3.077	0.89	0.941	25.65973292	8.716411649
AMNH-A181857	Gephyromantis_decaryi	Mantellidae		26.18	13.43	14.44	6.78	13.5	8.28	9.17	7.36	5.81	4.33	3.39	2.17	1.79	1.24	NA	NA	1.1	3.414	1.585	1.277	25.86449905	8.390938462
AMNH-A175093	Gephyromantis_eiselti	Mantellidae	arboreal	24.28	12.42	13.6	6.33	12.08	6.99	8.09	6.97	4.78	3.72	2.28	2.33	1.82	1.14	NA	NA	0.58	2.065	0.734	0.692	17.2735257	7.387266629
AMNH-A181873	Gephyromantis_eiselti	Mantellidae	arboreal	24.97	12.01	12.24	6.4	11.51	7.22	8.5	6.76	5.17	3.81	2.81	1.69	1.83	1.11	NA	NA	0.719	0.778	1.409	1.391	14.93154194	6.5091475
AMNH-A167694	Gephyromantis_granulatus	Mantellidae	semi.arboreal	39.4	23.01	25.25	11.22	23.83	13.51	14.32	12.95	8.03	7.4	5.47	4.89	4.03	2.45	NA	NA	2.281	49.534	4.561	5.249	161.1318639	65.26812545
AMNH-A167698	Gephyromantis_granulatus	Mantellidae	semi.arboreal	39.69	20.67	23.15	10.13	22.56	12.22	13.71	11.06	8.2	6.03	4.96	3.88	3.22	1.64	NA	NA	1.933	41.95	4.268	2.223	104.1411827	32.00511129
AMNH-A167699	Gephyromantis_granulatus	Mantellidae	semi.arboreal	37.71	19.5	22.09	9.63	21.52	12.34	12.48	11.42	6.56	6.99	4.54	3.61	2.85	1.77	NA	NA	1.999	30.639	4.59	3.539	83.66933028	29.17309249
AMNH-A167704	Gephyromantis_horridus	Mantellidae	arboreal	29.57	14.12	14.67	7.68	13.21	10.44	12.05	9.76	6.93	4.9	3.62	3.25	2.91	1.33	NA	NA	1.28	1.822	1.689	1.906	43.49058554	14.86426264
AMNH-A157132	Gephyromantis_klemmeri	Mantellidae	terrestrial	21.04	11.27	12.81	6.37	10.67	6.61	6.39	6.58	4.52	4.26	2.64	1.68	1.25	0.93	NA	NA	0.24	0.52	1.09	1.37	13.08596491	3.898618308
AMNH-A157138	Gephyromantis_klemmeri	Mantellidae	terrestrial	21.46	11.33	12.95	6.9	11.37	6.18	6.88	6.86	4.61	4.36	2.48	1.69	1.44	0.81	NA	NA	0.36	1.02	0.95	1.45	12.43188322	3.954448337
AMNH-A157139	Gephyromantis_klemmeri	Mantellidae	terrestrial	20	10.97	12.35	6.23	10.26	5.86	5.73	6.87	4.62	4.14	2.45	1.53	1.25	0.9	NA	NA	0.34	0.47	1.17	1.24	10.76546441	3.637375244
UMMZ-236449	Gephyromantis_leucocephalus	Mantellidae	terrestrial	29.56	13.85	14.91	7.17	12.15	9.67	9.47	7.67	6.83	5	3.06	3.9	0.86	2.72	NA	NA	0.834	4.736	1.35	1.649	43.27174743	9.130900818
AMNH-A157142	Gephyromantis_leucomaculatus	Mantellidae	arboreal	36.59	18.99	20.92	9.95	18.47	12.56	11.86	11.11	6.61	6.7	4.7	2.69	2.82	1.62	NA	NA	1.182	26.565	3.924	3.47	62.85556424	25.02041044
AMNH-A181867	Gephyromantis_leucomaculatus	Mantellidae	arboreal	39.01	18.55	20.22	9.57	17.61	12.49	11.96	10.84	7.06	5.91	4.02	2.83	2.28	1.49	NA	NA	0.945	14.535	3.008	2.869	55.24907728	17.98336228
AMNH-A181868	Gephyromantis_leucomaculatus	Mantellidae	arboreal	40.15	19.53	22.01	10.08	19.72	13.9	12.49	11.94	7.52	6.01	4.72	2.87	3.08	1.41	NA	NA	1.394	18.354	3.706	3.503	69.2619581	25.02410181
MCZ-A119983	Gephyromantis_luteus	Mantellidae	terrestrial	40.49	22.17	25.78	11.74	19.81	15.63	15.61	11.99	8.85	6.2	4.55	6.92	2.1	4.67	0.471	0.121	2.923	61.033	10.165	9.724	182.7476542	66.18928885
MCZ-A119995	Gephyromantis_luteus	Mantellidae	terrestrial	40	21.79	26.11	11.65	22.07	14.47	14.89	11.98	7.88	6.28	4.35	6.98	2.2	4.74	0.461	0.126	3.138	49.128	10.301	8.019	173.2090327	71.28144926
MCZ-A119998	Gephyromantis_luteus	Mantellidae	terrestrial	40.42	21.85	26.99	12.15	22.74	16.1	15.99	12.1	8.7	6.55	4.84	7.03	2.26	4.63	0.486	0.16	2.996	68.196	10.47	9.795	194.6349172	73.93684956
MCZ-A120000	Gephyromantis_luteus	Mantellidae	terrestrial	39.05	21.09	25.35	11.44	20.28	13.94	14.09	10.83	8.02	6.29	3.68	5.69	1.8	3.93	0.284	0.08	1.928	53.019	9.374	7.957	115.6126328	46.94741084
MCZ-A120002	Gephyromantis_luteus	Mantellidae	terrestrial	41.24	22.31	26.04	11.93	23.44	15.29	14.9	12.23	8.16	7.08	4	6.2	1.9	4.28	0.359	0.1	3.477	54.416	11.415	9.008	144.8504597	55.43792627
OMNH-39065	Gephyromantis_malagasius	Mantellidae	arboreal	22.35	12.41	11.9	5.44	9.65	7.85	8.91	7.14	5.4	4.59	1.98	3.4	0.48	2.13	NA	NA	0.287	0.569	0.302	0.398	21.87179947	3.18519796
AMNH-A50500	Gephyromantis_plicifer	Mantellidae	arboreal	37.48	20.82	23.29	9.68	21.43	11.1	12.61	12.06	7.03	3.75	5.82	4.68	4.2	1.76	NA	NA	1.186	42.088	3.644	4.113	148.4629854	45.07129883
AMNH-A50501	Gephyromantis_plicifer	Mantellidae	arboreal	35.6	18.01	20.84	8.59	20.26	10.79	12.71	11.28	6.62	4.44	5.69	3.92	3.68	1.55	NA	NA	1.174	24.616	3.059	2.224	105.1672876	31.12044927
AMNH-A50507	Gephyromantis_plicifer	Mantellidae	arboreal	35	19.49	21.63	8.7	19.99	12.02	12.64	11.4	7.96	5.43	5.57	5.23	3.37	1.77	NA	NA	1.534	25.928	2.963	2.929	148.6405658	33.77756305
AMNH-A167747	Gephyromantis_pseudoasper	Mantellidae	semi.arboreal	34.89	17.92	17.84	8.22	17.11	10	11.68	11.32	7.97	7.48	5.48	3.86	3.49	1.8	NA	NA	1.85	6.932	3.5	3.083	99.23719842	29.34008777
AMNH-A167749	Gephyromantis_pseudoasper	Mantellidae	semi.arboreal	34.2	18.1	18.85	8.57	17.94	9.64	12.57	11.23	8.17	6.85	4.7	4.74	3.5	1.95	NA	NA	1.793	7.957	3.414	2.393	105.5658384	33.68081849
AMNH-A167751	Gephyromantis_pseudoasper	Mantellidae	semi.arboreal	34.45	15.93	17.67	8.46	16.96	9.28	11.98	10.75	8.08	7.19	4.54	3.3	3.29	2	NA	NA	1.377	7.026	4.048	3.13	62.48189536	30.4390483
AMNH-A167755	Gephyromantis_redimitus	Mantellidae	semi.arboreal	51.89	26.1	27.07	12.13	26.82	15.17	17.92	15.04	9.94	7.2	5.94	4.96	3.74	2.87	NA	NA	4.481	24.925	6.727	6.433	201.3155192	76.06946842
AMNH-A167756	Gephyromantis_redimitus	Mantellidae	semi.arboreal	48.49	24.17	24.82	11.42	25.99	14.53	15.59	15.76	9.24	7.15	5.51	4.54	3.56	2.26	NA	NA	4.984	21.406	7.68	6.455	158.2897265	52.27918889
AMNH-A175072	Gephyromantis_redimitus	Mantellidae	semi.arboreal	46.21	21.72	22.83	10.26	22.03	14.58	14.83	13.92	8.78	6.79	5.63	3.7	3.51	1.97	NA	NA	2.786	19.223	4.339	4.05	118.450955	41.3283323
AMNH-A157192	Gephyromantis_rivicola	Mantellidae	torrential	21.45	12.1	12.29	5.39	11.16	5.28	6.42	7.66	4.9	4.59	2.45	1.81	1.38	0.96	NA	NA	0.48	0.47	0.98	0.84	14.04748756	4.262563178
AMNH-A157200	Gephyromantis_rivicola	Mantellidae	torrential	22.16	12.23	12.84	5.63	11.79	5.52	7.3	7.91	5.29	4.65	2.36	1.99	1.76	1.12	NA	NA	1	0.46	1.43	1.93	15.03696411	6.626196959
AMNH-A157204	Gephyromantis_rivicola	Mantellidae	torrential	22.05	10.53	11.9	5.58	10.52	6.2	6.63	7.5	5.26	4.34	2.48	1.65	1.52	1.11	NA	NA	0.68	0.86	1.09	1.41	11.28061099	5.256324332
AMNH-A187082	Gephyromantis_schilfi	Mantellidae	arboreal	31.78	18.99	21.85	10.09	18.79	9.61	10.41	9.77	6.16	5.95	3.78	2.72	2.76	1.3	NA	NA	0.558	6.366	2.78	2.586	51.11569796	20.52449604
AMNH-A167801	Gephyromantis_tandroka	Mantellidae	arboreal	38.35	22.63	23.74	10.31	22.56	13.27	13.45	12.93	7.34	6.22	4.87	3.24	3.46	2.08	NA	NA	1.95	19.753	4.928	4.6	93.48181848	44.72895738
AMNH-A167807	Gephyromantis_tandroka	Mantellidae	arboreal	36.9	21.66	23.36	10.1	21.57	10.32	11.85	12.58	6.73	6.23	4.89	4	3.37	2.13	NA	NA	1.755	9.695	2.528	3.058	110.9164419	43.89863025
AMNH-A167814	Gephyromantis_tandroka	Mantellidae	arboreal	38.87	21.8	23.13	9.69	21.16	11.95	13.4	11.8	7.51	5.87	5.45	3.99	3.9	2.2	NA	NA	2.22	14.66	7.43	5.09	124.1064972	51.95550223
AMNH-A187083	Gephyromantis_tandroka	Mantellidae	arboreal	30.46	17.36	19.6	8.95	18.83	10.11	9.8	9.6	6.23	4.96	3.51	2.79	2.31	1.19	NA	NA	0.82	5.64	2.41	2.28	44.5071379	14.10534261
AMNH-A175059	Gephyromantis_tschenki	Mantellidae	arboreal	38.93	17.88	20.95	9.43	16.53	12.09	13.06	10.62	6.77	5.51	4.09	2.16	2.8	1.44	NA	NA	1.11	17.66	3.58	3.89	41.35358835	22.11429901
AMNH-A175060	Gephyromantis_tschenki	Mantellidae	arboreal	38.84	17.61	21.45	9.85	17.79	12.61	13.58	11.88	7.32	5.26	4.45	2.53	2.4	1.44	NA	NA	0.963	18.202	4.734	4.812	51.90491866	19.40750278
AMNH-A175064	Gephyromantis_tschenki	Mantellidae	arboreal	38.55	19.35	21.76	10.12	17.97	11.66	13.55	11.63	7.11	5.09	3.7	2.93	2.48	1.5	NA	NA	1.17	21.59	2.95	4.56	54.91853461	21.1919274
CAS-250451	Gephyromantis_ventrimaculatus	Mantellidae	semi.arboreal	21.71	11.62	11.3	6.18	10.06	8.56	8.84	6.75	6.77	5.35	3.16	2.66	0.62	1.84	NA	NA	0.793	0.241	1.335	1.441	25.57075045	3.37486638
KU-347916	Gephyromantis_ventrimaculatus	Mantellidae	semi.arboreal	22.63	11.96	11.98	6.48	11.1	8.53	9.2	7.62	6.62	5.45	1.69	2.01	0.58	2.18	NA	NA	0.49	0.997	0.522	0.699	10.63610383	3.965609368
AMNH-A175101	Gephyromantis_webbi	Mantellidae	terrestrial	21.46	11.79	13.08	6.05	10.16	5.89	7.36	7.9	5.85	3.7	3.09	1.69	2.83	1.06	NA	NA	0.63	0.81	1.3	1.63	16.11861105	10.27232311
AMNH-A175102	Gephyromantis_webbi	Mantellidae	terrestrial	24.59	13.22	13.73	6.42	11.08	7.23	8.09	8.54	6.31	4.78	3.21	1.99	1.93	1.25	NA	NA	0.51	0.69	1.34	1.77	22.10844465	8.671744747
AMNH-A175109	Gephyromantis_webbi	Mantellidae	terrestrial	22.13	11.65	11.69	5.23	9.77	7.11	7.93	7.4	4.62	4.41	2.72	1.82	1.37	0.72	NA	NA	0.3	2.31	3	4.18	15.09853618	3.01881293
CAS-113994	Ghatixalus_variabilis	Rhacophoridae	semi.arboreal	29.14	15.22	15	8	12.84	9.06	10.72	9.39	5.63	5.43	3.33	3.16	0.84	3.19	NA	NA	0.627	10.761	5.55	5.69	41.92900874	10.52276459
CAS-113995	Ghatixalus_variabilis	Rhacophoridae	semi.arboreal	28.82	13.93	14.23	7.33	12.16	9.23	10.63	9.1	5.53	5.48	3.41	3	0.77	2.92	NA	NA	0.735	8.954	4.301	5.093	37.30743378	8.37620125
CAS-113997	Ghatixalus_variabilis	Rhacophoridae	semi.arboreal	34.73	14.59	14.9	8.34	13.79	10.22	11.79	9.75	5.88	5.57	2.73	3.52	0.79	3.91	NA	NA	0.813	17.389	5.805	4.961	36.70533812	12.04921472
CAS-113999	Ghatixalus_variabilis	Rhacophoridae	semi.arboreal	29.9	14.16	14.67	7.72	12.08	8.98	10.39	9.07	5.02	5.43	2.96	3.29	0.72	2.75	NA	NA	0.476	11.445	6.69	5.675	36.10102136	7.604382098
FMNH-213964	Gracixalus_gracilipes	Rhacophoridae	arboreal	23.13	11.84	12.53	6.49	10.39	6.37	6.9	7.41	4.61	4.9	1.33	1.74	0.69	1.32	NA	NA	0.85	5.995	5.07	4.924	7.173336736	2.987739437
FMNH-213965	Gracixalus_gracilipes	Rhacophoridae	arboreal	24.6	12.2	12.6	6.06	10.06	7.19	8.18	7.45	4.46	4.13	2.2	1.33	1.5	0.86	NA	NA	0.667382813	4.171488379	4.048735189	6.182717881	9.345505106	4.255287249
FMNH-213966	Gracixalus_gracilipes	Rhacophoridae	arboreal	25.37	12	12.98	6.49	10.85	7.91	8.16	7.84	4.7	5.06	2.43	1.56	1.95	0.86	NA	NA	0.725488281	5.81412011	4.838084872	5.559880795	11.90914943	5.698707702
FMNH-213967	Gracixalus_gracilipes	Rhacophoridae	arboreal	23.22	11.04	12.18	5.78	9.16	6.16	7.36	6.98	4.52	4.54	1.99	1.18	1.55	0.73	NA	NA	0.403417969	2.908790963	2.925483604	4.56855894	6.78692084	3.608032769
FMNH-213968	Gracixalus_gracilipes	Rhacophoridae	arboreal	22.01	10.6	11.27	5.77	9.46	6.79	6.24	6.63	4.12	4.6	1.03	1.84	0.63	1.31	NA	NA	0.547851563	3.441045186	3.223061449	3.805501987	5.259319317	2.435030402
USNM-499397	Guibemantis_bicalcaratus	Mantellidae	arboreal	19.73	9.07	10.02	5.33	9.21	7.35	5.72	5.76	4.13	3.86	1.59	2.47	1.13	1.48	NA	NA	0.317	2.964	1.216	1.372	9.325454153	4.387089627
USNM-499398	Guibemantis_bicalcaratus	Mantellidae	arboreal	19.65	9.43	10.08	5.12	9.45	6.82	6.66	5.95	4.35	4.57	1.68	1.72	1	1.66	NA	NA	0.283	3.245	1.443	1.945	7.133752669	4.380636796
USNM-499399	Guibemantis_bicalcaratus	Mantellidae	arboreal	18.59	9.59	9.66	4.72	8.46	6.88	6.53	5.23	4.05	4.31	1.59	1.75	0.9	1.56	NA	NA	0.284	2.632	1.359	1.645	6.985900679	3.550690849
USNM-499400	Guibemantis_bicalcaratus	Mantellidae	arboreal	20.24	10.28	10.35	5.22	9.26	6.91	6.62	6.02	3.94	4.04	2.06	2.08	1.26	1.38	NA	NA	0.397	2.198	1.974	2.073	11.53167241	4.711493626
MCZ-A120584	Guibemantis_depressiceps	Mantellidae	arboreal	40.42	20.47	21.26	10.35	21.13	14.1	13.63	12.95	9.43	7.35	2.34	3.88	1.63	2.57	0.116	0.043	1.041	22.116	11.452	13.453	48.65573666	23.31592312
MCZ-A120737	Guibemantis_depressiceps	Mantellidae	arboreal	40.47	19.32	21.2	10.52	19.83	14.18	13.66	12.74	9.77	7.84	3.13	4.39	2	3.49	0.158	0.045	1.434	20.389	11.905	16.833	69.4999683	38.74002621
MCZ-A120040	Guibemantis_liber	Mantellidae	arboreal	26.56	13.23	14.09	6.87	12.86	8.43	8.58	8.22	6.39	5.53	1.83	3.16	1.31	2.08	0.038	0.018	0.608	2.167	6.636	8.544	20.0293402	10.05111519
MCZ-A120044	Guibemantis_liber	Mantellidae	arboreal	23.7	12	12.15	6.38	12.08	7.46	7.26	8.91	5.34	4.74	1.74	2.18	1.03	1.9	0.022	0.01	0.623	1.832	5.362	5.644	11.91668925	6.224948033
MCZ-A120052	Guibemantis_liber	Mantellidae	arboreal	24.45	12.98	13.31	6.51	13.1	7.65	8.06	9.15	5.72	5.55	1.66	2.66	1.23	2.33	0.03	0.013	0.669	3.117	6.163	9.384	15.00489787	9.98637142
MCZ-A120059	Guibemantis_liber	Mantellidae	arboreal	25.93	11.5	12.87	7.05	12.53	8.17	8.37	9.52	6.12	4.98	1.8	2.47	1.22	2.44	0.028	0.013	0.892	3.993	6.331	6.371	13.3855409	10.02990525
MCZ-A136287	Guibemantis_liber	Mantellidae	arboreal	26.26	11.91	12.46	6.53	12.3	8.42	8.79	8.48	6.11	5.01	2.05	2.55	1.13	2.43	0.033	0.014	0.592	3.233	6.653	10.022	16.29950553	8.957181739
MCZ-A120763	Guibemantis_pulcher	Mantellidae	arboreal	25.19	10.82	13.13	7.64	11.26	9.73	8.45	6.63	4.84	3.96	1.94	3.48	1.34	2.64	0.04	0.022	0.43	1.498	3.84	3.936	19.12391749	12.16023808
AMNH-A167953	Guibemantis_punctatus	Mantellidae	arboreal	24.45	11.76	12.56	6.23	11.04	7.07	7.74	7.84	4.41	3.7	3.56	2.15	2.23	1.21	NA	NA	0.38	1.42	2.37	2.71	23.56483517	8.872550899
AMNH-A167956	Guibemantis_punctatus	Mantellidae	arboreal	23.86	10.54	11.7	5.97	10.46	6.8	7.83	7.48	4.38	3.57	2.7	1.98	2	1.26	NA	NA	0.586	2.329	2.021	2.365	14.75156822	7.71889315
AMNH-A167959	Guibemantis_punctatus	Mantellidae	arboreal	24.57	11.08	12.17	5.87	10.63	6.98	8.19	7.77	4.39	3.82	3.04	2.49	2.19	1.53	NA	NA	0.79	1.43	2.4	2.69	21.95742044	10.67566041
USNM-209124	Haddadus_binotatus	Craugastoridae	terrestrial	40.3	21.58	24.31	12.17	22.18	14.71	16.42	11.01	9.42	8.89	4.01	5.25	2.36	3.97	0.23	0.097	0.955	0.812	6.011	4.205	118.9388522	59.62880354
USNM-209127	Haddadus_binotatus	Craugastoridae	terrestrial	44.9	23.81	26.39	13.27	23.65	16.19	17.21	12.65	9.94	7.2	4.92	5.43	3.13	5.27	0.366	0.151	1.445	0.94	8.04	4.41	166.5301811	113.9627629
USNM-209132	Haddadus_binotatus	Craugastoridae	terrestrial	40.08	21.14	24.21	11.99	20.71	15.41	15.72	11.03	8.79	7.16	4.53	4.9	2.25	4.49	0.248	0.099	1.417	2.488	8.098	4.667	122.8479438	64.03129351
USNM-209133	Haddadus_binotatus	Craugastoridae	terrestrial	41.14	21.76	24.65	11.86	21.64	14.79	15.99	11.18	9.54	7.46	4.47	4.61	2.52	4.13	0.226	0.096	1.444	1.712	5.496	4.835	117.3913146	67.16393655
USNM-209137	Haddadus_binotatus	Craugastoridae	terrestrial	42.28	22.49	24.8	12.67	21.58	15.89	16.84	10.75	9.07	7.02	4.84	5.9	2.97	4	0.294	0.109	1.556	1.67	6.849	4.692	168.1339652	77.13238283
KU-105923	Hadromophryne_natalensis	Heleophrynidae	torrential	38.06	18.86	19.19	10.48	17.67	14.39	15.04	12.11	7.27	5.88	3.17	4.14	2.45	3.76	NA	NA	1.809	26.139	5.991	6.327	64.79924091	46.28044548
KU-105924	Hadromophryne_natalensis	Heleophrynidae	torrential	40.65	20.53	20.64	10.73	17.02	14.05	14.99	13.7	7.29	8.37	4.35	3.83	2.31	3.95	NA	NA	1.598944797	23.23	5.53819186	5.6549479	89.54587962	49.30459493
KU-195925	Hadromophryne_natalensis	Heleophrynidae	torrential	66.93	31.54	31.11	17.35	29.23	20.62	24.29	21.99	12.49	15.43	6.44	8.92	4.1	7.83	NA	NA	8.60996764	55.14	16.23433285	16.27873728	474.3304849	261.4654182
KU-195929	Hadromophryne_natalensis	Heleophrynidae	torrential	49.09	23.48	23.95	12.53	20.42	16.32	18.16	13.76	8.92	7.74	5.95	6.48	3.08	5.23	NA	NA	2.32208566	41.608	10.1098125	4.686477383	237.0056454	101.0012037
DSM-0188	Hamptophryne_boliviana	Microhylidae	terrestrial	24.36	11.73	11.66	7.1	12.66	6.18	7.77	7.23	4.81	5.29	4.92	3.21	3.22	2.29	0.074	0.028	1.002	0.401	1.866	1.496	48.49944557	22.50912076
DSM-0189	Hamptophryne_boliviana	Microhylidae	terrestrial	22.52	9.56	10.21	6.03	11.13	5.91	6.97	6.22	4.22	4.04	3.95	2.81	3.15	2.25	0.052	0.023	0.725	0.393	2.17	1.091	27.77985243	18.94468727
DSM-0190	Hamptophryne_boliviana	Microhylidae	terrestrial	21.23	10.3	10.08	5.98	11.51	5.58	7.58	5.69	3.64	4.31	2.97	3.95	2.97	2.05	0.044	0.021	0.454	0.232	2.322	1.397	31.63438504	16.06717297
DSM-0191	Hamptophryne_boliviana	Microhylidae	terrestrial	20.9	9.23	10.1	5.93	10.76	5.53	7.35	6.05	3.83	4.2	4.37	2.77	3.5	2.3	0.04	0.019	0.493	0.293	2.409	1.473	29.25038143	21.28559923
USNM-247438	Hamptophryne_boliviana	Microhylidae	terrestrial	32.04	14.28	14.48	8.04	15.36	8.72	10.03	9.1	6.7	6.26	3.76	4.47	1.8	3.66	0.126	0.041	1.553	0.68	2.781	1.779	62.8336375	24.97415363
USNM-247661	Hamptophryne_boliviana	Microhylidae	terrestrial	27.28	12.94	12.73	7.33	14.19	7.29	8.82	7.67	5.17	5.48	3.41	3.35	1.88	2.79	0.079	0.023	0.875	1.019	2.174	1.581	38.69920907	17.4807106
USNM-247665	Hamptophryne_boliviana	Microhylidae	terrestrial	30.81	14.31	14.53	7.21	15.86	8.9	10.16	9	6.04	5.8	4.09	4.09	2.26	3.09	0.129	0.041	1.886	0.769	3.255	2.244	62.66930471	26.56447024
USNM-343034	Hamptophryne_boliviana	Microhylidae	terrestrial	30.44	13.69	13.27	7.94	15.41	7.98	9.22	9.04	6.29	6.1	3.76	4.43	2	3.33	0.102	0.032	1.473	0.93	3.114	1.812	59.69853118	23.13735865
USNM-343037	Hamptophryne_boliviana	Microhylidae	terrestrial	28.56	12.22	12.35	7.35	13.04	7.65	8.49	8.37	5.27	4.78	3.11	3.36	1.87	3.04	0.083	0.026	1.226	0.552	2.488	1.485	33.43024035	18.38022292
FMNH-250007	Heleophryne_purcelli	Heleophrynidae	torrential	42.22	20.4	22.27	11.13	20.91	13.96	15.23	13.59	8.84	7.66	3.9	6.05	2.29	5.09	NA	NA	4.734	57.49	13.669	17.652	126.0139937	67.95823773
FMNH-250008	Heleophryne_purcelli	Heleophrynidae	torrential	42.11	20.28	21.19	11.68	19.73	13.66	15.99	13.33	8.61	7.79	3.75	5.15	2.35	4.75	NA	NA	3.868470386	52.17564376	10.39050233	11.31805649	102.5356937	61.92429277
FMNH-250015	Heleophryne_purcelli	Heleophrynidae	torrential	35.69	18.54	20.12	10.25	16.55	12.51	11.91	11.63	7.75	5.56	2.75	3.67	1.38	2.9	NA	NA	1.862446352	18.20767651	8.50862647	11.19621905	48.98657936	21.08014954
FMNH-250017	Heleophryne_purcelli	Heleophrynidae	torrential	35.98	18.27	18.71	9.97	17.47	11.48	12.15	11.68	7.24	6.6	3.42	3.97	1.88	3	NA	NA	2.603361373	32.07466317	10.25857389	12.56208083	64.94171999	27.62622332
USNM-286374	Hemiphractus_bubalus	Hemiphractidae	arboreal	46.65	26.65	28.76	17.76	26	18.84	23.91	17.74	10.66	9.8	3	2.87	1.74	3.64	NA	NA	2.08	3.737	10.657	12.853	60.07157123	47.68789365
USNM-286469	Hemiphractus_bubalus	Hemiphractidae	arboreal	39.22	22.23	23.87	14.54	19.04	15.83	18.99	14.76	7.85	6.64	2.72	2.2	1.88	2.76	NA	NA	1.022	4.926	4.823	5.443	34.82568554	32.42559672
USNM-286524	Hemiphractus_bubalus	Hemiphractidae	arboreal	39.82	22.92	24.66	15.28	21.25	16.88	19.46	13.21	8.37	7.97	3.23	3.55	1.79	3.45	NA	NA	1.043	6.003	5.946	6.753	68.80406783	39.86886066
KU-123134	Hemiphractus_proboscideus	Hemiphractidae	arboreal	61.02	29.75	36.75	20.71	28.96	22.89	27.92	21.25	12.07	8.04	3.4	6.32	1.98	5.54	NA	NA	3.93	25.275	20.93	23.845	167.359971	105.5360718
KU-123140	Hemiphractus_proboscideus	Hemiphractidae	arboreal	56.38	28.04	35.39	20.21	27.5	21.2	26.69	19.55	11.06	11.4	3.12	6.65	1.83	4.6	NA	NA	3.345	21.792	17.113	22.07	152.3080561	77.99344625
KU-123143	Hemiphractus_proboscideus	Hemiphractidae	arboreal	57.99	27.2	33.99	19.46	27.47	20.77	27.35	19.21	11.06	10.78	3.74	6.62	1.62	5	NA	NA	2.291	20.496	17.139	18.072	176.3060122	72.07834565
KU-123152	Hemiphractus_proboscideus	Hemiphractidae	arboreal	49.89	24.67	28.17	16.5	23.34	17.24	21.84	17.67	9.51	7.32	3.54	5.37	1.95	4.18	NA	NA	2.317	15.546	14.775	16.236	122.7765212	60.11271824
KU-123159	Hemiphractus_proboscideus	Hemiphractidae	arboreal	54.9	27.24	32.52	19.74	26.39	20.85	25.89	20.44	9.58	9.27	3.76	6.27	1.99	4.9	NA	NA	2.202	21.879	12.928	13.922	168.1245425	83.01724561
USNM-317197	Hemiphractus_scutatus	Hemiphractidae	semi.arboreal	58.33	28.93	26.88	13.87	27.2	28.14	35.39	17.23	12.1	11.14	4.33	6.34	3.73	5.89	NA	NA	5.528	10.887	6.25	4.705	207.9190176	154.6044598
USNM-537619	Hemiphractus_scutatus	Hemiphractidae	semi.arboreal	46.71	22.16	20.49	10.32	22.7	23.01	26.86	14.22	9.69	7.3	2.51	3.16	1.76	3.59	NA	NA	2.139	5.819	3.628	1.978	46.01497462	33.89360013
USNM-560258	Hemiphractus_scutatus	Hemiphractidae	semi.arboreal	59.42	27.68	26.67	14.06	25.72	30.08	34.96	16.69	13.39	9.86	5.44	5.65	3.33	5.97	NA	NA	6.001	9.329	7.021	4.945	222.7317144	138.8066289
MCZ-A139416	Hemisus_marmoratus	Hemisotidae	burrowing	25.02	9.01	10.61	6.06	11.13	4.24	5.94	5.17	4.73	2.02	4.29	3.83	3.22	2.08	NA	NA	1.117	0.803	0.806	0.699	38.75694028	18.60386662
MCZ-A139421	Hemisus_marmoratus	Hemisotidae	burrowing	22.39	9.83	9.79	5.51	10.53	3.68	5.53	5.49	4.89	2.39	4.44	2.88	2.55	1.57	NA	NA	1.329	0.722	0.297	0.319	32.90770552	10.26103458
MCZ-A139422	Hemisus_marmoratus	Hemisotidae	burrowing	21.7	8.73	8.92	5.26	10.37	3.9	6.31	5.11	5.1	2.06	3.47	1.9	2.64	1.63	NA	NA	0.655	1.195	0.278	0.512	15.06835857	10.04905012
MCZ-A139424	Hemisus_marmoratus	Hemisotidae	burrowing	20.74	8.21	8.86	4.98	10.07	4.14	5.69	5.37	4.61	1.58	2.83	2.68	2.12	1.44	NA	NA	0.872	0.546	0.238	0.489	16.30170438	7.081099576
MCZ-A139428	Hemisus_marmoratus	Hemisotidae	burrowing	22.95	9.33	9.51	5.04	10.46	4.12	6.18	5.73	3	1.5	4.01	4.01	2.85	2.09	NA	NA	1.263	0.834	0.809	0.602	39.27706393	14.82997059
MCZ-A136101	Heterixalus_alboguttatus	Hyperoliidae	arboreal	22.5	10.15	10.36	5.54	8.78	6.1	8.04	5.93	4.14	3.75	2.18	2.23	1.23	2.1	0.025	0.011	0.341	6.933	3.749	3.425	12.91802217	7.005720202
MCZ-A136108	Heterixalus_alboguttatus	Hyperoliidae	arboreal	23.43	11.06	11.37	6.49	9.47	7.18	7.83	6.36	4.22	4.19	1.86	2.21	1.12	2.37	0.034	0.016	0.518	9.237	4.891	3.838	11.90224735	7.901243754
MCZ-A136243	Heterixalus_alboguttatus	Hyperoliidae	arboreal	26.57	12.77	12.83	6.79	10.62	7.76	8.26	6.83	4.5	4.17	1.96	2.62	1.34	2.67	0.046	0.018	0.519	9.289	5.67	5.369	17.1678886	12.01742285
AMNH-A167407	Heterixalus_andrakata	Hyperoliidae	arboreal	21.49	10.23	10.41	5.38	9.37	5.06	6.23	6.59	3.91	3.27	2.07	1.54	1.86	1.1	NA	NA	0.326	10.087	4.748	4.005	8.537590625	5.576028509
AMNH-A167408	Heterixalus_andrakata	Hyperoliidae	arboreal	21.77	10.77	10.97	6.18	10.02	5.1	6.48	6.74	3.8	3.06	2.15	1.5	1.55	1.06	NA	NA	0.478	8.083	4.788	3.548	9.093143586	4.718596244
AMNH-A167409	Heterixalus_andrakata	Hyperoliidae	arboreal	21.58	10.38	10.19	5.42	9.3	5.2	6.56	6.26	3.71	3.9	2.57	1.3	1.8	1.08	NA	NA	0.392	7.785	4.218	2.82	9.079092813	5.186078321
MCZ-A119911	Heterixalus_betsileo	Hyperoliidae	arboreal	17.81	9.54	9.79	5.71	8.27	5.3	6.39	5.44	3.65	4.22	1.69	1.43	1.03	1.43	0.015	0.008	0.218	5.259	3.605	2.618	6.035868138	3.775066276
MCZ-A119913	Heterixalus_betsileo	Hyperoliidae	arboreal	19.73	9.13	9.78	5.22	7.76	5.18	6.83	5.32	3.62	3.75	1.63	2	1.07	1.92	0.019	0.011	0.244	3.627	3.421	2.632	7.792144619	5.260081677
UMMZ-191072	Heterixalus_boettgeri	Hyperoliidae	arboreal	24.72	12.91	12.18	6.73	10.22	7.5	9.06	6.88	4.59	4.66	2.25	3.02	0.96	2.87	NA	NA	0.332	14.83	2.509	2.059	22.96594551	8.78555182
UMMZ-191074	Heterixalus_boettgeri	Hyperoliidae	arboreal	26.75	12.52	12.55	6.94	10.49	7.57	9.4	6.94	4.52	4.49	2.35	3.19	1.17	2.81	NA	NA	0.462	16.34	2.876	2.316	24.57149047	10.80200898
UMMZ-191103	Heterixalus_boettgeri	Hyperoliidae	arboreal	25.27	10.28	11.81	5.59	9.79	7.12	8.54	6.3	4.38	4.45	2.53	3.75	0.79	3.13	NA	NA	0.327	10.07	2.348	2.08	25.53368699	7.645219399
UMMZ-191109	Heterixalus_boettgeri	Hyperoliidae	arboreal	22.29	9.33	9.14	5.66	8.39	6.58	7.06	5.16	3.87	3.4	1.77	2.66	0.7	2.42	NA	NA	0.226	5.857	1.204	1.353	11.50019418	4.053481809
UMMZ-220545	Heterixalus_boettgeri	Hyperoliidae	arboreal	24.69	11.87	11.99	6.92	10.19	6.79	8.68	6.46	4.67	4.33	2.95	3.36	0.86	3.18	NA	NA	0.251	11.984	2.814	2.244	30.80212216	8.584467899
UMMZ-237119	Heterixalus_luteostriatus	Hyperoliidae		27.2	12.64	12.52	7.5	10.12	6.96	8.72	7.32	4.68	5.4	2.14	2.75	0.72	2.68	NA	NA	0.251	14.268	3.107	2.13	19.47431398	6.324704596
UMMZ-237125	Heterixalus_luteostriatus	Hyperoliidae		25.98	11.89	12.19	7	10.95	7.37	9.1	7.48	4.45	3.78	2.49	2.48	0.69	2.77	NA	NA	0.434	15.29	2.991	1.836	19.22212996	6.099597701
UMMZ-237126	Heterixalus_luteostriatus	Hyperoliidae		27.24	13.07	12.35	7.05	10.82	6.98	8.79	7.41	5.55	4.92	2.01	2.75	0.78	2.28	NA	NA	0.361	10.747	3.744	3.232	18.91354624	5.749962786
UMMZ-237132	Heterixalus_luteostriatus	Hyperoliidae		25.45	12.4	11.78	7.16	10.35	6.17	8.39	7.14	4.91	5.37	2.07	2.7	0.67	2.23	NA	NA	0.334	9.163	3.082	2.669	18.14364005	4.607799601
UMMZ-237133	Heterixalus_luteostriatus	Hyperoliidae		27.03	13.23	12.72	7.73	11.13	7.57	9.06	7.44	5.11	4.68	2.55	2.95	0.63	3.07	NA	NA	0.384	13.035	3.231	3.479	26.05497539	6.440723612
AMNH-A23721	Heterixalus_madagascariensis	Hyperoliidae	arboreal	23.91	11.92	12.6	6.8	10.35	6.29	8.03	6.69	4.32	4.07	2.55	2.16	1.97	1.1	NA	NA	0.45	11.85	2.06	2.05	17.18853305	7.148222844
AMNH-A23885	Heterixalus_madagascariensis	Hyperoliidae	arboreal	24.48	10.89	11.99	6.75	9.64	8.38	8.11	6.55	3.45	2.88	3.16	1.96	2.4	1.29	NA	NA	0.46	10.34	2.6	2.45	17.6579247	9.718265546
AMNH-A23887	Heterixalus_madagascariensis	Hyperoliidae	arboreal	28.05	13.34	12.94	6.85	11.61	7.56	8.4	8.04	4.7	3.39	2.99	2.41	2.38	1.56	NA	NA	0.39	18.52	3.92	3.24	25.16591278	12.57779345
UMMZ-211099	Heterixalus_rutenbergi	Hyperoliidae		24.26	10.57	9.49	6.06	8.71	5.43	7.3	6.65	5.4	5.23	1.96	2.19	0.58	2.06	NA	NA	0.417	10.305	1.071	0.673	11.87801311	2.968452152
UMMZ-211102	Heterixalus_rutenbergi	Hyperoliidae		24.82	10.22	9.95	6.9	8.82	6.34	7.13	6.54	5.94	6.17	1.82	2.51	0.37	2.12	NA	NA	0.105	10.101	1.096	0.831	12.22262907	2.043286626
UMMZ-211105	Heterixalus_rutenbergi	Hyperoliidae		24.44	9.54	9.65	6.42	9.01	5.7	7.03	6.51	5.62	5.49	1.98	2.3	0.53	2.28	NA	NA	0.168	8.228	1.131	0.853	11.37391629	3.052858369
UMMZ-211106	Heterixalus_rutenbergi	Hyperoliidae		23.19	9.61	8.7	6.16	8.08	5.11	6.75	5.77	5.05	5.5	1.68	2.17	0.47	2.01	NA	NA	0.173	9.598	0.949	0.482	9.171936301	2.15170037
UMMZ-211107	Heterixalus_rutenbergi	Hyperoliidae		24.7	10.48	9.71	6.59	8.43	5.65	7.4	6.42	5.97	5.22	1.92	2.26	0.56	2.2	NA	NA	0.134	9.695	1.066	0.873	11.90527899	3.131832772
UMMZ-191130	Heterixalus_tricolor	Hyperoliidae	arboreal	27.89	14	13.28	7.26	11.19	7.84	8.98	7.13	5.38	5.17	2.55	3.15	1.06	2.77	NA	NA	0.233	15.93	2.839	3.175	29.44065015	10.20827441
UMMZ-191131	Heterixalus_tricolor	Hyperoliidae	arboreal	25.33	13.53	12.89	7.45	11.08	6.74	8.29	7.38	4.66	4.49	2.1	2.91	0.84	2.3	NA	NA	0.279	17.252	3.071	3.109	21.64605248	6.519715818
UMMZ-191133	Heterixalus_tricolor	Hyperoliidae	arboreal	26.25	13.67	13.11	7.39	11.46	6.92	8.03	7.73	5.01	4.73	2.18	2.59	0.81	1.97	NA	NA	0.297	21.024	4.144	3.271	20.20660719	5.476745542
UMMZ-191134	Heterixalus_tricolor	Hyperoliidae	arboreal	25.85	13	12.73	6.91	11.17	7.68	8.57	7.35	4.43	4.92	2.41	3.21	0.83	2.16	NA	NA	0.317	16.093	3.189	3.295	26.32898117	5.974875687
UMMZ-191135	Heterixalus_tricolor	Hyperoliidae	arboreal	26.97	14.64	13.94	8.03	11.68	7.19	8.49	8.1	5.33	4.51	2.15	2.57	0.83	2.26	NA	NA	0.347	17.994	2.975	2.735	21.17782165	6.845701085
UMMZ-240488	Heterixalus_variabilis	Hyperoliidae		31.04	14.33	14.46	8.04	12.64	8.22	8.34	8.7	5.72	4.99	2.54	3.98	0.77	3.02	NA	NA	0.418	22.045	4.171	3.886	37.92552538	8.803078766
UMMZ-240489	Heterixalus_variabilis	Hyperoliidae		28.34	14.52	14.05	7.96	12.02	8.05	8.98	8	5.65	5.75	2.5	3.05	0.89	3.02	NA	NA	0.327	23.122	3.419	3.358	28.98511922	9.886484743
TNHC-38385	Hildebrandtia_ornata	Ptychadenidae	burrowing	52.55	18.02	18.71	10.55	17.39	16.35	20.42	10.56	9.74	8.86	4.91	7.57	2.33	6.38	NA	NA	4.235	22.24	7.388	3.178	175.3479872	72.81469151
TNHC-38390	Hildebrandtia_ornata	Ptychadenidae	burrowing	50.61	18.43	18.07	9.72	13.91	15.11	19.21	9.49	9.97	8.37	5.71	7.31	2.62	6.65	NA	NA	4.162	21.145	7.561	4.273	201.3944263	82.42324636
TNHC-38392	Hildebrandtia_ornata	Ptychadenidae	burrowing	52.24	18.55	19.38	11.98	16.27	17.7	20.98	10.32	10.39	9.81	5.2	6.83	2.27	5.1	NA	NA	4.357	18.775	5.464	4.84	172.4791439	58.73790231
TNHC-48083	Hildebrandtia_ornata	Ptychadenidae	burrowing	54.42	16.47	19.16	10.49	17.22	16.56	20.12	10.78	8.79	8.34	6.27	8.16	2.69	7.33	NA	NA	5.133	18.672	5.389	3.415	220.6073234	98.90548707
TNHC-48085	Hildebrandtia_ornata	Ptychadenidae	burrowing	52.07	19.62	18.05	10.46	15.46	14.39	18.89	9.62	9.11	9.41	5.27	7.22	2.18	6.59	NA	NA	4.218	19.756	4.008	4.028	195.4408949	67.88717569
USNM-207902	Holoaden_bradei	Strabomantidae	terrestrial	25.76	10.12	7.19	5.18	10.59	6.86	9.04	6.49	5.41	4.25	3.25	3.49	1.19	2.95	NA	NA	1.726	1.216	1.486	0.985	30.05093071	6.607946139
USNM-207907	Holoaden_bradei	Strabomantidae	terrestrial	26.9	11.04	9.73	5.52	11.36	7.51	9.4	6.92	5.82	4.7	4.28	4.28	1.17	3	NA	NA	0.948	1.093	1.594	1.377	52.9450348	8.941051232
USNM-207925	Holoaden_bradei	Strabomantidae	terrestrial	28.12	11.92	10.82	5.61	12.57	8.24	10.2	7.45	6.35	6.35	2.84	3.51	1.26	2.87	NA	NA	0.953	0.908	1.788	1.372	31.10787453	10.243499
USNM-207926	Holoaden_bradei	Strabomantidae	terrestrial	28.55	11.88	10.37	5.51	12.52	7.61	9.49	7.62	5.67	4.8	4.25	4.19	1.82	3.74	NA	NA	1.511	1.536	2.518	1.78	55.38447207	18.47950668
USNM-207930	Holoaden_bradei	Strabomantidae	terrestrial	27.9	11.37	10.07	6.08	12.1	8.13	9.92	6.82	5.96	4.68	3.36	4.09	1.15	3.45	NA	NA	1.473	1.337	2.476	1.592	40.90643918	10.45959895
CAS-15115	Hoplobatrachus_crassus	Dicroglossidae	terrestrial	65.68	28.3	28.85	16.36	29.38	21.91	24.18	13.84	9.91	8.53	12.01	6.35	8.33	4.76	NA	NA	7.631	112.441	2.765	2.094	565.0303744	299.4790165
CAS-SU15114	Hoplobatrachus_crassus	Dicroglossidae	terrestrial	68.62	50	20.83	12.4	22.02	17.07	18.43	10.3	8.71	9.35	4.45	8.41	3.13	6.65	NA	NA	2.982	76.29	3.899	2.713	489.8855594	113.5073225
CAS-SU15116	Hoplobatrachus_crassus	Dicroglossidae	terrestrial	53.23	23.04	24.11	14.07	23.85	19.29	19.49	11.72	7.68	7.86	5.63	7.8	3.23	6.29	NA	NA	3.316	94.864	2.925	2.524	264.8830076	128.2386699
LSUMZ-87025	Hoplobatrachus_occipitalis	Dicroglossidae	semi.aquatic	87.71	41.91	41.32	22.88	45.27	28.27	31.18	22.25	15.65	13.07	18.02	12.16	10.83	7.51	NA	NA	14.3	420.523	18.334	11.534	2404.222455	879.8270967
LSUMZ-87065	Hoplobatrachus_occipitalis	Dicroglossidae	semi.aquatic	112.05	52.6	46.85	22.72	47.29	34.18	38.09	24.07	20.6	17.91	18.24	17.58	17.34	11.01	NA	NA	13.055	745.178	23.122	21.975	4415.684906	2341.610377
LSUMZ-87066	Hoplobatrachus_occipitalis	Dicroglossidae	semi.aquatic	132.48	57.54	54.49	30.29	59.82	40.85	48.08	29.15	21.62	16.98	27.22	15.93	17.09	10.72	NA	NA	23.12	798.11	31.545	21.89	6531.942919	2613.498665
MCZ-A21346	Hoplophryne_rogersi	Microhylidae	arboreal	26.01	9.9	11.01	5.35	12.95	6.62	8.42	6.25	4.63	4.41	2.48	3.93	1.56	3.23	NA	NA	0.453	1.372	2.812	1.937	25.26085538	14.52389386
MCZ-A21348	Hoplophryne_rogersi	Microhylidae	arboreal	25.67	10.69	11.8	6.58	13.34	6.45	8.86	6.8	5.41	5.21	2.87	4.21	2.02	3.94	NA	NA	0.432	1.09	2.343	2.308	33.81507262	24.58658582
MCZ-A25515	Hoplophryne_rogersi	Microhylidae	arboreal	24.29	9.25	10.79	4.96	11.17	6.64	7.86	5.74	4.48	3.92	1.96	3.17	1.77	2.83	NA	NA	0.267	0.414	2.072	1.395	15.0461606	14.14978279
MCZ-A25516	Hoplophryne_rogersi	Microhylidae	arboreal	24.31	10.22	10.76	5.15	11.99	5.89	8.07	5.83	4.94	4.44	2.45	4.2	1.83	2.92	NA	NA	0.326	0.435	1.806	1.144	27.53181846	15.05271501
MCZ-A13808	Hoplophryne_uluguruensis	Microhylidae	arboreal	19.19	8.6	9.84	5.46	10.21	4.37	5.37	5.09	3.22	3.65	3.16	1.43	2.03	1.46	NA	NA	0.104	0.377	1.337	0.554	10.17396403	7.635062892
MCZ-A51747	Hoplophryne_uluguruensis	Microhylidae	arboreal	17.26	7.27	8.02	4.48	8.63	3.75	5.12	4.07	3.32	3.89	2.7	1.95	2.24	1.5	NA	NA	0.167	0.397	1.085	0.551	10.02077736	7.054760463
FMNH-219871	Huia_cavitympanum	Ranidae	terrestrial	46.55	30.29	33.63	14.55	29.63	14.99	15.61	14.42	9.46	8.46	5.98	7.41	2.37	4.32	NA	NA	2.068	197.664	12.868	7.979	351.388296	90.14208243
FMNH-219873	Huia_cavitympanum	Ranidae	terrestrial	45.64	29.04	32.43	14.59	28.46	15.56	15.93	14.06	8.9	7.31	6.25	8.33	2.48	4.39	NA	NA	1.992	183.455	12.977	10.253	395.8131854	92.43400622
FMNH-219876	Huia_cavitympanum	Ranidae	terrestrial	46.97	30.68	34.13	15.28	31.55	16.01	15.74	15.21	9.61	8.04	6.65	7.47	2.31	4.4	NA	NA	1.88	228.63	12.377	8.358	398.9938752	90.81750601
FMNH-219885	Huia_cavitympanum	Ranidae	terrestrial	44.81	30.67	33.16	14.89	28.33	16.3	15.18	13.31	8.1	8.18	5.47	6.68	2.02	3.98	NA	NA	1.384	178.799	9.763	7.117	293.3905974	69.7939198
FMNH-219887	Huia_cavitympanum	Ranidae	terrestrial	44.96	30.6	32.92	14.47	28.65	15.18	15.49	15.1	9.51	8.09	7.22	7.78	2.82	4.83	NA	NA	1.986	161.951	9.027	6.624	449.994129	117.3882673
FMNH-219888	Huia_cavitympanum	Ranidae	terrestrial	45.15	29.81	33.36	14.85	28.79	16.63	15.85	14.33	9.44	7.8	6.04	7.47	2.82	5.12	NA	NA	2.125	182.787	9.865	7.852	352.1179324	126.0996084
FMNH-219892	Huia_cavitympanum	Ranidae	terrestrial	45.21	31.13	34.48	15.06	30.44	15.82	16.69	14.87	9.61	8.87	7.01	7.85	2.64	4.36	NA	NA	2.042	193.312	10.208	7.252	448.4720915	103.9025724
FMNH-219894	Huia_cavitympanum	Ranidae	terrestrial	44.34	30.16	32.55	14.66	28.91	15.75	16.21	13.86	8.77	7.64	6.68	7.23	2.45	4.44	NA	NA	1.845	215.575	10.05	6.875	381.3420735	92.69763925
FMNH-267424	Huia_sumatrana	Ranidae	torrential	30.41	20.6	21.67	9.82	16.98	10.1	9.51	8.73	8.7	5.26	3.25	3.59	0.98	2.17	NA	NA	0.622	58.462	5.436	2.939	62.92361376	12.06461167
FMNH-267473	Huia_sumatrana	Ranidae	torrential	31.66	21.64	23.36	10.05	18.4	10.66	8.73	10.44	6.12	6.33	2.93	3.73	1.08	1.97	NA	NA	0.561	56.609	3.710246969	2.44957968	61.91592069	13.01162226
FMNH-267489	Huia_sumatrana	Ranidae	torrential	32.14	22.29	23.88	10.57	19.31	11.33	9.38	9.68	6.53	6.43	3.61	3.43	1.23	1.99	NA	NA	0.691	59.997	4.861155815	3.355317032	72.25701509	15.30245591
FMNH-267500	Huia_sumatrana	Ranidae	torrential	31.92	21.99	22.99	11.19	18.06	8.91	8.99	10.05	6.03	7.39	3.3	3.45	0.93	1.92	NA	NA	0.869	78.927	4.529186349	2.982366358	65.5430868	10.74711201
KU-190388	Hyalinobatrachium_fleischmanni	Centrolenidae	arboreal	24.42	14.24	13.58	7.35	11.22	6.95	9.37	8.14	5.19	5.49	1.77	1.56	1.01	1.78	0.022	0.012	0.157	13.786	6.894	6.425	10.29381789	6.391602717
KU-190389	Hyalinobatrachium_fleischmanni	Centrolenidae	arboreal	24.5	13.67	13.3	6.76	10.98	7	8.9	7.54	5.13	5.93	1.74	1.96	1.12	1.95	0.024	0.013	0.318	18.156	6.769	7.14	12.20513144	7.604539177
KU-190390	Hyalinobatrachium_fleischmanni	Centrolenidae	arboreal	25.61	14.09	13.74	7.37	12.33	6.82	9.85	8.55	4.82	5.25	2.07	2.26	1.43	1.94	0.026	0.013	0.388	13.644	7.088	7.422	17.25672603	9.979140259
KU-190393	Hyalinobatrachium_fleischmanni	Centrolenidae	arboreal	25.14	14.14	14.02	7.02	11.73	6.9	9.56	8.14	4.77	5.99	1.64	1.93	1.19	1.83	0.026	0.015	0.335	14.234	7.427	8.089	11.71707455	7.993089786
KU-190395	Hyalinobatrachium_fleischmanni	Centrolenidae	arboreal	24.35	13.52	13.42	6.93	11.81	6.92	9.29	8.67	5.03	5.33	1.87	1.91	0.93	1.81	0.022	0.013	0.436	18.917	7.499	7.834	12.64213117	5.914018325
USNM-227735	Hyalinobatrachium_orientale	Centrolenidae	arboreal	20.09	10.62	10.24	5.58	7.57	5.59	7.36	5.37	3.72	4.11	1.05	1.58	0.44	1.36	NA	NA	0.165	2.512	1.672	1.323	4.612533458	1.604206117
USNM-227736	Hyalinobatrachium_orientale	Centrolenidae	arboreal	20.41	11.44	10.73	5.87	8.22	5.85	7.41	5.63	4.29	4.04	1.17	1.53	0.57	1.5	NA	NA	0.195	2.573	1.161	1.971	5.361322642	2.401786854
USNM-227738	Hyalinobatrachium_orientale	Centrolenidae	arboreal	20.74	11.39	11.06	6.34	8.41	5.6	7.56	5.47	4.36	4.29	1.13	1.73	0.65	1.31	NA	NA	0.234	2.715	0.941	1.865	5.829306588	2.465519297
USNM-227739	Hyalinobatrachium_orientale	Centrolenidae	arboreal	20.69	11.39	10.56	5.76	7.87	5.69	7.33	5.65	3.98	3.51	1.38	1.72	0.59	1.41	NA	NA	0.192	3.829	1.328	1.869	7.077826036	2.299872017
USNM-227740	Hyalinobatrachium_orientale	Centrolenidae	arboreal	19.21	10.05	10.15	5.65	7.65	4.66	6.76	4.95	3.79	3.32	1	1.38	0.54	1.47	NA	NA	0.297	2.05	0.954	1.278	3.630895709	2.109335993
USNM-286708	Hyalinobatrachium_pellucidum	Centrolenidae	arboreal	22.84	13.06	11.84	6.93	10.24	5.19	7.78	6.73	4.39	4.61	1.4	1.86	0.48	1.94	NA	NA	0.321	15.499	2.578	2.491	8.903336412	2.886445065
USNM-286711	Hyalinobatrachium_pellucidum	Centrolenidae	arboreal	20.15	11.26	10.4	5.33	8.76	4.71	6.7	5.69	4.25	4.46	1.75	1.91	0.55	2.03	NA	NA	0.175	13.49	1.92	1.85	9.853225749	3.039909771
USNM-286712	Hyalinobatrachium_pellucidum	Centrolenidae	arboreal	19.8	11.46	10.64	5.51	9.07	5.27	6.6	5.68	4.53	3.66	1.46	2.01	0.51	1.92	NA	NA	0.16	12.363	2.159	2.118	8.8044485	2.72760614
OSU-A10	Hyla_andersonii	Hylidae	semi.arboreal	32.67	16.77	15.73	7.73	15.56	8.9	12	9.93	6.2	4.81	2.97	2.68	2.1	3.4	NA	NA	2.844	10.107	7.286	4.145	34.94563469	29.4032652
OSU-A11	Hyla_andersonii	Hylidae	semi.arboreal	37.51	18.49	17.45	8.14	16.63	9.9	12.71	11.41	6.19	5.43	3.18	3.09	2.16	3.37	NA	NA	3.02371564	15.107	9.08401245	4.457	47.56539824	33.25429231
OSU-A7	Hyla_andersonii	Hylidae	semi.arboreal	36.83	18.1	17.2	8.21	17.43	8.83	12.37	11.12	6.15	4.55	3.17	2.56	1.99	3.33	NA	NA	2.292872038	7.772	6.963653624	5.075	38.45443449	29.83969525
OSU-A8	Hyla_andersonii	Hylidae	semi.arboreal	36.28	17.7	17.74	8.51	16.6	9.88	12.47	11.24	6.44	5.78	2.85	2.61	1.77	3.44	NA	NA	2.975791469	6.634	6.913438862	5.667	34.46888701	28.27834255
OSU-A9	Hyla_andersonii	Hylidae	semi.arboreal	36.08	17.71	16.28	7.06	16.48	9.18	11.91	10.82	6.01	5.36	3.26	2.28	1.64	2.98	NA	NA	2.498047393	8.378	7.119157403	5.196	34.46193309	20.82970596
AMNH-A98968	Hyla_arborea	Hylidae	arboreal	31.15	15.85	15.08	7.4	14.04	8.85	9.42	9.31	6.05	5.56	2.5	2.88	2.42	1.57	NA	NA	0.904	7.605	3.12	2.359	29.87654614	14.99978336
AMNH-A98969	Hyla_arborea	Hylidae	arboreal	26.83	14.63	14.76	7.41	13.23	7.97	8.52	8.56	4.53	5.05	2.63	3.05	2.21	1.63	NA	NA	0.753	4.276	2.559	2.005	30.72334804	13.91985984
AMNH-A98970	Hyla_arborea	Hylidae	arboreal	28.36	15.16	15.67	7.17	13.88	7.92	8.61	8.94	4.67	4.66	2.95	2.53	2.36	1.77	NA	NA	0.933	6.213	2.538	2.327	29.62172632	17.13653027
OSU-A194	Hyla_arborea	Hylidae	arboreal	42.37	20.95	18.95	9.99	20.56	10.07	13.1	13.83	7.29	7.62	2.55	1.88	1.72	2.5	NA	NA	2.272	14.905	5.936	5.775	26.29363825	21.33272311
OSU-A195	Hyla_arborea	Hylidae	arboreal	38.06	17.96	18.55	9.88	18.51	10.55	12.62	14.08	7.77	7.83	2.26	3.25	1.77	2.93	NA	NA	1.478	15.216	6.601551515	7.601801619	34.5355804	25.18566528
OSU-A197	Hyla_arborea	Hylidae	arboreal	36.18	14.82	16.04	9.29	18.17	9.42	11.09	11.79	6.87	6.29	1.73	2.29	1.33	2.62	NA	NA	0.823	5.967	7.299481212	5.567692308	15.37086881	14.63274899
OSU-A219	Hyla_arborea	Hylidae	arboreal	39.37	17.27	17.55	9.03	20.22	10.42	11.17	13.73	7.4	7.5	2.15	1.8	1.69	2.4	NA	NA	1.797	11.376	8.380552727	7.219919028	17.4973359	18.63561346
OSU-A4785	Hyla_arenicolor	Hylidae	terrestrial	41.85	19.94	18.73	9.81	16.71	10.2	12.37	12.18	8.43	6.18	3.54	3.84	2.44	3.68	NA	NA	1.728	15.551	9.013	10.324	70.96239539	44.02952995
OSU-A4787	Hyla_arenicolor	Hylidae	terrestrial	38.73	16.34	16.99	8.9	15.08	10.45	11.96	11.12	6.85	5.91	2.46	3.17	2.01	3.18	NA	NA	1.771391433	14.323	6.866717929	6.825663287	33.35915553	28.43054486
OSU-A4789	Hyla_arenicolor	Hylidae	terrestrial	40.15	19.63	19.47	10.1	17.72	10.72	14.08	12.77	7.7	5.55	3.55	4.3	2.29	4.17	NA	NA	2.346966027	16.686	8.727752189	9.886155076	78.44869706	48.6750174
USNM-530739	Hyla_chrysoscelis	Hylidae	arboreal	46.68	19.78	21.15	9.7	21.39	14.07	16.34	14.32	9.39	9.25	2.87	5.54	2.39	4.94	0.233	0.114	2.342	32.202	16.022	18.597	82.33539538	65.37381779
USNM-530749	Hyla_chrysoscelis	Hylidae	arboreal	37.26	16.18	16.28	8.4	15.64	11.1	13.66	11.12	7.46	5.68	2.88	4.67	1.67	3.75	0.13	0.057	1.434	25.46	8.632	9.853	56.97135021	26.69136388
USNM-530750	Hyla_chrysoscelis	Hylidae	arboreal	43.56	18.5	19.83	9.29	18.99	12.56	16.29	13.76	9.35	7.49	3.21	6.32	2.33	4.56	0.248	0.114	2.495	32.395	12.562	12.54	98.25676599	55.15845647
USNM-530764	Hyla_chrysoscelis	Hylidae	arboreal	38.56	15.84	16.67	8.53	17.25	10.67	14.24	11.61	9.04	6.69	2.09	5.52	2.04	3.01	0.106	0.044	1.385	17.108	9.965	9.647	47.84198249	26.79790786
USNM-530783	Hyla_chrysoscelis	Hylidae	arboreal	39.68	16.25	18.01	8.79	17.33	11.08	13.54	12.02	7.32	6.63	2.47	5.48	2.12	3.97	0.132	0.059	1.721	12.763	5.716	9.248	57.58369164	39.6833847
OSU-A4702	Hyla_euphorbiacea	Hylidae		30.54	11.85	13.89	7.85	13.24	6.63	8.29	8.15	5.34	3.87	1.81	2.39	1.36	2.35	NA	NA	0.892	9.275	4.234	3.849	13.42033796	11.62191361
OSU-A4703	Hyla_euphorbiacea	Hylidae		33.55	13.55	15.92	8.3	15.52	7.8	8.69	9.79	5.45	5.25	2.09	2.62	1.59	2.28	NA	NA	1.402771784	17.41401801	5.940862785	5.653020593	19.42475274	15.10927624
TNHC-24508	Hyla_eximia	Hylidae	arboreal	28.93	14.01	14.08	7.19	13.95	6.93	8.55	7.99	5.29	4.28	2.43	2.93	1.57	2.88	NA	NA	0.526	6.944	2.955	2.841	26.11443631	16.66722974
TNHC-27617	Hyla_eximia	Hylidae	arboreal	27.43	13.37	13.82	7.78	13.67	5.64	7.53	7.56	5.07	3.93	2.27	2.52	2.35	1.36	NA	NA	0.535	7.006	1.542	1.389	20.0228748	11.56334386
TNHC-32016	Hyla_eximia	Hylidae	arboreal	29.4	10.98	14.3	8.29	14.05	6.45	9.03	8.14	5.4	3.5	3.12	2.36	2.54	1.24	NA	NA	0.698	11.005	2.984	2.098	21.16594015	11.79125593
USNM-530867	Hyla_femoralis	Hylidae	arboreal	34.76	13.59	15.15	8.14	13.32	10.24	12.2	9.22	6.29	6.24	1.89	4.08	1.32	2.96	0.064	0.027	0.738	8.237	6.03	5.989	27.4353213	15.49697391
USNM-530868	Hyla_femoralis	Hylidae	arboreal	28.71	12.14	13.47	6.91	11.28	8.44	9.87	7.74	4.63	5.2	1.56	3.79	1.31	2.77	0.035	0.016	0.71	5.613	4.499	4.389	18.79105318	12.79638468
USNM-530870	Hyla_femoralis	Hylidae	arboreal	30.47	12.8	14.18	7.22	12.2	9.23	10.52	8.13	5.24	5.08	1.75	3.48	1.26	2.89	0.051	0.022	0.675	7.119	4.394	4.298	20.40778588	13.518025
USNM-530874	Hyla_femoralis	Hylidae	arboreal	31.84	13.22	15.36	8.11	13.03	9.33	11	8.24	6.39	5.63	1.81	3.34	1.39	2.73	0.061	0.029	0.776	6.806	5.224	4.741	20.92305629	15.2593941
USNM-530969	Hyla_femoralis	Hylidae	arboreal	30.34	12.35	12.77	6.93	11.29	8.88	10.09	7.76	5.2	5.41	1.54	3.94	1.16	3.15	0.04	0.018	0.621	4.705	4.797	4.761	19.61790047	12.21597308
OSU-A1022	Hyla_gratiosa	Hylidae	semi.arboreal	55.47	24.23	26.34	13.04	25.76	14.88	18.54	18.01	8.68	7.56	5.1	7.03	2.62	5.11	NA	NA	4.435	51.199	14.631	23.573	227.4298903	92.32229433
OSU-A1023	Hyla_gratiosa	Hylidae	semi.arboreal	59.89	28.66	26.23	13	26.07	16.49	21.17	19.01	11.34	9.94	5.07	6.11	2.78	5.13	NA	NA	4.075	74.30191983	11.41639983	20.54177884	232.4309634	97.93300445
OSU-A1024	Hyla_gratiosa	Hylidae	semi.arboreal	51.94	27.92	24.61	10.75	24.23	14.65	18.58	16.94	9.15	6.8	5.31	5.21	2.94	4.86	NA	NA	3.609	48.37681355	12.49286084	13.66287337	202.2163583	92.05848851
OSU-A1025	Hyla_gratiosa	Hylidae	semi.arboreal	56.77	29.72	26.48	13.13	28.91	17.03	20.15	19.78	9.65	7.46	5.78	6.57	3.08	5.57	NA	NA	4.554	87.98773288	21.5910394	26.5228461	295.4681274	118.9303013
OSU-A1026	Hyla_gratiosa	Hylidae	semi.arboreal	52.67	27.37	25.37	12.08	25.3	15.92	19.9	18.1	10.94	8.23	4.87	5.76	2.72	4.89	NA	NA	3.793	70.64780536	20.4379763	20.23662235	200.9994498	88.34192471
LSUMZ-48643	Hyla_japonica	Hylidae	arboreal	34	16.44	15.55	7.25	15.61	8.92	11.78	10.61	5.87	4.41	3.64	2.49	3.07	1.68	NA	NA	1.316	16.741	8.085	7.764	39.00957067	20.99648893
CM-50928	Hyla_meridionalis	Hylidae	arboreal	39.52	18.44	19.76	10.54	16.99	10.64	12.52	11.32	7.15	5.27	2.25	2.81	1.97	3.07	0.088	0.043	0.899	12.388	6.064	5.135	30.52237905	31.28672959
CM-50930	Hyla_meridionalis	Hylidae	arboreal	41.75	18.74	20.14	9.58	18.39	12.44	12.98	11.58	7.2	5.19	2.24	3.52	1.67	3.18	0.103	0.053	1.254	11.802	6.179	5.048	38.68377913	28.00088023
CM-50935	Hyla_meridionalis	Hylidae	arboreal	40.42	18.3	20.26	10.93	18.01	11.03	13	11.67	7.65	5.88	3.4	2.17	2.03	3.13	0.1	0.05	1.015	13.195	8.284	7.308	35.34747266	33.70143886
CM-52122	Hyla_meridionalis	Hylidae	arboreal	39.29	18.64	19.8	9.72	17.96	10.83	12.17	11.77	6.97	4.81	3.06	3.55	2.21	3.67	0.14	0.069	1.3	16.429	7.973	8.1	53.01079461	42.04285063
CM-53079	Hyla_meridionalis	Hylidae	arboreal	37.99	17.16	19.13	10.25	16.18	10.31	11.29	10.43	7.34	5.03	2.97	3.71	1.91	3.54	0.126	0.064	1.115	17.774	6.585	5.835	49.50126177	33.86259418
LSUMZ-34324	Hyla_plicata	Hylidae		37.85	17.3	18.42	9.83	16.36	9.29	11.6	9.92	6.37	5.52	4.69	2.52	3.13	1.91	NA	NA	0.984	14.18	3.906	3.193	53.52887466	28.82942346
LSUMZ-38145	Hyla_plicata	Hylidae		43.78	21.39	20.57	11.56	19.76	11.05	13.38	11.94	7.18	7.31	4.59	2.71	3.46	2.17	NA	NA	1.372	27.316	8.804	7.241	69.6564581	40.4332593
KU-222632	Hyla_sarda	Hylidae		28.98	13.22	13.89	6.99	12.08	8.08	9.45	8.31	5.28	4.67	2.98	3.45	0.7	2.57	NA	NA	0.47	8.433	3.419	3.555	35.58241667	6.5418719
KU-222634	Hyla_sarda	Hylidae		32.2	16.58	17.22	8.88	14.75	9.31	11.26	10.78	6.4	5.49	3.56	3.63	1	3.58	NA	NA	1.159	11.885	6.718	6.026	56.09314311	16.13930394
OSU-A447	Hyla_squirella	Hylidae	semi.arboreal	28.92	12.31	13.62	8.12	11.22	7.63	8.2	7.5	4.11	3.89	2.85	1.62	2.49	0.98	NA	NA	0.646	7.292	3.235	3.001	14.87943889	8.701039836
OSU-A448	Hyla_squirella	Hylidae	semi.arboreal	26.47	12.27	12.57	7.17	9.78	7.38	7.91	6.54	3.53	3.59	2.95	1.84	2.28	0.97	NA	NA	0.356	4.676	2.154219246	2.488335543	17.43624763	7.277973763
OSU-A449	Hyla_squirella	Hylidae	semi.arboreal	29.48	12.94	14.26	8.25	11.6	8.25	8.76	8.38	4.46	4.59	2.9	1.51	2.43	1.15	NA	NA	0.682	7.398	3.038227417	3.688123406	14.83466858	10.43259303
OSU-A451	Hyla_squirella	Hylidae	semi.arboreal	26.92	12.66	13.36	7.2	9.98	7.31	7.84	6.68	3.59	4.17	3.13	2.13	2.23	1.08	NA	NA	0.288	5.149	2.79005901	2.606171851	22.09664169	8.423715745
OSU-A456	Hyla_squirella	Hylidae	semi.arboreal	27.23	12.21	13.43	7.5	10.32	6.05	8.25	7.51	3.86	3.86	2.1	2.64	2.24	0.94	NA	NA	0.398	3.946	2.486089424	2.649021418	17.72178699	7.403217542
LACM-147899	Hyla_wrightorum	Hylidae	semi.arboreal	38.91	17.94	18.98	10.31	17.14	8.78	12.43	10.34	6.63	5.34	3.98	4.27	1.24	4.22	NA	NA	1.806	9.744	6.226	6.375	79.81821521	26.00153402
LACM-147901	Hyla_wrightorum	Hylidae	semi.arboreal	36.18	16.22	17.77	9.71	16.93	9.62	11.37	10.54	7.09	5.2	3.26	4.42	1.11	3.88	NA	NA	1.202	9.619	4.217	4.717	61.18702616	20.03598781
LACM-147902	Hyla_wrightorum	Hylidae	semi.arboreal	39.54	19.35	19.32	10.43	17.98	9.88	11.64	11.34	6.55	5.23	2.82	4.43	1.36	3.95	NA	NA	1.761	13.064	6.071	5.656	63.28523987	27.17138353
LACM-147903	Hyla_wrightorum	Hylidae	semi.arboreal	38.72	18.78	19.69	10.92	17.93	10.44	12.6	10.14	7.55	4.35	3.51	5.11	1.42	4.18	NA	NA	1.405	9.838	5.331	4.319	88.18449479	30.59700863
LACM-147905	Hyla_wrightorum	Hylidae	semi.arboreal	42.57	19.78	21.15	11.43	18.98	11.66	11.86	11.47	6.91	6.73	3.86	4.61	1.58	4.06	NA	NA	1.632	15.552	6.887	7.085	92.14741234	35.51911358
CAS-177137	Hylarana_albolabris	Ranidae	semi.aquatic	55.71	27.68	30.35	14.01	29.89	17.95	19	18.14	10.41	10.71	5.09	6.18	2.95	4.89	0.624	0.186	1.931	76.223	12.502	11.118	227.9507208	114.6194175
CAS-177138	Hylarana_albolabris	Ranidae	semi.aquatic	52.48	24.74	27.37	13.45	28.12	15.67	16.5	15.91	10.04	9.79	4.15	5.94	2.54	4.21	0.5	0.147	1.957	58.359	8.47	6.917	159.6624774	76.62301495
CAS-177139	Hylarana_albolabris	Ranidae	semi.aquatic	56.95	27.36	31.56	14.72	30.82	20.14	17.97	17.71	11.93	9.91	5.18	6.95	2.92	5.26	0.794	0.216	2.356	97.707	14.869	14.289	257.8690878	126.9036802
CAS-202204	Hylarana_albolabris	Ranidae	semi.aquatic	52.74	27.11	29.52	14.55	29.11	16.44	17.02	16.72	11.56	11.51	5.4	5.87	2.64	4.85	0.458	0.136	2.113	59.03	14.907	13.246	224.9727957	98.95338275
USNM-581526	Hylarana_arfaki	Ranidae	semi.aquatic	94.8	52.13	54.86	24.87	53.24	34.34	35.12	30.48	18.66	16.61	13.14	20.98	7.04	13.64	NA	NA	10.486	476.796	38.173	19.347	3762.33273	1379.149859
USNM-581530	Hylarana_arfaki	Ranidae	semi.aquatic	100	46.44	51.97	21.55	50.88	36.68	38.39	27.72	19.63	17.22	15.26	22.33	7.88	16.78	NA	NA	10.599	445.527	38.041	27.645	4142.896602	1799.034606
USNM-44027	Hylarana_chalconota	Ranidae	semi.arboreal	36.5	19.79	22.09	11.4	19.27	12.98	10.91	11.55	7.05	6.77	3.59	4.76	0.99	3.05	NA	NA	0.706	42.97	2.174	3.722	88.53516931	17.46221682
USNM-44028	Hylarana_chalconota	Ranidae	semi.arboreal	38.65	20.3	24.32	11.78	19.33	13.64	12.05	12.07	9.08	7.36	2.94	5.15	1.09	3.85	NA	NA	0.855	43.482	2.824	5.186	80.46726197	26.7189523
USNM-44030	Hylarana_chalconota	Ranidae	semi.arboreal	36.86	16.66	21.75	13.25	19.28	13.04	10.47	10.53	7.97	6.61	2.75	4.44	1.01	2.92	NA	NA	0.778	46.728	3.105	4.552	53.25486495	16.79314791
KU-306369	Hylarana_erythraea	Ranidae	semi.arboreal	41.28	19.64	20.25	10.38	22.28	13.71	11.64	13.21	7.38	8.9	4.09	3.83	2.01	3.44	NA	NA	1.296	83.209	8.509	6.184	80.54381421	36.65626016
KU-306425	Hylarana_erythraea	Ranidae	semi.arboreal	42.97	20.39	20.89	10.16	23.11	14.73	12.27	12.7	7.4	6.91	6.12	4.7	3	3.93	NA	NA	1.171	75.603	10.064	7.476	153.5448069	64.4793828
KU-306435	Hylarana_erythraea	Ranidae	semi.arboreal	42.79	20.39	22.17	11.81	24.64	14.94	12.58	13.7	7.92	7.54	5.8	5.55	2.61	3.62	NA	NA	1.167546903	108.442	8.555658297	6.317337995	171.8331016	54.83822607
KU-311039	Hylarana_erythraea	Ranidae	semi.arboreal	45.11	22	24.16	12.81	25.73	15.59	13.62	13.69	8.24	8.28	5.56	5.1	2.41	4.08	NA	NA	1.65039292	99.949	10.76578817	7.093341103	163.3188357	62.19317985
KU-311044	Hylarana_erythraea	Ranidae	semi.arboreal	45.84	21.78	23.55	13.07	26.19	16.48	13.48	13.69	8.39	8.92	5.3	5.09	2.16	3.61	NA	NA	1.433628319	100.959	11.16852294	9.263987568	153.8226022	48.07513264
FMNH-268852	Hylarana_eschatia	Ranidae	arboreal	32.59	16.29	18.24	8.88	15.73	11.25	8.7	9.98	6.69	5.41	3.25	3.51	1.22	2.61	NA	NA	0.439	33.53	3.785	6.549	48.64970245	15.20525818
FMNH-268858	Hylarana_eschatia	Ranidae	arboreal	33.56	16.57	19.5	9.9	16.12	10.9	10.27	10.22	7.48	5.44	3.56	3.46	1.54	2.67	NA	NA	0.734	31.894	5.18	6.214	53.43394411	20.99110109
FMNH-268877	Hylarana_eschatia	Ranidae	arboreal	34.61	16.76	20	9.37	16.68	11.66	10.42	10.76	7.05	5.65	3.2	4.12	1.14	2.68	NA	NA	0.631	49.756	5.158	8.917	57.84819804	15.99698979
FMNH-268880	Hylarana_eschatia	Ranidae	arboreal	34.8	18	20.81	9.78	16.39	11.41	9.78	10.72	6.62	5.53	3.54	3.44	1.46	2.72	NA	NA	0.674	42.932	3.799	4.583	57.38558805	21.63527734
FMNH-268881	Hylarana_eschatia	Ranidae	arboreal	38.89	19.38	21.8	10.64	19.24	13.08	11.19	12.88	7.62	6.72	3.77	4.68	1.47	3.28	NA	NA	0.548	55.235	7.002	8.068	89.51784169	27.51796404
LSUMZ-86860	Hylarana_galamensis	Ranidae	semi.aquatic	63.17	27.2	30.2	14.97	30.32	18.68	20.49	16.94	10.94	10.84	12.39	7.38	7.99	5.5	NA	NA	3.11	64.314	7.392	6.308	651.1262421	347.4441777
LSUMZ-86861	Hylarana_galamensis	Ranidae	semi.aquatic	68.03	27.81	29.88	13.45	31.34	19.64	22.84	16.22	11.06	11.99	12.26	8.37	8.47	5.06	NA	NA	4.798	71.304	6.855	7.211	747.1117104	335.2610856
LSUMZ-86862	Hylarana_galamensis	Ranidae	semi.aquatic	72.4	32.71	35.37	16.58	34.97	20.29	24	19.5	13.08	13.29	13.4	10.22	9.38	7.1	NA	NA	6.81	75.157	12.051	9.999	1172.748443	616.6871138
BPBM-36635	Hylarana_glandulosa	Ranidae		47.73	18.48	23.17	12.03	21.14	16.44	14.97	12.74	9.86	8.07	4.33	6.43	1.82	4.42	NA	NA	1.491	10.764	5.61	5.166	134.7005791	48.79646012
BPBM-46717	Hylarana_glandulosa	Ranidae		82.97	35.69	39.88	22.56	29.44	30.27	29.46	23.95	17.5	16.32	6.86	11.4	3.99	7.71	NA	NA	6.128	48.585	15.824	14.959	730.7084703	321.1818905
BPBM-46758	Hylarana_glandulosa	Ranidae		90.67	37.26	41.68	22.32	39.3	28.99	30.2	22.61	18.49	15.25	11.28	15.92	5	11.11	NA	NA	3.256	68.955	10.076	9.46	1751.715772	606.1504058
FMNH-143792	Hylarana_labialis	Ranidae	arboreal	28.96	14.78	16.01	8.27	14.34	8.61	8.64	8.82	6.15	5.57	2.8	4.71	0.73	2.75	NA	NA	0.568	20.679	1.6	2.218	51.02958062	8.414251959
FMNH-143843	Hylarana_labialis	Ranidae	arboreal	27.95	14.81	17.12	8.24	13.63	9.85	8.84	8.18	5.73	4.99	2.9	3.57	0.8	2.53	NA	NA	0.424	32.169	2.707	3.637	40.14115821	9.071579171
FMNH-174304	Hylarana_labialis	Ranidae	arboreal	29.79	13.74	16.44	8.93	14.41	10.07	9	8.29	5.37	5.08	1.97	3.51	0.78	2.28	NA	NA	0.455	24.339	3.127	3.122	24.87303048	7.654201474
FMNH-186319	Hylarana_labialis	Ranidae	arboreal	33.27	14.68	18.91	9.88	14.97	10.79	9.5	10.06	5.51	5.56	2.94	4.02	0.91	2.8	NA	NA	0.547	38.429	3.103	4.298	45.42218959	12.61419613
FMNH-186320	Hylarana_labialis	Ranidae	arboreal	31.1	16	18.44	8.78	15.11	10.77	9.12	8.93	5.83	5.88	2.92	3.71	0.87	2.28	NA	NA	0.508	29.426	2.529	2.184	45.37800205	9.575989098
FMNH-256792	Hylarana_lepus	Ranidae	semi.arboreal	50.88	25	27.77	13.61	25.41	19.41	15.36	17.06	9.84	9.68	3.55	5.88	1.95	4.82	NA	NA	1.182	121.255	6.578	7.199	136.6200105	68.33231842
FMNH-256794	Hylarana_lepus	Ranidae	semi.arboreal	52.14	26.78	29.31	13.94	29.18	17.9	16.35	18.1	9.95	9.13	4.77	6.63	1.57	4.43	NA	NA	1.788	151.223	6.548	6.421	221.7231841	53.36884743
LACM-147040	Hylarana_maosonensis	Ranidae	semi.aquatic	38.49	16.16	20.74	9.41	21.58	12.21	13.09	11.48	7.97	8.5	4.89	6.55	1.45	4.19	NA	NA	1.069	53.699	4.679	2.4	135.5065044	32.98825963
LACM-147050	Hylarana_maosonensis	Ranidae	semi.aquatic	41.27	19.26	22.16	11.23	20.54	13.26	14.01	10.9	8.64	8.79	4.29	6.79	1.41	4.64	NA	NA	1.244	38.482	4.396	2.061	146.8763853	37.95556633
LACM-147054	Hylarana_maosonensis	Ranidae	semi.aquatic	41.51	19.56	21.27	10.95	21.53	13.13	14.27	11.76	8.32	8.05	5.07	7.23	1.73	5.03	NA	NA	1.417	62.434	6.28	3.202	187.7084112	48.45629501
LACM-147056	Hylarana_maosonensis	Ranidae	semi.aquatic	41.22	20.78	22.23	11.14	22.29	13.32	13.92	12.11	8.62	9.75	4.82	7.53	1.6	5.06	NA	NA	1.427	76.091	5.161	2.625	197.4495664	47.11710396
LACM-147058	Hylarana_maosonensis	Ranidae	semi.aquatic	39.88	20.28	21.31	9.73	21.22	13.41	13.85	11.38	8.17	8.29	4.44	6.47	1.99	4.54	NA	NA	1.803	36.061	6.473	3.2	152.5189575	50.40353608
BPBM-7116	Hylarana_miopus	Ranidae		69.62	33.06	35.36	17.13	33.97	23.29	21.97	18.75	14.42	12.28	7.43	10.51	3.42	7.98	NA	NA	4.102	135.409	18.188	11.864	675.8697447	252.6445187
BPBM-7289	Hylarana_miopus	Ranidae		48.43	22.02	25.37	12.63	22.85	16.5	15.48	13.28	10.13	10.3	4.67	7.32	2.43	4.65	NA	NA	1.621	40.746	5.599	4.042	197.0669989	75.04958937
FMNH-139965	Hylarana_signata	Ranidae	torrential	44	21.21	24.1	12.79	22.06	14.79	14.52	13.12	10.09	7.45	NA	NA	NA	NA	0.3733	0.117	1.969	54.157	8.118	6.536	171.0747864	81.80158824
FMNH-139983	Hylarana_signata	Ranidae	torrential	42.69	20.72	23.52	12.93	22.13	14.29	14	12.93	9.53	7.84	NA	NA	NA	NA	0.3264	0.1022	1.561	60.381	9.464	6.74	152.0437043	72.90795512
FMNH-146614	Hylarana_signata	Ranidae	torrential	46.63	22	24.16	12.33	23.2	15.37	15.44	13.29	10.9	7.61	NA	NA	NA	NA	0.3143	0.1024	2.337	40.124	8.626	7.925	157.1978732	74.99014461
FMNH-146633	Hylarana_signata	Ranidae	torrential	47.78	21.82	25.41	12.17	23.44	15.86	14.63	13.9	9.14	9.41	NA	NA	NA	NA	0.4205	0.1377	1.826	71.063	11.956	7.734	191.3896383	96.2091589
FMNH-146634	Hylarana_signata	Ranidae	torrential	43.83	22.03	23.85	11.77	23.85	15.11	14.1	13.1	9.03	8.28	NA	NA	NA	NA	0.2795	0.0924	1.617	51.197	6.544	7.994	144.9256192	69.09607182
FMNH-218031	Hylarana_temporalis	Ranidae	torrential	50.87	22.72	28.33	13.37	25.46	19.11	15.93	14.93	9.33	8.25	NA	NA	NA	NA	0.4521	0.1477	1.163	78.13	10.775	7.43	209.7179032	112.4309438
FMNH-218033	Hylarana_temporalis	Ranidae	torrential	50.82	24	28.42	12.55	26.54	19.1	15.82	14.44	9.07	8.71	NA	NA	NA	NA	0.4311	0.1504	1.467	78.96	10.327	6.203	214.2347443	114.1673174
FMNH-218036	Hylarana_temporalis	Ranidae	torrential	50.39	22.68	26.46	13.15	25.59	18.39	16.08	13.57	9.9	9.27	NA	NA	NA	NA	0.3483	0.1384	1.701	96.532	9.608	7.871	174.2150031	100.5261576
FMNH-218040	Hylarana_temporalis	Ranidae	torrential	53.43	22.62	27.42	12.3	25.44	18.57	16.34	14.09	9.67	8.26	NA	NA	NA	NA	0.4288	0.1459	3.082	84.427	12.961	7.112	201.1569235	107.9279405
FMNH-218042	Hylarana_temporalis	Ranidae	torrential	50.5	24.62	26.83	12.46	25.66	19.76	15.64	14.17	10.4	8.23	NA	NA	NA	NA	0.4167	0.1487	1.415	82.991	9.901	7.13	214.5729599	106.9611588
USNM-245930	Hylodes_ornatus	Hylodidae		24.47	12.12	13.99	6.99	13.16	7.5	7.42	7.97	5.64	4.7	2.75	3.15	0.76	2.76	NA	NA	0.179	0.289	1.666	1.271	27.48618683	7.682614038
USNM-243486	Hylodes_phyllodes	Hylodidae	semi.arboreal	28.1	12.79	13.85	6.29	13.06	9.14	8.96	8.43	5.29	4.77	3.43	4.85	1.04	3.37	NA	NA	0.427	1.674	3.405	2.865	55.70254392	12.70812975
USNM-243493	Hylodes_phyllodes	Hylodidae	semi.arboreal	30.65	14.17	15.16	7.87	14.32	9.45	9.27	9.04	6.6	6.53	3.21	4.41	1.02	3.52	NA	NA	0.433	0.793	3.709	3.51	52.5148463	14.24986215
USNM-243495	Hylodes_phyllodes	Hylodidae	semi.arboreal	29.94	12.8	14.17	7.33	13.2	9.4	8.92	8.89	5.46	4.23	3.55	4.23	1.05	3.83	NA	NA	0.499	0.999	3.985	2.909	50.32077449	14.91854779
USNM-243497	Hylodes_phyllodes	Hylodidae	semi.arboreal	29.12	13.74	14.35	6.6	13.28	8.7	8.69	8.81	5.57	4.79	3.48	4.02	0.78	3.45	NA	NA	0.377	0.457	3.71	3.159	50.32232015	10.10960589
USNM-243502	Hylodes_phyllodes	Hylodidae	semi.arboreal	27.42	13.94	14.44	7.05	13.81	9.41	8.29	8.45	6.64	5.5	3.51	4.06	0.74	3.23	NA	NA	0.433	3.156	3.085	2.336	52.00732908	9.035871829
BPBM-16612	Hylophorbus_rufescens	Microhylidae	terrestrial	37.33	15.56	18.96	10.07	17.36	10.34	12.63	9.15	7.94	5.83	3.78	4.46	1.27	3.57	NA	NA	0.549	3.822	3.265	1.383	68.67598196	22.50499375
BPBM-31400	Hylophorbus_rufescens	Microhylidae	terrestrial	31.03	16.16	16.75	9.04	16.17	9.19	11	7.94	7.41	6.83	3.19	4.58	0.9	3.32	NA	NA	0.54	2.527	2.03	1.211	61.81105328	13.10279756
BPBM-41605	Hylophorbus_rufescens	Microhylidae	terrestrial	33.6	17.55	18	10.18	17.4	8.88	11.04	8.7	7.16	6.12	4.94	6.2	1.28	4.58	NA	NA	0.831	0.938	3.56	1.693	140.7227734	27.62590916
BPBM-44184	Hylophorbus_rufescens	Microhylidae	terrestrial	28.08	15.05	15.15	8.77	13.7	7.73	9.72	7.21	6.16	5.69	3.14	3.73	0.62	2.19	NA	NA	0.363	1.121	1.671	0.876	46.14701419	5.385388813
BPBM-44185	Hylophorbus_rufescens	Microhylidae	terrestrial	28.31	14.87	15.21	8.4	14.27	8.11	10.54	6.94	6.69	6.37	3.6	4.21	0.82	3.54	NA	NA	0.639	1.822	1.728	1.236	59.00165472	11.55885871
USNM-217405	Hyloscirtus_alytolylax	Hylidae	arboreal	36.53	13.92	16.7	10.46	14.58	9.41	10.86	10.68	6.07	5.92	3.05	4.64	1.2	4.11	NA	NA	0.57	22.9	5.35	4.868	51.57339031	21.5629495
USNM-285864	Hyloscirtus_alytolylax	Hylidae	arboreal	35.59	17.09	16.95	9.55	14.41	10.57	10.79	11	6.62	6.17	3.06	4.22	1.24	3.49	NA	NA	0.693	25.267	4.384	4.713	57.77561363	19.20372337
USNM-285865	Hyloscirtus_alytolylax	Hylidae	arboreal	34.35	16.69	16.32	9.44	14.79	10.27	10.94	10.36	6.46	6.79	3.38	4.25	1.18	3.56	NA	NA	0.96	16.991	4.215	4.3	62.76688755	17.94819529
USNM-285867	Hyloscirtus_alytolylax	Hylidae	arboreal	34.43	17.58	17.35	10.08	15.68	9.96	10.95	11.58	6.53	6.83	3.16	4.88	1.13	3.65	NA	NA	1.378	22.783	5.047	5.586	70.97320247	18.73438383
USNM-286084	Hyloscirtus_alytolylax	Hylidae	arboreal	34.53	17.15	16.98	10.02	14.99	10.02	11.02	10.43	6.49	6.57	3.16	4.25	1.19	3.18	NA	NA	0.644	27.941	6.331	5.52	60.2988131	16.82210711
AMNH-A165134	Hyloscirtus_charazani	Hylidae	semi.aquatic	61.29	28.11	32.81	17.77	27.96	15.66	19.66	21.94	14.02	7.78	7.98	4.45	6.42	3.94	NA	NA	2.44	107.66	18.77	17.82	261.3318691	217.2731731
AMNH-A165135	Hyloscirtus_charazani	Hylidae	semi.aquatic	63.53	28.52	32.86	17.77	28.82	15.56	20.42	20.78	13.88	5.01	8.18	5.48	8.84	6.31	NA	NA	3.29	98.18	17.29	17.12	334.6971467	479.8636024
AMNH-A165138	Hyloscirtus_charazani	Hylidae	semi.aquatic	65.84	31.45	34.53	19.5	32.24	17.2	21.15	23.31	15.63	7.47	11.05	6.36	7.4	4.67	NA	NA	3.33	132.61	16.66	17.08	578.6402905	312.4019998
USNM-193350	Hyloscirtus_phyllognathus	Hylidae	arboreal	33.65	16.28	16.87	9.62	15.13	9.84	10.05	10.21	6.29	5.13	2.6	3.38	0.88	3.18	NA	NA	0.8	24.864	7.458	6.985	37.45528237	12.35928939
USNM-346088	Hyloscirtus_phyllognathus	Hylidae	arboreal	34.15	15.32	15.7	9.23	13.86	9.08	10.74	9.66	6.49	6.01	2.98	3.51	0.74	2.78	NA	NA	0.76	29.665	6.905	6.166	41.9518167	8.455607099
USNM-537644	Hyloscirtus_phyllognathus	Hylidae	arboreal	38.66	18.35	18.25	11.04	15.07	10.81	12.06	11.02	7.6	6.2	3.89	5.12	1.17	4.28	NA	NA	1.073	30.658	7.824	6.776	95.68068096	23.92550571
USNM-537645	Hyloscirtus_phyllognathus	Hylidae	arboreal	34.64	17.45	16.78	10.13	14.36	10.78	11.68	10.19	6.81	5.2	3.47	4.53	0.87	3.53	NA	NA	1.055	39.682	5.065	4.739	71.81112571	13.49132304
OMNH-34070	Hyloxalus_bocagei	Dendrobatidae	terrestrial	21.52	10.08	9.58	5.45	9.66	6.96	7.66	6.09	3.52	4.78	2.56	3.22	0.89	3	NA	NA	0.18	4.615	1.625	0.953	21.75329231	6.696461821
OMNH-34073	Hyloxalus_bocagei	Dendrobatidae	terrestrial	23.02	11.23	9.79	5.41	10.02	6.69	7.54	6.2	3.93	4.63	3.12	3.48	0.89	3.5	NA	NA	0.203	4.227	1.382	0.819	31.92142136	7.98379486
AMNH-A16287	Hyloxalus_elachyhistus	Dendrobatidae		20.13	9	8.44	4.53	8.98	4.61	6.11	5	3.46	4.09	2.67	2.21	2.41	1.26	NA	NA	0.34	1.66	0.99	0.49	13.90319683	6.709631377
AMNH-A16291	Hyloxalus_elachyhistus	Dendrobatidae		19.08	8.87	8.73	4.55	9.48	5.81	5.93	4.99	3.23	3.17	2.74	1.96	2.01	1.23	NA	NA	0.3	2.61	0.81	0.46	12.47093112	5.650463049
AMNH-A16292	Hyloxalus_elachyhistus	Dendrobatidae		19.72	9.33	9.96	4.87	9.99	5.46	6.22	5.75	3.92	3.68	3.12	2.49	2.21	1.53	NA	NA	0.29	1.68	0.92	0.53	18.97597989	8.816813809
KU-202824	Hyloxalus_nexipus	Dendrobatidae	semi.arboreal	19.4	11.31	10.48	4.97	9.4	5.96	6.75	5.99	4.43	5.07	2.34	2.64	0.65	2.34	NA	NA	0.259	7.503	2.784	1.897	18.29157137	4.173103185
KU-220661	Hyloxalus_nexipus	Dendrobatidae	semi.arboreal	20.53	9.38	10.43	5.37	10.65	5.93	6.37	6.25	3.97	4.34	1.67	3.07	0.67	2.21	NA	NA	0.32	8.283	2.059	1.888	12.59001686	4.043151467
KU-220664	Hyloxalus_nexipus	Dendrobatidae	semi.arboreal	21.51	8.95	10.58	5.3	9.54	6.36	6.96	6.44	4.3	5.14	2.43	3.42	0.85	2.34	NA	NA	0.244	6.479	3.21	2.974	19.47260443	5.509206833
KU-196719	Hyloxalus_sordidatus	Dendrobatidae	terrestrial	22.61	9.6	10.64	5.16	10.34	6.93	7.94	6.11	4.36	4.5	2.76	4.3	0.76	2.76	NA	NA	0.601	6.779	3.719	2.385	29.82753729	5.842960212
KU-196720	Hyloxalus_sordidatus	Dendrobatidae	terrestrial	22.47	10.02	10.18	5.63	11.42	6.73	8.16	6.16	4.66	5.06	3.06	4.38	0.78	2.75	NA	NA	0.326	4.277	3.042	1.997	35.15862524	5.716677612
KU-133161	Hyloxalus_subpunctatus	Dendrobatidae		16.97	5.97	7.25	3.88	8.58	5.37	5.73	4.65	3.3	3.83	1.99	2.38	0.51	1.68	NA	NA	0.13	0.169	0.621	0.405	7.402407535	1.626245437
KU-189484	Hyloxalus_subpunctatus	Dendrobatidae		18.53	7.63	7.93	5.2	8.63	5.48	6.26	4.68	3.35	3.91	1.86	2.35	0.62	1.81	NA	NA	0.157	0.169	0.671	0.497	8.731200697	2.329764795
AMNH-A140989	Hyloxalus_vertebralis	Dendrobatidae	terrestrial	18.45	6.65	7.63	4.53	8.56	5.12	5.19	4.47	3.12	2.61	2.5	1.6	2.71	1.48	NA	NA	0.211	0.371	0.495	0.285	6.963863715	8.011690632
AMNH-A140990	Hyloxalus_vertebralis	Dendrobatidae	terrestrial	18.3	6.12	6.88	4.36	8.24	4.45	5.02	4.51	2.79	2.16	2.29	1.57	1.6	1.15	NA	NA	0.286	0.34	0.518	0.255	5.760433714	3.31417081
AMNH-A140998	Hyloxalus_vertebralis	Dendrobatidae	terrestrial	18.69	7.35	7.87	4.69	8.99	4.94	5.51	4.94	3.02	2.96	2.54	1.79	1.7	1.2	NA	NA	0.107	0.328	0.58	0.448	8.74868366	4.203136811
MCZ-A46132	Hymenochirus_boettgeri	Pipidae	aquatic	29.07	14.27	13.38	8.25	13.49	4.7	6.86	6.22	4.01	4.32	3.09	1.98	1.8	1.23	NA	NA	0.294	51.044	0.778	0.272	22.85684428	7.755367041
MCZ-A46151	Hymenochirus_boettgeri	Pipidae	aquatic	28.48	12.62	11.55	7.66	12.29	4.66	6.95	5.19	3.73	3.9	3.65	1.96	1.82	1.21	NA	NA	0.204	36.978	0.504	0.254	23.63615979	6.658974766
MCZ-A46171	Hymenochirus_boettgeri	Pipidae	aquatic	26.81	11.44	10.89	7.23	11.61	4.79	6.89	5.05	3.56	3.97	3.44	1.88	2.02	1.31	NA	NA	0.322	39.548	0.661	0.431	19.36916697	7.544303851
CAS-254259	Hyperolius_adspersus	Hyperoliidae		22.56	10.97	11.11	5.63	9.13	4.77	5.76	5.61	4.27	5.31	1.59	2.14	0.61	2.5	NA	NA	0.338	7.571	1.535	1.488	9.772060608	4.435601578
CAS-254260	Hyperolius_adspersus	Hyperoliidae		22.85	10.97	11.5	5.81	9.28	5.04	6.08	6.21	4.12	5.24	1.41	2.35	0.67	2.08	NA	NA	0.395	7.185	1.799	1.64	9.516170818	4.195701709
CAS-254261	Hyperolius_adspersus	Hyperoliidae		22.1	10.44	11.04	5.45	8.8	4.29	5.61	5.52	3.66	3.95	1.24	2.35	0.61	1.81	NA	NA	0.12	5.375	1.361	1.276	7.964502864	3.191141853
CAS-254262	Hyperolius_adspersus	Hyperoliidae		21.74	9.98	10.55	5.56	8.52	4.66	5.43	5.48	3.65	4.96	1.32	1.96	0.61	2.03	NA	NA	0.217	6.917	1.707	1.178	6.759727214	3.420164219
CAS-254263	Hyperolius_adspersus	Hyperoliidae		22.65	10.28	11.42	5.95	8.31	4.16	5.56	5.65	4.02	4.06	1.5	2	0.47	2.2	NA	NA	0.188	5.359	1.934	1.572	8.07389312	3.091400475
USNM-578140	Hyperolius_adspersus	Hyperoliidae		17.68	8.62	9.16	4.32	7.45	3.64	5.31	5.1	2.95	2.96	1.51	1.69	0.47	1.67	NA	NA	0.17	3.042	0.885	0.804	5.758900094	1.88225487
USNM-578144	Hyperolius_adspersus	Hyperoliidae		20.62	10	10.25	5.84	9.15	5.25	5.99	5.6	3.91	3.32	1.6	1.61	0.64	2.09	NA	NA	0.184	4.501	1.167	0.923	6.74395223	3.589374326
USNM-578146	Hyperolius_adspersus	Hyperoliidae		17.97	9.79	10.11	5.45	8.49	4.12	5.41	4.59	3.67	3.07	1.69	1.63	0.38	1.83	NA	NA	0.195	4.9	1.096	1.068	7.060340193	1.840579025
USNM-578149	Hyperolius_adspersus	Hyperoliidae		17.65	8.87	9.02	4.72	7.74	4.17	5.45	4.38	2.82	3.41	1.16	1.51	0.43	1.77	NA	NA	0.141	2.548	0.977	0.896	4.067496454	1.797284737
USNM-578164	Hyperolius_adspersus	Hyperoliidae		17.42	9.55	9.5	4.86	7.86	4.19	5.73	4.82	3.24	3.19	1.48	1.72	0.68	2.06	NA	NA	0.221	5.192	1.411	1.062	6.364468781	3.483921533
CAS-180467	Hyperolius_alticola	Hyperoliidae	arboreal	29	14.95	15.27	7.96	14.7	7.89	9.75	10.4	5.95	6.1	2.33	2.8	1.46	2.95	0.075	0.043	0.523	14.618	10.293	9.135	25.53428913	17.21799334
CAS-180468	Hyperolius_alticola	Hyperoliidae	arboreal	32.89	15.36	15.48	7.99	15.54	8.97	11.12	11.43	6.75	5.51	2.94	2.49	1.79	3.01	0.086	0.047	0.788	12.485	12.232	12.015	29.43787927	21.83529731
CAS-180474	Hyperolius_alticola	Hyperoliidae	arboreal	30.34	13.54	14.29	7.59	14.51	7.93	10.39	10.11	6.6	6.63	2.75	2.19	1.57	2.44	0.072	0.042	0.55	13.176	11.053	11.18	21.34833945	14.33145664
CAS-180476	Hyperolius_alticola	Hyperoliidae	arboreal	29.2	14.2	14.9	8.42	13.04	8.58	10.08	9.18	5.84	6.98	1.96	2.7	1.47	2.71	0.066	0.037	0.673	12.022	8.813	9.178	19.67328152	15.5396603
CAS-180479	Hyperolius_alticola	Hyperoliidae	arboreal	29.51	14.03	14.7	8.45	14.31	8.13	10.44	9.74	6.06	5.36	2.51	2.69	1.77	2.72	0.074	0.035	1.133	13.021	9.823	9.739	24.80003531	18.5279825
CAS-258645	Hyperolius_angolensis	Hyperoliidae		31.88	16.66	16.07	9.17	14.37	7.59	10.48	8.62	5.97	8.49	2.56	3.35	0.78	3.84	NA	NA	0.462	29.691	3.405	2.386	37.40489122	12.60115433
CAS-258646	Hyperolius_angolensis	Hyperoliidae		31.35	16.93	15.74	9.68	15.4	8.63	11.08	8.8	6.88	8.12	2.69	3.05	0.94	3.67	NA	NA	0.342	35.264	3.637	3.006	36.364507	14.21566801
CAS-258647	Hyperolius_angolensis	Hyperoliidae		36.69	19.34	18.94	11.07	17.42	9.68	11.77	10.86	7.75	7.29	2.94	3.69	0.8	3.64	NA	NA	0.504	44.822	5.417	4.934	54.92863326	14.43909494
CAS-258648	Hyperolius_angolensis	Hyperoliidae		32.82	16.67	16.5	9.81	15.42	9.14	10.1	8.65	6.64	7.64	2.43	3.48	0.72	3.65	NA	NA	0.257	23.441	3.541	2.677	36.90538532	11.35214505
CAS-263103	Hyperolius_angolensis	Hyperoliidae		31.32	15.53	16.05	8.74	14.12	8.72	10.18	8.73	6.37	6.04	2.65	3.69	1	2.94	NA	NA	0.292	19.12	3.194	2.955	39.75688252	12.35352771
MVZ-244979	Hyperolius_baumanni	Hyperoliidae		24.46	10.66	11.74	6.74	9.12	6.48	7.9	6.35	4.51	5.1	1.88	2.53	0.91	2.08	NA	NA	0.183	3.002	1.373	2.035	13.274073	5.817567766
MVZ-244980	Hyperolius_baumanni	Hyperoliidae		25.54	12	12.05	6.72	9.98	6.98	7.8	6.61	4.47	4.37	1.91	2.84	0.81	2.72	NA	NA	0.467	8.603	3.203	3.23	17.04125519	6.950396755
MVZ-249308	Hyperolius_baumanni	Hyperoliidae		30.38	13.48	13.24	7.71	11.59	8.53	9.34	8.3	5.42	5.43	3.01	3.09	1.02	3.23	NA	NA	0.596	13.745	5.036	5.309	32.8233946	11.41982124
MVZ-249309	Hyperolius_baumanni	Hyperoliidae		28.85	13.27	13.36	7.9	11.69	7.58	9.18	7.89	5.4	4.85	2.67	2.91	0.82	2.71	NA	NA	0.464	13.623	4.503	3.679	26.99254287	7.77245521
MVZ-249312	Hyperolius_baumanni	Hyperoliidae		29.22	13.86	13.84	7.56	12.02	7.37	8.64	8.19	5.71	6.57	2.57	3.25	0.82	3.02	NA	NA	0.472	13.521	4.773	3.757	30.3073763	8.972748855
CAS-197362	Hyperolius_benguellensis	Hyperoliidae	arboreal	20.94	9.4	9.5	5.5	7.56	5.6	6.12	4.88	4.09	4.18	0.96	1.63	1.03	1.82	NA	NA	0.246	1.748	2.059	1.687	3.850838611	4.662306757
CAS-197363	Hyperolius_benguellensis	Hyperoliidae	arboreal	20.02	9.78	9.71	5.27	7.95	4.7	5.08	4.98	3.71	3.82	1.22	1.88	1.04	1.92	NA	NA	0.216	4.141	1.858214351	1.152985612	5.872528882	5.07600948
CAS-197367	Hyperolius_benguellensis	Hyperoliidae	arboreal	21.12	8.88	10.02	5.63	7.68	5.2	4.83	5.33	4.58	3.65	1	0.91	0.77	1.44	NA	NA	0.304	3.068	2.224	1.882	2.115548493	2.908637275
CAS-197368	Hyperolius_benguellensis	Hyperoliidae	arboreal	19.58	9.69	9.53	5.21	7.3	5.21	6.08	4.66	3.51	3.65	1.4	1.57	0.97	1.99	NA	NA	0.2	1.12	2.096884085	1.26525	5.575965677	4.815998444
CAS-197373	Hyperolius_benguellensis	Hyperoliidae	arboreal	19.37	9.39	9.58	5.62	7.82	5.21	5.21	4.38	3.73	3.55	1.18	1.56	1.05	1.71	NA	NA	0.182	2.199	2.244632015	1.389651079	4.52523174	4.503182472
MCZ-A39287	Hyperolius_castaneus	Hyperoliidae	arboreal	27.51	12.62	12.45	6.65	12.43	6.82	8.19	8.26	5.76	5.12	2.18	2.53	0.96	2.61	NA	NA	0.484	8.605	6.04	5.678	18.22237569	8.166758599
MCZ-A39298	Hyperolius_castaneus	Hyperoliidae	arboreal	26.57	11.36	11.97	6.73	11.32	6.36	8.59	7.75	5.02	5.11	2.11	2.96	1.16	2.88	NA	NA	0.443	5.781	5.924	5.624	18.57467075	10.46919416
MCZ-A39303	Hyperolius_castaneus	Hyperoliidae	arboreal	24.37	10.92	10.97	6.2	10.43	6.27	7.92	7.64	4.73	4.13	1.85	2.96	1.11	2.49	NA	NA	0.38	9.627	4.341	3.823	15.65505885	7.937752987
MCZ-A39305	Hyperolius_castaneus	Hyperoliidae	arboreal	24.7	11.22	11.15	5.94	11.59	6.15	8.09	8.12	4.72	4.42	2.39	2.58	1.27	3.07	NA	NA	0.396	9.181	4.836	4.171	18.11252886	11.38113541
MCZ-A39325	Hyperolius_castaneus	Hyperoliidae	arboreal	25.94	11.25	11.88	6.58	11.26	6.04	7.59	7.83	5.07	5.36	1.94	2.51	1.29	2.65	NA	NA	0.518	8.371	6.761	4.719	14.34156681	10.63213914
MCZ-A26928	Hyperolius_chlorosteus	Hyperoliidae	arboreal	18.58	8.5	9.44	5.41	7.05	4.97	5.61	4.46	3.56	3.47	1.26	1.8	0.87	1.63	NA	NA	0.054	3.021	0.447	0.583	5.046968598	3.5046728
MCZ-A26931	Hyperolius_chlorosteus	Hyperoliidae	arboreal	27.04	14.05	14.75	7.83	11.77	8.44	10.38	8.25	5.3	5.56	2.09	2.57	1.25	2.64	NA	NA	0.603	11.653	3.412	3.341	19.75715288	12.7430852
MCZ-A34691	Hyperolius_concolor	Hyperoliidae		26.88	12.02	12.82	7.33	10.63	6.69	8.23	7.1	5.29	4.65	2.63	2.01	2.19	1.36	NA	NA	0.47	10.852	2.789	2.752	16.63508025	9.996309063
MCZ-A34693	Hyperolius_concolor	Hyperoliidae		24.7	11.87	12.36	6.87	10.3	6.71	7.67	6.89	5.5	5.09	2.28	1.9	2.26	1.14	NA	NA	1.05	9.792	5.259	4.02	13.46194443	8.336819292
MCZ-A34694	Hyperolius_concolor	Hyperoliidae		25.21	12.11	12.31	6.94	10.94	6.4	7.32	6.76	4.78	3.87	2.27	2.73	2.2	1.43	NA	NA	0.55	6.993	5.486	5.025	19.6472275	10.13877296
UMMZ-137253A	Hyperolius_cystocandicans	Hyperoliidae		23.87	11.58	11.77	6.36	10.37	6.31	7.81	7.05	4.47	4.67	1.97	2.21	0.74	2.22	NA	NA	0.606	9.612	3.41	2.919	13.19883762	5.062089083
UMMZ-137253B	Hyperolius_cystocandicans	Hyperoliidae		23.35	11.11	10.7	5.7	10.49	6.18	7.99	7.18	4.96	4.78	2.02	2.08	0.97	2.24	NA	NA	0.313	7.086	3.064	2.644	12.22073678	6.086563495
UMMZ-137253C	Hyperolius_cystocandicans	Hyperoliidae		25.35	11.61	12.1	6.69	10.99	6.94	8.81	7.76	4.79	5.19	2.16	2.64	0.8	2.57	NA	NA	0.508	9.443	3.461	3.333	17.33239286	6.51294045
UMMZ-137253D	Hyperolius_cystocandicans	Hyperoliidae		26.16	12.14	12.14	5.96	11.04	6.77	8.73	7.6	5.26	5.3	2.28	2.75	0.9	2.89	NA	NA	0.691	10.73	4.058	3.441	19.92759344	8.266614121
UMMZ-137253E	Hyperolius_cystocandicans	Hyperoliidae		25.75	13.51	13.55	6.64	11.46	7.36	9.2	7.97	5.39	5.48	2.02	2.25	0.79	2.31	NA	NA	0.576	12.036	2.656	2.144	16.07525472	6.473616873
CAS-123541	Hyperolius_guttulatus	Hyperoliidae		27.52	13.9	13.58	7.23	12.36	8.31	10.41	8.01	5.22	4.42	2.45	2.44	0.67	2.34	NA	NA	0.301	14.734	2.862	2.992	21.75401069	5.573898509
CAS-123544	Hyperolius_guttulatus	Hyperoliidae		30.25	15.24	15.45	7.87	13.18	8.52	11.49	8.74	5.38	4.96	2.63	3.05	0.9	2.75	NA	NA	0.733	17.993	4.164	3.658	32.00436255	10.01088134
CAS-123549	Hyperolius_guttulatus	Hyperoliidae		29.99	15.57	15.13	8.03	14.19	7.67	10.81	8.82	4.78	5.63	2.99	2.88	0.9	3.11	NA	NA	0.5	16.53	4.05	4.054	35.10111525	11.08690824
CAS-123554	Hyperolius_guttulatus	Hyperoliidae		30.57	15.92	16.22	8.68	14.41	8.98	11.37	8.7	5.23	4.83	2.14	2.84	0.86	2.9	NA	NA	0.496	24.453	3.896	3.424	25.33050239	10.59048686
CAS-258039	Hyperolius_guttulatus	Hyperoliidae		32.39	15.07	15.93	8.3	13.88	9.03	10.85	9	6.2	5.85	2.36	4.25	1.32	3.51	NA	NA	0.446	30.661	4.924	5.502	39.57152724	19.32259495
MCZ-A10842	Hyperolius_horstockii	Hyperoliidae	arboreal	28.28	12.25	14.32	8.49	11.68	7.31	7.63	7.15	5.17	5.44	1.62	1.2	1.58	0.76	NA	NA	0.327	4.672	2.165	2.567	6.234490621	4.501759854
MCZ-A10846	Hyperolius_horstockii	Hyperoliidae	arboreal	26.32	11.55	13.75	7.08	10.9	6.09	6.72	6.81	4.06	4.79	1.67	1.07	1.03	0.89	NA	NA	0.26	6.552	1.966	2.955	5.403197716	3.299883108
CAS-180163	Hyperolius_lateralis	Hyperoliidae	arboreal	24.47	11.72	12.57	6.71	10.84	7.71	8.05	6.82	4.6	4.89	2.23	2.48	1.5	2.65	0.04	0.025	0.457	5.884	6.026	5.366	16.96886452	13.08100276
CAS-180168	Hyperolius_lateralis	Hyperoliidae	arboreal	23.36	11.2	11.34	6.26	10.06	6.64	8.24	5.91	5.48	4.54	1.78	2.63	1.26	2.65	0.031	0.017	0.367	3.031	4.12	3.932	13.72658173	9.912840087
CAS-180169	Hyperolius_lateralis	Hyperoliidae	arboreal	21.1	9.9	10.13	5.58	8.68	6.37	7.25	6.14	4.79	3.48	1.65	2.37	1.42	2.34	0.027	0.014	0.27	3.076	3.967	3.506	10.13528841	8.812157969
CAS-180170	Hyperolius_lateralis	Hyperoliidae	arboreal	22.34	10.34	11.34	6.24	8.79	6.78	7.88	6.22	4.92	4.21	1.94	2.89	1.46	2.68	0.032	0.02	0.32	3.448	4.872	4.505	15.17709799	11.61634043
CAS-180173	Hyperolius_lateralis	Hyperoliidae	arboreal	23.88	10.22	10.89	5.81	10.18	7.07	8.68	7.13	4.75	4.23	2.04	2.5	1.48	2.92	0.039	0.024	0.42	5.208	4.783	4.615	13.64550769	12.32086143
CAS-253571	Hyperolius_mosaicus	Hyperoliidae	arboreal	23.98	11.58	11.79	6.03	9.44	6.52	8.89	6.66	4.65	4.96	1.85	2.52	1.17	2.35	NA	NA	0.525	6.088	4.72	4.225	14.13349128	8.486647344
CAS-253575	Hyperolius_mosaicus	Hyperoliidae	arboreal	22.69	10.71	10.82	5.61	8.79	6.41	7.65	6.11	4.81	4.6	1.86	2.59	1.27	2.33	NA	NA	0.548	5.045	4.227	3.763	13.50737029	8.38215195
CAS-253576	Hyperolius_mosaicus	Hyperoliidae	arboreal	22.87	10.82	11.16	6.13	9.33	6.91	8.84	6.51	4.86	4.22	1.75	2.9	1.12	2.54	NA	NA	0.555	5.941	4.191	3.465	14.37579708	8.311598586
CAS-253577	Hyperolius_mosaicus	Hyperoliidae	arboreal	22.52	11.34	11.51	6.17	9.3	7.12	7.85	6.2	4.58	5.11	1.54	2.77	0.7	1.91	NA	NA	0.169	10.527	3.263	2.972	12.66432861	4.028796745
CAS-253578	Hyperolius_mosaicus	Hyperoliidae	arboreal	24.1	11.73	11.74	6.57	9.66	7.47	8.57	6.61	4.57	5.1	1.96	2.81	0.9	2.29	NA	NA	0.315	9.231	2.988	2.724	16.9133264	6.334534639
FMNH-274916	Hyperolius_nasutus	Hyperoliidae	arboreal	23.78	10.12	10.97	5.95	8.23	5.43	6.23	5.83	3.61	3.64	2.01	1.7	2	1.13	NA	NA	0.261	4.26	2.342	2.449	9.053033302	6.490582782
FMNH-274918	Hyperolius_nasutus	Hyperoliidae	arboreal	21.29	9.03	10.04	4.41	8.54	4.68	5.36	5.33	3.57	3.59	1.52	1.48	1.54	1.06	NA	NA	0.194	2.054	1.062450544	1.433972445	5.318163442	4.290707659
FMNH-274924	Hyperolius_nasutus	Hyperoliidae	arboreal	21.68	9.12	10.48	4.69	8.59	4.65	5.65	5.79	3.29	4.56	1.48	1.3	1.41	0.9	NA	NA	0.217	4.827	1.234674262	1.39039093	4.593762442	3.481701474
FMNH-274928	Hyperolius_nasutus	Hyperoliidae	arboreal	23.22	10.15	10.33	5.51	8.25	4.97	6.2	5.41	3.72	4.3	1.62	1.41	1.55	1.12	NA	NA	0.347	4.099	1.688277576	1.847293915	6.06972194	4.694817005
FMNH-275098	Hyperolius_nasutus	Hyperoliidae	arboreal	21.75	9.81	9.6	4.43	8.18	4.88	5.91	5.17	3.37	3.88	1.59	1.33	1.64	1.03	NA	NA	0.219	4.838	1.30865769	1.667344432	5.431082492	4.245422648
NCSM-87710	Hyperolius_ocellatus	Hyperoliidae		21.1	10.9	10.77	5.89	8.67	6.03	7.12	6.02	4.68	4.47	1.88	1.56	1.5	1.07	NA	NA	0.374	3.576	2.337	2.058	8.369077165	4.525424948
NCSM-87711	Hyperolius_ocellatus	Hyperoliidae		20.95	11.15	12.25	6.84	9.37	6.29	6.83	6.21	4.37	4.12	2.3	1.71	1.93	1.17	NA	NA	0.318	3.995	2.413	1.962	11.48067546	7.24182267
NCSM-87712	Hyperolius_ocellatus	Hyperoliidae		22.16	10.17	10.72	5.57	8.81	6.13	7.25	5.54	4.71	5.08	2.05	1.7	1.71	1.33	NA	NA	0.346	1.968	2.201	2.353	9.278811712	6.382798927
UTA-A35562	Hyperolius_phantasticus	Hyperoliidae		30.03	15.04	15.55	8.59	13.26	8.31	9.35	8.27	6.54	6.54	3.64	2.42	2.4	1.72	NA	NA	0.68	10.51	3.82	3.36	34.68432225	16.80500742
UTA-A35564	Hyperolius_phantasticus	Hyperoliidae		30.63	14.01	15.56	8.4	13.61	8.29	8.7	8.94	5.75	5.3	3.84	2.71	2.75	1.84	NA	NA	0.55	11.78	4.68	4.99	38.16869198	20.61240828
FMNH-57789	Hyperolius_picturatus	Hyperoliidae	arboreal	24.42	11.67	12.22	6.33	10.57	6.48	7.59	6.65	4.09	3.57	2.39	1.44	1.97	1.29	NA	NA	0.39	6.32	1.1	1.44	10.51477238	8.130097783
FMNH-57790	Hyperolius_picturatus	Hyperoliidae	arboreal	22.61	12.91	12.24	6.11	10.42	6.65	8.21	6.95	3.65	4.1	1.94	2.03	2.1	1.29	NA	NA	0.46	6.19	2.11	1.68	13.31044689	8.680785989
FMNH-57791	Hyperolius_picturatus	Hyperoliidae	arboreal	24.45	10.31	12.48	6.48	10.21	6.33	7.81	6.15	3.92	4.07	2.12	1.29	1.91	1.17	NA	NA	0.35	6.59	1.72	1.72	7.381640037	7.301337787
MCZ-A12015	Hyperolius_picturatus	Hyperoliidae	arboreal	30.19	13.55	15.28	9	12.26	8.71	10.28	8.51	5.97	5.29	1.83	2.92	1.01	2.87	NA	NA	0.505	9.716	3.705	3.714	18.95578888	11.59565409
FMNH-274954	Hyperolius_puncticulatus	Hyperoliidae	arboreal	28.47	11.29	12.15	6.26	11.28	7.45	8.85	7.25	4.94	5.26	1.58	1.45	2.3	1.32	NA	NA	0.481	10.203	5.062	4.943	6.771543267	9.657098738
FMNH-275103	Hyperolius_puncticulatus	Hyperoliidae	arboreal	29.11	10.25	12.73	6.74	11.36	7.02	7.83	8.44	6.15	6.01	1.87	2.37	1.23	2.16	NA	NA	0.672	12.858	5.723	6.863	11.89275424	8.85433385
FMNH-275104	Hyperolius_puncticulatus	Hyperoliidae	arboreal	31.1	12.73	14.45	8.21	12.25	7.9	10.41	8.39	6.18	7.05	1.62	1.98	1.44	2.56	NA	NA	0.786295082	14.66	6.384068732	5.186178511	10.68998843	13.94565545
FMNH-275106	Hyperolius_puncticulatus	Hyperoliidae	arboreal	27.89	10.41	12.7	6.93	10.81	6.78	7.75	7.26	6.06	6.11	1.54	1.93	1.12	1.92	NA	NA	0.636196721	8.696	5.08424087	4.497690793	8.100230662	7.149762225
FMNH-275112	Hyperolius_puncticulatus	Hyperoliidae	arboreal	31.12	13.09	13.89	6.89	12.03	8.07	9.71	8	6	6.17	2.92	1.95	2.68	1.41	NA	NA	1.032786885	14.738	5.273285392	5.039472717	19.513076	13.74120374
FMNH-275217	Hyperolius_puncticulatus	Hyperoliidae	arboreal	30.9	13.03	14.45	7.86	13.33	6.85	9.79	9.34	6.17	7.27	2.1	2.38	1.5	2.19	NA	NA	0.925377049	14.534	7.038092327	5.502754172	17.04940762	12.42715879
FMNH-275220	Hyperolius_puncticulatus	Hyperoliidae	arboreal	27.16	9.44	12.22	5.96	11.2	6.88	7.53	7.01	5.32	5.38	1.62	2.11	1.22	2.01	NA	NA	0.709180328	6.716	5.265066065	5.913273017	8.44769238	7.845050086
CAS-218927	Hyperolius_thomensis	Hyperoliidae	arboreal	38.66	19.46	19.95	10.26	18.33	10.64	13.87	12.49	7.02	9.08	3.47	4.13	1.14	4.08	NA	NA	1.457	65.297	11.289	11.088	73.0114526	24.29274219
CAS-218928	Hyperolius_thomensis	Hyperoliidae	arboreal	40.76	19.5	20.54	11.28	19.12	11.2	14.29	13.28	8.11	7.95	3.63	4.74	1.35	4.82	NA	NA	1.758	63.241	11.686	9.881	87.83916621	34.99047778
CAS-218929	Hyperolius_thomensis	Hyperoliidae	arboreal	38.47	18.65	19	9.76	17.91	9.97	12.54	11.67	7.31	8.25	3.3	3.83	0.93	3.91	NA	NA	1.723	54.428	12.136	10.972	61.71065792	18.08764116
CAS-218930	Hyperolius_thomensis	Hyperoliidae	arboreal	37.89	16.84	17.84	8.98	16.37	10.2	12.59	10.98	7.32	8.42	3.37	4.42	1.18	4.34	NA	NA	1.626	48.505	9.776	9.318	65.66937516	23.91857012
CAS-218935	Hyperolius_thomensis	Hyperoliidae	arboreal	38.65	18.13	18.94	10.32	17.47	9.85	12.5	11.49	7.14	7.68	3.27	4.26	0.96	5.06	NA	NA	1.709	59.019	11.657	11.61	66.11862029	24.08631441
MVZ-249395	Hyperolius_torrentis	Hyperoliidae	arboreal	38.31	17.96	17.95	10.01	15.01	9.82	12.46	11.48	6.75	8.12	4	5.38	1.72	4.62	NA	NA	0.877	33.268	9.767	9.207	101.1852539	37.34250966
MVZ-249399	Hyperolius_torrentis	Hyperoliidae	arboreal	36.5	17.27	17.08	9.48	16	9.89	11.81	10.78	7.08	7.59	4.18	4.44	1.67	4.85	NA	NA	0.898	34.042	9.702	9.602	83.91125491	36.21718594
MVZ-249400	Hyperolius_torrentis	Hyperoliidae	arboreal	36.02	17.29	17.2	9.83	15.48	9.05	11.95	10.63	7.63	8.04	4.13	4.75	1.28	4.38	NA	NA	0.853	31.332	10.866	10.843	88.79883768	25.24533591
MVZ-249404	Hyperolius_torrentis	Hyperoliidae	arboreal	36.36	17.23	16.81	9.61	15.71	9.7	11.8	10.81	6.89	8.61	4.25	4.38	1.15	3.89	NA	NA	0.848	31.81	10.332	7.045	83.96860625	19.68719223
MVZ-249405	Hyperolius_torrentis	Hyperoliidae	arboreal	33.31	16.77	16.46	9.05	15.09	9.5	11.54	10.32	6.92	8.08	3.96	4.12	1.49	3.98	NA	NA	0.475	28.694	9.255	8.27	71.62985817	25.55452413
MVZ-249406	Hyperolius_torrentis	Hyperoliidae	arboreal	36.32	16.7	16.4	8.8	15.36	10.26	11.5	10.66	6.97	6.96	3.68	5.48	1.47	4.33	NA	NA	1.001	32.258	8.71	8.686	88.16850461	27.32862025
MCZ-A40014	Hyperolius_tuberculatus	Hyperoliidae		29.86	13	15.77	8.25	13.71	7.46	9.1	9.39	4.46	5.01	2.99	1.7	2.36	1.2	NA	NA	0.47	16.16	2.75	2.63	17.29944175	11.69212821
MCZ-A40015	Hyperolius_tuberculatus	Hyperoliidae		29.65	15.65	15.97	8.14	14.35	7.86	10.41	9.04	4.36	4.84	3.53	2.3	2.89	1.73	NA	NA	0.59	19.46	3.41	3.86	33.26484544	20.90342683
MCZ-A40017	Hyperolius_tuberculatus	Hyperoliidae		26.06	13.02	13.25	6.47	11.22	5.89	8.11	7.34	4.53	4.36	2.56	1.8	2.38	1.24	NA	NA	0.43	13.56	2.84	2.24	15.70695796	10.23724618
MCZ-A40018	Hyperolius_tuberculatus	Hyperoliidae		29.41	14.87	15.73	8.12	14.21	7.84	9.73	9.52	5.27	5.59	2.47	2.01	2.36	1.36	NA	NA	0.41	16.69	2.48	2.19	19.3273631	13.21746779
MCZ-A40020	Hyperolius_tuberculatus	Hyperoliidae		29.91	13.4	15.2	8.47	12.67	6.95	8.46	8.08	5.45	5.2	2.93	1.92	2.56	1.41	NA	NA	0.35	13.66	3.28	3.38	19.73523372	14.36386427
CAS-178187	Hyperolius_viridiflavus	Hyperoliidae	arboreal	30.13	13.73	14.11	7.66	14.18	7.83	9.45	7.95	6.06	5.83	2.49	2.53	1.54	2.65	0.059	0.036	0.529	14.738	7.32	5.504	22.64430689	15.07517059
CAS-178196	Hyperolius_viridiflavus	Hyperoliidae	arboreal	33.06	14.9	15.83	8.33	15.87	7.7	10.49	9.67	6.67	6.99	2.46	3.34	1.76	3.59	0.081	0.042	0.546	20.331	5.728	5.888	32.0506225	26.18524598
CAS-178206	Hyperolius_viridiflavus	Hyperoliidae	arboreal	29.75	13.67	13.82	7.8	13.77	7.78	9.12	8.51	6.25	5.91	2.28	3.18	1.61	2.47	0.071	0.041	0.423	11.39	7.493	6.968	25.94771435	14.38796918
CAS-178208	Hyperolius_viridiflavus	Hyperoliidae	arboreal	30.4	13.71	14.85	7.68	12.54	8.27	10.8	9.11	6.59	7.14	2.46	2.64	1.7	2.92	0.073	0.041	0.57	11.309	4.883	5.152	23.31015253	19.29864659
CAS-178209	Hyperolius_viridiflavus	Hyperoliidae	arboreal	31.31	15.07	15.75	9.08	14.14	7.95	9.95	8.95	7.34	6.45	2.95	2.34	1.43	3.03	0.071	0.031	0.482	15.367	6.031	5.27	27.23452169	17.86602144
USNM-192909	Hypodactylus_brunneus	Strabomantidae	terrestrial	26.26	8.7	9.38	6.09	11.39	7.91	9.55	6.59	4.31	3.28	3.27	3.53	1.1	2.75	NA	NA	0.627	0.553	0.634	0.784	26.29119567	7.428426729
USNM-192911	Hypodactylus_brunneus	Strabomantidae	terrestrial	29.45	9.98	9.63	5.95	10.56	8.11	10.38	6.46	4.38	3.35	3.46	4.67	0.95	3.02	NA	NA	1.142	0.292	0.789	0.718	42.21746454	7.233116532
USNM-192912	Hypodactylus_brunneus	Strabomantidae	terrestrial	28.13	9.57	9.66	5.47	11.47	8.57	9.38	6.21	4.12	3.07	3.52	4.06	0.96	3.06	NA	NA	0.642	0.504	0.867	0.494	35.80546032	7.429137776
USNM-199990	Hypodactylus_dolops	Strabomantidae		34.48	20.85	22.01	10.78	19.85	12.38	13.7	11.28	7.64	6.45	3.99	5.71	1.56	4.45	NA	NA	1.059	1.165	2.139	0.903	124.3608523	40.00122382
USNM-199991	Hypodactylus_dolops	Strabomantidae		47.2	25.29	28.98	15.52	27.68	17.9	19.34	14.77	11.4	8.99	4.69	7.31	2.18	6.22	NA	NA	1.929	2.893	3.537	2.721	226.990497	102.8759565
KU-186551	Hypopachus_barberi	Microhylidae	burrowing	36.14	14.1	13.79	8.37	17.67	7.35	10.76	9.45	6.64	5.18	3.21	4.48	2.39	3.19	0.159	0.053	2.113	11.71	1.844	1.405	53.08487337	27.52462919
KU-186560	Hypopachus_barberi	Microhylidae	burrowing	31.76	13.32	12.53	6.92	16.12	7.13	9.84	8.51	5.97	5.04	4.16	4.09	2.16	3.06	0.103	0.032	1.942	6.007	1.88	1.551	59.33206859	21.6817771
KU-186561	Hypopachus_barberi	Microhylidae	burrowing	31.38	12.51	12.22	6.96	15.27	7.78	9.71	8.75	5.74	5.36	3.31	3.39	1.89	2.63	0.088	0.033	1.961	7.027	1.382	1.315	36.74968563	15.90220637
KU-186562	Hypopachus_barberi	Microhylidae	burrowing	30.39	12.62	12.21	7.31	15.4	6.67	9.34	9.29	6.58	4.08	3.67	3.21	1.88	2.79	0.098	0.035	2.378	6.314	1.86	1.36	38.9223522	16.76665172
KU-186581	Hypopachus_barberi	Microhylidae	burrowing	31.2	13.88	12.49	6.93	15.94	6.82	9.49	8.79	5.9	5.81	3.59	3.08	1.77	2.58	0.116	0.039	1.608	9.729	1.928	1.554	40.17938249	14.93220822
LACM-155972	Hypopachus_pictiventris	Microhylidae	terrestrial	29.13	13.41	12.43	7.05	14.89	6.78	8.7	7.78	5.6	4.7	4.1	4.72	1.56	2.83	NA	NA	0.642	1.917	3.167	2.021	67.9396429	14.36649378
LACM-155977	Hypopachus_pictiventris	Microhylidae	terrestrial	28.12	12.98	12.24	6.04	13.83	5.82	7.2	7.64	4.95	4.18	3	4.54	0.9	2.79	NA	NA	0.745	1.94	2.77	3.335	46.28288545	8.046309936
LACM-155978	Hypopachus_pictiventris	Microhylidae	terrestrial	29.06	12.5	12.99	7.11	14.26	6.19	8.68	7.75	5.79	5.07	3.89	4.44	1.77	3.17	NA	NA	1.09	2.116	2.646	2.214	56.52117883	19.0814031
LACM-167073	Hypopachus_pictiventris	Microhylidae	terrestrial	29.62	13.68	13.04	7.37	14.55	6.53	8.86	7.57	5.58	4.48	3.85	5.22	1.22	3.23	NA	NA	0.654	1.916	1.888	1.544	71.97570982	13.45267254
LACM-167074	Hypopachus_pictiventris	Microhylidae	terrestrial	30.34	15.16	13.23	7.2	14.2	5.28	8.14	7.55	5.25	4.45	4.22	5.21	1.15	3.44	NA	NA	0.701	3.308	1.081	1.16	87.26056129	13.70202494
LACM-37261	Hypopachus_ustum	Microhylidae		24.81	9.97	9.18	5.52	10.73	5.11	6.95	6.05	4.34	3.41	3.6	4.22	1.78	2.71	NA	NA	1.102	0.335	1.24	0.868	39.65324531	11.5931272
LACM-37262	Hypopachus_ustum	Microhylidae		29.89	14.5	15.42	8.66	13.89	9.79	10.2	9	5.9	4.53	2.47	3.5	1.67	2.81	NA	NA	1.362	0.652	0.847	0.785	32.81720776	18.94417912
LACM-90655	Hypopachus_ustum	Microhylidae		31.36	8.79	10.89	6.88	11.5	5.31	7.31	8.4	6.97	4.41	3.03	4.02	1.43	3.49	NA	NA	2.223	6.317	2.054	1.674	28.03019915	14.22846241
LACM-90656	Hypopachus_ustum	Microhylidae		35.66	10.51	11.24	7.43	12.61	6.29	7.92	8.7	5.6	5.03	3.46	4.64	2.24	3.61	NA	NA	3.219	5.007	2.506	2.019	44.17386728	23.79524376
LACM-90657	Hypopachus_ustum	Microhylidae		33.28	11.73	10.78	7.25	12.49	6.32	7.63	8.23	5.99	4.46	3.32	5.34	2.37	3.82	NA	NA	2.331	7.604	3.362	1.739	54.44349281	25.55048195
TNHC-28499	Hypopachus_variolosus	Microhylidae	terrestrial	41.97	17.22	15.23	8.02	18.16	6.54	11.27	11.39	7.63	6.03	5.95	5.03	4.78	2.82	NA	NA	5.085	31.5	2.212	1.333	134.9232285	53.74592415
TNHC-28527	Hypopachus_variolosus	Microhylidae	terrestrial	40.39	15.95	14.69	7.59	18.41	6.68	10.33	11.98	8.42	5.57	6.33	4.8	4.89	3.05	NA	NA	5.419	40.305	2.222	1.355	126.874476	57.35867638
TNHC-28531	Hypopachus_variolosus	Microhylidae	terrestrial	40.72	16.88	14.71	8.2	18.03	6.28	10.4	11.87	7.77	7.5	5.84	4.31	4.09	2.78	NA	NA	4.97	32.511	1.927	1.137	111.2323688	43.78742468
USNM-204865	Hypsiboas_cordobae	Hylidae		46.16	18.68	18.84	12.37	19.25	12.41	13.61	12.87	8.04	6.38	2.97	4.31	1.19	4.17	NA	NA	1.088	27.571	5.59	5.107	62.60070411	24.4755546
USNM-208789	Hypsiboas_faber	Hylidae	arboreal	97.87	55.35	54.8	27.74	42.63	28.98	36.24	32.23	16.51	16.66	10.72	9.44	6.08	9.82	2.72	1.326	13.56961636	168.084	72.882	75.685	1466.401957	856.5727461
USNM-208790	Hypsiboas_faber	Hylidae	arboreal	100.4	58.42	59.53	31.03	45.83	33.79	39.8	34.73	17.58	15.21	12.38	10.58	7.2	11.42	3.229	1.643	16.969	187.132	94.635	92.726	2003.256182	1281.454261
USNM-208791	Hypsiboas_faber	Hylidae	arboreal	102.63	56.07	56.25	27.88	45.76	34.02	38.72	32.47	17.67	14.64	12.55	10.89	6.28	10.22	2.959	1.501	17.514	207.934	90.419	94.541	2006.18412	945.1520768
USNM-247822	Hypsiboas_faber	Hylidae	arboreal	95.19	53.56	53.87	27.65	43.03	31.24	37.97	31.33	17.11	16.52	11.04	10.33	6.7	9.62	2.683	1.314	9.316	178.993	69.841	73.975	1599.110923	909.0033357
USNM-247824	Hypsiboas_faber	Hylidae	arboreal	102.1	56.46	57.2	29.4	45.43	34.62	39.99	33.15	18.33	16.18	11.92	9.65	7.19	10.37	2.77	1.54	14.028	171.835	107.793	112.588	1700.251118	1116.534899
USNM-247141	Hypsiboas_fasciatus	Hylidae	arboreal	32.47	16.61	17.46	10.71	12.45	10.44	10.85	10.24	5.81	6.17	3.02	3.06	1.64	2.7	0.071	0.029	0.737	9.98	6.93	8.853	40.18524575	20.24046465
USNM-247145	Hypsiboas_fasciatus	Hylidae	arboreal	33.85	17.01	18.36	9.94	13.45	10.12	10.31	10.21	5.57	5.97	3.05	3.21	1.41	2.6	0.067	0.028	0.663	8.858	6.132	7.244	43.59912888	17.62113036
USNM-247584	Hypsiboas_fasciatus	Hylidae	arboreal	31.54	17.32	18.27	10.65	13.11	10.18	10.44	9.81	5.78	5.1	2.84	2.26	1.27	2.64	0.052	0.017	0.566	6.194	5.71	6.126	29.10337086	16.03669324
USNM-247585	Hypsiboas_fasciatus	Hylidae	arboreal	35.37	19.12	20.2	11.82	14.43	10.9	11.43	10.03	6.55	5.96	2.94	2.96	1.33	3.06	0.089	0.035	0.754	11.037	6.796	7.056	43.56077081	21.5225172
USNM-247590	Hypsiboas_fasciatus	Hylidae	arboreal	31.73	16.21	17.09	9.83	12.33	10.46	10.56	9.46	5.27	5.14	2.96	2.65	1.46	2.85	0.056	0.025	0.551	7.15	5.954	7.675	33.28811679	18.61694455
USNM-222175	Hypsiboas_geographicus	Hylidae	arboreal	42.55	19.33	19.93	11.97	14.91	12.39	14.15	11.48	6.6	6.24	3.13	3.36	1.71	2.97	0.089	0.03	1.466	22.131	11.608	12.399	53.22113053	26.49893898
USNM-235739	Hypsiboas_geographicus	Hylidae	arboreal	44.11	22.84	23.12	13.12	16.6	14.11	14.97	12.06	7.7	7.21	2.72	3.4	1.62	2.91	0.1	0.038	1.554	23.441	14.482	13.139	55.29839766	28.53411846
USNM-247601	Hypsiboas_geographicus	Hylidae	arboreal	40.32	20.35	20.9	12.03	15.1	13.54	15.38	11.41	7.46	6.45	2.74	3.64	1.67	2.69	0.097	0.039	1.062	24.596	10.624	12.072	53.13552631	24.58010105
USNM-268862	Hypsiboas_geographicus	Hylidae	arboreal	46.81	23.84	24.09	13.87	17.86	14.85	17.56	13.12	8.09	8.43	4.26	3.33	1.97	3.08	0.157	0.059	1.334	35.625	18.511	17.465	88.53779673	38.26681963
USNM-342938	Hypsiboas_geographicus	Hylidae	arboreal	46.32	22.68	22.86	13.26	17.12	14.83	16.73	13.16	7.91	6.11	3.61	2.49	1.74	2.98	0.122	0.043	2.089	26.017	16.576	16.288	53.37258357	31.03204276
DSM-0087	Hypsiboas_lanciformis	Hylidae	arboreal	70.08	40.47	44.91	25.53	32.76	23.41	21.56	19.85	13.44	13.09	8.13	6.71	3.95	6.79	1.018	0.427	2.249	94.358	38.39807944	30.41707198	577.9827763	315.3396285
DSM-0088	Hypsiboas_lanciformis	Hylidae	arboreal	72.23	41.28	46.1	26.8	34.4	24.35	22.52	22.4	13.17	13.08	9.34	6.81	6.06	4.16	1.171	0.464	2.635	128.785	39.96944566	31.84946498	687.3885653	304.2534467
DSM-0115	Hypsiboas_lanciformis	Hylidae	arboreal	63.69	33.82	36.35	20.76	27.26	21.54	19.67	17.17	12.08	12.82	7.61	6.13	6.3	3.88	0.813	0.319	2.495	78.182	33.60686745	28.53720817	413.0354817	232.619071
DSM-0116	Hypsiboas_lanciformis	Hylidae	arboreal	67.01	36.57	39.98	22.7	31.22	21.58	20.9	20.5	11.79	11.6	7.82	5.72	6.27	3.63	0.896	0.338	2.725	96.139	35.56962025	29.07587549	428.2490112	238.2240382
DSM-0150	Hypsiboas_lanciformis	Hylidae	arboreal	67.73	36.39	39.89	23.16	31.01	22.62	20.34	19.91	13.11	13.64	7.93	5.26	6.45	3.85	0.79	0.333	3.358	95.296	32.93321694	25.79888132	397.3833016	259.3302072
DSM-0151	Hypsiboas_lanciformis	Hylidae	arboreal	64.38	36.29	39.63	22.72	28.92	20.65	20.42	18.66	12.32	11.05	8	6.92	5.99	3.76	0.967	0.381	2.166	81.118	37.52946312	28.11040856	525.95874	233.6723716
DSM-0152	Hypsiboas_lanciformis	Hylidae	arboreal	66.76	32.91	37.02	21.64	27.69	21.45	19.5	18.28	11.72	12.03	8.15	7.23	6.33	4.27	0.839	0.339	2.967	84.324	32.90993744	29.99635214	507.682759	261.9609918
DSM-0153	Hypsiboas_lanciformis	Hylidae	arboreal	63.45	33.91	38.08	21.76	28.01	21.81	20.1	18.8	11.87	10.83	8.19	6.32	6.53	4.59	0.865	0.34	2.061	79.952	34.08700713	29.54523346	459.5125705	298.8074582
DSM-0154	Hypsiboas_lanciformis	Hylidae	arboreal	65.58	35.83	40.17	23.35	27.93	21.74	19.46	19.11	12.15	12.22	7.56	6.16	6.72	4.32	0.804	0.358	2.689	73.539	35.5070566	25.14226654	436.835518	305.2976619
DSM-0155	Hypsiboas_lanciformis	Hylidae	arboreal	63.59	33.31	37.25	21.92	27.77	20.57	19.56	18.26	12.19	11.5	7.11	5.99	5.2	3.9	0.623	0.244	2.776	69.42	33.37116252	23.65029183	371.3981041	197.7711115
UMMZ-218793	Hypsiboas_leptolineatus	Hylidae		30.69	14.56	14.41	9.27	13.32	8.31	8.68	9.09	5.06	5.16	2.33	2.57	0.62	1.95	NA	NA	0.45	8.559	3.009	3.263	22.82543411	4.560987776
USNM-203576	Hypsiboas_microderma	Hylidae		31.78	13.72	16.32	9.33	11.64	9.98	10.36	9.22	5.38	4.71	1.89	3.14	0.7	2.86	NA	NA	0.591	5.021	3.577	4.888	21.31641615	8.55367715
USNM-208870	Hypsiboas_polytaenius	Hylidae	arboreal	30.38	14.61	15.41	9.46	11.72	8.89	9.04	8.83	5.96	6.01	2.22	2.15	1.16	2.22	0.026	0.011	0.436	4.137	5.114	4.476	18.25619546	10.38920292
USNM-208890	Hypsiboas_polytaenius	Hylidae	arboreal	29.24	14.34	14.84	9.1	12.28	8.1	8.55	8.34	5.19	5.65	1.67	2.27	1.24	1.83	0.032	0.013	0.443	4.35	5.139	5.388	14.23180899	8.816075535
USNM-208893	Hypsiboas_polytaenius	Hylidae	arboreal	30.18	15.2	15.15	8.9	12.82	8.86	8.18	8.72	5.82	5.35	1.84	2.11	1.3	2.12	0.029	0.014	0.439	4.681	5.84	5.248	15.44943114	10.93101456
USNM-208914	Hypsiboas_polytaenius	Hylidae	arboreal	28.06	13.79	14.62	9.24	11.24	8.53	8.62	8.85	5.36	5.2	1.77	2.03	1.59	2.16	0.019	0.009	0.423	4.49	5.428	4.713	12.97185833	13.14519021
USNM-208955	Hypsiboas_polytaenius	Hylidae	arboreal	31.19	15.31	16.17	9.94	13.05	8.81	8.75	8.87	5.54	5.65	1.94	1.88	1.39	2.27	0.025	0.015	0.425	3.718	5.61	4.391	14.61851967	13.35731919
DSM-0159	Hypsiboas_punctatus	Hylidae	arboreal	34.69	19.13	17.94	9.99	14.42	9.69	12.13	10.82	6.64	7.36	3.43	2.29	2	1.52	0.063	0.019	0.505	11.385	12.02822639	10.26872568	39.33808361	14.27791029
DSM-0160	Hypsiboas_punctatus	Hylidae	arboreal	36.52	19.81	18.68	10.41	15.24	11.27	12.63	10.49	7.06	8.2	3.86	2.33	2.6	1.92	0.073	0.023	1.05	9.355	12.80226975	11.27431907	46.64405813	24.41293952
DSM-0162	Hypsiboas_punctatus	Hylidae	arboreal	33.36	16.97	17.27	9.83	13.49	10.09	11.89	10.29	6.49	6.41	3.79	2.43	2.54	1.97	0.074	0.02	0.781	10.71	13.10781318	9.930690661	40.91626216	22.62355798
[truncated: 2,629 more rows]
