# Supplementary material for: The radiation continuum and the evolution of frog diversity
Source: Nat Commun. 2023 Nov 4;14:7100. doi: 10.1038/s41467-023-42745-x (PMC10625520; doi:10.1038/s41467-023-42745-x)
Supplement: Supplementary file 9 — Supplementary Code 1 [file 41467_2023_42745_MOESM9_ESM.zip › Supplementary Code 1/JP_NatEE_2018_3349tax_ultra.nex]

#NEXUS
Begin taxa;
	Dimensions ntax=3449;
	Taxlabels
		Aglyptodactylus_madagascariensis
		Aglyptodactylus_laticeps
		Aglyptodactylus_securifer
		Laliostoma_labrosum
		Tsingymantis_antitra
		Spinomantis_guibei
		Spinomantis_bertini
		Spinomantis_microtis
		Spinomantis_phantasticus
		Spinomantis_fimbriatus
		Spinomantis_tavaratra
		Spinomantis_aglavei
		Spinomantis_elegans
		Spinomantis_peraccae
		Mantidactylus_argenteus
		Mantidactylus_mocquardi
		Mantidactylus_zolitschka
		Mantidactylus_femoralis
		Mantidactylus_ambreensis
		Mantidactylus_lugubris
		Mantidactylus_biporus
		Mantidactylus_charlotteae
		Mantidactylus_opiparis
		Mantidactylus_melanopleura
		Mantidactylus_zipperi
		Mantidactylus_aerumnalis
		Mantidactylus_albofrenatus
		Mantidactylus_brevipalmatus
		Mantidactylus_delormei
		Mantidactylus_paidroa
		Mantidactylus_alutus
		Mantidactylus_pauliani
		Mantidactylus_madecassus
		Mantidactylus_curtus
		Mantidactylus_bellyi
		Mantidactylus_ulcerosus
		Mantidactylus_betsileanus
		Mantidactylus_noralottae
		Mantidactylus_majori
		Mantidactylus_cowanii
		Mantidactylus_guttulatus
		Mantidactylus_grandidieri
		Gephyromantis_plicifer
		Gephyromantis_luteus
		Gephyromantis_sculpturatus
		Gephyromantis_salegy
		Gephyromantis_tandroka
		Gephyromantis_schilfi
		Gephyromantis_leucomaculatus
		Gephyromantis_zavona
		Gephyromantis_moseri
		Gephyromantis_granulatus
		Gephyromantis_cornutus
		Gephyromantis_tschenki
		Gephyromantis_redimitus
		Gephyromantis_asper
		Gephyromantis_tahotra
		Gephyromantis_ambohitra
		Gephyromantis_rivicola
		Gephyromantis_silvanus
		Gephyromantis_webbi
		Gephyromantis_ventrimaculatus
		Gephyromantis_malagasius
		Gephyromantis_striatus
		Gephyromantis_horridus
		Gephyromantis_klemmeri
		Gephyromantis_pseudoasper
		Gephyromantis_corvus
		Gephyromantis_azzurrae
		Gephyromantis_atsingy
		Gephyromantis_decaryi
		Gephyromantis_hintelmannae
		Gephyromantis_verrucosus
		Gephyromantis_leucocephalus
		Gephyromantis_enki
		Gephyromantis_runewsweeki
		Gephyromantis_blanci
		Gephyromantis_boulengeri
		Gephyromantis_eiselti
		Gephyromantis_mafy
		Gephyromantis_thelenae
		Boehmantis_microtympanum
		Wakea_madinika
		Mantella_bernhardi
		Mantella_cowanii
		Mantella_nigricans
		Mantella_haraldmeieri
		Mantella_baroni
		Mantella_manery
		Mantella_laevigata
		Mantella_expectata
		Mantella_viridis
		Mantella_ebenaui
		Mantella_betsileo
		Mantella_madagascariensis
		Mantella_pulchra
		Mantella_milotympanum
		Mantella_crocea
		Mantella_aurantiaca
		Guibemantis_kathrinae
		Guibemantis_tornieri
		Guibemantis_depressiceps
		Guibemantis_wattersoni
		Guibemantis_pulcher
		Guibemantis_tasifotsy
		Guibemantis_flavobrunneus
		Guibemantis_punctatus
		Guibemantis_liber
		Guibemantis_albolineatus
		Guibemantis_bicalcaratus
		Guibemantis_methueni
		Guibemantis_timidus
		Blommersia_wittei
		Blommersia_variabilis
		Blommersia_domerguei
		Blommersia_galani
		Blommersia_dejongi
		Blommersia_blommersae
		Blommersia_sarotra
		Blommersia_kely
		Blommersia_grandisonae
		Blommersia_angolafa
		Boophis_occidentalis
		Boophis_albilabris
		Boophis_luteus
		Boophis_roseipalmatus
		Boophis_madagascariensis
		Boophis_andohahela
		Boophis_elenae
		Boophis_axelmeyeri
		Boophis_reticulatus
		Boophis_burgeri
		Boophis_rufioculis
		Boophis_quasiboehmei
		Boophis_boehmei
		Boophis_popi
		Boophis_fayi
		Boophis_entingae
		Boophis_brachychir
		Boophis_obscurus
		Boophis_goudotii
		Boophis_luciae
		Boophis_liami
		Boophis_sambirano
		Boophis_mandraka
		Boophis_blommersae
		Boophis_sibilans
		Boophis_jaegeri
		Boophis_albipunctatus
		Boophis_tampoka
		Boophis_englaenderi
		Boophis_septentrionalis
		Boophis_anjanaharibeensis
		Boophis_ankaratra
		Boophis_schuboeae
		Boophis_andreonei
		Boophis_marojezensis
		Boophis_vittatus
		Boophis_miniatus
		Boophis_pyrrhus
		Boophis_haematopus
		Boophis_arcanus
		Boophis_feonnyala
		Boophis_lilianae
		Boophis_laurenti
		Boophis_rhodoscelis
		Boophis_andrangoloaka
		Boophis_majori
		Boophis_narinsi
		Boophis_picturatus
		Boophis_williamsi
		Boophis_microtympanum
		Boophis_ulftunni
		Boophis_baetkei
		Boophis_bottae
		Boophis_rappiodes
		Boophis_erythrodactylus
		Boophis_tasymena
		Boophis_viridis
		Boophis_periegetes
		Boophis_opisthodon
		Boophis_pauliani
		Boophis_lichenoides
		Boophis_calcaratus
		Boophis_guibei
		Boophis_xerophilus
		Boophis_doulioti
		Boophis_tephraeomystax
		Boophis_idae
		Philautus_ingeri
		Philautus_hosii
		Philautus_tectus
		Philautus_petersi
		Philautus_refugii
		Philautus_amoenus
		Philautus_mjobergi
		Philautus_juliandringi
		Philautus_umbra
		Philautus_worcesteri
		Philautus_acutirostris
		Philautus_surdus
		Philautus_kakipanjang
		Philautus_davidlabangi
		Philautus_disgregus
		Philautus_abditus
		Philautus_kerangae
		Philautus_bunitus
		Philautus_aurantium
		Philautus_acutus
		Philautus_aurifasciatus
		Philautus_everetti
		Philautus_macroscelis
		Pseudophilautus_microtympanum
		Pseudophilautus_steineri
		Pseudophilautus_papillosus
		Pseudophilautus_reticulatus
		Pseudophilautus_stellatus
		Pseudophilautus_poppiae
		Pseudophilautus_femoralis
		Pseudophilautus_mooreorum
		Pseudophilautus_popularis
		Pseudophilautus_cavirostris
		Pseudophilautus_hankeni
		Pseudophilautus_schmarda
		Pseudophilautus_lunatus
		Pseudophilautus_sarasinorum
		Pseudophilautus_stuarti
		Pseudophilautus_alto
		Pseudophilautus_simba
		Pseudophilautus_schneideri
		Pseudophilautus_limbus
		Pseudophilautus_zorro
		Pseudophilautus_folicola
		Pseudophilautus_kani
		Pseudophilautus_amboli
		Pseudophilautus_leucorhinus
		Pseudophilautus_wynaadensis
		Pseudophilautus_decoris
		Pseudophilautus_mittermeieri
		Pseudophilautus_ocularis
		Pseudophilautus_pleurotaenia
		Pseudophilautus_asankai
		Pseudophilautus_hoffmanni
		Pseudophilautus_tanu
		Mercurana_myristicapalustris
		Raorchestes_coonoorensis
		Raorchestes_charius
		Raorchestes_griet
		Raorchestes_resplendens
		Raorchestes_munnarensis
		Raorchestes_beddomii
		Raorchestes_dubois
		Raorchestes_chlorosomma
		Raorchestes_luteolus
		Raorchestes_travancoricus
		Raorchestes_anili
		Raorchestes_sushili
		Raorchestes_kaikatti
		Raorchestes_chotta
		Raorchestes_nerostagona
		Raorchestes_graminirupes
		Raorchestes_jayarami
		Raorchestes_glandulosus
		Raorchestes_bobingeri
		Raorchestes_akroparallagi
		Raorchestes_tinniens
		Raorchestes_signatus
		Raorchestes_chromasynchysi
		Raorchestes_marki
		Raorchestes_bombayensis
		Raorchestes_tuberohumerus
		Raorchestes_ghatei
		Raorchestes_longchuanensis
		Raorchestes_gryllus
		Raorchestes_menglaensis
		Raorchestes_ponmudi
		Beddomixalus_bijui
		Kurixalus_appendiculatus
		Kurixalus_banaensis
		Kurixalus_verrucosus
		Kurixalus_odontotarsus
		Kurixalus_bisacculus
		Kurixalus_idiootocus
		Kurixalus_eiffingeri
		Theloderma_moloch
		Gracilixalus_carinensis
		Gracixalus_ananjevae
		Gracixalus_waza
		Gracixalus_nonggangensis
		Gracixalus_jinxiuensis
		Gracixalus_gracilipes
		Gracixalus_quangi
		Gracixalus_supercornutus
		Gracixalus_guyeti
		Rhacophorus_vampyrus
		Chiromantis_vittatus
		Chiromantis_hansenae
		Chiromantis_inexpectatus
		Feihyla_palpebralis
		Feihyla_kajau
		Ghatixalus_asterops
		Ghatixalus_variabilis
		Taruga_longinasus
		Taruga_fastigo
		Taruga_eques
		Polypedates_braueri
		Polypedates_mutus
		Polypedates_impresus
		Polypedates_teraiensis
		Polypedates_leucomystax
		Polypedates_discantus
		Polypedates_megacephalus
		Polypedates_macrotis
		Polypedates_cruciger
		Polypedates_maculatus
		Polypedates_pseudocruciger
		Polypedates_colletti
		Polypedates_otilophus
		Rhacophorus_calcadensis
		Rhacophorus_angulirostris
		Rhacophorus_penanorum
		Rhacophorus_belalongensis
		Rhacophorus_gauni
		Rhacophorus_gadingensis
		Rhacophorus_bimaculatus
		Rhacophorus_cyanopunctatus
		Rhacophorus_fasciatus
		Rhacophorus_harrissoni
		Rhacophorus_rufipes
		Rhacophorus_monticola
		Rhacophorus_dennysi
		Rhacophorus_schlegelii
		Rhacophorus_arboreus
		Rhacophorus_omeimontis
		Rhacophorus_duboisi
		Rhacophorus_burmanus
		Rhacophorus_hui
		Rhacophorus_moltrechti
		Rhacophorus_minimus
		Rhacophorus_hongchibaensis
		Rhacophorus_wui
		Rhacophorus_hungfuensis
		Rhacophorus_dugritei
		Rhacophorus_puerensis
		Rhacophorus_nigropunctatus
		Rhacophorus_chenfui
		Rhacophorus_dorsoviridis
		Rhacophorus_maximus
		Rhacophorus_feae
		Rhacophorus_lateralis
		Rhacophorus_malabaricus
		Rhacophorus_pseudomalabaricus
		Rhacophorus_pardalis
		Rhacophorus_dulitensis
		Rhacophorus_chuyangsinensis
		Rhacophorus_translineatus
		Rhacophorus_nigropalmatus
		Rhacophorus_orlovi
		Rhacophorus_verrucopus
		Rhacophorus_exechopygus
		Rhacophorus_annamensis
		Rhacophorus_calcaneus
		Rhacophorus_baluensis
		Rhacophorus_helenae
		Rhacophorus_kio
		Rhacophorus_rhodopus
		Rhacophorus_bipunctatus
		Rhacophorus_reinwardtii
		Rhacophorus_norhayatii
		Rhacophorus_borneensis
		Chiromantis_xerampelina
		Chiromantis_petersii
		Chiromantis_rufescens
		Chiromantis_nongkhorensis
		Chiromantis_doriae
		Theloderma_rhododiscus
		Theloderma_asperum
		Theloderma_stellatum
		Theloderma_nebulosum
		Theloderma_truongsonense
		Theloderma_bicolor
		Theloderma_leporosum
		Theloderma_gordoni
		Theloderma_corticale
		Theloderma_palliatum
		Nyctixalus_margaritifer
		Nyctixalus_pictus
		Nyctixalus_spinosus
		Liuixalus_ocellatus
		Liuixalus_romeri
		Liuixalus_hainanus
		Buergeria_buergeri
		Buergeria_oxycephala
		Buergeria_robusta
		Buergeria_japonica
		Staurois_latopalmatus
		Staurois_natator
		Staurois_parvus
		Staurois_tuberilinguis
		Staurois_guttatus
		Meristogenys_kinabaluensis
		Meristogenys_amoropalamus
		Meristogenys_poecilus
		Meristogenys_dyscritus
		Meristogenys_orphnocnemis
		Meristogenys_maryatiae
		Meristogenys_whiteheadi
		Meristogenys_stigmachilus
		Meristogenys_stenocephalus
		Meristogenys_jerboa
		Meristogenys_phaeomerus
		Huia_cavitympanum
		Huia_masonii
		Huia_sumatrana
		Huia_melasma
		Clinotarsus_curtipes
		Clinotarsus_alticola
		Pelophylax_bedriagae
		Pelophylax_cerigensis
		Pelophylax_caralitanus
		Pelophylax_kurtmuelleri
		Pelophylax_ridibundus
		Pelophylax_cretensis
		Pelophylax_epeiroticus
		Pelophylax_bergeri
		Pelophylax_esculentus
		Pelophylax_lessonae
		Pelophylax_shqipericus
		Pelophylax_saharicus
		Pelophylax_perezi
		Pelophylax_fukienensis
		Pelophylax_porosus
		Pelophylax_hubeiensis
		Pelophylax_plancyi
		Pelophylax_chosenicus
		Pelophylax_nigromaculatus
		Rugosa_rugosa
		Rugosa_emelianjovi
		Rugosa_tiantaiensis
		Sanguirana_sanguinea
		Sanguirana_luzonensis
		Sanguirana_igorota
		Glandirana_minima
		Hylarana_macrops
		Hylarana_nicobariensis
		Hylarana_rufipes
		Hylarana_megalonesa
		Hylarana_chalconota
		Hylarana_raniceps
		Hylarana_parvacola
		Hylarana_labialis
		Hylarana_eschatia
		Hylarana_mocquardii
		Hylarana_picturata
		Hylarana_grandocula
		Hylarana_similis
		Hylarana_melanomenta
		Hylarana_mangyanum
		Hylarana_moellendorffi
		Hylarana_signata
		Hylarana_siberu
		Hylarana_banjarana
		Hylarana_rawa
		Hylarana_laterimaculata
		Hylarana_glandulosa
		Hylarana_baramica
		Hylarana_albolabris
		Hylarana_lepus
		Hylarana_galamensis
		Hylarana_arfaki
		Hylarana_jimiensis
		Hylarana_papua
		Hylarana_daemeli
		Hylarana_leptoglossa
		Hylarana_latouchii
		Hylarana_spinulosa
		Hylarana_maosonensis
		Hylarana_cubitalis
		Hylarana_nigrovittata
		Hylarana_faber
		Hylarana_milleti
		Hylarana_attigua
		Hylarana_malabarica
		Hylarana_gracilis
		Hylarana_temporalis
		Hylarana_aurantiaca
		Hylarana_taipehensis
		Hylarana_macrodactyla
		Hylarana_erythraea
		Hylarana_miopus
		Hylarana_lateralis
		Hylarana_guentheri
		Hylarana_luctuosa
		Babina_okinavana
		Babina_adenopleura
		Babina_chapaensis
		Babina_daunchina
		Babina_lini
		Babina_pleuraden
		Babina_subaspera
		Babina_holsti
		Odorrana_absita
		Odorrana_khalam
		Odorrana_hejiangensis
		Odorrana_nanjiangensis
		Odorrana_bacboensis
		Odorrana_hainanensis
		Odorrana_schmackeri
		Odorrana_huanggangensis
		Odorrana_tianmuii
		Odorrana_tiannanensis
		Odorrana_livida
		Odorrana_aureola
		Odorrana_chloronota
		Odorrana_leporipes
		Odorrana_graminea
		Odorrana_hosii
		Odorrana_morafkai
		Odorrana_banaorum
		Odorrana_supranarina
		Odorrana_narina
		Odorrana_amamiensis
		Odorrana_swinhoana
		Odorrana_utsunomiyaorum
		Odorrana_exiliversabilis
		Odorrana_versabilis
		Odorrana_nasuta
		Odorrana_nasica
		Odorrana_tormota
		Odorrana_geminata
		Odorrana_chapaensis
		Odorrana_yizhangensis
		Odorrana_lungshengensis
		Odorrana_anlungensis
		Odorrana_wuchuanensis
		Odorrana_andersonii
		Odorrana_jingdongensis
		Odorrana_hmongorum
		Odorrana_grahami
		Odorrana_junlianensis
		Odorrana_margaretae
		Odorrana_kuangwuensis
		Odorrana_ishikawae
		Rana_weiningensis
		Rana_septentrionalis
		Rana_grylio
		Rana_catesbeiana
		Rana_clamitans
		Rana_okaloosae
		Rana_heckscheri
		Rana_virgatipes
		Rana_zweifeli
		Rana_pustulosa
		Rana_tarahumarae
		Rana_psilonota
		Rana_sierramadrensis
		Rana_fisheri
		Rana_chiricahuensis
		Rana_montezumae
		Rana_dunni
		Rana_pipiens
		Rana_sphenocephala
		Rana_berlandieri
		Rana_tlaloci
		Rana_neovolcanica
		Rana_blairi
		Rana_brownorum
		Rana_macroglossa
		Rana_taylori
		Rana_forreri
		Rana_magnaocularis
		Rana_yavapaiensis
		Rana_onca
		Rana_spectabilis
		Rana_omiltemana
		Rana_areolata
		Rana_palustris
		Rana_sevosa
		Rana_capito
		Rana_vaillanti
		Rana_juliani
		Rana_palmipes
		Rana_bwana
		Rana_maculata
		Rana_vibicaria
		Rana_warszewitschii
		Rana_sylvatica
		Rana_shuchinae
		Rana_chaochiaoensis
		Rana_hanluica
		Rana_omeimontis
		Rana_longicrus
		Rana_culaiensis
		Rana_zhenhaiensis
		Rana_japonica
		Rana_kukunoris
		Rana_chensinensis
		Rana_huanrensis
		Rana_pirica
		Rana_dybowskii
		Rana_ornativentris
		Rana_coreana
		Rana_kunyuensis
		Rana_sakuraii
		Rana_tagoi
		Rana_amurensis
		Rana_sauteri
		Rana_maoershanensis
		Rana_asiatica
		Rana_italica
		Rana_iberica
		Rana_pyrenaica
		Rana_temporaria
		Rana_arvalis
		Rana_pseudodalmatina
		Rana_macrocnemis
		Rana_tavasensis
		Rana_dalmatina
		Rana_latastei
		Rana_graeca
		Rana_kobai
		Rana_ulma
		Rana_tsushimensis
		Rana_johnsi
		Rana_zhengi
		Rana_boylii
		Rana_draytonii
		Rana_aurora
		Rana_cascadae
		Rana_sierrae
		Rana_muscosa
		Rana_pretiosa
		Rana_luteiventris
		Amolops_ricketti
		Amolops_wuyiensis
		Amolops_hongkongensis
		Amolops_daiyunensis
		Amolops_hainanensis
		Amolops_torrentis
		Amolops_spinapectoralis
		Amolops_larutensis
		Amolops_cremnobatus
		Amolops_marmoratus
		Amolops_indoburmanensis
		Amolops_panhai
		Amolops_granulosus
		Amolops_lifanensis
		Amolops_tuberodepressus
		Amolops_jinjiangensis
		Amolops_loloensis
		Amolops_liangshanensis
		Amolops_kangtingensis
		Amolops_mantzorum
		Amolops_viridimaculatus
		Amolops_bellulus
		Amolops_chunganensis
		Amolops_compotrix
		Amolops_cucae
		Amolops_vitreus
		Amolops_iriodes
		Amolops_daorum
		Amolops_archotaphus
		Amolops_akhaorum
		Fejervarya_triora
		Fejervarya_iskandari
		Fejervarya_orissaensis
		Fejervarya_sakishimensis
		Fejervarya_multistriata
		Fejervarya_limnocharis
		Fejervarya_cancrivora
		Fejervarya_moodiei
		Fejervarya_vittigera
		Sphaerotheca_breviceps
		Sphaerotheca_dobsonii
		Fejervarya_mudduraja
		Fejervarya_keralensis
		Fejervarya_greenii
		Fejervarya_kirtisinghei
		Fejervarya_kudremukhensis
		Fejervarya_granosa
		Fejervarya_pierrei
		Fejervarya_syhadrensis
		Fejervarya_sahyadris
		Fejervarya_caperata
		Fejervarya_rufescens
		Hoplobatrachus_crassus
		Hoplobatrachus_rugulosus
		Hoplobatrachus_tigerinus
		Hoplobatrachus_occipitalis
		Euphlyctis_ehrenbergii
		Euphlyctis_mudigere
		Euphlyctis_cyanophlyctis
		Euphlyctis_hexadactylus
		Euphlyctis_aloysii
		Nannophrys_ceylonensis
		Nannophrys_marmorata
		Quasipaa_yei
		Quasipaa_boulengeri
		Quasipaa_verrucospinosa
		Quasipaa_jiulongensis
		Quasipaa_shini
		Quasipaa_spinosa
		Quasipaa_exilispinosa
		Quasipaa_fasciculispina
		Quasipaa_delacouri
		Nanorana_conaensis
		Nanorana_arnoldi
		Nanorana_chayuensis
		Nanorana_maculosa
		Nanorana_medogensis
		Nanorana_liebigii
		Nanorana_parkeri
		Nanorana_pleskei
		Nanorana_ventripunctata
		Nanorana_quadranus
		Nanorana_kangxianensis
		Nanorana_taihangnica
		Nanorana_yunnanensis
		Nanorana_unculuanus
		Nanorana_aenea
		Limnonectes_fragilis
		Limnonectes_namiyei
		Limnonectes_fujianensis
		Limnonectes_bannaensis
		Limnonectes_kuhlii
		Limnonectes_megastomias
		Limnonectes_taylori
		Limnonectes_jarujini
		Limnonectes_asperatus
		Limnonectes_sisikdagu
		Limnonectes_doriae
		Limnonectes_hascheanus
		Limnonectes_limborgi
		Limnonectes_plicatellus
		Limnonectes_kohchangae
		Limnonectes_gyldenstolpei
		Limnonectes_dabanus
		Limnonectes_laticeps
		Limnonectes_microdiscus
		Limnonectes_kadarsani
		Limnonectes_acanthi
		Limnonectes_microtympanum
		Limnonectes_arathooni
		Limnonectes_modestus
		Limnonectes_heinrichi
		Limnonectes_macrocephalus
		Limnonectes_woodworthi
		Limnonectes_visayanus
		Limnonectes_magnus
		Limnonectes_leytensis
		Limnonectes_paramacrodon
		Limnonectes_macrodon
		Limnonectes_shompenorum
		Limnonectes_finchi
		Limnonectes_ingeri
		Limnonectes_malesianus
		Limnonectes_blythii
		Limnonectes_poilani
		Limnonectes_ibanorum
		Limnonectes_grunniens
		Limnonectes_leporinus
		Limnonectes_parvus
		Limnonectes_palavanensis
		Occidozyga_lima
		Occidozyga_magnapustulosa
		Occidozyga_martensii
		Occidozyga_laevis
		Occidozyga_baluensis
		Ingerana_borealis
		Ingerana_tenasserimensis
		Indirana_semipalmata
		Indirana_leithii
		Indirana_beddomii
		Indirana_brachytarsus
		Indirana_diplosticta
		Indirana_leptodactyla
		Nyctibatrachus_major
		Nyctibatrachus_grandis
		Nyctibatrachus_sylvaticus
		Nyctibatrachus_acanthodermis
		Nyctibatrachus_gavi
		Nyctibatrachus_indraneili
		Nyctibatrachus_kempholeyensis
		Nyctibatrachus_dattatreyaensis
		Nyctibatrachus_vrijeuni
		Nyctibatrachus_shiradi
		Nyctibatrachus_karnatakaensis
		Nyctibatrachus_sanctipalustris
		Nyctibatrachus_danieli
		Nyctibatrachus_petraeus
		Nyctibatrachus_jog
		Nyctibatrachus_humayuni
		Nyctibatrachus_vasanthi
		Nyctibatrachus_aliciae
		Nyctibatrachus_pillaii
		Nyctibatrachus_periyar
		Nyctibatrachus_deveni
		Nyctibatrachus_poocha
		Nyctibatrachus_minor
		Nyctibatrachus_deccanensis
		Nyctibatrachus_anamallaiensis
		Nyctibatrachus_beddomii
		Nyctibatrachus_minimus
		Lankanectes_corrugatus
		Platymantis_papuensis
		Platymantis_pelewensis
		Platymantis_cryptotis
		Platymantis_weberi
		Platymantis_bimaculatus
		Platymantis_wuenscheorum
		Batrachylodes_vertebralis
		Discodeles_guppyi
		Platymantis_punctatus
		Platymantis_vitiensis
		Ceratobatrachus_guentheri
		Platymantis_corrugatus
		Platymantis_dorsalis
		Platymantis_mimulus
		Platymantis_naomii
		Platymantis_montanus
		Platymantis_hazelae
		Ingerana_baluensis
		Anhydrophryne_rattrayi
		Arthroleptella_rugosa
		Arthroleptella_villiersi
		Arthroleptella_lightfooti
		Arthroleptella_landdrosia
		Arthroleptella_drewesii
		Arthroleptella_subvoce
		Arthroleptella_bicolor
		Natalobatrachus_bonebergi
		Cacosternum_karooicum
		Cacosternum_namaquense
		Cacosternum_capense
		Cacosternum_striatum
		Cacosternum_plimptoni
		Cacosternum_kinangopensis
		Cacosternum_boettgeri
		Cacosternum_aggestum
		Cacosternum_leleupi
		Cacosternum_australis
		Cacosternum_rhythmum
		Cacosternum_nanum
		Cacosternum_parvum
		Cacosternum_nanogularum
		Microbatrachella_capensis
		Cacosternum_platys
		Poyntonia_paludicola
		Amietia_angolensis
		Amietia_poyntoni
		Amietia_quecketti
		Amietia_vertebralis
		Amietia_umbraculata
		Amietia_ruwenzorica
		Amietia_vandijki
		Amietia_fuscigula
		Strongylopus_wageri
		Strongylopus_fuelleborni
		Strongylopus_bonaespei
		Strongylopus_fasciatus
		Strongylopus_grayii
		Tomopterna_cryptotis
		Tomopterna_tandyi
		Tomopterna_delalandii
		Tomopterna_tuberculosa
		Tomopterna_gallmanni
		Tomopterna_elegans
		Tomopterna_wambensis
		Tomopterna_kachowskii
		Tomopterna_luganga
		Tomopterna_marmorata
		Tomopterna_krugerensis
		Tomopterna_damarensis
		Tomopterna_natalensis
		Pyxicephalus_adspersus
		Pyxicephalus_edulis
		Aubria_subsigillata
		Ericabatrachus_baleensis
		Petropedetes_palmipes
		Petropedetes_cameronensis
		Petropedetes_parkeri
		Petropedetes_perreti
		Petropedetes_juliawurstnerae
		Petropedetes_euskircheni
		Petropedetes_johnstoni
		Petropedetes_vulpiae
		Arthroleptides_yakusini
		Arthroleptides_martiensseni
		Micrixalus_fuscus
		Micrixalus_kottigeharensis
		Micrixalus_saxicola
		Conraua_alleni
		Conraua_robusta
		Conraua_goliath
		Conraua_crassipes
		Phrynobatrachus_leveleve
		Phrynobatrachus_dispar
		Phrynobatrachus_minutus
		Phrynobatrachus_inexpectatus
		Phrynobatrachus_scheffleri
		Phrynobatrachus_rungwensis
		Phrynobatrachus_uzungwensis
		Phrynobatrachus_parvulus
		Phrynobatrachus_keniensis
		Phrynobatrachus_fraterculus
		Phrynobatrachus_gutturosus
		Phrynobatrachus_maculiventris
		Phrynobatrachus_pintoi
		Phrynobatrachus_kakamikro
		Phrynobatrachus_calcaratus
		Phrynobatrachus_annulatus
		Phrynobatrachus_villiersi
		Phrynobatrachus_cornutus
		Phrynobatrachus_mababiensis
		Phrynobatrachus_ukingensis
		Phrynobatrachus_ungujae
		Phrynobatrachus_ghanensis
		Phrynobatrachus_guineensis
		Phrynobatrachus_phyllophilus
		Phrynobatrachus_alleni
		Phrynobatrachus_rainerguentheri
		Phrynobatrachus_accraensis
		Phrynobatrachus_latifrons
		Phrynobatrachus_auritus
		Phrynobatrachus_plicatus
		Phrynobatrachus_natalensis
		Phrynobatrachus_bullans
		Phrynobatrachus_francisci
		Phrynobatrachus_pakenhami
		Phrynobatrachus_acridoides
		Phrynobatrachus_kinangopensis
		Phrynobatrachus_graueri
		Phrynobatrachus_intermedius
		Phrynobatrachus_liberiensis
		Phrynobatrachus_tokba
		Phrynobatrachus_danko
		Phrynobatrachus_manengoubensis
		Phrynobatrachus_werneri
		Phrynobatrachus_schioetzi
		Phrynobatrachus_batesii
		Phrynobatrachus_steindachneri
		Phrynobatrachus_cricogaster
		Phrynobatrachus_ruthbeateae
		Phrynobatrachus_chukuchuku
		Phrynobatrachus_africanus
		Phrynobatrachus_dendrobates
		Phrynobatrachus_versicolor
		Phrynobatrachus_petropedetoides
		Phrynobatrachus_acutirostris
		Phrynobatrachus_krefftii
		Phrynobatrachus_sandersoni
		Odontobatrachus_natator
		Hildebrandtia_ornata
		Ptychadena_taenioscelis
		Ptychadena_mascareniensis
		Ptychadena_nilotica
		Ptychadena_newtoni
		Ptychadena_pumilio
		Ptychadena_mahnerti
		Ptychadena_uzungwensis
		Ptychadena_porosissima
		Ptychadena_perreti
		Ptychadena_aequiplicata
		Ptychadena_bibroni
		Ptychadena_christyi
		Ptychadena_cooperi
		Ptychadena_nana
		Ptychadena_erlangeri
		Ptychadena_longirostris
		Ptychadena_tellinii
		Ptychadena_oxyrhynchus
		Ptychadena_anchietae
		Ptychadena_subpunctata
		Dyscophus_guineti
		Dyscophus_antongilii
		Dyscophus_insularis
		Phrynella_pulchra
		Metaphrynella_sundana
		Metaphrynella_pollicaris
		Kaloula_kokacii
		Kaloula_kalingensis
		Kaloula_conjuncta
		Kaloula_walteri
		Kaloula_rigida
		Kaloula_picta
		Kaloula_mediolineata
		Kaloula_baleata
		Kaloula_pulchra
		Kaloula_rugifera
		Kaloula_verrucosa
		Kaloula_borealis
		Ramanella_montana
		Ramanella_obscura
		Ramanella_variegata
		Uperodon_systoma
		Kaloula_taprobanica
		Chaperina_fusca
		Micryletta_steinegeri
		Micryletta_inornata
		Microhyla_superciliaris
		Microhyla_berdmorei
		Microhyla_fowleri
		Microhyla_pulchra
		Microhyla_rubra
		Microhyla_achatina
		Microhyla_borneensis
		Microhyla_malang
		Microhyla_mantheyi
		Microhyla_mixtura
		Microhyla_okinavensis
		Microhyla_ornata
		Microhyla_fissipes
		Microhyla_heymonsi
		Microhyla_butleri
		Microhyla_palmipes
		Microhyla_perparva
		Microhyla_petrigena
		Microhyla_annectens
		Microhyla_marmorata
		Calluella_yunnanensis
		Glyphoglossus_molossus
		Calluella_minuta
		Calluella_guttulata
		Gastrophrynoides_immaculatus
		Copiula_pipiens
		Copiula_obsti
		Austrochaperina_derongo
		Austrochaperina_guttata
		Cophixalus_infacetus
		Cophixalus_kulakula
		Cophixalus_pakayakulangun
		Cophixalus_ornatus
		Aphantophryne_pansa
		Paedophryne_swiftorum
		Paedophryne_amauensis
		Paedophryne_oyatabu
		Barygenys_exsul
		Cophixalus_balbus
		Oreophryne_waira
		Oreophryne_clamata
		Oreophryne_wapoga
		Oreophryne_atrigularis
		Oreophryne_sibilans
		Oreophryne_brachypus
		Oreophryne_unicolor
		Oreophryne_pseudasplenicola
		Oreophryne_asplenicola
		Oreophryne_anulata
		Cophixalus_tridactylus
		Cophixalus_humicola
		Oreophryne_variabilis
		Oreophryne_monticola
		Cophixalus_cheesmanae
		Cophixalus_cryptotympanum
		Cophixalus_sphagnicola
		Barygenys_flavigularis
		Austrochaperina_palmipes
		Xenorhina_lanthanites
		Xenorhina_bouwensi
		Xenorhina_oxycephala
		Xenorhina_varia
		Oninia_senglaubi
		Metamagnusia_marani
		Metamagnusia_slateri
		Asterophrys_turpicola
		Pseudocallulops_pullifer
		Pseudocallulops_eurydactylus
		Xenorhina_obesa
		Mantophryne_louisiadensis
		Mantophryne_axanthogaster
		Mantophryne_lateralis
		Hylophorbus_nigrinus
		Hylophorbus_picoides
		Hylophorbus_sextus
		Hylophorbus_proekes
		Hylophorbus_tetraphonus
		Hylophorbus_richardsi
		Hylophorbus_wondiwoi
		Hylophorbus_rufescens
		Pherohapsis_menziesi
		Callulops_robustus
		Callulops_omnistriatus
		Callulops_doriae
		Sphenophryne_cornuta
		Liophryne_dentata
		Liophryne_rhododactyla
		Oxydactyla_crassa
		Albericus_laurini
		Choerophryne_rostellifer
		Choerophryne_gracilirostris
		Choerophryne_proboscidea
		Genyophryne_thomsoni
		Liophryne_schlaginhaufeni
		Copiula_oxyrhina
		Copiula_major
		Kalophrynus_pleurostigma
		Kalophrynus_baluensis
		Kalophrynus_subterrestris
		Kalophrynus_intermedius
		Kalophrynus_heterochirus
		Kalophrynus_palmatissimus
		Kalophrynus_interlineatus
		Kalophrynus_yongi
		Otophryne_steyermarki
		Otophryne_robusta
		Otophryne_pyburni
		Synapturanus_mirandaribeiroi
		Synapturanus_salseri
		Melanobatrachus_indicus
		Paradoxophyla_palmata
		Paradoxophyla_tiarano
		Scaphiophryne_brevis
		Scaphiophryne_gottlebei
		Scaphiophryne_madagascariensis
		Scaphiophryne_menabensis
		Scaphiophryne_boribory
		Scaphiophryne_marmorata
		Scaphiophryne_spinosa
		Scaphiophryne_calcarata
		Platypelis_tetra
		Platypelis_tuberifera
		Platypelis_pollicaris
		Platypelis_barbouri
		Platypelis_mavomavo
		Platypelis_milloti
		Platypelis_alticola
		Platypelis_tsaratananaensis
		Platypelis_grandis
		Cophyla_berara
		Cophyla_phyllodactyla
		Rhombophryne_minuta
		Stumpffia_helenae
		Plethodontohyla_fonetana
		Plethodontohyla_guentheri
		Plethodontohyla_notosticta
		Plethodontohyla_brevipes
		Plethodontohyla_ocellata
		Plethodontohyla_bipunctata
		Plethodontohyla_tuberata
		Plethodontohyla_inguinalis
		Plethodontohyla_mihanika
		Anodonthyla_rouxae
		Anodonthyla_montana
		Anodonthyla_emilei
		Anodonthyla_jeanbai
		Anodonthyla_theoi
		Anodonthyla_pollicaris
		Anodonthyla_nigrigularis
		Anodonthyla_moramora
		Anodonthyla_hutchisoni
		Anodonthyla_vallani
		Anodonthyla_boulengerii
		Stumpffia_tetradactyla
		Stumpffia_grandis
		Stumpffia_roseifemoralis
		Stumpffia_psologlossa
		Stumpffia_gimmeli
		Stumpffia_pygmaea
		Stumpffia_madagascariensis
		Stumpffia_hara
		Stumpffia_megsoni
		Stumpffia_be
		Stumpffia_staffordi
		Stumpffia_tridactyla
		Rhombophryne_serratopalpebrosa
		Rhombophryne_coronata
		Rhombophryne_laevipes
		Rhombophryne_alluaudi
		Rhombophryne_testudo
		Rhombophryne_coudreaui
		Arcovomer_passarellii
		Gastrophryne_olivacea
		Gastrophryne_carolinensis
		Gastrophryne_elegans
		Hypopachus_pictiventris
		Hypopachus_variolosus
		Hypopachus_ustum
		Hypopachus_barberi
		Elachistocleis_cesarii
		Elachistocleis_ovalis
		Elachistocleis_surinamensis
		Elachistocleis_bicolor
		Dermatonotus_muelleri
		Hamptophryne_boliviana
		Stereocyclops_incrassatus
		Dasypops_schirchi
		Myersiella_microps
		Syncope_hudsoni
		Syncope_carvalhoi
		Syncope_antenori
		Syncope_bassleri
		Chiasmocleis_avilapiresae
		Chiasmocleis_shudikarensis
		Chiasmocleis_leucosticta
		Chiasmocleis_mantiqueira
		Chiasmocleis_albopunctata
		Chiasmocleis_crucis
		Chiasmocleis_schubarti
		Chiasmocleis_cordeiroi
		Chiasmocleis_alagoanus
		Chiasmocleis_capixaba
		Chiasmocleis_carvalhoi
		Chiasmocleis_anatipes
		Chiasmocleis_devriesi
		Chiasmocleis_ventrimaculata
		Ctenophryne_geayi
		Ctenophryne_aequatorialis
		Hoplophryne_uluguruensis
		Hoplophryne_rogersi
		Phrynomantis_microps
		Phrynomantis_bifasciatus
		Phrynomantis_annectens
		Leptopelis_calcaratus
		Leptopelis_palmatus
		Leptopelis_brevirostris
		Leptopelis_fiziensis
		Leptopelis_karissimbensis
		Leptopelis_millsoni
		Leptopelis_kivuensis
		Leptopelis_bocagii
		Leptopelis_concolor
		Leptopelis_vermiculatus
		Leptopelis_modestus
		Leptopelis_natalensis
		Leptopelis_argenteus
		Leptopelis_barbouri
		Scotobleps_gabonicus
		Nyctibates_corrugatus
		Astylosternus_schioetzi
		Astylosternus_batesi
		Astylosternus_diadematus
		Trichobatrachus_robustus
		Astylosternus_laticephalus
		Astylosternus_occidentalis
		Leptodactylodon_axillaris
		Leptodactylodon_perreti
		Leptodactylodon_bicolor
		Arthroleptis_kidogo
		Arthroleptis_fichika
		Arthroleptis_xenodactylus
		Arthroleptis_schubotzi
		Arthroleptis_xenodactyloides
		Arthroleptis_formosus
		Arthroleptis_aureoli
		Arthroleptis_sylvaticus
		Arthroleptis_taeniatus
		Arthroleptis_wahlbergii
		Arthroleptis_francei
		Arthroleptis_perreti
		Arthroleptis_variabilis
		Arthroleptis_palava
		Arthroleptis_krokosua
		Arthroleptis_adolfifriederici
		Arthroleptis_langeri
		Arthroleptis_nimbaensis
		Arthroleptis_crusculum
		Arthroleptis_adelphus
		Arthroleptis_brevipes
		Arthroleptis_bioko
		Arthroleptis_poecilonotus
		Arthroleptis_tanneri
		Arthroleptis_stenodactylus
		Arthroleptis_reichei
		Arthroleptis_nikeae
		Arthroleptis_affinis
		Cardioglossa_melanogaster
		Cardioglossa_schioetzi
		Cardioglossa_gracilis
		Cardioglossa_leucomystax
		Cardioglossa_occidentalis
		Cardioglossa_elegans
		Cardioglossa_pulchra
		Cardioglossa_oreas
		Cardioglossa_manengouba
		Cardioglossa_gratiosa
		Hyperolius_horstockii
		Hyperolius_semidiscus
		Hyperolius_fusciventris
		Hyperolius_guttulatus
		Hyperolius_pardalis
		Hyperolius_viridiflavus
		Hyperolius_marmoratus
		Hyperolius_spatzi
		Hyperolius_angolensis
		Hyperolius_tuberculatus
		Hyperolius_nitidulus
		Hyperolius_phantasticus
		Hyperolius_glandicolor
		Hyperolius_lamottei
		Hyperolius_argus
		Hyperolius_riggenbachi
		Hyperolius_mosaicus
		Hyperolius_ocellatus
		Hyperolius_concolor
		Hyperolius_zonatus
		Hyperolius_veithi
		Hyperolius_cinnamomeoventris
		Hyperolius_molleri
		Hyperolius_thomensis
		Hyperolius_mitchelli
		Hyperolius_substriatus
		Hyperolius_puncticulatus
		Hyperolius_montanus
		Hyperolius_minutissimus
		Hyperolius_spinigularis
		Hyperolius_tanneri
		Hyperolius_torrentis
		Hyperolius_laurenti
		Hyperolius_chlorosteus
		Hyperolius_sylvaticus
		Hyperolius_baumanni
		Hyperolius_picturatus
		Hyperolius_bobirensis
		Hyperolius_frontalis
		Hyperolius_castaneus
		Hyperolius_cystocandicans
		Hyperolius_jackie
		Hyperolius_alticola
		Hyperolius_discodactylus
		Hyperolius_lateralis
		Hyperolius_cinereus
		Hyperolius_chelaensis
		Hyperolius_quinquevittatus
		Hyperolius_kivuensis
		Hyperolius_tuberilinguis
		Alexteroon_obstetricans
		Hyperolius_pusillus
		Hyperolius_viridis
		Hyperolius_benguellensis
		Hyperolius_nasutus
		Hyperolius_inyangae
		Hyperolius_howelli
		Hyperolius_acuticeps
		Hyperolius_friedemanni
		Hyperolius_adspersus
		Hyperolius_dartevellei
		Hyperolius_igbettensis
		Hyperolius_jacobseni
		Hyperolius_poweri
		Hyperolius_rwandae
		Hyperolius_lupiroensis
		Morerella_cyanophthalma
		Heterixalus_rutenbergi
		Heterixalus_luteostriatus
		Heterixalus_carbonei
		Heterixalus_betsileo
		Heterixalus_variabilis
		Heterixalus_tricolor
		Heterixalus_andrakata
		Heterixalus_punctatus
		Heterixalus_madagascariensis
		Heterixalus_boettgeri
		Heterixalus_alboguttatus
		Tachycnemis_seychellensis
		Afrixalus_knysnae
		Afrixalus_stuhlmanni
		Afrixalus_delicatus
		Afrixalus_laevis
		Afrixalus_fornasini
		Afrixalus_dorsalis
		Afrixalus_paradorsalis
		Afrixalus_quadrivittatus
		Opisthothylax_immaculatus
		Semnodactylus_wealii
		Kassina_maculosa
		Kassina_senegalensis
		Phlyctimantis_leonardi
		Phlyctimantis_verrucosus
		Kassina_maculata
		Acanthixalus_spinosus
		Acanthixalus_sonjae
		Cryptothylax_greshoffii
		Breviceps_adspersus
		Breviceps_fichus
		Breviceps_mossambicus
		Breviceps_macrops
		Breviceps_namaquensis
		Breviceps_branchi
		Breviceps_fuscus
		Probreviceps_uluguruensis
		Probreviceps_loveridgei
		Probreviceps_macrodactylus
		Probreviceps_durirostris
		Probreviceps_rungwensis
		Spelaeophryne_methneri
		Callulina_kisiwamsitu
		Callulina_kreffti
		Callulina_stanleyi
		Callulina_kanga
		Callulina_shengena
		Callulina_laphami
		Callulina_dawida
		Balebreviceps_hillmani
		Hemisus_marmoratus
		Sechellophryne_gardineri
		Sechellophryne_pipilodryas
		Sooglossus_sechellensis
		Sooglossus_thomasseti
		Nasikabatrachus_sahyadrensis
		Allophryne_ruthveni
		Allophryne_resplendens
		Allophryne_relicta
		Ikakogi_tayrona
		Vitreorana_eurygnatha
		Vitreorana_helenae
		Vitreorana_oyampiensis
		Vitreorana_gorzulae
		Vitreorana_uranoscopa
		Vitreorana_castroviejoi
		Vitreorana_antisthenesi
		Teratohyla_pulverata
		Teratohyla_amelie
		Teratohyla_spinosa
		Teratohyla_midas
		Teratohyla_adenocheira
		Cochranella_mache
		Cochranella_euknemos
		Cochranella_granulosa
		Cochranella_resplendens
		Cochranella_litoralis
		Cochranella_nola
		Sachatamia_orejuela
		Sachatamia_ilex
		Sachatamia_punctulata
		Sachatamia_albomaculata
		Rulyrana_spiculata
		Rulyrana_flavopunctata
		Rulyrana_saxiscandens
		Rulyrana_tangarana
		Rulyrana_susatamai
		Rulyrana_adiazeta
		Centrolene_audax
		Centrolene_fernandoi
		Centrolene_durrellorum
		Chimerella_mariaelenae
		Espadarana_prosoblepon
		Espadarana_callistomma
		Espadarana_andina
		Nymphargus_chancas
		Nymphargus_puyoensis
		Nymphargus_grandisonae
		Nymphargus_cochranae
		Nymphargus_griffithsi
		Nymphargus_lasgralarias
		Nymphargus_wileyi
		Nymphargus_anomalus
		Nymphargus_megacheirus
		Nymphargus_siren
		Nymphargus_vicenteruedai
		Nymphargus_rosada
		Nymphargus_posadae
		Nymphargus_pluvialis
		Nymphargus_ocellatus
		Nymphargus_bejaranoi
		Nymphargus_mixomaculatus
		Centrolene_antioquiense
		Centrolene_peristictum
		Centrolene_savagei
		Centrolene_daidaleum
		Centrolene_condor
		Centrolene_bacatum
		Centrolene_hybrida
		Centrolene_pipilatum
		Centrolene_muelleri
		Centrolene_venezuelense
		Centrolene_hesperium
		Centrolene_lynchi
		Centrolene_sabini
		Centrolene_huilense
		Centrolene_ballux
		Centrolene_buckleyi
		Centrolene_altitudinale
		Centrolene_notostictum
		Centrolene_heloderma
		Centrolene_geckoideum
		Hyalinobatrachium_talamancae
		Hyalinobatrachium_bergeri
		Hyalinobatrachium_pellucidum
		Hyalinobatrachium_chirripoi
		Hyalinobatrachium_colymbiphyllum
		Hyalinobatrachium_valerioi
		Hyalinobatrachium_aureoguttatum
		Hyalinobatrachium_tricolor
		Hyalinobatrachium_iaspidiense
		Hyalinobatrachium_cappellei
		Hyalinobatrachium_taylori
		Hyalinobatrachium_mondolfii
		Hyalinobatrachium_munozorum
		Hyalinobatrachium_fleischmanni
		Hyalinobatrachium_tatayoi
		Hyalinobatrachium_carlesvilai
		Hyalinobatrachium_kawense
		Hyalinobatrachium_fragile
		Hyalinobatrachium_orocostale
		Hyalinobatrachium_orientale
		Hyalinobatrachium_ibama
		Hyalinobatrachium_pallidum
		Hyalinobatrachium_duranti
		Celsiella_vozmedianoi
		Celsiella_revocata
		Leptodactylus_mystacinus
		Leptodactylus_gracilis
		Leptodactylus_plaumanni
		Leptodactylus_didymus
		Leptodactylus_notoaktites
		Leptodactylus_mystaceus
		Leptodactylus_spixi
		Leptodactylus_elenae
		Leptodactylus_longirostris
		Leptodactylus_bufonius
		Leptodactylus_fragilis
		Leptodactylus_fuscus
		Leptodactylus_poecilochilus
		Leptodactylus_albilabris
		Leptodactylus_rhodonotus
		Leptodactylus_vastus
		Leptodactylus_fallax
		Leptodactylus_labyrinthicus
		Leptodactylus_myersi
		Leptodactylus_knudseni
		Leptodactylus_pentadactylus
		Leptodactylus_stenodema
		Leptodactylus_riveroi
		Leptodactylus_silvanimbus
		Leptodactylus_leptodactyloides
		Leptodactylus_wagneri
		Leptodactylus_validus
		Leptodactylus_griseigularis
		Leptodactylus_discodactylus
		Leptodactylus_podicipinus
		Leptodactylus_diedrus
		Leptodactylus_melanonotus
		Leptodactylus_latrans
		Leptodactylus_chaquensis
		Leptodactylus_insularum
		Leptodactylus_bolivianus
		Leptodactylus_rhodomystax
		Hydrolaetare_caparu
		Leptodactylus_syphax
		Lithodytes_lineatus
		Adenomera_thomei
		Adenomera_engelsi
		Adenomera_araucaria
		Adenomera_martinezi
		Adenomera_diptyx
		Adenomera_hylaedactyla
		Adenomera_andreae
		Adenomera_heyeri
		Adenomera_lutzi
		Paratelmatobius_cardosoi
		Paratelmatobius_poecilogaster
		Paratelmatobius_gaigeae
		Scythrophrys_sawayae
		Paratelmatobius_mantiqueira
		Crossodactylodes_bokermanni
		Crossodactylodes_izecksohni
		Rupirana_cardosoi
		Physalaemus_gracilis
		Physalaemus_barrioi
		Physalaemus_biligonigerus
		Physalaemus_riograndensis
		Physalaemus_olfersii
		Physalaemus_albonotatus
		Physalaemus_centralis
		Physalaemus_ephippifer
		Physalaemus_cuvieri
		Physalaemus_henselii
		Physalaemus_atlanticus
		Physalaemus_signifer
		Physalaemus_crombiei
		Physalaemus_spiniger
		Eupemphix_nattereri
		Engystomops_pustulosus
		Engystomops_petersi
		Engystomops_freibergi
		Engystomops_puyango
		Engystomops_pustulatus
		Engystomops_randi
		Engystomops_montubio
		Engystomops_guayaco
		Engystomops_coloradorum
		Edalorhina_perezi
		Pleurodema_thaul
		Pleurodema_bufoninum
		Pleurodema_bibroni
		Pleurodema_cordobae
		Pleurodema_kriegi
		Pleurodema_marmoratum
		Pleurodema_guayapae
		Pleurodema_nebulosum
		Pleurodema_diplolister
		Pleurodema_alium
		Pleurodema_tucumanum
		Pleurodema_cinereum
		Pleurodema_borellii
		Pleurodema_brachyops
		Pseudopaludicola_falcipes
		Pseudopaludicola_mystacalis
		Nannophryne_cophotis
		Nannophryne_variegata
		Strauchbufo_raddei
		Sabahphrynus_maculatus
		Bufo_eichwaldi
		Bufo_verrucosissimus
		Bufo_bufo
		Bufo_spinosus
		Bufo_tuberospinius
		Bufo_aspinius
		Bufo_cryptotympanicus
		Bufo_torrenticola
		Bufo_japonicus
		Bufo_tibetanus
		Bufo_tuberculatus
		Bufo_gargarizans
		Bufo_bankorensis
		Bufo_stejnegeri
		Epidalea_calamita
		Leptophryne_borbonica
		Werneria_tandyi
		Werneria_mertensiana
		Werneria_bambutensis
		Wolterstorffina_parvipalmata
		Didynamipus_sjostedti
		Nimbaphrynoides_occidentalis
		Nectophryne_batesii
		Nectophryne_afra
		Phrynoidis_juxtaspera
		Phrynoidis_aspera
		Pedostibes_rugosus
		Pedostibes_hosii
		Ingerophrynus_galeatus
		Ingerophrynus_philippinicus
		Ingerophrynus_macrotis
		Ingerophrynus_divergens
		Ingerophrynus_parvus
		Ingerophrynus_biporcatus
		Ingerophrynus_celebensis
		Barbarophryne_brongersmai
		Ansonia_albomaculata
		Ansonia_leptopus
		Ansonia_torrentis
		Ansonia_longidigita
		Ansonia_mcgregori
		Ansonia_muelleri
		Ansonia_fuliginea
		Ansonia_guibei
		Ansonia_tiomanica
		Ansonia_latirostra
		Ansonia_inthanon
		Ansonia_thinthinae
		Ansonia_kraensis
		Ansonia_siamensis
		Ansonia_endauensis
		Ansonia_malayana
		Ansonia_penangensis
		Ansonia_spinulifer
		Ansonia_hanitschi
		Ansonia_platysoma
		Ansonia_minuta
		Ansonia_latidisca
		Pelophryne_misera
		Pelophryne_signata
		Pelophryne_brevipes
		Ghatophryne_ornata
		Duttaphrynus_stuarti
		Duttaphrynus_crocus
		Duttaphrynus_scaber
		Duttaphrynus_atukoralei
		Duttaphrynus_brevirostris
		Duttaphrynus_parietalis
		Duttaphrynus_melanostictus
		Duttaphrynus_himalayanus
		Duttaphrynus_stomaticus
		Duttaphrynus_hololius
		Duttaphrynus_dhufarensis
		Xanthophryne_koynayensis
		Adenomus_kelaartii
		Pedostibes_tuberculosus
		Nectophrynoides_viviparus
		Nectophrynoides_tornieri
		Nectophrynoides_minutus
		Churamiti_maridadi
		Schismaderma_carens
		Bufotes_siculus
		Bufotes_boulengeri
		Bufotes_pewzowi
		Bufotes_oblongus
		Bufotes_viridis
		Bufotes_variabilis
		Bufotes_balearicus
		Amietophrynus_lemairii
		Amietophrynus_channingi
		Amietophrynus_rangeri
		Amietophrynus_brauni
		Amietophrynus_poweri
		Amietophrynus_pardalis
		Amietophrynus_pantherinus
		Amietophrynus_steindachneri
		Amietophrynus_tuberosus
		Amietophrynus_latifrons
		Amietophrynus_camerunensis
		Amietophrynus_gracilipes
		Amietophrynus_kisoloensis
		Amietophrynus_xeros
		Amietophrynus_garmani
		Amietophrynus_gutturalis
		Amietophrynus_maculatus
		Amietophrynus_regularis
		Amietophrynus_mauritanicus
		Vandijkophrynus_robinsoni
		Vandijkophrynus_gariepensis
		Vandijkophrynus_angusticeps
		Vandijkophrynus_inyangae
		Vandijkophrynus_amatolicus
		Capensibufo_tradouwi
		Capensibufo_rosei
		Poyntonophrynus_hoeschi
		Poyntonophrynus_damaranus
		Poyntonophrynus_dombensis
		Poyntonophrynus_fenoulheti
		Mertensophryne_lindneri
		Mertensophryne_loveridgei
		Mertensophryne_anotis
		Mertensophryne_micranotis
		Mertensophryne_taitana
		Mertensophryne_uzunguensis
		Rhinella_limensis
		Rhinella_vellardi
		Rhinella_spinulosa
		Rhinella_arequipensis
		Rhinella_amboroensis
		Rhinella_veraguensis
		Rhinella_yanachaga
		Rhinella_chavin
		Rhinella_macrorhina
		Rhinella_rostrata
		Rhinella_festae
		Rhinella_manu
		Rhinella_nesiotes
		Rhinella_yunga
		Rhinella_margaritifera
		Rhinella_martyi
		Rhinella_dapsilis
		Rhinella_lescurei
		Rhinella_hoogmoedi
		Rhinella_castaneotica
		Rhinella_ocellata
		Rhinella_marina
		Rhinella_jimi
		Rhinella_cerradensis
		Rhinella_schneideri
		Rhinella_poeppigii
		Rhinella_veredas
		Rhinella_rubescens
		Rhinella_achavali
		Rhinella_icterica
		Rhinella_arenarum
		Rhinella_henseli
		Rhinella_pombali
		Rhinella_abei
		Rhinella_ornata
		Rhinella_crucifer
		Rhinella_inopina
		Rhinella_merianae
		Rhinella_mirandaribeiroi
		Rhinella_major
		Rhinella_granulosa
		Rhinella_centralis
		Rhinella_humboldti
		Rhinella_arunco
		Rhinella_atacamensis
		Incilius_alvarius
		Incilius_occidentalis
		Incilius_tacanensis
		Incilius_tutelarius
		Incilius_leucomyos
		Incilius_campbelli
		Incilius_macrocristatus
		Incilius_cristatus
		Incilius_cavifrons
		Incilius_spiculatus
		Incilius_nebulifer
		Incilius_valliceps
		Incilius_melanochlorus
		Incilius_aucoinae
		Incilius_mazatlanensis
		Incilius_luetkenii
		Incilius_marmoreus
		Incilius_perplexus
		Incilius_canaliferus
		Incilius_chompipe
		Incilius_karenlipsae
		Incilius_coniferus
		Incilius_fastidiosus
		Incilius_cycladen
		Incilius_signifer
		Incilius_porteri
		Incilius_ibarrai
		Incilius_coccifer
		Incilius_pisinnus
		Incilius_bocourti
		Anaxyrus_boreas
		Anaxyrus_nelsoni
		Anaxyrus_canorus
		Anaxyrus_exsul
		Anaxyrus_terrestris
		Anaxyrus_fowleri
		Anaxyrus_woodhousii
		Anaxyrus_baxteri
		Anaxyrus_hemiophrys
		Anaxyrus_houstonensis
		Anaxyrus_americanus
		Anaxyrus_microscaphus
		Anaxyrus_californicus
		Anaxyrus_speciosus
		Anaxyrus_retiformis
		Anaxyrus_debilis
		Anaxyrus_cognatus
		Anaxyrus_quercicus
		Anaxyrus_punctatus
		Peltophryne_guentheri
		Peltophryne_gundlachi
		Peltophryne_longinasus
		Peltophryne_cataulaciceps
		Peltophryne_empusa
		Peltophryne_peltocephala
		Peltophryne_florentinoi
		Peltophryne_fustiger
		Peltophryne_taladai
		Peltophryne_lemur
		Rhaebo_nasicus
		Rhaebo_guttatus
		Rhaebo_glaberrimus
		Rhaebo_haematiticus
		Amazophrynella_minuta
		Amazophrynella_bokermanni
		Dendrophryniscus_leucomystax
		Dendrophryniscus_krausae
		Dendrophryniscus_berthalutzae
		Dendrophryniscus_brevipollicatus
		Dendrophryniscus_proboscideus
		Dendrophryniscus_carvalhoi
		Dendrophryniscus_oreites
		Osornophryne_percrassa
		Osornophryne_puruanta
		Osornophryne_antisana
		Osornophryne_angel
		Osornophryne_bufoniformis
		Osornophryne_cofanorum
		Osornophryne_guacamayo
		Osornophryne_sumacoensis
		Osornophryne_occidentalis
		Osornophryne_simpsoni
		Oreophrynella_nigra
		Oreophrynella_quelchii
		Oreophrynella_vasquezi
		Oreophrynella_seegobini
		Oreophrynella_macconnelli
		Atelopus_barbotini
		Atelopus_vermiculatus
		Atelopus_flavescens
		Atelopus_franciscus
		Atelopus_hoogmoedi
		Atelopus_spumarius
		Atelopus_seminiferus
		Atelopus_pulcher
		Atelopus_tricolor
		Atelopus_oxapampae
		Atelopus_ignescens
		Atelopus_exiguus
		Atelopus_nanay
		Atelopus_bomolochos
		Atelopus_onorei
		Atelopus_podocarpus
		Atelopus_halihelos
		Atelopus_longirostris
		Atelopus_peruensis
		Atelopus_limosus
		Atelopus_varius
		Atelopus_senex
		Atelopus_zeteki
		Atelopus_chiriquiensis
		Atelopus_spurrelli
		Frostius_erythrophthalmus
		Melanophryniscus_setiba
		Melanophryniscus_fulvoguttatus
		Melanophryniscus_klappenbachi
		Melanophryniscus_stelzneri
		Melanophryniscus_rubriventris
		Melanophryniscus_devincenzii
		Melanophryniscus_pachyrhynus
		Melanophryniscus_orejasmirandai
		Odontophrynus_cultripes
		Odontophrynus_americanus
		Odontophrynus_achalensis
		Odontophrynus_occidentalis
		Odontophrynus_carvalhoi
		Macrogenioglottus_alipioi
		Proceratophrys_schirchi
		Proceratophrys_cristiceps
		Proceratophrys_minuta
		Proceratophrys_redacta
		Proceratophrys_melanopogon
		Proceratophrys_appendiculata
		Proceratophrys_goyana
		Proceratophrys_moratoi
		Proceratophrys_concavitympanum
		Proceratophrys_boiei
		Proceratophrys_renalis
		Proceratophrys_laticeps
		Proceratophrys_cururu
		Proceratophrys_bigibbosa
		Proceratophrys_avelinoi
		Exerodonta_perkinsi
		Exerodonta_abdivita
		Exerodonta_melanomma
		Exerodonta_sumichrasti
		Exerodonta_smaragdina
		Exerodonta_chimalapa
		Exerodonta_xera
		Plectrohyla_bistincta
		Plectrohyla_pentheter
		Plectrohyla_calthula
		Plectrohyla_ameibothalame
		Plectrohyla_siopela
		Plectrohyla_arborescandens
		Plectrohyla_cyclada
		Plectrohyla_matudai
		Plectrohyla_guatemalensis
		Plectrohyla_glandulosa
		Plectrohyla_chrysopleura
		Ecnomiohyla_minera
		Ecnomiohyla_miliaria
		Ecnomiohyla_rabborum
		Ecnomiohyla_miotympanum
		Duellmanohyla_soralia
		Ptychohyla_salvadorensis
		Duellmanohyla_uranochroa
		Duellmanohyla_rufioculis
		Bromeliohyla_bromeliacia
		Ptychohyla_hypomykter
		Ptychohyla_zophodes
		Ptychohyla_leonhardschultzei
		Ptychohyla_euthysanota
		Ptychohyla_dendrophasma
		Ptychohyla_spinipollex
		Charadrahyla_taeniopus
		Charadrahyla_nephila
		Megastomatohyla_mixe
		Hyla_tsinlingensis
		Hyla_annectans
		Hyla_chinensis
		Hyla_molleri
		Hyla_intermedia
		Hyla_sarda
		Hyla_arborea
		Hyla_orientalis
		Hyla_savignyi
		Hyla_felixarabica
		Hyla_meridionalis
		Hyla_walkeri
		Hyla_plicata
		Hyla_euphorbiacea
		Hyla_eximia
		Hyla_wrightorum
		Hyla_arenicolor
		Hyla_immaculata
		Hyla_suweonensis
		Hyla_japonica
		Hyla_andersonii
		Hyla_femoralis
		Hyla_versicolor
		Hyla_avivoca
		Hyla_chrysoscelis
		Hyla_squirella
		Hyla_cinerea
		Hyla_gratiosa
		Tlalocohyla_smithii
		Tlalocohyla_picta
		Tlalocohyla_loquax
		Tlalocohyla_godmani
		Isthmohyla_pseudopuma
		Isthmohyla_zeteki
		Isthmohyla_tica
		Isthmohyla_rivularis
		Smilisca_puma
		Smilisca_phaeota
		Smilisca_cyanosticta
		Smilisca_fodiens
		Smilisca_sila
		Smilisca_sordida
		Smilisca_baudinii
		Diaglena_spatulata
		Triprion_petasatus
		Anotheca_spinosa
		Pseudacris_regilla
[truncated: 4,909 more rows]
