# Supplementary material for: The radiation continuum and the evolution of frog diversity
Source: Nat Commun. 2023 Nov 4;14:7100. doi: 10.1038/s41467-023-42745-x (PMC10625520; doi:10.1038/s41467-023-42745-x)
Supplement: Supplementary file 9 — Supplementary Code 1 [file 41467_2023_42745_MOESM9_ESM.zip › Supplementary Code 1/Radiation_continuum.R]

## ----warning = F, message = F--------------------------------------------------------------------------------------------------------------------------------------------------------
library(tidyr) #version 1.2.0
library(dplyr) #version 1.0.6
library(geiger) #version 2.0.7
library(geomorph) #version 4.0.1
library(phytools) #version 1.0.1
library(ape) #version 5.5
library(vegan) #version 2.5.7
library(ggplot2) #version 3.3.5
library(geometry) #version 0.4.5
library(hypervolume) #version 3.0.2
library(patchwork) #version 1.1.1
library(viridis) #version 0.6.2
library(scales) #version 1.1.1
library(hexbin) #version 1.28.2
library(ggnewscale) #version 0.4.5
library(tibble) #version 3.1.2
library(ggrepel) #version 0.9.1
library(cowplot) #version 1.1.1
library(phylolm) #version 2.6.2

####ggtree is not available on CRAN. To install this package input the following code:
# if (!require("BiocManager", quietly = TRUE))
#     install.packages("BiocManager")
# 
# BiocManager::install("ggtree")

library(ggtree) #version 3.0.4


## ------------------------------------------------------------------------------------------------------------------------------------------------------------------------------------
### Load the RData file necessary to recreate these analyses. This should be in your active working directory.
load('./Radiation_continuum_essential_objects.RData') 
ls()


## ------------------------------------------------------------------------------------------------------------------------------------------------------------------------------------
jp.tree$tip.label[c(775, 776, 822)]<- c('Sallywalkerana_diplosticta', 'Sallywalkerana_leptodactyla', 'Alcalus_baluensis')


## ------------------------------------------------------------------------------------------------------------------------------------------------------------------------------------
plot(jp.tree, show.tip.label = F)
is.ultrametric(jp.tree)


## ------------------------------------------------------------------------------------------------------------------------------------------------------------------------------------
jp.tree<-force.ultrametric(jp.tree)
is.ultrametric(jp.tree)


## ------------------------------------------------------------------------------------------------------------------------------------------------------------------------------------
est.csa <- dat %>%
  select(specimen, species, family, microhabitat, svl:hand.pad) %>%
  filter(!is.na(thigh.mass)) %>% 
  mutate(thigh.csa = (thigh.D/2)*(thigh.W/2)*pi, 
         crus.csa = (crus.D/2)*(crus.W/2)*pi)


## ------------------------------------------------------------------------------------------------------------------------------------------------------------------------------------
with(est.csa, cor.test(log(sqrt(thigh.csa)), log(thigh.mass^(1/3))))
with(est.csa, cor.test(log(sqrt(crus.csa)), log(crus.mass^(1/3))))
thigh.fit <- lm(log(sqrt(thigh.csa)) ~ log(thigh.mass^(1/3)), data = est.csa)
crus.fit <-lm(log(sqrt(crus.csa)) ~ log(crus.mass^(1/3)), data = est.csa)
summary(thigh.fit)
summary(crus.fit)


## ------------------------------------------------------------------------------------------------------------------------------------------------------------------------------------
#Estimate CSA
est.csa$thigh.csa.pred <-exp(predict(thigh.fit, newdata = data.frame(thigh.mass = est.csa$thigh.mass)))^2
est.csa$crus.csa.pred <-exp(predict(crus.fit, newdata = data.frame(crus.mass = est.csa$crus.mass)))^2
#Estimate volumes from CSA
to.dat <- est.csa %>%
  filter(is.na(thigh.D)) %>%
  select(-thigh.csa, -crus.csa) %>%
  mutate(thigh.v = thigh.csa.pred*thigh.L/3, crus.v = crus.csa.pred*crus.L/3)


## ---- warning=F----------------------------------------------------------------------------------------------------------------------------------------------------------------------
vol.check<-est.csa %>%
  filter(!is.na(thigh.D)) %>%
  mutate(thigh.v = (1/3 * ((thigh.D/2) * (thigh.W/2) * pi) * thigh.L),
         crus.v = (1/3 * ((crus.D/2) * (crus.W/2) * pi) * crus.L)) %>%
  bind_rows(., to.dat)

#Fit linear models
(lm(log(thigh.v^(1/3))~log(thigh.mass^(1/3)), data=vol.check))
(lm(log(crus.v^(1/3))~log(crus.mass^(1/3)), data=vol.check))

#Check visually, plot regression lines
(thigh.crus.plot<-ggplot(vol.check, aes(x = log(thigh.mass^(1/3)), y = log(thigh.v^(1/3)))) +
  geom_point(shape = 21, fill = 'grey') +
  stat_smooth(method = 'lm') + 
  scale_x_continuous(breaks = pretty_breaks()) +
  scale_y_continuous(breaks = pretty_breaks()) +
  xlab('Thigh mass') +
  ylab('Thigh cross-sectional area') +
  ggtitle('a.') +
  theme_bw() +
  theme(aspect.ratio = 1) +
  ggplot(vol.check, aes(x = log((crus.mass)^(1/3)), log(crus.v^(1/3)))) +
  geom_point(shape = 21, fill = 'grey') +
  stat_smooth(method = 'lm') + 
  xlab('Crus mass') +
  ylab('Cruss cross-sectional area') +
  ggtitle('b.') +
  theme_bw() +
  theme(aspect.ratio = 1))


## ------------------------------------------------------------------------------------------------------------------------------------------------------------------------------------
dat2<-dat %>%
  filter(!is.na(thigh.D)) %>%
  select(specimen:hand.pad) %>%
  mutate(thigh.v = (1 / 3 * ((thigh.D/2) * (thigh.W/2) * pi) * thigh.L),
         crus.v = (1 / 3 * ((crus.D/2) * (crus.W/2) * pi) * crus.L)) %>%
  bind_rows(., to.dat)


## ------------------------------------------------------------------------------------------------------------------------------------------------------------------------------------
mean.ratio.dat<-dat2 %>%
mutate(hind.limb.L = thigh.L + crus.L + tarsus.L + foot.L, front.limb.L = hand.L + forearm.L + upper.arm.L) %>%
       select(specimen:microhabitat, svl, head.L,head.W, front.limb.L, hind.limb.L, foot.web, foot.pad, hand.pad, inner.mtt, thigh.v, crus.v) %>%
       #calculate means
       group_by(species, family, microhabitat) %>% 
       summarise(across(svl:crus.v, \(x) mean(x, na.rm =T))) %>%
       #size-correct by dividing each variable by svl and ln transform
       mutate(across(head.L:hind.limb.L, ~ log(.x/svl))) %>% #simply divide linear measurements then ln transform
       mutate(across(foot.web:inner.mtt, ~ log(sqrt(.x)/svl))) %>% #square-root area measurements then ln transform
       mutate(across(thigh.v:crus.v, ~ log(.x^(1/3)/svl))) %>% #cube-root volume measurement then ln transform
       select(-svl) %>% #svl is no longer necessary, so we will remove it
       data.frame(.)


## ------------------------------------------------------------------------------------------------------------------------------------------------------------------------------------
sp.tree<-treedata(jp.tree, mean.ratio.dat %>% column_to_rownames('species'), sort = T, warnings = F)$phy


## ------------------------------------------------------------------------------------------------------------------------------------------------------------------------------------
###Prepare species means for phyl.resid
for.resid.dat<-dat2 %>%
  mutate(hind.limb.L = thigh.L + crus.L + tarsus.L + foot.L,
         front.limb.L = hand.L + forearm.L + upper.arm.L) %>%
  select(specimen:microhabitat, svl, head.L, head.W, front.limb.L,  hind.limb.L, foot.web, foot.pad, hand.pad, inner.mtt, thigh.v, crus.v) %>%
  mutate(across(foot.web:inner.mtt, ~ sqrt(.x)),
         across(thigh.v:crus.v, ~ (.x)^(1/3))) %>%
  group_by(species, family) %>%
  summarise(across(svl:crus.v, ~ mean(.x))) %>%
  mutate(across(svl:crus.v, ~ log(.x))) %>%
  column_to_rownames('species')

###set the row order to match the order of the tree
for.resid.dat<-data.frame(treedata(sp.tree, for.resid.dat %>% select(svl:crus.v), sort = T)$data)

###Get size-corrected residual trait values
mean.resid.dat<- data.frame(phyl.resid(tree = sp.tree, x = for.resid.dat %>% rownames_to_column('species') %>% pull(svl, name = species), Y = for.resid.dat %>% select(head.L:crus.v), method = 'BM')$resid)


## ------------------------------------------------------------------------------------------------------------------------------------------------------------------------------------
###create a list of subsetted dataframes
mean.ratio.dat$family<-as.factor(mean.ratio.dat$family)
mean.ratio.dat.list<-lapply(levels(mean.ratio.dat$family), function (x) 
  mean.ratio.dat %>%
    select(species, family, head.L:crus.v) %>%
    column_to_rownames('species') %>%
    filter(family == x))
names(mean.ratio.dat.list)<-levels(mean.ratio.dat$family)
#remove families where n = 1
mean.ratio.dat.list<-mean.ratio.dat.list[sapply(mean.ratio.dat.list, nrow) > 1]
####create a list of tree that match the species represented in each dataframe in the list
sp.tree.list<-lapply(mean.ratio.dat.list, function(x) treedata(sp.tree, x, sort = T, warnings = F)$phy)


## ---- warning=F----------------------------------------------------------------------------------------------------------------------------------------------------------------------
#this is a simple function that creates a list of named vectors that contain 1s for each clade
gplist<-function(x) {
  lapply(x, function(x) {
    z<-rep(1, nrow(x))
    names(z)<-rownames(x)
    z
  })
}
gp.fam<-gplist(mean.ratio.dat.list)
#run compare.evol.rates on our list objects by using an mapply wrapper
fam.dat<-data.frame(ratio.sigma = mapply(
  function(x, y, z) {
    compare.evol.rates(A = select(x, -family), phy = y, gp = z, iter = 1)$sigma.d.all
  },
  x = mean.ratio.dat.list, y = sp.tree.list, z = gp.fam)) %>%
  rownames_to_column('family')


## ------------------------------------------------------------------------------------------------------------------------------------------------------------------------------------
#if the reader wants to retrieve the latest list, that can be done with the following code assuming they are connected to the internet:
# aw.latest<-read.csv('https://amphibiaweb.org/amphib_names.txt', sep = '\t')

#count the number of speces in each anuran family
aw.summarised <- aw.latest %>%
  filter(order == 'Anura') %>%
  group_by(family) %>%
  summarise(n = n())


## ------------------------------------------------------------------------------------------------------------------------------------------------------------------------------------
aw.taxa<-aw.latest %>%
  filter(order == 'Anura') %>%
  select(family, genus, species) %>%
  mutate(genus_species = paste(genus, species, sep = '_'))
rownames(aw.taxa) <- aw.taxa$genus_species


## ---- warning=F----------------------------------------------------------------------------------------------------------------------------------------------------------------------
jp.tree2<-treedata(jp.tree, aw.taxa)$phy
aw.jp.taxa<-data.frame(treedata(jp.tree2, aw.taxa, warnings = F)$data)
aw.jp.taxa$family<-as.factor(aw.jp.taxa$family)
fam<-levels(aw.jp.taxa$family)
fam.dat<-data.frame(family = fam,
                    crown.age = sapply(fam, function (x)
                      tryCatch({
                        max(branching.times(extract.clade(
                          jp.tree2,
                          findMRCA(jp.tree2,
                                   tip = aw.jp.taxa[which(aw.jp.taxa$family ==
                                                                 x),
                                                         'genus_species'])
                        )))
        ###because some families only have a single taxon in the tree (or are monotypic)
        ###this script will throw an error. To avoid this error, tryCatch() will feed
        ###NA for such families' crown age estimates
                      }, error = function(e)
                        NA))) %>%
  left_join(aw.summarised) %>%
  left_join(fam.dat)


## ------------------------------------------------------------------------------------------------------------------------------------------------------------------------------------
#create a dataframe of consisting of taxon names of one species from each family
aw.tree.fam<-aw.jp.taxa %>%
  group_by(family) %>%
  slice_head(n = 1) %>%
  mutate(new = genus_species) %>%
  column_to_rownames('new')

#use the new dataframe to prune the tree down to just those present in the dataframe
fam.tree<-treedata(jp.tree2, aw.tree.fam, warnings = F)$phy

#match the order in the dataframe to match that of the new tree then change the tip labels to be family name
aw.tree.fam<-aw.tree.fam[match(fam.tree$tip.label, aw.tree.fam$genus_species),]
fam.tree$tip.label<-aw.tree.fam$family
fam.dat<-data.frame(stem.age = fam.tree$edge.length[fam.tree$edge[,2] <= Ntip(fam.tree)],
                    family = fam.tree$tip.label) %>%
  left_join(fam.dat) %>%
  relocate(family, .before = stem.age) %>%
  #simply drop the rows with NAs as they won't be useful for downstream analyses
  drop_na()


## ------------------------------------------------------------------------------------------------------------------------------------------------------------------------------------
ext.rate<-c(0, 0.5, 0.9)
names(ext.rate)<-c('low', 'med', 'high')
###calculate diversification rates using crown ages and save to a dataframe
crown.rates<-data.frame(lapply(ext.rate, function(x) {
  (log(
    0.5 * fam.dat$n * (1 - x ^ 2) +
      2 * x + 0.5 * (1 - x) * sqrt(
        fam.dat$n * (
          fam.dat$n * x ^ 2 - 8 * x +
            2 * fam.dat$n *
            x +
            fam.dat$n
        )
      )
  ) - log(2)) / fam.dat$crown.age
}))
colnames(crown.rates)<-paste('crown', colnames(crown.rates), sep = '_')

###calculate diversification rates using stem ages and save to a dataframe
stem.rates<-data.frame(lapply(ext.rate, function(x) {
  log(fam.dat$n * (1 - x) + x) / fam.dat$stem.age
}))
colnames(stem.rates)<-paste('stem', colnames(stem.rates), sep = '_')

###concatenate crown/stem ages and crown/stem diversification rates into a single
###dataframe
fam.dat<-cbind(fam.dat, crown.rates, stem.rates)


## ------------------------------------------------------------------------------------------------------------------------------------------------------------------------------------
fam.dat<-left_join(fam.dat, bd.rates %>% select(family, bd_rates))
fam.dat[!complete.cases(fam.dat), 'bd_rates']<-fam.dat[!complete.cases(fam.dat), 'stem_med']


## ------------------------------------------------------------------------------------------------------------------------------------------------------------------------------------
#center and scale
fam.dat.cs<-fam.dat %>%
  relocate(family, .before = stem.age) %>%
  mutate(ratio.sigma = log(ratio.sigma),
         across(crown_low:crown_high, ~log(.x +1)),
         across(stem_low:bd_rates, ~ log(.x))) %>%
  mutate(across(ratio.sigma:bd_rates, ~ scale(.x, center = T) %>% as.vector))


## ------------------------------------------------------------------------------------------------------------------------------------------------------------------------------------
ppca<-phyl.pca(tree = sp.tree, 
               Y = mean.ratio.dat %>% column_to_rownames('species') %>% select(head.L:crus.v),
               method = 'BM', mode = 'cov')

ppca.resid<-phyl.pca(tree = sp.tree,
                     Y = mean.resid.dat,
                     method = 'BM', mode = 'cov')

spca<-princomp(x = mean.ratio.dat %>% column_to_rownames('species') %>% select(head.L:crus.v))


## ------------------------------------------------------------------------------------------------------------------------------------------------------------------------------------
ppca.evec<-ppca$Evec
ppca.resid.evec<-ppca.resid$Evec
spca.evec<-spca$loadings[1:10,] #the eigenvectors here are referred to as loadings.
round(ppca.evec, 3)
round(ppca.resid.evec, 3)
round(spca.evec, 3)


## ------------------------------------------------------------------------------------------------------------------------------------------------------------------------------------
ppca.resid.evec[, 6:8]<-ppca.resid.evec[, 6:8] * -1
spca.evec[, c(2, 4, 7, 8, 10)]<-spca.evec[, c(2, 4, 7, 8, 10)] * -1


## ------------------------------------------------------------------------------------------------------------------------------------------------------------------------------------
mantel(ppca.evec, ppca.resid.evec, permutation = 10000)
mantel(ppca.evec, spca.evec, permutation = 10000)


## ------------------------------------------------------------------------------------------------------------------------------------------------------------------------------------
data.frame(axis = factor(1:10),
           eval = diag(ppca$Eval),
           prop.var = diag(ppca$Eval)/sum(diag(ppca$Eval))) %>%
  mutate(cum.sum = cumsum(prop.var)) %>%
  ggplot(aes(x = axis, y = prop.var, group = 1, label = round(cum.sum, 3))) +
  geom_point(pch = 16, size = 2) +
  geom_text(position = position_nudge(x = 0.05, y = 0.025)) +
  geom_line() +
  xlab('PC-Axis') +
  ylab('Proportion of Variance Explained') +
  theme_bw() +
  theme(aspect.ratio = 1)


## ------------------------------------------------------------------------------------------------------------------------------------------------------------------------------------
ppca.scores<-data.frame(ppca$S) %>%
  rownames_to_column('species') %>%
  left_join(mean.ratio.dat %>% select(species, family, microhabitat))
ppca.scores[which(ppca.scores$microhabitat == ''), 'microhabitat']<-NA
ppca.scores$microhabitat<-factor(ppca.scores$microhabitat,
                                 levels = c('torrent', 'aquatic', 'semi.aquatic',
                                            'arboreal', 'semi.arboreal',
                                            'burrowing', 'semi.burrowing', 'terrestrial'))


## ------------------------------------------------------------------------------------------------------------------------------------------------------------------------------------
#create sub-plots for figure 1
hylid.plot<-ggplot(ppca.scores, aes(x = PC1, y = PC2)) +
  geom_hex(bins = 15, aes(fill = after_stat(count)), color = 'grey78') +
  scale_fill_gradientn(colors =c('white', 'black')) +
  labs(fill = guide_colorbar(title = 'Count', title.position = 'top')) +
  new_scale_fill() +
  geom_point(data = ppca.scores %>% filter(family == 'Hylidae'),
             aes(x = PC1, y = PC2), fill = 'dodgerblue', shape = 21, size = 2) +
  labs(x = 'pPC-1 (41.19%)',
       y = 'pPC-2 (28.19%)') +
  ggtitle(label = 'a. Hylidae (n = 207 of 1036)') +
  theme_bw() +
  theme(aspect.ratio = 1,
        axis.text.x = element_blank(),
        axis.title.x = element_blank())

ranid.plot<-ggplot(ppca.scores, aes(x = PC1, y = PC2)) +
  geom_hex(bins =15, aes(fill = after_stat(count)), color = 'grey78') +
  scale_fill_gradientn(colors =c('white', 'black')) +
  labs(fill = guide_colorbar(title = 'Count', title.position = 'top')) +
  new_scale_fill() +
  geom_point(data = ppca.scores %>% filter(family == 'Ranidae'),
             aes(x = PC1, y = PC2), fill = 'dodgerblue', shape = 21, size = 2) +
  labs(x = 'pPC-1 (41.19%)',
       y = 'pPC-2 (28.19%)') +
  ggtitle(label = 'b. Ranidae (n = 103 of 434)') +
  theme_bw() +
  theme(aspect.ratio = 1,
        axis.text = element_blank(),
        axis.title = element_blank())

pyxi.plot<-ggplot(ppca.scores, aes(x = PC1, y = PC2)) +
  geom_hex(bins =15, aes(fill = after_stat(count)), color = 'grey78') +
  scale_fill_gradientn(colors =c('white', 'black')) +
  labs(fill = guide_colorbar(title = 'Count', title.position = 'top')) +
  new_scale_fill() +
  geom_point(data = ppca.scores %>% filter(family == 'Pyxicephalidae'),
             aes(x = PC1, y = PC2), fill = 'dodgerblue', shape = 21, size = 2) +
  labs(x = 'pPC-1 (41.19%)',
       y = 'pPC-2 (28.19%)') +
  ggtitle(label = 'c. Pyxicephalidae (n = 23 of 87)') +
  theme_bw() +
  theme(aspect.ratio = 1)


bomb.plot<-ggplot(ppca.scores, aes(x = PC1, y = PC2)) +
  geom_hex(bins =15, aes(fill = after_stat(count)), color = 'grey78') +
  scale_fill_gradientn(colors =c('white', 'black')) +
  labs(fill = guide_colorbar(title = 'Count', title.position = 'top')) +
  new_scale_fill() +
  geom_point(data = ppca.scores %>% filter(family == 'Bombinatoridae'),
             aes(x = PC1, y = PC2), fill = 'dodgerblue', shape = 21, size = 2) +
  labs(x = 'pPC-1 (41.19%)',
       y = 'pPC-2 (28.19%)') +
  ggtitle(label = 'd. Bombinatoridae (n = 6 of 10)') +
  theme_bw() +
  theme(aspect.ratio = 1,
        axis.text.y = element_blank(),
        axis.title.y = element_blank())

(fam.morpho.plot<-hylid.plot +
  ranid.plot +
  pyxi.plot +
  bomb.plot + 
  plot_layout(nrow = 2, guides = 'collect'))


## ------------------------------------------------------------------------------------------------------------------------------------------------------------------------------------
#create sub-plots for supplementary figure 1
burr.pc34<-ggplot() +
  ggtitle('c') +
  geom_point(
    data = ppca.scores %>% filter(!grepl('-', microhabitat)),
    aes(x = PC3, y = PC4, fill = microhabitat),
    alpha = 0.3,
    shape = 21,
    size = 2
  ) +
  geom_point(
    data = ppca.scores %>% filter(!grepl('-', microhabitat),
                                  grepl('burrow', microhabitat)),
    aes(x = PC3, y = PC4, fill = microhabitat),
    shape = 21,
    size = 2
  ) +
  scale_fill_viridis(
    discrete = T,
    na.value = 'white',
    option = 'turbo',
    labels = c(
      'Torrent',
      'Aquatic',
      'Semi-aquatic',
      'Arboreal',
      'Semi-arboreal',
      'Burrowing',
      'Semi-burrowing',
      'Terrestrial',
      'Unknown'
    )
  ) +
  labs (fill = 'Microhabitat',
        x = 'pPC-3 (11.47%)',
        y = 'pPC-4 (7.24%)') +
  guides(fill = guide_legend(title.position = 'top', order = 0)) +
  theme_bw() +
  theme(
    aspect.ratio = 1,
    legend.position = 'none',
    plot.margin = unit(c(0, 0.1, 0, 0), 'cm')
  )

aqua.pc12<-ggplot() +
  theme_bw() +
  ggtitle('a') +
  geom_point(
    data = ppca.scores %>% filter(!grepl('-', microhabitat)),
    aes(x = PC1, y = PC2, fill = microhabitat),
    alpha = 0.3,
    shape = 21,
    size = 2
  ) +
  geom_point(
    data = ppca.scores %>% filter(!grepl('-', microhabitat),
                                  grepl('aquatic', microhabitat)),
    aes(x = PC1, y = PC2, fill = microhabitat),
    shape = 21,
    size = 2
  ) +
  geom_point(
    data = ppca.scores %>% filter(!grepl('-', microhabitat),
                                  grepl('torrent', microhabitat)),
    aes(x = PC1, y = PC2, fill = microhabitat),
    shape = 21,
    size = 2
  ) +
  scale_fill_viridis(
    discrete = T,
    na.value = 'white',
    option = 'turbo',
    labels = c(
      'Torrent',
      'Aquatic',
      'Semi-aquatic',
      'Arboreal',
      'Semi-arboreal',
      'Burrowing',
      'Semi-burrowing',
      'Terrestrial',
      'Unknown'
    )
  ) +
  labs (fill = 'Microhabitat',
        y = 'pPC-2 (28.19%)',
        x = 'pPC-1 (41.20%)') +
  guides(fill = guide_legend(title.position = 'top', order = 0)) +
  theme(
    aspect.ratio = 1,
    legend.position = 'none',
    plot.margin = unit(c(0, 0.1, 0, 0), 'cm')
  )

arbo.pc12<-ggplot() +
  theme_bw() +
  ggtitle('b') +
  geom_point(
    data = ppca.scores %>% filter(!grepl('-', microhabitat)),
    aes(x = PC1, y = PC2, fill = microhabitat),
    alpha = 0.3,
    shape = 21,
    size = 2
  ) +
  geom_point(
    data = ppca.scores %>% filter(!grepl('-', microhabitat),
                                  grepl('boreal', microhabitat)),
    aes(x = PC1, y = PC2, fill = microhabitat),
    shape = 21,
    size = 2
  ) +
  scale_fill_viridis(
    discrete = T,
    na.value = 'white',
    option = 'turbo',
    labels = c(
      'Torrent',
      'Aquatic',
      'Semi-aquatic',
      'Arboreal',
      'Semi-arboreal',
      'Burrowing',
      'Semi-burrowing',
      'Terrestrial',
      'Unknown'
    )
  ) +
  labs (fill = 'Microhabitat',
        y = 'pPC-2 (28.19%)',
        x = 'pPC-1 (41.20%)') +
  guides(fill = guide_legend(title.position = 'top', order = 0)) +
  theme(
    aspect.ratio = 1,
    legend.position = 'none',
    plot.margin = unit(c(0, 0.1, 0, 0), 'cm')
  )

terr.pc12<-ggplot() +
  theme_bw() +
  ggtitle('d') +
  geom_point(
    data = ppca.scores %>% filter(!grepl('-', microhabitat)),
    aes(x = PC1, y = PC2, fill = microhabitat),
    alpha = 0.3,
    shape = 21,
    size = 2
  ) +
  geom_point(
    data = ppca.scores %>% filter(!grepl('-', microhabitat),
                                  grepl('terr', microhabitat)),
    aes(x = PC1, y = PC2, fill = microhabitat),
    shape = 21,
    size = 2
  ) +
  scale_fill_viridis(
    discrete = T,
    na.value = 'white',
    option = 'turbo',
    labels = c(
      'Torrent',
      'Aquatic',
      'Semi-aquatic',
      'Arboreal',
      'Semi-arboreal',
      'Burrowing',
      'Semi-burrowing',
      'Terrestrial',
      'Unknown'
    )
  ) +
  labs (fill = 'Microhabitat',
        y = 'pPC-2 (28.19%)',
        x = 'pPC-1 (41.20%)') +
  guides(fill = guide_legend(title.position = 'top', order = 0)) +
  theme(
    aspect.ratio = 1,
    legend.position = 'right',
    plot.margin = unit(c(0, 0.1, 0, 0), 'cm')
  )


## ------------------------------------------------------------------------------------------------------------------------------------------------------------------------------------
(micro.morph.plot<-aqua.pc12 + 
  arbo.pc12 + 
  burr.pc34 + 
  terr.pc12)


## ------------------------------------------------------------------------------------------------------------------------------------------------------------------------------------
#remove taxa
taxa_remove<-ppca.scores %>%
  group_by(family) %>% 
  summarise(count = n()) %>% 
  filter(count < 2) %>%
  pull(family)

ppca.scores2<-ppca.scores %>%
  filter(!family %in% taxa_remove)


## ------------------------------------------------------------------------------------------------------------------------------------------------------------------------------------
frog.ch<-convhulln(p = ppca.scores2[,2:6], 'FA')


## ------------------------------------------------------------------------------------------------------------------------------------------------------------------------------------
#frog.hv<-hypervolume_svm(data = ppca.scores2[,2:6])


## ------------------------------------------------------------------------------------------------------------------------------------------------------------------------------------
#estimate five-dimensional convex hulls for each quadrant
quads.ch<-list(
  get.vol(rates = fam.dat.cs, scores = ppca.scores2, clades = 'family', dataset = 'family', column = 'crown_low', vol = 'conv'),
  get.vol(rates = fam.dat.cs, scores = ppca.scores2, clades = 'family', dataset = 'family', column = 'crown_med', vol = 'conv'),
  get.vol(rates = fam.dat.cs, scores = ppca.scores2, clades = 'family', dataset = 'family', column = 'crown_high', vol = 'conv'),
  get.vol(rates = fam.dat.cs, scores = ppca.scores2, clades = 'family', dataset = 'family', column = 'stem_low', vol = 'conv'),
  get.vol(rates = fam.dat.cs, scores = ppca.scores2, clades = 'family', dataset = 'family', column = 'stem_med', vol = 'conv'),
  get.vol(rates = fam.dat.cs, scores = ppca.scores2, clades = 'family', dataset = 'family',column = 'stem_high', vol = 'conv')
)
quads.ch.table<-bind_rows(lapply(quads.ch, function(x) x$table))
quads.ch.table<-bind_rows(lapply(quads.ch, function(x) x$table))
quads.ch.table$vol.prop<-quads.ch.table$vol/frog.ch$vol
quads.ch.table$n.prop<-quads.ch.table$n/quads.ch.table %>% group_by(div.rate) %>% summarise(tot = sum(n)) %>% pull(tot) %>% unique


## ------------------------------------------------------------------------------------------------------------------------------------------------------------------------------------
# quads.hv<-list(
#   get.vol(rates = fam.dat.cs, scores = ppca.scores2, clades = 'family', dataset = 'family', column = 'crown_low', vol = 'hyper'),
#   get.vol(rates = fam.dat.cs, scores = ppca.scores2, clades = 'family', dataset = 'family', column = 'crown_med', vol = 'hyper'),
#   get.vol(rates = fam.dat.cs, scores = ppca.scores2, clades = 'family', dataset = 'family', column = 'crown_high', vol = 'hyper'),
#   get.vol(rates = fam.dat.cs, scores = ppca.scores2, clades = 'family', dataset = 'family', column = 'stem_low', vol = 'hyper'),
#   get.vol(rates = fam.dat.cs, scores = ppca.scores2, clades = 'family', dataset = 'family', column = 'stem_med', vol = 'hyper'),
#   get.vol(rates = fam.dat.cs, scores = ppca.scores2, clades = 'family', dataset = 'family',column = 'stem_high', vol = 'hyper')
# )
# quads.hv.table<-bind_rows(lapply(quads.hv, function(x) x$table))
# quads.hv.table$vol.prop<-quads.hv.table$vol/get_volume(frog.hv)
# quads.hv.table$n.prop<-quads.hv.table$n/quads.hv.table %>% group_by(div.rate) %>% summarise(tot = sum(n)) %>% pull(tot) %>% unique


## ------------------------------------------------------------------------------------------------------------------------------------------------------------------------------------
#create a vector of families with at least 6 species measured
fams<-ppca.scores2 %>% 
  group_by(family) %>% 
  summarise(n = n()) %>% 
  filter(n >= 6) %>%
  pull(family)

#estimate convex hulls and save output as a list
fam.ch<-lapply(fams, function(x) convhulln(p = ppca.scores2 %>%
                                             filter(family == x) %>%
                                             select(PC1:PC5),
                                           'FA')
)
names(fam.ch)<-fams

#this is the code used to estimate hypervolumes
# fam.hv<-lapply(fams, function(x) hypervolume_svm(data = ppca.scores2 %>%
#                                                    filter(family == x) %>%
#                                                    select(PC1:PC5)
# )
# )
#names(fams.hv)<-fams

# vol.evo<-bind_rows(mapply(function(x,y) {
#   data.frame(ch = x$vol,
#              hv = get_volume(y)
#              )
# }, x = fam.ch, y = fam.hv, SIMPLIFY = F), .id = 'family') %>%
#   left_join(., fam.dat.cs %>% select(family, ratio.sigma)) %>%
#   mutate(ch = scale(ch^(1/5), center = T) %>% as.vector(),
#          hv = scale(hv^(1/5), center = T) %>% as.vector()) %>%
#   column_to_rownames('family')


## ------------------------------------------------------------------------------------------------------------------------------------------------------------------------------------
(ch.hv.evo.cor<-gls.corr(vol.evo, tree = treedata(fam.tree, vol.evo, sort = T, warnings = F)$phy))
cor.pvalue(ch.hv.evo.cor$unbiased.cors, nrow(vol.evo), type = 'r.stat')


## ------------------------------------------------------------------------------------------------------------------------------------------------------------------------------------
(vol.evo.plot<-ggplot(vol.evo, aes(x = ratio.sigma, y = ch, size = hv, fill = hv)) +
          geom_point(shape = 21) +
          scale_x_continuous(breaks = pretty_breaks(n = 10)) +
          scale_y_continuous(breaks = pretty_breaks(n = 10)) +
          scale_size_continuous(name = 'Hypervolume',
                                breaks = seq(from = -2.25, to = 1.75),
                                limits = c(-1.75, 2.75),
                                guide = guide_legend(reverse = T)) +
          scale_fill_viridis(name = 'Hypervolume',
                             breaks = seq(from = -2.25, to = 1.75)) +
          labs(y = 'Convex Hull',
               x = expression(paste('Morphological Rate ', (sigma^{2})))) +
          theme_bw() +
          theme(aspect.ratio = 1)
)


## ------------------------------------------------------------------------------------------------------------------------------------------------------------------------------------
div.sp.n.cor<-gls.corr(fam.dat.cs %>% column_to_rownames('family') %>% select(n:bd_rates) %>% mutate(n = log(n)),
                       tree = treedata(fam.tree, fam.dat.cs %>% column_to_rownames('family'), sort = T, warnings = F)$phy)
div.sp.n.cor$unbiased.cors
diag(div.sp.n.cor$unbiased.cors) <- NA # To get reasonable results, since diagonal is a variable on itself (correlation == 1)
cor.pvalue(div.sp.n.cor$unbiased.cors, nrow(fam.dat.cs), type = 'z.stat')


## ------------------------------------------------------------------------------------------------------------------------------------------------------------------------------------
fam.tree$tip.label<-as.character(fam.tree$tip.label)
fit.stem_med<-fastAnc(treedata(fam.tree, fam.dat.cs %>% column_to_rownames('family'), sort = T, warnings = F)$phy, fam.dat.cs %>% pull(stem_med, name=family), vars=T, CI=T)
fit.ratio.sigma<-fastAnc(treedata(fam.tree, fam.dat.cs %>% column_to_rownames('family'), sort = T, warnings = F)$phy, fam.dat.cs %>% pull(ratio.sigma, name=family), vars=T, CI=T)
stem.td<-data.frame(node = tidytree::nodeid(treedata(fam.tree, fam.dat.cs %>% column_to_rownames('family'), sort = T, warnings = F)$phy, fam.dat.cs %>% pull(family)), trait = fam.dat.cs$stem_med)
sigma.td<-data.frame(node = tidytree::nodeid(treedata(fam.tree, fam.dat.cs %>% column_to_rownames('family'), sort = T, warnings = F)$phy, fam.dat.cs %>% pull(family)), trait = fam.dat.cs$ratio.sigma)
stem.nd<-data.frame(node = names(fit.stem_med$ace), trait = fit.stem_med$ace)
sigma.nd<-data.frame(node = names(fit.ratio.sigma$ace), trait = fit.ratio.sigma$ace)
d.stem<-rbind(stem.td, stem.nd)
d.sigma<-rbind(sigma.td, sigma.nd)
d.stem$node<-as.numeric(d.stem$node)
d.sigma$node<-as.numeric(d.sigma$node)
stem.tree<-full_join(treedata(fam.tree, fam.dat.cs %>% column_to_rownames('family'), sort = T, warnings = F)$phy, d.stem, by='node')
sigma.tree<-full_join(treedata(fam.tree, fam.dat.cs %>% column_to_rownames('family'), sort = T, warnings = F)$phy, d.sigma, by='node')
stem.tree.plot <-
  ggtree(stem.tree,
         aes(color = trait),
         lwd = 0.5,
         ladderize = F) +
  scale_color_viridis(
    option = 'viridis',
    guide = guide_colorbar(
      title = 'Diversification Rate',
      # title.position = 'left',
      # label.position = 'top',
      frame.colour = 'black',
      frame.linewidth = 1 
    ),
    limits =c(-3.3, 1.2)
  ) +
  theme(legend.position = 'top')
sigma.tree.plot<-ggtree(sigma.tree, aes(color=trait), lwd=1, ladderize=F) +
  scale_color_viridis(option = 'inferno')


d1<-stem.tree.plot$data
d2<-sigma.tree.plot$data
d2$x<-max(d2$x) - d2$x + max(d1$x) +180
stem.tree.plot +
  new_scale_color() +
  geom_tree(data = d2, aes(color = trait), lwd = 0.5) +
  scale_color_viridis(
    option = 'inferno',
    guide = guide_colorbar(
      title = 'Morphological Rate',
      title.position = 'right',
      label.position = 'top',
      frame.linewidth = 1,
      frame.colour = 'black'
    ),
    limits = c(-3, 2.3)
  ) +
  geom_tiplab(
    color = 'black',
    hjust = 'center',
    offset = 90,
    size = 2.5
  ) +
  theme_tree2() +
  scale_x_continuous(
    breaks = seq(0, 220, by = 20),
    labels = rev(seq(0, 220, by = 20)),
    name = 'Time (MYA)'
  ) +
  theme(
    legend.position = 'top',
    plot.title = element_text(hjust = 1),
    aspect.ratio = 1,
    legend.key.width = unit(0.5, 'cm'),
    legend.key.height = unit(0.25, 'cm')
  )


## ------------------------------------------------------------------------------------------------------------------------------------------------------------------------------------
(evo.div.rate.plot<-fam.dat.cs %>% 
  left_join(vol.evo %>% select(-ratio.sigma) %>% rownames_to_column('family')) %>%
  ggplot(aes(x = stem_med, y = ratio.sigma, fill = hv)) +
  geom_hline(yintercept = 0) +
  geom_vline(xintercept = 0) +
  geom_point(shape = 21, size = 3) +
  scale_x_continuous(breaks = pretty_breaks(n = 10), limits = c(-3.5, 3.5)) +
  scale_y_continuous(breaks = pretty_breaks(n = 10),limits = c(-3.5, 3.5)) +
  labs(x = 'Net diversification rate', y = expression(paste('Morphological Rate  ', (sigma^{2}))), fill = NULL) +
  scale_fill_viridis(name = 'Hypervolume') + 
  theme_bw() +
  theme(aspect.ratio = 1)
)


## ------------------------------------------------------------------------------------------------------------------------------------------------------------------------------------
lab.plot<-fam.dat.cs %>% 
  left_join(vol.evo %>% select(-ratio.sigma) %>% rownames_to_column('family')) %>%
  ggplot(aes(x = stem_med, y = ratio.sigma, fill = hv, label = family)) +
  geom_hline(yintercept = 0) +
  geom_vline(xintercept = 0) +
  geom_rect(aes(xmin = -0.75, xmax = 1.5, ymin = -0.25, ymax = 0.8),
            fill = NA, color = 'black') +
  geom_point(shape = 21, size = 3) +
  scale_x_continuous(breaks = pretty_breaks(n = 10), limits = c(-3.5, 3.5)) +
  scale_y_continuous(breaks = pretty_breaks(n = 10),limits = c(-3.5, 3.5)) +
  geom_text_repel(size = 2) +
  labs(x = 'Net diversification rate', y = expression(paste('Morphological Rate  ', (sigma^{2}))), fill = NULL) +
  ggtitle('a.') +
  scale_fill_viridis(name = 'Hypervolume') + 
  theme_bw() +
  theme(aspect.ratio = 1,
        axis.text = element_text(size = 9),
        axis.title = element_text(size = 9),
        plot.title = element_text(size = 9),
        legend.position = 'bottom')

inset.lab1<-fam.dat.cs %>% 
  left_join(vol.evo %>% select(-ratio.sigma) %>% rownames_to_column('family')) %>%
  ggplot(aes(x = stem_med, y = ratio.sigma, fill = hv, label = family)) +
  geom_hline(yintercept = 0) +
  geom_vline(xintercept = 0) +
  geom_point(shape = 21, size = 3) +
  scale_x_continuous(breaks = c(-1, -0.5, 0, 0.5, 1, 1.5), limits = c(-0.75, 1.5)) +
  scale_y_continuous(breaks = c(-0.5, 0, 0.5, 1), limits = c(-0.25, 0.8)) +
  scale_fill_viridis(name = 'Hypervolume') + 
  geom_text_repel(size = 2) +
  labs(x = 'Net diversification rate', y = expression(paste('Morphological Rate  ', (sigma^{2}))), fill = NULL) +
  ggtitle('b.') +
  theme_bw() +
  theme(aspect.ratio = 0.75,
        axis.text = element_text(size = 9),
        axis.title = element_text(size = 9),
        plot.title = element_text(size = 9),
        legend.position ='bottom')

(lab.evo.div.plot<-lab.plot + inset.lab1 + plot_layout(ncol = 2, guides = 'collect') & 
    theme(legend.position = 'bottom', legend.title = element_text(size = 9)))


## ------------------------------------------------------------------------------------------------------------------------------------------------------------------------------------
quads.hv.table %>% filter(div.rate == 'stem_med')

#to see convex hull proportions
#quads.ch.table %>% filter(div.rate == 'stem_med')


## ------------------------------------------------------------------------------------------------------------------------------------------------------------------------------------
(crown_stem_evo.div.plot<-fam.dat.cs %>%
  select(family, ratio.sigma:stem_high) %>%
  pivot_longer(cols = c(crown_low:stem_high), names_to = 'div', values_to = 'rate') %>%
  separate(col = div, into = c('div', 'ex.frac'), sep = '_') %>%
  mutate(ex.frac = factor(ex.frac, levels = c('low', 'med', 'high'))) %>% 
  ggplot(aes(x = rate, y = ratio.sigma)) +
  geom_vline(xintercept = 0) +
  geom_hline(yintercept = 0) +
  geom_point(shape = 21, fill = 'grey') +
  facet_grid(ex.frac ~ div) +
  xlab('Diversification rate') +
  ylab(expression(paste('Morphological rate ', (sigma^{2})))) +
  scale_x_continuous(breaks = pretty_breaks(n = 6), limits = c(-3.35, 3.35)) +
  scale_y_continuous(breaks = pretty_breaks(n = 6), limits = c(-3.35, 3.35)) +
  theme_bw() +
  theme(aspect.ratio = 1,
        strip.background = element_blank(),
        axis.text = element_text(color = 'black'))
)

quads.hv.table
quads.ch.table


## ------------------------------------------------------------------------------------------------------------------------------------------------------------------------------------
quads.med.ch<-list(
  get.vol(rates = fam.dat.cs, scores = ppca.scores2, clades = 'family', dataset = 'family',  column = 'crown_low', vol = 'conv', med = T),
  get.vol(rates = fam.dat.cs, scores = ppca.scores2, clades = 'family', dataset = 'family', column = 'crown_med', vol = 'conv', med = T),
  get.vol(rates = fam.dat.cs, scores = ppca.scores2, clades = 'family', dataset = 'family', column = 'crown_high', vol = 'conv', med = T),
  get.vol(rates = fam.dat.cs, scores = ppca.scores2, clades = 'family', dataset = 'family', column = 'stem_low', vol = 'conv', med = T),
  get.vol(rates = fam.dat.cs, scores = ppca.scores2, clades = 'family', dataset = 'family', column = 'stem_med', vol = 'conv', med = T),
  get.vol(rates = fam.dat.cs, scores = ppca.scores2, clades = 'family', dataset = 'family', column = 'stem_high', vol = 'conv', med = T),
  get.vol(rates = fam.dat.cs, scores = ppca.scores2, clades = 'family', dataset = 'family', column = 'bd_rates', vol = 'conv', med = T)
)
quads.med.ch.table<-bind_rows(lapply(quads.med.ch, function(x) x$table))
quads.med.ch.table$vol.prop<-quads.med.ch.table$vol/frog.ch$vol
quads.med.ch.table$n.prop<-quads.med.ch.table$n/quads.med.ch.table %>% group_by(div.rate) %>% summarise(tot = sum(n)) %>% pull(tot) %>% unique

bd.ch<-get.vol(rates = fam.dat.cs, scores = ppca.scores2, clades = 'family', dataset = 'family',column = 'bd_rates', vol = 'conv')
bd.ch.table<-bd.ch$table
bd.ch.table$vol.prop<-bd.ch.table$vol/frog.ch$vol
bd.ch.table$n.prop<-bd.ch.table$n/bd.ch.table %>% group_by(div.rate) %>% summarise(tot = sum(n)) %>% pull(tot) %>% unique

# system.time(quads.med.hv<-list(
#   get.vol(rates = fam.dat.cs, scores = ppca.scores2, clades = 'family', dataset = 'family',  column = 'crown_low', vol = 'hyper', med = T),
#   get.vol(rates = fam.dat.cs, scores = ppca.scores2, clades = 'family', dataset = 'family', column = 'crown_med', vol = 'hyper', med = T),
#   get.vol(rates = fam.dat.cs, scores = ppca.scores2, clades = 'family', dataset = 'family', column = 'crown_high', vol = 'hyper', med = T),
#   get.vol(rates = fam.dat.cs, scores = ppca.scores2, clades = 'family', dataset = 'family', column = 'stem_low', vol = 'hyper', med = T),
#   get.vol(rates = fam.dat.cs, scores = ppca.scores2, clades = 'family', dataset = 'family', column = 'stem_med', vol = 'hyper', med = T),
#   get.vol(rates = fam.dat.cs, scores = ppca.scores2, clades = 'family', dataset = 'family', column = 'stem_high', vol = 'hyper', med = T),
#   get.vol(rates = fam.dat.cs, scores = ppca.scores2, clades = 'family', dataset = 'family', column = 'bd_rates', vol = 'hyper', med = T)
# )) # took 1459 seconds
# quads.med.hv.table<-bind_rows(lapply(quads.med.hv, function(x) x$table))
# quads.med.hv.table$vol.prop<-quads.med.hv.table$vol/get_volume(frog.hv)
# quads.med.hv.table$n.prop<-quads.med.hv.table$n/quads.med.hv.table %>% group_by(div.rate) %>% summarise(tot = sum(n)) %>% pull(tot) %>% unique

#bd.hv<-get.vol(rates = fam.dat.cs, scores = ppca.scores2, clades = 'family', dataset = 'family',column = 'bd_rates', vol = 'hyper')
# bd.hv.table<-bd.hv$table
# bd.hv.table$vol.prop<-bd.hv.table$vol/get_volume(frog.hv)
# bd.hv.table$n.prop<-bd.hv.table$n/bd.hv.table %>% group_by(div.rate) %>% summarise(tot = sum(n)) %>% pull(tot) %>% unique
  
  
(median_bd.rates.plot<-fam.dat.cs %>%
  left_join(vol.evo %>% select(-ratio.sigma) %>% rownames_to_column('family')) %>%
  ggplot(aes(x = stem_med, y = ratio.sigma, fill = hv)) +
  geom_hline(yintercept = median(fam.dat.cs$ratio.sigma)) +
  geom_vline(xintercept = median(fam.dat.cs$stem_med)) +
  geom_point(shape = 21, size = 3) +
  scale_x_continuous(breaks = pretty_breaks(10), limits = c(-3.5, 3.5)) +
  scale_y_continuous(breaks = pretty_breaks(10), limits = c(-3.5, 3.5)) +
  scale_fill_viridis() +
  labs(x = 'Net Diversification Rate (Stem age, moderate extinction rate)',
       y = expression(paste('Morphological Rate ', (sigma^{2}))),
       title = 'a. Medians as quadrant boundaries') +
  theme_bw() +
   theme(aspect.ratio = 1,
        axis.text = element_text(size = 9),
        axis.title = element_text(size = 9),
        legend.text = element_text(size = 9),
        legend.title = element_text(size = 9),
        plot.title = element_text(size = 9)) + 
fam.dat.cs %>%
  left_join(vol.evo %>% select(-ratio.sigma) %>% rownames_to_column('family')) %>%
  ggplot(aes(x = bd_rates, y = ratio.sigma, fill = hv)) +
  geom_hline(yintercept = 0) +
  geom_vline(xintercept = 0) +
  geom_point(shape = 21, size = 3) +
  scale_x_continuous(breaks = pretty_breaks(6), limits = c(-3, 3)) +
  scale_y_continuous(breaks = pretty_breaks(6), limits = c(-3, 3)) +
  scale_fill_viridis() +
  labs(x = 'Net Diversification Rate (Birth-death estimator)',
       y = expression(paste('Morphological Rate ', (sigma^{2}))),
       title = 'b. Means as quadrant boundaries') +
  theme_bw() +
  theme(aspect.ratio = 1,
        axis.text = element_text(size = 9),
        axis.title = element_text(size = 9),
        legend.text = element_text(size = 9),
        legend.title = element_text(size = 9),
        plot.title = element_text(size = 9)) +
  plot_layout(ncol = 2, guides = 'collect'))

quads.med.hv.table %>% filter(div.rate == 'stem_med')
quads.med.ch.table %>% filter(div.rate == 'stem_med')
bd.hv.table
bd.ch.table


## ------------------------------------------------------------------------------------------------------------------------------------------------------------------------------------
#subset the tree to include only anurans (this tree contains all amphibians)
jp7k<-extract.clade(jp7k, node = findMRCA(jp7k, tips = c('Ascaphus_truei', 'Aglyptodactylus_madagascariensis')))
is.ultrametric(jp7k)
#similar to the genetic tree, the taxonomic tree is not ultrametric due to numerical precision
jp7k<-force.ultrametric(jp7k)

#again, similar to the genetic tree, rename several taxa
jp7k$tip.label[c(5248, 5250:5257)]<-gsub('Indirana_', 'Sallywalkerana_', jp7k$tip.label[c(5248, 5250:5257)])
jp7k$tip.label[5217]<-'Alcalus_baluensis'

#create a vector of species names from the morphological dataset
sp.in.dat<-mean.ratio.dat %>%
    pull(species)


#create time slices at 80, 100, and 120 million year intervals for both the taxonomic tree and from the original tree from the start of this markdown document
jp7k.80<-treeSlice(jp7k, slice = max(nodeHeights(jp7k))-80, trivial = F)
jp7k.100<-treeSlice(jp7k, slice = max(nodeHeights(jp7k))-100, trivial = F)
jp7k.120<-treeSlice(jp7k, slice = max(nodeHeights(jp7k))-120, trivial = F)
jp.tree.80<-treeSlice(jp.tree, slice = max(nodeHeights(jp.tree))-80, trivial = F)
jp.tree.100<-treeSlice(jp.tree, slice = max(nodeHeights(jp.tree))-100, trivial = F)
jp.tree.120<-treeSlice(jp.tree, slice = max(nodeHeights(jp.tree))-120, trivial = F)

#create a dataframe for each time slice of species names with which numbered clade they belong to
jp7k.taxa.80<-bind_rows(lapply(jp7k.80, function(x) data.frame(species = x$tip.label)), .id = 'clade') %>%
  mutate(clade = as.numeric(clade))
jp7k.taxa.100<-bind_rows(lapply(jp7k.100, function(x) data.frame(species = x$tip.label)), .id = 'clade') %>%
  mutate(clade = as.numeric(clade))
jp7k.taxa.120<-bind_rows(lapply(jp7k.120, function(x) data.frame(species = x$tip.label)), .id = 'clade') %>%
  mutate(clade = as.numeric(clade))

#same as above, but do this for the genetic tree time slices
jp.tree.taxa.80<-bind_rows(lapply(jp.tree.80, function(x) data.frame(species = x$tip.label)), .id = 'clade') %>%
  mutate(clade = as.numeric(clade))
jp.tree.taxa.100<-bind_rows(lapply(jp.tree.100, function(x) data.frame(species = x$tip.label)), .id = 'clade') %>%
  mutate(clade = as.numeric(clade))
jp.tree.taxa.120<-bind_rows(lapply(jp.tree.120, function(x) data.frame(species = x$tip.label)), .id = 'clade') %>%
  mutate(clade = as.numeric(clade))

#create an empty table to tabulate which clades from jp.tree match with those in the taxonomic clade
taxon.count.80<-data.frame(clade = 1:length(unique(jp.tree.taxa.80$clade)), jp.n = NA, dat.n = NA)
taxon.count.100<-data.frame(clade = 1:length(unique(jp.tree.taxa.100$clade)), jp.n = NA, dat.n = NA)
taxon.count.120<-data.frame(clade = 1:length(unique(jp.tree.taxa.120$clade)), jp.n = NA, dat.n = NA)

#loop through and identify a single taxon from each numbered clade of the taxonomic tree and match them to the numbered clades in jp.tree
for(i in 1:length(unique(jp.tree.taxa.80$clade))) {
  for(j in 1:length(unique(jp7k.taxa.80$clade))) {
    x.tmp<-jp.tree.taxa.80 %>%
      filter(clade == i) %>%
      pull(species)
    
    y.tmp<-jp7k.taxa.80 %>%
      filter(clade == j) %>%
      pull(species)
    
    if(sum(x.tmp %in% y.tmp)) {
      taxon.count.80[i, 'jp.n']<-length(y.tmp)
      taxon.count.80[i, 'dat.n']<-sum(sp.in.dat %in% x.tmp)
    }
  }
  rm(x.tmp, y.tmp)
}

for(i in 1:length(unique(jp.tree.taxa.100$clade))) {
  for(j in 1:length(unique(jp7k.taxa.100$clade))) {
    x.tmp<-jp.tree.taxa.100 %>%
      filter(clade == i) %>%
      pull(species)
    
    y.tmp<-jp7k.taxa.100 %>%
      filter(clade == j) %>%
      pull(species)
    
    if(sum(x.tmp %in% y.tmp)) {
      taxon.count.100[i, 'jp.n']<-length(y.tmp)
      taxon.count.100[i, 'dat.n']<-sum(sp.in.dat %in% x.tmp)
    }
  }
  rm(x.tmp, y.tmp)
}


for(i in 1:length(unique(jp.tree.taxa.120$clade))) {
  for(j in 1:length(unique(jp7k.taxa.120$clade))) {
    x.tmp<-jp.tree.taxa.120 %>%
      filter(clade == i) %>%
      pull(species)
    
    y.tmp<-jp7k.taxa.120 %>%
      filter(clade == j) %>%
      pull(species)
    
    if(sum(x.tmp %in% y.tmp)) {
      taxon.count.120[i, 'jp.n']<-length(y.tmp)
      taxon.count.120[i, 'dat.n']<-sum(sp.in.dat %in% x.tmp)
    }
  }
  rm(x.tmp, y.tmp)
}


## ------------------------------------------------------------------------------------------------------------------------------------------------------------------------------------
tree.sub.80<-lapply(jp.tree.80[taxon.count.80 %>% filter(dat.n > 1) %>% pull(clade)], function(x) tryCatch({
  treedata(x, mean.ratio.dat %>% select(species, head.L:crus.v) %>% column_to_rownames('species'), sort = T, warnings = F)$phy},
  error = function(e) print('Check!')))
dat.80<-lapply(jp.tree.80[taxon.count.80 %>% filter(dat.n > 1) %>% pull(clade)], function(x) tryCatch({
  treedata(x, mean.ratio.dat %>% select(species, head.L:crus.v) %>% column_to_rownames('species'), sort = T, warnings = F)$data},
  error = function(e) print('Check!')))
tree.sub.100<-lapply(jp.tree.100[taxon.count.100 %>% filter(dat.n > 1) %>% pull(clade)], function(x) tryCatch({
  treedata(x, mean.ratio.dat %>% select(species, head.L:crus.v) %>% column_to_rownames('species'), sort = T, warnings = F)$phy},
  error = function(e) print('Check!')))
dat.100<-lapply(jp.tree.100[taxon.count.100 %>% filter(dat.n > 1) %>% pull(clade)], function(x) tryCatch({
  treedata(x, mean.ratio.dat %>% select(species, head.L:crus.v) %>% column_to_rownames('species'), sort = T, warnings = F)$data},
  error = function(e) print('Check!')))
tree.sub.120<-lapply(jp.tree.120[taxon.count.120 %>% filter(dat.n > 1) %>% pull(clade)], function(x) tryCatch({
  treedata(x, mean.ratio.dat %>% select(species, head.L:crus.v) %>% column_to_rownames('species'), sort = T, warnings = F)$phy},
  error = function(e) print('Check!')))
dat.120<-lapply(jp.tree.120[taxon.count.120 %>% filter(dat.n > 1) %>% pull(clade)], function(x) tryCatch({
  treedata(x, mean.ratio.dat %>% select(species, head.L:crus.v) %>% column_to_rownames('species'), sort = T, warnings = F)$data},
  error = function(e) print('Check!')))


## ------------------------------------------------------------------------------------------------------------------------------------------------------------------------------------
match.clades<-function(jp, tax){
  tmp<-data.frame(taxa.clade = 1:length(unique(tax$clade)), jp.clade = NA)
  for(i in 1:length(unique(tax$clade))) {
    for(j in 1:length(unique(jp$clade))) {
      taxa.tmp<-tax %>%
        filter(clade == i) %>%
        pull(species)
      jp.tmp<-jp %>%
        filter(clade == j) %>%
        pull(species)
      if(sum(taxa.tmp %in% jp.tmp)) {
        tmp[i, 'jp.clade']<-j
      }
    }
  }
  tmp
}

match.80<-match.clades(jp7k.taxa.80, jp.tree.taxa.80) %>% rename('clade' = 'taxa.clade')
match.100<-match.clades(jp7k.taxa.100, jp.tree.taxa.100) %>% rename('clade' = 'taxa.clade')
match.120<-match.clades(jp7k.taxa.120, jp.tree.taxa.120) %>% rename('clade' = 'taxa.clade')

taxon.count.80<-taxon.count.80 %>%
  left_join(., match.80) %>%
  filter(dat.n > 1) %>%
  mutate(clade = as.numeric(rownames(.)))

taxon.count.100<-taxon.count.100 %>%
  left_join(., match.100) %>%
  filter(dat.n > 1) %>%
  mutate(clade = as.numeric(rownames(.)))

taxon.count.120<-taxon.count.120 %>%
  left_join(., match.120) %>%
  filter(dat.n > 1) %>%
  mutate(clade = as.numeric(rownames(.)))


## ------------------------------------------------------------------------------------------------------------------------------------------------------------------------------------
gp.80<-gplist(dat.80)
gp.100<-gplist(dat.100)
gp.120<-gplist(dat.120)

sigmas.vec<-function(x, y, z) {
  mapply(function(x, y, z){
    compare.evol.rates(
      A = x,
      phy = y,
      gp = z,
      iter = 1
    )$sigma.d.all
  }, x = x,
  y = y,
  z = z)
}


## ------------------------------------------------------------------------------------------------------------------------------------------------------------------------------------
tips.80<-bind_rows(lapply(dat.80, data.frame), .id = 'clade') %>%
  rownames_to_column('species') %>%
  select(species, clade) %>%
  group_by(clade) %>%
  slice_head(n = 1) %>%
  column_to_rownames('species')

clade.tree.80<-rotateNodes(treedata(jp.tree, tips.80, sort = T, warnings = F)$phy, 'all')
clade.tree.80$tip.label<-treedata(jp.tree, tips.80, sort = T, warnings = F)$data[,1]

tips.100<-bind_rows(lapply(dat.100, data.frame), .id = 'clade') %>%
  rownames_to_column('species') %>%
  select(species, clade) %>%
  group_by(clade) %>%
  slice_head(n = 1) %>%
  column_to_rownames('species')

clade.tree.100<-rotateNodes(treedata(jp.tree, tips.100, sort = T, warnings = F)$phy, 'all')
clade.tree.100$tip.label<-treedata(jp.tree, tips.100, sort = T, warnings = F)$data[,1]

tips.120<-bind_rows(lapply(dat.120, data.frame), .id = 'clade') %>%
  rownames_to_column('species') %>%
  arrange(desc(species)) %>%
  select(species, clade) %>%
  group_by(clade) %>%
  slice_head(n = 1) %>%
  column_to_rownames('species')

clade.tree.120<-rotateNodes(treedata(jp.tree, tips.120, sort = T, warnings = F)$phy, 'all')
clade.tree.120$tip.label<-treedata(jp.tree, tips.120, sort = T, warnings = F)$data[,1]


## ------------------------------------------------------------------------------------------------------------------------------------------------------------------------------------
rates.80<-data.frame(crown.age = sapply(jp7k.80[taxon.count.80$jp.clade], function(x) max(nodeHeights(x))),
                     stem.age = clade.tree.80$edge.length[clade.tree.80$edge[,2] <= Ntip(clade.tree.80)],
                     ratio.sigma = sigmas.vec(x = dat.80, y = tree.sub.80, z = gp.80),
                     set = 80,
                     clade = 1:length(tree.sub.80)) %>%
  left_join(., taxon.count.80 %>% select(clade, jp.n, jp.clade), by = 'clade') %>%
  rename(n = jp.n)

rates.100<-data.frame(crown.age = sapply(jp7k.100[taxon.count.100$jp.clade], function(x) max(nodeHeights(x))),
                      stem.age = clade.tree.100$edge.length[clade.tree.100$edge[,2] <= Ntip(clade.tree.100)],
                      ratio.sigma = sigmas.vec(x = dat.100, y = tree.sub.100, z = gp.100),
                      set = 100,
                      clade = taxon.count.100$clade) %>%
  left_join(., taxon.count.100 %>% select(clade, jp.n, jp.clade), by = 'clade') %>%
  rename(n = jp.n)

rates.120<-data.frame(crown.age = sapply(jp7k.120[taxon.count.120$jp.clade], function(x) max(nodeHeights(x))),
                      stem.age = clade.tree.120$edge.length[clade.tree.120$edge[,2] <= Ntip(clade.tree.120)],
                      ratio.sigma = sigmas.vec(x = dat.120, y = tree.sub.120, z = gp.120),
                      set = 120,
                      clade = 1:length(tree.sub.120)) %>%
  left_join(., taxon.count.120 %>% select(clade, jp.n, jp.clade), by = 'clade') %>%
  rename(n = jp.n)


crown.rate<-function(z) {
  ext.rate <- c(0, 0.5, 0.9)
  names(ext.rate) <- c('low', 'med', 'high')
  crown.rates <- data.frame(lapply(ext.rate, function(x) {
    (log(
      0.5 * z$n * (1 - x ^ 2) +
        2 * x + 0.5 * (1 - x) * sqrt(
          z$n * (
            z$n * x ^ 2 - 8 * x + 2 * z$n * x + z$n
          )
        )
    ) - log(2)) / z$crown.age
  }))
  colnames(crown.rates) <-
    paste('crown', colnames(crown.rates), sep = '_')
  crown.rates
}

stem.rate<-function(z) {
  ext.rate<-c(0, 0.5, 0.9)
  names(ext.rate)<-c('low', 'med', 'high')
  stem.rates<-data.frame(lapply(ext.rate, function(x) {
    log(z$n * (1 - x) + x) / z$stem.age
  }))
  colnames(stem.rates)<-
    paste('stem', colnames(stem.rates), sep = '_')
  stem.rates
}

rates.80<-cbind(rates.80, crown.rate(rates.80), stem.rate(rates.80))
rates.100<-cbind(rates.100, crown.rate(rates.100), stem.rate(rates.100))
rates.120<-cbind(rates.120, crown.rate(rates.120), stem.rate(rates.120))


## ------------------------------------------------------------------------------------------------------------------------------------------------------------------------------------
log.cs<-function(y) {
  y %>%
    mutate(across(crown_low:crown_high, ~ log(.x + 1)),
           across(c(ratio.sigma, stem_low:stem_high), ~ log(.x))) %>%
    relocate(ratio.sigma, .after = clade) %>%
    relocate(n, .after = clade) %>%
    mutate(across(ratio.sigma:stem_high, ~ scale(.x, center = T) %>% as.vector))
}

rates.80.cs<-log.cs(rates.80)
rates.100.cs<-log.cs(rates.100)
rates.120.cs<-log.cs(rates.120)


## ------------------------------------------------------------------------------------------------------------------------------------------------------------------------------------
clades.80<-bind_rows(lapply(dat.80, data.frame), .id ='dat.80') %>%
  rownames_to_column('species') %>%
  select(species,dat.80)

clades.120<-bind_rows(lapply(dat.120, data.frame), .id ='dat.120') %>%
  rownames_to_column('species') %>%
  select(species,dat.120)

clades.100<-bind_rows(lapply(dat.100, data.frame), .id ='dat.100') %>%
  rownames_to_column('species') %>%
  select(species,dat.100)

ppca.scores3<-ppca.scores2 %>%
  left_join(., clades.80) %>%
  left_join(., clades.100) %>%
  left_join(., clades.120)


## ------------------------------------------------------------------------------------------------------------------------------------------------------------------------------------
dat.80.ch<-list(
  get.vol(rates.80.cs, ppca.scores3, clades = 'clade', dataset = 'dat.80', column = 'crown_low', vol = 'conv'),
  get.vol(rates.80.cs, ppca.scores3, clades = 'clade', dataset = 'dat.80', column = 'crown_med', vol = 'conv'),
  get.vol(rates.80.cs, ppca.scores3, clades = 'clade', dataset = 'dat.80', column = 'crown_high', vol = 'conv'),
  get.vol(rates.80.cs, ppca.scores3, clades = 'clade', dataset = 'dat.80', column = 'stem_low', vol = 'conv'),
  get.vol(rates.80.cs, ppca.scores3, clades = 'clade', dataset = 'dat.80', column = 'stem_med', vol = 'conv'),
  get.vol(rates.80.cs, ppca.scores3, clades = 'clade', dataset = 'dat.80', column = 'stem_high', vol = 'conv')
)

dat.100.ch<-list(
  get.vol(rates.100.cs, ppca.scores3, clades = 'clade', dataset = 'dat.100', column = 'crown_low', vol = 'conv'),
  get.vol(rates.100.cs, ppca.scores3, clades = 'clade', dataset = 'dat.100', column = 'crown_med', vol = 'conv'),
  get.vol(rates.100.cs, ppca.scores3, clades = 'clade', dataset = 'dat.100', column = 'crown_high', vol = 'conv'),
  get.vol(rates.100.cs, ppca.scores3, clades = 'clade', dataset = 'dat.100', column = 'stem_low', vol = 'conv'),
  get.vol(rates.100.cs, ppca.scores3, clades = 'clade', dataset = 'dat.100', column = 'stem_med', vol = 'conv'),
  get.vol(rates.100.cs, ppca.scores3, clades = 'clade', dataset = 'dat.100', column = 'stem_high', vol = 'conv')
)

dat.120.ch<-list(
  get.vol(rates.120.cs, ppca.scores3, clades = 'clade', dataset = 'dat.120', column = 'crown_low', vol = 'conv'),
  get.vol(rates.120.cs, ppca.scores3, clades = 'clade', dataset = 'dat.120', column = 'crown_med', vol = 'conv'),
  get.vol(rates.120.cs, ppca.scores3, clades = 'clade', dataset = 'dat.120', column = 'crown_high', vol = 'conv'),
  get.vol(rates.120.cs, ppca.scores3, clades = 'clade', dataset = 'dat.120', column = 'stem_low', vol = 'conv'),
  get.vol(rates.120.cs, ppca.scores3, clades = 'clade', dataset = 'dat.120', column = 'stem_med', vol = 'conv'),
  get.vol(rates.120.cs, ppca.scores3, clades = 'clade', dataset = 'dat.120', column = 'stem_high', vol = 'conv')
)

# system.time(dat.80.hv<-list(
#   get.vol(rates.80.cs, ppca.scores3, clades = 'clade', dataset = 'dat.80', column = 'crown_low', vol = 'hyper'),
#   get.vol(rates.80.cs, ppca.scores3, clades = 'clade', dataset = 'dat.80', column = 'crown_med', vol = 'hyper'),
#   get.vol(rates.80.cs, ppca.scores3, clades = 'clade', dataset = 'dat.80', column = 'crown_high', vol = 'hyper'),
#   get.vol(rates.80.cs, ppca.scores3, clades = 'clade', dataset = 'dat.80', column = 'stem_low', vol = 'hyper'),
#   get.vol(rates.80.cs, ppca.scores3, clades = 'clade', dataset = 'dat.80', column = 'stem_med', vol = 'hyper'),
#   get.vol(rates.80.cs, ppca.scores3, clades = 'clade', dataset = 'dat.80', column = 'stem_high', vol = 'hyper')
# )) ### took  1461 seconds
# 
# system.time(dat.100.hv<-list(
#   get.vol(rates.100.cs, ppca.scores3, clades = 'clade', dataset = 'dat.100', column = 'crown_low', vol = 'hyper'),
#   get.vol(rates.100.cs, ppca.scores3, clades = 'clade', dataset = 'dat.100', column = 'crown_med', vol = 'hyper'),
#   get.vol(rates.100.cs, ppca.scores3, clades = 'clade', dataset = 'dat.100', column = 'crown_high', vol = 'hyper'),
#   get.vol(rates.100.cs, ppca.scores3, clades = 'clade', dataset = 'dat.100', column = 'stem_low', vol = 'hyper'),
#   get.vol(rates.100.cs, ppca.scores3, clades = 'clade', dataset = 'dat.100', column = 'stem_med', vol = 'hyper'),
#   get.vol(rates.100.cs, ppca.scores3, clades = 'clade', dataset = 'dat.100', column = 'stem_high', vol = 'hyper')
# )) ### took 2517 seconds
# 
# system.time(dat.120.hv<-list(
#   get.vol(rates.120.cs, ppca.scores3, clades = 'clade', dataset = 'dat.120', column = 'crown_low', vol = 'hyper'),
#   get.vol(rates.120.cs, ppca.scores3, clades = 'clade', dataset = 'dat.120', column = 'crown_med', vol = 'hyper'),
#   get.vol(rates.120.cs, ppca.scores3, clades = 'clade', dataset = 'dat.120', column = 'crown_high', vol = 'hyper'),
#   get.vol(rates.120.cs, ppca.scores3, clades = 'clade', dataset = 'dat.120', column = 'stem_low', vol = 'hyper'),
#   get.vol(rates.120.cs, ppca.scores3, clades = 'clade', dataset = 'dat.120', column = 'stem_med', vol = 'hyper'),
#   get.vol(rates.120.cs, ppca.scores3, clades = 'clade', dataset = 'dat.120', column = 'stem_high', vol = 'hyper')
# )) ### took 1622 seconds


## ------------------------------------------------------------------------------------------------------------------------------------------------------------------------------------
dat.80.ch.table<-bind_rows(lapply(dat.80.ch, function(x) x$table))
dat.100.ch.table<-bind_rows(lapply(dat.100.ch, function(x) x$table))
dat.120.ch.table<-bind_rows(lapply(dat.120.ch, function(x) x$table))

# dat.80.hv.table<-bind_rows(lapply(dat.80.hv, function(x) x$table))
# dat.100.hv.table<-bind_rows(lapply(dat.100.hv, function(x) x$table))
# dat.120.hv.table<-bind_rows(lapply(dat.120.hv, function(x) x$table))

dat.80.ch.table$vol.prop<-dat.80.ch.table$vols/frog.ch$vol
dat.100.ch.table$vol.prop<-dat.100.ch.table$vols/frog.ch$vol
dat.120.ch.table$vol.prop<-dat.120.ch.table$vols/frog.ch$vol
dat.80.ch.table$n.prop<-dat.80.ch.table$n/(dat.80.ch.table %>% 
                                                 group_by(div.rate) %>%
                                                 summarise(tot = sum(n)) %>%
                                                 pull(tot) %>%
                                                 unique())
dat.100.ch.table$n.prop<-dat.100.ch.table$n/(dat.100.ch.table %>% 
                                                   group_by(div.rate) %>%
                                                   summarise(tot = sum(n)) %>%
                                                   pull(tot) %>%
                                                   unique())
dat.120.ch.table$n.prop<-dat.120.ch.table$n/(dat.120.ch.table %>% 
                                                   group_by(div.rate) %>%
                                                   summarise(tot = sum(n)) %>%
                                                   pull(tot) %>%
                                                   unique())
# dat.80.hv.table$vol.prop<-dat.80.hv.table$vols/get_volume(frog.hv)
# dat.100.hv.table$vol.prop<-dat.100.hv.table$vols/get_volume(frog.hv)
# dat.120.hv.table$vol.prop<-dat.120.hv.table$vols/get_volume(frog.hv)


## ------------------------------------------------------------------------------------------------------------------------------------------------------------------------------------
dat.80.med.ch<-list(
  get.vol(rates.80.cs, ppca.scores3, clades = 'clade', dataset = 'dat.80', column = 'crown_low', vol = 'conv', med =T),
  get.vol(rates.80.cs, ppca.scores3, clades = 'clade', dataset = 'dat.80', column = 'crown_med', vol = 'conv', med =T),
  get.vol(rates.80.cs, ppca.scores3, clades = 'clade', dataset = 'dat.80', column = 'crown_high', vol = 'conv', med =T),
  get.vol(rates.80.cs, ppca.scores3, clades = 'clade', dataset = 'dat.80', column = 'stem_low', vol = 'conv', med =T),
  get.vol(rates.80.cs, ppca.scores3, clades = 'clade', dataset = 'dat.80', column = 'stem_med', vol = 'conv', med =T),
  get.vol(rates.80.cs, ppca.scores3, clades = 'clade', dataset = 'dat.80', column = 'stem_high', vol = 'conv', med =T)
)

dat.100.med.ch<-list(
  get.vol(rates.100.cs, ppca.scores3, clades = 'clade', dataset = 'dat.100', column = 'crown_low', vol = 'conv', med =T),
  get.vol(rates.100.cs, ppca.scores3, clades = 'clade', dataset = 'dat.100', column = 'crown_med', vol = 'conv', med =T),
  get.vol(rates.100.cs, ppca.scores3, clades = 'clade', dataset = 'dat.100', column = 'crown_high', vol = 'conv', med =T),
  get.vol(rates.100.cs, ppca.scores3, clades = 'clade', dataset = 'dat.100', column = 'stem_low', vol = 'conv', med =T),
  get.vol(rates.100.cs, ppca.scores3, clades = 'clade', dataset = 'dat.100', column = 'stem_med', vol = 'conv', med =T),
  get.vol(rates.100.cs, ppca.scores3, clades = 'clade', dataset = 'dat.100', column = 'stem_high', vol = 'conv', med =T)
)

dat.120.med.ch<-list(
  get.vol(rates.120.cs, ppca.scores3, clades = 'clade', dataset = 'dat.120', column = 'crown_low', vol = 'conv', med =T),
  get.vol(rates.120.cs, ppca.scores3, clades = 'clade', dataset = 'dat.120', column = 'crown_med', vol = 'conv', med =T),
  get.vol(rates.120.cs, ppca.scores3, clades = 'clade', dataset = 'dat.120', column = 'crown_high', vol = 'conv', med =T),
  get.vol(rates.120.cs, ppca.scores3, clades = 'clade', dataset = 'dat.120', column = 'stem_low', vol = 'conv', med =T),
  get.vol(rates.120.cs, ppca.scores3, clades = 'clade', dataset = 'dat.120', column = 'stem_med', vol = 'conv', med =T),
  get.vol(rates.120.cs, ppca.scores3, clades = 'clade', dataset = 'dat.120', column = 'stem_high', vol = 'conv', med =T)
)

# system.time(dat.80.med.hv<-list(
#   get.vol(rates.80.cs, ppca.scores3, clades = 'clade', dataset = 'dat.80', column = 'crown_low', vol = 'hyper', med =T),
#   get.vol(rates.80.cs, ppca.scores3, clades = 'clade', dataset = 'dat.80', column = 'crown_med', vol = 'hyper', med =T),
#   get.vol(rates.80.cs, ppca.scores3, clades = 'clade', dataset = 'dat.80', column = 'crown_high', vol = 'hyper', med =T),
#   get.vol(rates.80.cs, ppca.scores3, clades = 'clade', dataset = 'dat.80', column = 'stem_low', vol = 'hyper', med =T),
#   get.vol(rates.80.cs, ppca.scores3, clades = 'clade', dataset = 'dat.80', column = 'stem_med', vol = 'hyper', med =T),
#   get.vol(rates.80.cs, ppca.scores3, clades = 'clade', dataset = 'dat.80', column = 'stem_high', vol = 'hyper', med =T)
# )) ### took 1346 seconds
# 
# system.time(dat.100.med.hv<-list(
#   get.vol(rates.100.cs, ppca.scores3, clades = 'clade', dataset = 'dat.100', column = 'crown_low', vol = 'hyper', med =T),
#   get.vol(rates.100.cs, ppca.scores3, clades = 'clade', dataset = 'dat.100', column = 'crown_med', vol = 'hyper', med =T),
#   get.vol(rates.100.cs, ppca.scores3, clades = 'clade', dataset = 'dat.100', column = 'crown_high', vol = 'hyper', med =T),
#   get.vol(rates.100.cs, ppca.scores3, clades = 'clade', dataset = 'dat.100', column = 'stem_low', vol = 'hyper', med =T),
#   get.vol(rates.100.cs, ppca.scores3, clades = 'clade', dataset = 'dat.100', column = 'stem_med', vol = 'hyper', med =T),
#   get.vol(rates.100.cs, ppca.scores3, clades = 'clade', dataset = 'dat.100', column = 'stem_high', vol = 'hyper', med =T)
# )) ### took 1552 seconds
# 
# system.time(dat.120.med.hv<-list(
#   get.vol(rates.120.cs, ppca.scores3, clades = 'clade', dataset = 'dat.120', column = 'crown_low', vol = 'hyper', med =T),
#   get.vol(rates.120.cs, ppca.scores3, clades = 'clade', dataset = 'dat.120', column = 'crown_med', vol = 'hyper', med =T),
#   get.vol(rates.120.cs, ppca.scores3, clades = 'clade', dataset = 'dat.120', column = 'crown_high', vol = 'hyper', med =T),
#   get.vol(rates.120.cs, ppca.scores3, clades = 'clade', dataset = 'dat.120', column = 'stem_low', vol = 'hyper', med =T),
#   get.vol(rates.120.cs, ppca.scores3, clades = 'clade', dataset = 'dat.120', column = 'stem_med', vol = 'hyper', med =T),
#   get.vol(rates.120.cs, ppca.scores3, clades = 'clade', dataset = 'dat.120', column = 'stem_high', vol = 'hyper', med =T)
# )) ### took seconds


## ------------------------------------------------------------------------------------------------------------------------------------------------------------------------------------
dat.80.med.ch.table<-bind_rows(lapply(dat.80.med.ch, function(x) x$table))
dat.100.med.ch.table<-bind_rows(lapply(dat.100.med.ch, function(x) x$table))
dat.120.med.ch.table<-bind_rows(lapply(dat.120.med.ch, function(x) x$table))

# dat.80.med.hv.table<-bind_rows(lapply(dat.80.med.hv, function(x) x$table))
# dat.100.med.hv.table<-bind_rows(lapply(dat.100.med.hv, function(x) x$table))
# dat.120.med.hv.table<-bind_rows(lapply(dat.120.med.hv, function(x) x$table))

dat.80.med.ch.table$vol.prop<-dat.80.med.ch.table$vols/frog.ch$vol
dat.100.med.ch.table$vol.prop<-dat.100.med.ch.table$vols/frog.ch$vol
dat.120.med.ch.table$vol.prop<-dat.120.med.ch.table$vols/frog.ch$vol
dat.80.med.ch.table$n.prop<-dat.80.med.ch.table$n/(dat.80.med.ch.table %>%
                                                         group_by(div.rate) %>%
                                                         summarise(n.tot = sum(n)) %>%
                                                         pull(n.tot) %>%
                                                         unique())
dat.100.med.ch.table$n.prop<-dat.100.med.ch.table$n/(dat.100.med.ch.table %>%
                                                           group_by(div.rate) %>%
                                                           summarise(n.tot = sum(n)) %>%
                                                           pull(n.tot) %>%
                                                           unique())
dat.120.med.ch.table$n.prop<-dat.120.med.ch.table$n/(dat.120.med.ch.table %>%
                                                           group_by(div.rate) %>%
                                                           summarise(n.tot = sum(n)) %>%
                                                           pull(n.tot) %>%
                                                           unique())
# dat.80.med.hv.table$vol.prop<-dat.80.med.hv.table$vols/get_volume(frog.hv)
# dat.100.med.hv.table$vol.prop<-dat.100.med.hv.table$vols/get_volume(frog.hv)
# dat.120.med.hv.table$vol.prop<-dat.120.med.hv.table$vols/get_volume(frog.hv)


## ------------------------------------------------------------------------------------------------------------------------------------------------------------------------------------
(median_mean_timeslice_plot<-ggplot(rates.80.cs, aes(x = stem_med, y = ratio.sigma)) +
  geom_hline(yintercept = median(rates.80.cs$ratio.sigma)) +
  geom_vline(xintercept = median(rates.80.cs$stem_med)) +
  geom_point(size = 3, shape = 21, fill = 'grey') +
  scale_x_continuous(breaks = pretty_breaks(6), limits = c(-3, 3)) +
  scale_y_continuous(breaks = pretty_breaks(6), limits = c(-3, 3)) +
  theme_bw() +
  ggtitle('medians') +
  theme(aspect.ratio = 1,
        axis.title.y = element_blank(),
        axis.text.x = element_blank(),
        axis.title.x = element_blank()) +
ggplot(rates.100.cs, aes(x = stem_med, y = ratio.sigma)) +
  geom_hline(yintercept = median(rates.100.cs$ratio.sigma)) +
  geom_vline(xintercept = median(rates.100.cs$stem_med)) +
  geom_point(size = 3, shape = 21, fill = 'grey') +
  scale_x_continuous(breaks = pretty_breaks(6), limits = c(-3, 3)) +
  scale_y_continuous(breaks = pretty_breaks(6), limits = c(-3, 3),
                     expression(paste('Morphological Rate ', (sigma^{2})))) +
  theme_bw() +
  theme(aspect.ratio = 1,
        axis.title.x = element_blank(),
        axis.text.x = element_blank()) +
ggplot(rates.120.cs, aes(x = stem_med, y = ratio.sigma)) +
  geom_hline(yintercept = median(rates.120.cs$ratio.sigma)) +
  geom_vline(xintercept = median(rates.120.cs$stem_med)) +
  geom_point(size = 3, shape = 21, fill = 'grey') +
  scale_x_continuous('Net diversification rate', breaks = pretty_breaks(6), limits = c(-3, 3)) +
  scale_y_continuous(breaks = pretty_breaks(6), limits = c(-3, 3)) +
  theme_bw() +
  theme(aspect.ratio = 1,
        axis.title.y = element_blank()) +
ggplot(rates.80.cs, aes(x = stem_med, y = ratio.sigma)) +
  geom_hline(yintercept = 0) +
  geom_vline(xintercept = 0) +
  geom_point(size = 3, shape = 21, fill = 'grey') +
  scale_x_continuous(breaks = pretty_breaks(6), limits = c(-3, 3)) +
  scale_y_continuous(breaks = pretty_breaks(6), limits = c(-3, 3)) +
  ggtitle('means') +
  theme_bw() +
  theme(aspect.ratio = 1,
        axis.title.y = element_blank(),
        axis.text.y = element_blank(),
        axis.text.x = element_blank(),
        axis.title.x = element_blank()) +
ggplot(rates.100.cs, aes(x = stem_med, y = ratio.sigma)) +
  geom_hline(yintercept = 0) +
  geom_vline(xintercept = 0) +
  geom_point(size = 3, shape = 21, fill = 'grey') +
  scale_x_continuous(breaks = pretty_breaks(6), limits = c(-3, 3)) +
  scale_y_continuous(breaks = pretty_breaks(6), limits = c(-3, 3)) +
  theme_bw() +
  theme(aspect.ratio = 1,
        axis.title.y = element_blank(),
        axis.text.y = element_blank(),
        axis.text.x = element_blank(),
        axis.title.x = element_blank()) +
ggplot(rates.120.cs, aes(x = stem_med, y = ratio.sigma)) +
  geom_hline(yintercept = 0) +
  geom_vline(xintercept = 0) +
  geom_point(size = 3, shape = 21, fill = 'grey') +
  scale_x_continuous('Net diversification rate', breaks = pretty_breaks(6), limits = c(-3, 3)) +
  scale_y_continuous(breaks = pretty_breaks(6), limits = c(-3, 3)) +
  theme_bw() +
  theme(aspect.ratio = 1,
        axis.title.y = element_blank(),
        axis.text.y = element_blank()) +
  plot_layout(ncol = 2, nrow = 3, byrow = F))

#convex hull proportions boundaries defined by medians
bind_rows('80 MYA slice' = dat.80.med.ch.table %>% filter(div.rate == 'stem_med'),
          '100 MYA slice' = dat.100.med.ch.table %>% filter(div.rate == 'stem_med'),
          '120 MYA slice' = dat.120.med.ch.table %>% filter(div.rate == 'stem_med'), .id = 'slice')

#hypervolume proportions boundaries defined by medians
bind_rows('80 MYA slice' = dat.80.ch.table %>% filter(div.rate == 'stem_med'),
          '100 MYA slice' = dat.100.ch.table %>% filter(div.rate == 'stem_med'),
          '120 MYA slice' = dat.120.ch.table %>% filter(div.rate == 'stem_med'), .id = 'slice')

#convex hull proportions boundaries defined by means
bind_rows('80 MYA slice' = dat.80.ch.table %>% filter(div.rate == 'stem_med'),
          '100 MYA slice' = dat.100.ch.table %>% filter(div.rate == 'stem_med'),
          '120 MYA slice' = dat.120.ch.table %>% filter(div.rate == 'stem_med'), .id = 'slice')

#hypervolume proportions boundaries defined by means
bind_rows('80 MYA slice' = dat.80.ch.table %>% filter(div.rate == 'stem_med'),
          '100 MYA slice' = dat.100.ch.table %>% filter(div.rate == 'stem_med'),
          '120 MYA slice' = dat.120.ch.table %>% filter(div.rate == 'stem_med'), .id = 'slice')


## ------------------------------------------------------------------------------------------------------------------------------------------------------------------------------------
frog4d.ch<-convhulln(p = ppca.scores2[,2:5], 'FA')
frog6d.ch<-convhulln(p = ppca.scores2[,2:7], 'FA')
# frog4d.hv<-hypervolume_svm(data = ppca.scores2[,2:5])  ###this was quick...
# system.time(frog6d.hv<-hypervolume_svm(data = ppca.scores2[,2:7])) ###took 463 seconds
quads.4d.ch<-get.vol.4d(rates = fam.dat.cs, scores = ppca.scores2, clades = 'family', dataset = 'family', column = 'stem_med', vol = 'conv')
quads.6d.ch<-get.vol.6d(rates = fam.dat.cs, scores = ppca.scores2, clades = 'family', dataset = 'family', column = 'stem_med', vol = 'conv')

quads.4d.ch.table<-quads.4d.ch$table
quads.4d.ch.table$vol.prop<-quads.4d.ch.table$vol/frog4d.ch$vol

quads.6d.ch.table<-quads.6d.ch$table
quads.6d.ch.table$vol.prop<-quads.6d.ch.table$vol/frog6d.ch$vol
# system.time(quads.4d.hv<-get.vol.4d(rates = fam.dat.cs, scores = ppca.scores2, clades = 'family', dataset = 'family', column = 'stem_med', vol = 'hyper')
#   # get.vol(rates = fam.dat.cs, scores = ppca.scores2, clades = 'family', dataset = 'family',column = 'bd_rates', vol = 'hyper')
# ) ####took 37 seconds
# quads.4d.hv.table<-quads.4d.hv$table
# quads.4d.hv.table$vol.prop<-quads.4d.hv.table$vol/get_volume(frog4d.hv)


# system.time(quads.6d.hv<-get.vol.6d(rates = fam.dat.cs, scores = ppca.scores2, clades = 'family', dataset = 'family', column = 'stem_med', vol = 'hyper')
#             # get.vol(rates = fam.dat.cs, scores = ppca.scores2, clades = 'family', dataset = 'family',column = 'bd_rates', vol = 'hyper')
# ) ####took 2312 seconds
# quads.6d.hv.table<-quads.6d.hv$table
# quads.6d.hv.table$vol.prop<-quads.6d.hv.table$vol/get_volume(frog6d.hv)

# Convex-hull results
left_join(quads.4d.ch.table %>% select(quad, vol.prop) %>% rename(four.d = vol.prop), quads.ch.table %>% filter(div.rate == 'stem_med') %>% select(quad, vol.prop) %>% rename(five.d = vol.prop)) %>%
  left_join(quads.6d.ch.table %>% select(quad, vol.prop) %>% rename(six.d = vol.prop))

# Hypervolume results
left_join(quads.4d.hv.table %>% select(quad, vol.prop) %>% filter() %>% rename(four.d = vol.prop), quads.hv.table %>% filter(div.rate == 'stem_med') %>% select(quad, vol.prop) %>% rename(five.d = vol.prop)) %>%
  left_join(quads.6d.hv.table %>% select(quad, vol.prop) %>% rename(six.d = vol.prop))


## ------------------------------------------------------------------------------------------------------------------------------------------------------------------------------------
ratio.sigma.lm<-phylolm(ratio.sigma ~ crown.age, data = fam.dat.cs %>% column_to_rownames('family'),
                        phy = treedata(fam.tree, fam.dat.cs %>% column_to_rownames('family'), sort = T, warning = F)$phy,
                        model = 'BM')

stem_med.lm<-phylolm(stem_med ~ stem.age, data = fam.dat.cs %>% column_to_rownames('family'),
                     phy = treedata(fam.tree, fam.dat.cs %>% column_to_rownames('family'), sort = T, warning = F)$phy,
                     model = 'BM')

summary(ratio.sigma.lm)

summary(stem_med.lm)

ratio.lm.plot<-ggplot(fam.dat.cs, aes(x = crown.age, y = ratio.sigma)) +
  geom_point(size = 2, fill = 'grey', shape = 21) +
  geom_line(data = data.frame(ratio.sigma.lm$X, ratio.sigma = predict(ratio.sigma.lm)),
            aes(x = crown.age, y = ratio.sigma), color = 'black', lwd = 1) +
  ggtitle('a.') +
  labs(y = expression(paste('Morphological Rate ', (sigma^{2}))),
       x = 'Crown age')+
  theme_bw() +
  theme(aspect.ratio = 1,
        axis.text = element_text(color = 'black'))

stem_med.lm.plot<-ggplot(fam.dat.cs, aes(x = stem.age, y = stem_med)) +
  geom_point(size = 2, fill = 'grey', shape = 21) +
  geom_line(data = data.frame(stem_med.lm$X, stem_med = predict(stem_med.lm)),
            aes(x = stem.age, y = stem_med), color = 'black', lwd = 1) +
  labs(y = 'Net diversification rate (stem ages, moderate extinction fraction)',
       x = 'Stem age') +
  ggtitle('b.') +
  theme_bw() +
  theme(aspect.ratio = 1,
        axis.text = element_text(color = 'black'))

(r.rates.plot<-ratio.lm.plot + stem_med.lm.plot)


## ------------------------------------------------------------------------------------------------------------------------------------------------------------------------------------
r.fam.dat<-data.frame(r.stem_med = resid(stem_med.lm), r.ratio.sigma = resid(ratio.sigma.lm))
(r.rates.corr<-gls.corr(dat = r.fam.dat,
                       tree = treedata(phy = fam.tree, data = r.fam.dat, sort = T, warnings = F)$phy)$unbiased.cors)
cor.pvalue(r.rates.corr[2,1], n = nrow(r.fam.dat), type = 'z.stat')
